# Supplementary material for: Environmental circadian disruption re-writes liver circadian proteomes
Source: Nat Commun. 2024 Jul 1;15:5537. doi: 10.1038/s41467-024-49852-3 (PMC11220080; doi:10.1038/s41467-024-49852-3)
Supplement: Supplementary file 4 — Supplementary Data 1 [file 41467_2024_49852_MOESM4_ESM.xlsx]

## Sheet: Description of Sheets
Sheet 1: STD Circadian Transcriptome (STD_mRNA)
Sheet 2: STD Circadian Whole-cell Proteome (STD_TE)
Sheet 3: STD Circadian Nuclear Proteome (STD_NE)
Sheet 4: STD Rhymic in all three forms: transcript, TE and NE (STD_22)
Sheet 5: STD transcriptome-TE-NE intersection (STD_6937)

## Sheet: Sheet1 STD_mRNA
ID	STD_3_REP_1	STD_3_REP_2	STD_3_REP_3	STD_6_REP_1	STD_6_REP_2	STD_6_REP_3	STD_9_REP_1	STD_9_REP_2	STD_9_REP_3	STD_12_REP_1	STD_12_REP_2	STD_12_REP_3	STD_15_REP_1	STD_15_REP_2	STD_15_REP_3	STD_18_REP_1	STD_18_REP_2	STD_18_REP_3	STD_21_REP_1	STD_21_REP_2	STD_21_REP_3	STD_24_REP_1	STD_24_REP_2	STD_24_REP_3	P_RAIN	Q_RAIN	PERIOD_BIO_CYCLE	LAG_BIO_CYCLE	AMPLITUDE_BIO_CYCLE	P_BIO_CYCLE	Q_BIO_CYCLE
Hacl1	22437.9	26522.4	22329.5	18233.6	17133.3	16315.6	10028.2	11752.1	8541.83	15192.7	9246.5	12245	19440.1	12131.2	16672.2	30201.4	23238.8	25746.8	27442.1	29294.8	26667.5	25954.3	25774.9	24977.3	1.06353e-09	6.85855e-08	22.7408	21.5103	9128.43	0	0
Elovl3	27420.4	29466.5	30225.1	21674.8	12321.2	12214.2	4704.35	2469.32	5593.47	2174.74	1601.58	2100.67	8103.48	3520.8	6151.86	22168.7	15331	21486.9	29730.7	32402.9	28860.3	35905.6	36321.8	36208.9	1.95969e-15	1.44932e-11	24.0422	23.7735	17456.5	0	0
Bnip3	6598.82	6016.68	5606.21	6788.38	7502.27	7771.6	11624.7	13161.8	9593.49	13591.6	13086.1	12010.5	14903.8	12113.3	13201	11563.6	10559	10777.8	7372.39	8536.15	8278.78	6339.84	6514.41	6209.57	4.0311e-10	3.45321e-08	23.7206	13.5871	3773.86	0	0
Clpx	18857.5	16771.8	14519.1	10872.2	9124.24	9764.88	4301.44	3447.49	4793.64	3502.22	3479.15	3205.61	5382.14	4495.25	4931.67	9040.38	8318.01	11910.4	18480	15339	14097.2	17163.8	16878.9	15662.5	4.0311e-10	3.45321e-08	23.8358	0.100743	7310.66	0	0
Gpat4	6912.18	6415.09	6860.4	6323.09	8619.22	5783.75	8498.84	7524.04	9304.41	11135.8	10766.1	10220.5	10637.1	10800.8	10490.8	10055.2	9520.45	9785.06	7479.66	8133.69	8296.04	7118.68	7394.08	7720.51	3.52933e-09	1.57874e-07	22.9797	14.5674	2067.47	0	0
Ivns1abp	4850.05	4463.57	4452.43	4629.42	4555.6	4913.85	6728.33	7586.95	5895.84	8836.3	8431.08	8903.92	8270.04	8457.07	7825.29	7919.27	7470.41	7249.12	5679.48	6345.47	6029.95	5391.29	4916.21	5257.9	9.44196e-13	6.54653e-10	23.5822	14.2988	1925.94	0	0
Stra6l	8498.35	9283.05	9086.62	7921.74	8408.87	7966.6	5247.23	5203.57	4945.27	3884.95	4718.59	4401.16	4423.2	4457.44	4600.65	6427.19	5310.75	5825.44	8929.42	7780.28	7984.19	8201.59	8229.15	8880.23	7.57437e-11	9.81063e-09	23.3592	1.45494	2266.16	0	0
St3gal5	2075.05	2453.73	2313.58	3245.3	3476.03	3818.64	5799.57	8931.92	4142.78	7982.77	9586.05	9559.26	8769.69	8982.09	8535.2	5927.45	5822.37	8162.1	4411.58	4246.94	3988.32	2497.15	2867.03	3008.49	3.27669e-12	1.37169e-09	23.3163	13.6506	3419.59	0	0
Atl2	4808.05	5176.36	4835.02	5301.4	5445.69	5100.18	6104.11	6908.26	5095.13	6940.49	7488.53	7358.69	7623.01	7079.41	6932.05	6817.59	6023.96	7064.67	5907.31	5626.79	5734.28	4965	5075.32	4980.84	1.21955e-08	3.91012e-07	23.0935	14.2242	1174.8	0	0
Pxmp4	6067.94	6234.18	5487.72	4407.06	4201.83	4177.21	3356.6	3224.21	3175.36	3422.53	3419.77	3604.41	4436.32	3955.52	4306.3	5323.46	4987.74	6619.77	7613.5	7229.86	6552.23	7573.26	7603.86	7004.69	3.03397e-12	1.37169e-09	24.6884	23.1764	2072.71	0	0
Stard5	4234.1	4332.09	3919.23	4738.15	4313.09	4957.19	6220.44	6504.24	5774.36	6250.53	6056.73	6283.38	6253.25	6730.8	6410.56	4670.42	5029	5993.2	4515.79	4466.77	4255.93	4268.99	4267.61	3905.57	1.21955e-08	3.91012e-07	23.4572	12.7095	1115.27	0	0
Dhrs3	6370.53	6353.8	5096.1	4648.03	4677.29	5183.6	3803.01	3272.94	3123.93	3101.67	2659.54	2498.62	4076.98	3678.31	3882.6	4121.62	4707.18	5215.55	6618.4	5679.21	5141.86	6092.35	6397.86	6485.6	5.9941e-11	9.2355e-09	23.6954	0.173008	1740.17	0	0
Bnip3l	4488.23	3859.53	3468.36	4403.14	4094.91	4263.87	4846.21	4684.36	4864.58	5379.16	4884.19	4676.34	5051.05	4939.42	4846.12	4528.37	4535.06	4494.44	3825.14	4061.77	3905.23	3881.08	3764.94	3847.89	9.75193e-08	1.92843e-06	23.5982	12.6595	612.347	0	0
Pnkd	4349.32	4476.43	4031.69	3444.15	2957.1	3390.73	2075.06	1832.28	2171.59	1948.24	1798.95	1816.18	3267.44	2549.51	3234.82	4128.77	3952.71	4509.27	6215.86	5547.31	5328.55	5176.12	4620.28	5542.16	4.8216e-14	9.72516e-11	23.4003	22.3352	1843.43	0	0
Pnrc1	3515.86	4095.81	4188.34	2383.28	2592.03	2341.01	2095.86	1547.87	2160.95	1863.31	1297.99	1673.08	2519.47	2516.96	2580.93	3477.78	3146.37	4578.78	4809.01	5187.98	3770.34	4588.2	4367.94	5234.21	1.56886e-10	1.82243e-08	24.0115	22.7473	1581.49	0	0
Ap2a2	4024.12	3600.52	3395.06	3323.66	2871.92	2921.66	2872.36	2765.25	3064.52	2791.29	2463	2524.02	3379.48	3117.59	3233.8	3588.15	3607.3	3518.43	4060.13	3967.92	3840.48	3957.86	3833.85	4358.75	1.24606e-09	7.05265e-08	23.9505	22.6206	731.828	0	0
Litaf	3222.96	3697.4	3167.11	2546.87	3380.41	2931.41	2341.77	2005.05	2136.12	2241.84	2267.3	2143.85	2844.5	2749.02	2658.34	3042.42	3162.87	3538.82	4088.73	3655.93	3564.23	3617.43	3621.03	3443.12	5.16177e-09	2.20531e-07	22.8916	22.1188	792.523	0	0
Gde1	1565.71	1625.28	1540.38	1536.94	1436.83	1497.12	2082.62	2179.6	1973.85	3070.21	3414.75	3125.18	3495.56	3248.84	3282.69	3214.11	3622.63	3105.05	2222.14	2745.33	2847.72	2018.32	1904.26	2062.99	3.27669e-12	1.37169e-09	23.544	15.9764	999.039	0	0
Amt	3326.33	3366.22	2883.94	3050.36	3120.51	2906.5	2056.14	1970.5	1765.47	1689.25	1323.92	1440.24	1732.13	1492.12	1722.32	1991.83	1802.47	2294.95	2951.61	2598.22	2398.82	2960.82	3000.8	3069.25	7.57437e-11	9.81063e-09	23.5621	1.78789	833.821	0	0
Mreg	3119.58	2882.79	2456.17	2050.23	1753.22	1922.86	1287.22	1122.58	1226.34	1254.09	1207.66	1088.01	2005.68	1692.67	1853.71	2208.49	2397.8	2649.95	2981.24	3233.19	2804.55	3087.09	2753.52	2893.13	5.82463e-09	2.20531e-07	23.1541	22.3712	954.478	0	0
Eif4e2	1714.32	1635.16	1661.88	1748.52	1766.26	1773.36	1864.15	2011.25	1881.63	2012.21	2175.3	2111.68	1971.36	1970.94	1963.71	1850.8	1895.6	1742.53	1560.09	1644.49	1697.41	1734.47	1640.76	1613.93	4.0311e-10	3.45321e-08	22.7512	12.2356	203.969	0	0
Slc30a10	2741.61	2663.32	2836.74	2033.58	1519.4	1814.53	817.16	693.75	823.768	784.331	950.911	815.374	1732.13	1124.6	1895.46	2411.86	2106.62	1805.56	3500.25	3039.57	2760.31	3410.34	2968.37	3297.9	2.10188e-10	1.9431e-08	23.9853	23.2504	1236.8	0	0
Pnp	2392.72	2442.86	1787.4	1893.5	1424.66	1665.03	994.968	1146.5	1191.76	1098.9	950.075	1023.66	1335.44	1158.2	1198.8	1661.73	1682.23	1477.44	2271.18	1964.09	2016.82	2200.16	2165.73	1810.65	1.12921e-08	3.91012e-07	23.3637	0.271695	597.094	0	0
Tspan4	834.544	855.148	795.293	770.918	987.438	966.305	1461.24	1407.88	1418.76	2009.06	2318.32	2158.24	2423.58	2137.89	2241.76	2034.75	2330.6	1801.85	1374.15	1550.64	1683.38	1099.07	1062.09	1142.21	1.69437e-10	1.89864e-08	23.4659	15.1304	752.334	0	0
Eif4ebp3	548.107	482.442	406.684	469.212	467.642	567.65	844.588	1239.54	1899.37	3227.5	3118.69	2540.11	2740.53	4042.68	2238.71	2553.91	2314.1	2643.46	1383.35	1349.41	1908.91	998.05	1503.95	541.754	1.64675e-08	5.005e-07	23.1323	15.0514	1359.57	0	0
Tymp	1903.84	2233.27	2016.35	1816.11	1599.37	2059.36	1043.2	1058.79	1093.33	442.497	527.726	393.716	566.275	664.679	692.593	984.161	835.809	1364.37	1828.79	1780.62	1401.74	2145.61	1940.74	1922.92	9.56041e-12	2.69513e-09	23.2833	1.77657	767.303	0	0
Cgn	1617.4	1635.16	2013.34	1385.11	1303.84	1285.88	1004.43	886.901	994.02	985.656	906.585	1144.74	1446.47	1184.45	1493.15	1834.44	1557.27	1917.71	2217.03	2092.61	2077.25	1932.46	1805.95	2174.22	9.73094e-11	1.14841e-08	23.4212	22.0057	576.858	0	0
Tjp3	1621.71	1929.77	1682.97	1124.54	810.117	1055.14	633.677	616.667	506.32	476.051	424.021	428.431	1177.97	662.579	1095.93	1222.28	1170.61	1196.6	2042.32	1800.91	1788.05	1806.19	1519.15	2110.37	4.35359e-10	3.46814e-08	23.5337	23.022	694.2	0	0
Per2	180.908	290.651	315.305	403.581	299.882	495.069	1362.88	2018.34	1107.52	1497.36	2711.39	2566.35	2370.08	2415.11	2872.23	2374.05	2146.7	1457.05	1223.96	1004.45	1398.5	392.957	374.974	779.672	6.22465e-11	9.3315e-09	23.6005	14.6203	1148.08	0	0
Relch	1376.19	1340.56	1340.55	1334.17	1174.32	1302.13	1098.06	1072.96	969.191	961.539	913.276	914.438	853.955	871.538	847.409	972.919	880.606	998.249	1197.4	1136.35	979.814	1320.3	1292.14	1127.8	4.80124e-13	4.09712e-10	24.3427	2.65883	242.326	0	0
Ptpn9	1220.05	1194.24	1108.59	999.156	1026.55	982.554	845.534	759.315	797.167	794.816	898.222	836.542	926.632	764.433	932.964	1341.85	1060.97	1060.35	1226.01	1283.47	1129.81	1256.65	1299.23	1349.23	1.21955e-08	3.91012e-07	23.9609	23.2251	251.112	0	0
Smagp	1157.59	1376.14	1125.66	1167.64	894.431	1076.8	735.822	650.335	693.42	458.225	479.219	470.766	576.369	411.618	539.816	652.019	710.851	660.865	1092.17	944.422	877.3	1102.1	1068.17	1304.95	7.87734e-11	9.81063e-09	23.7461	1.7893	386.684	0	0
Fbxo34	762.397	753.321	734.039	852.221	858.793	927.306	955.245	992.337	974.512	955.247	960.111	921.212	900.387	853.687	939.075	809.403	749.753	796.189	730.496	696.691	657.166	806.117	720.558	716.845	1.56886e-10	1.82243e-08	23.3148	10.544	139.513	0	0
Arntl	1376.19	1564.97	1446.99	626.922	435.481	327.157	63.3677	33.6686	74.485	136.314	78.6153	98.2174	538.012	342.315	537.779	1058.77	742.68	1073.33	1806.32	1445.8	1316.49	1606.17	1620.49	1674.7	2.22885e-13	2.54322e-10	23.9596	23.1068	849.14	0	0
Nek4	763.473	753.321	746.089	693.532	735.363	613.149	544.773	503.257	518.735	522.188	592.96	506.328	658.131	556.524	616.205	714.36	717.924	735.015	826.533	841.271	775.866	898.043	809.741	833.23	3.00522e-11	5.05127e-09	24.0484	23.2697	155.621	0	0
Dtx4	1103.75	1250.59	1190.93	768.958	845.755	621.815	276.17	181.633	315.674	173.014	171.448	162.567	590.501	431.569	582.593	693.92	662.518	732.235	1350.65	1122.82	1021.9	1162.71	1264.78	1288.47	6.2842e-12	2.15117e-09	23.8223	23.7802	557.4	0	0
Angptl2	660.098	583.28	666.761	640.635	686.687	779.977	917.413	921.456	894.706	854.585	1037.05	899.197	906.444	935.591	823.983	629.536	742.68	744.284	609.938	635.815	660.403	569.737	581.716	575.742	1.1617e-08	3.91012e-07	23.3936	12.0674	173.72	0	0
Pomt1	685.942	694.004	692.869	601.453	538.05	601.232	481.406	542.241	479.719	529.528	470.019	500.401	582.425	519.773	635.556	632.602	650.729	680.329	777.493	737.275	705.725	743.487	719.544	803.361	1.06353e-09	6.85855e-08	24.0108	22.9019	133.225	0	0
Arhgap24	676.25	679.175	708.935	601.453	595.418	669.48	429.387	462.5	315.674	348.125	321.988	326.827	435.053	324.464	433.889	493.613	397.275	472.708	749.908	650.188	575.155	709.141	619.213	760.103	2.52577e-08	6.71128e-07	23.5234	1.20489	189.34	0	0
Mcu	876.541	862.068	829.434	675.9	596.288	724.729	535.315	443.894	422.968	362.805	290.208	348.841	403.761	317.114	398.241	405.724	426.746	480.123	782.601	529.282	536.308	759.649	703.329	767.313	3.15533e-12	1.37169e-09	24.156	1.86869	236.026	0	0
Asap2	1055.3	903.59	973.029	654.349	658.872	665.147	208.073	200.239	247.397	236.977	182.321	238.77	285.661	247.811	294.352	581.503	482.152	608.96	916.44	754.184	779.103	956.633	1043.85	947.554	7.11918e-11	9.81063e-09	23.954	0.494851	404.793	0	0
Gm32202	199.214	242.209	210.873	246.85	343.343	303.324	536.261	574.138	335.182	586.151	566.198	698.529	535.993	619.527	561.204	350.537	447.966	369.825	222.725	238.43	279.484	255.574	181.406	200.84	2.48428e-09	1.22601e-07	22.985	12.6947	207.072	0	0
Nrg4	131.373	166.087	155.644	215.504	352.036	296.825	436.954	571.48	306.807	704.639	574.561	701.069	546.087	505.072	597.871	313.746	393.738	388.362	166.533	220.675	203.948	170.719	204.715	184.361	1.03252e-11	2.69513e-09	22.8668	12.6085	222.386	0	0
Spata22	356.431	443.886	408.692	419.254	478.073	432.237	248.742	255.172	207.494	185.597	160.576	150.713	162.514	109.205	161.945	199.285	157.967	207.621	322.849	296.77	324.806	405.079	371.933	371.812	8.45531e-10	6.07113e-08	23.5053	2.77295	133.947	0	0
Trmt9b	501.803	473.544	483	442.763	297.275	354.24	218.477	166.571	238.529	182.451	133.813	162.567	188.758	162.757	207.778	257.537	193.333	290.113	369.845	440.505	320.49	408.11	515.842	459.358	2.89391e-11	5.05127e-09	24.0398	1.35017	165.512	0	0
Adgrg3	334.895	327.23	330.368	311.502	338.128	275.159	295.086	303.017	234.982	246.414	247.555	213.369	205.918	163.807	149.722	191.109	207.479	196.498	267.678	255.34	235.242	289.919	323.288	314.135	4.35359e-10	3.46814e-08	23.9599	3.78542	73.7541	0	0
Armc9	318.742	300.538	292.21	271.339	216.437	252.409	202.398	199.353	207.494	207.617	168.103	158.333	194.815	161.707	199.63	183.955	212.194	241.916	284.025	271.405	295.671	341.438	297.952	329.584	2.91232e-09	1.31066e-07	24.1707	0.935374	73.5156	0	0
Ccbe1	225.058	189.813	206.856	193.954	252.944	266.492	352.779	331.37	281.092	368.048	342.897	358.155	333.103	278.262	306.575	237.098	214.552	237.281	243.158	186.855	210.423	187.892	194.581	199.81	1.1617e-08	3.91012e-07	23.2152	11.8326	79.3933	0	0
Dnmt3b	190.599	188.825	265.098	139.098	92.1377	106.163	26.482	26.5804	35.469	54.5256	65.234	77.0499	134.251	74.5533	128.333	223.812	156.788	156.643	239.071	300.997	304.303	294.97	245.253	288.386	1.98023e-11	4.56252e-09	24.2123	22.8931	121.692	0	0
Nmnat2	17.2293	14.8292	25.1039	14.6935	24.3383	21.666	39.7231	46.9588	38.1292	66.0599	86.9787	81.2834	101.95	51.4522	74.352	69.4942	83.6988	75.0772	29.6285	53.2664	52.8754	21.2136	25.3361	27.8087	1.22152e-07	2.33235e-06	23.1327	15.1031	31.3994	0	0
Slc38a3	45806.2	48871.9	45754.4	56942.1	74364.7	61842.4	71230.1	68772.5	59894.8	65254.6	65360.3	65818.4	50792.1	62073.5	61732.5	37743.5	39596.6	41138.6	34714.4	33386.2	35184.8	31787.1	35353.9	34618.7	5.82463e-09	2.20531e-07	24.633	10.0681	17520.2	1e-08	2.13e-06
Fmo5	27771.5	27922.3	25975.5	23864.2	28141.1	26209.4	27874.2	39689.9	23406	54979.7	53204.2	56506.3	61530.2	62789.6	68158.3	69461.5	64640.2	61612.4	59710.6	46099.1	46485	40161.4	34038.5	39018.6	2.48428e-09	1.22601e-07	23.7029	16.6363	20719.9	1e-08	2.13e-06
Crot	48041.8	34049.7	30588.7	40899.8	38056.4	32085.2	27354	22150.4	31839.7	19265.4	15425.3	13119.6	15532.7	15194.2	11564.3	19889.7	18060.1	20717.6	26001.6	28347.9	23571.6	34536.8	33265.2	29347.4	2.26239e-09	1.22388e-07	23.5998	3.18044	11624.2	1e-08	2.13e-06
Abcb11	43131.4	40020.9	36350.5	38648.7	37382.7	38190.7	25006.6	26314.7	28267	20666.3	17943.5	18473.3	23742.2	21093.3	22691.6	28240.2	24006.2	25330.7	38998.3	30586.8	31027.1	38537.1	35983.3	36272.8	8.18032e-11	9.81063e-09	23.39	1.93439	10051.7	1e-08	2.13e-06
Upp2	10772.6	13786.2	9391.89	18029.9	27680.4	27284	47645	53999.1	44101.3	44361.9	48291.6	49565.9	30743.4	40158	28714.1	20101.2	21199.4	25544.8	11734.9	12796.6	14928.1	11595.8	10590.5	7825.56	3.78718e-11	6.08886e-09	23.6495	11.3922	18933.2	1e-08	2.13e-06
Hsd3b7	28106.4	28601.5	26193.5	30034.4	23581.2	25671	18654.7	16821	15999.2	13752	12178.7	11298.4	12152.2	13199.1	12092.9	16222.8	15400.6	17186.2	21759.6	21382.7	19898.4	24764.4	24713.8	24029.8	4.09016e-11	6.52866e-09	23.6999	2.29387	7649.69	1e-08	2.13e-06
Por	9023.85	7578.69	7567.33	10681.2	13793.7	10143	19522.9	24098.7	16877.9	34326	30380.7	32024	24448.7	28264.1	28001.2	18171.7	20523.9	22500	10314.8	12001.9	12342.6	9714.83	10814.5	8868.9	4.8216e-14	9.72516e-11	22.98	13.1536	10450.8	1e-08	2.13e-06
Herpud1	6691.43	6572.28	5782.94	11111.2	10075.2	10039	16832.2	18952.8	12026.7	16692.2	22078.4	20133.7	13162.6	18866.2	14786.9	10025.6	11996	14172.9	7571.61	8531.08	7465.15	8001.57	5313.48	9252.04	2.6915e-09	1.22601e-07	22.9385	12.2053	5977.57	1e-08	2.13e-06
Atf5	10787.7	12817.3	13168.5	10384.4	11831	9928.46	7407.4	6649.54	6664.63	3474.96	3938.29	4354.59	5695.05	4094.13	5715.93	7051.62	6167.78	8161.17	11415.1	9905.86	9058.96	9826.95	9556.76	12915.6	2.02404e-10	1.9431e-08	23.1489	1.71132	3703.58	1e-08	2.13e-06
Smarca2	5284.01	4534.76	5056.94	5725.56	5462.2	5608.25	7213.52	7469.11	7178.05	8981	9077.56	8860.74	7619.98	8451.82	7783.53	6939.2	7023.63	7413.18	5348.46	6148.46	5852.98	5577.16	5572.92	5329.99	4.8216e-14	9.72516e-11	23.2864	13.146	1691.14	1e-08	2.13e-06
Anxa7	4912.51	4435.89	4195.37	4979.13	4705.11	4973.44	5942.38	5915.04	5365.58	7054.78	5737.25	5860.02	5443.71	5742.7	5865.66	4474.2	4860.43	4513.9	3442.01	4072.77	3837.24	3955.83	4255.44	4120.83	5.13466e-10	3.74746e-08	23.1073	11.5211	1185.97	1e-08	2.13e-06
Enpp2	4209.33	3210.02	3091.8	4242.49	4370.46	3913.97	5277.49	5332.93	6069.64	6221.17	5718.85	5211.45	6313.81	5991.56	5135.38	5190.6	5366.16	5465.81	3432.82	3770.92	3835.09	3334.58	3687.92	3144.44	1.01382e-06	1.24376e-05	24.0162	13.1941	1342.68	1e-08	2.13e-06
Ubxn1	5050.34	5076.51	4246.58	4560.85	4433.04	4511.95	3932.58	3872.77	4011.55	3023.03	2915.46	3055.75	2719.33	2744.82	2604.36	2627.49	3001.37	3121.73	3438.95	3552.78	3667.83	4195.24	3814.6	3985.91	6.78693e-12	2.15117e-09	24.2851	3.55994	1031.15	1e-08	2.13e-06
Ap3m1	3079.74	2920.35	3007.45	3637.12	4059.28	3807.8	4426.28	5396.72	5189.12	5152.67	5774.05	5461.23	4290.97	4803.96	4780.93	4381.2	3996.32	4664.06	3497.18	3600.98	3381.87	3037.59	2860.95	3230.95	8.18032e-11	9.81063e-09	23.8682	12.4466	1216.38	1e-08	2.13e-06
Poldip2	3476.01	3301.96	3180.17	3448.07	3427.35	3388.57	3848.41	3834.67	3492.81	4057.97	3911.53	3882.97	3862.98	3854.72	3873.43	3389.89	3603.76	3397.01	3167.18	3360.86	3226.48	3010.31	3186.26	3353.52	4.19234e-10	3.46814e-08	23.2122	12.3321	356.808	1e-08	2.13e-06
Dapk1	4766.06	5259.41	5395.34	3694.92	4193.14	4000.63	3405.78	2566.79	2894.27	3085.94	2805.9	2879.63	4264.73	3486.15	4170.84	4399.6	3769.98	4663.13	6178.05	5589.59	4781.45	5586.25	4685.15	6044.78	1.21955e-08	3.91012e-07	23.7191	22.9727	1335.11	1e-08	2.13e-06
Tmem50a	2780.38	2886.74	2589.72	2738.86	2796.29	2946.58	3012.33	3267.62	3007.77	3344.94	3514.27	3444.38	3419.86	3652.06	3310.19	3012.78	3475.27	3254.27	2554.18	2666.7	3116.41	2518.36	2414.02	2455.4	1.11056e-09	6.85855e-08	23.2165	13.8818	432.217	1e-08	2.13e-06
Selenoi	5025.57	4281.67	4722.55	4583.38	3460.38	3426.48	3029.36	2718.29	2700.08	2426.39	2371.01	2480.84	3357.27	2584.16	3092.23	3784.37	3325.55	3320.08	4470.84	4071.07	3730.41	4949.84	4311.18	4621.39	5.13466e-10	3.74746e-08	23.8619	0.649431	1091.89	1e-08	2.13e-06
Septin9	4384.86	4664.26	4190.35	3264.89	2797.16	3385.32	2527.14	2350.6	2163.61	2733.62	2044	2167.56	3644.95	3037.78	3556.67	3637.2	3653.28	3897.53	5319.85	4212.27	4129.68	3761.88	3916.95	5009.68	9.17987e-08	1.91032e-06	22.7724	21.9055	1179.53	1e-08	2.13e-06
Chka	2453.02	4604.95	4475.53	2065.9	2360.81	1389.88	544.773	559.076	571.051	667.939	835.497	959.313	2104.61	1380.81	2484.17	4088.92	2509.79	2649.95	6268.98	4292.6	3638.69	4907.42	4208.83	6200.3	2.78261e-11	5.05127e-09	24.4205	23.2146	2361.91	1e-08	2.13e-06
Lrp5	3917.51	3742.88	3829.86	4137.68	3227.43	3086.33	2515.79	2392.24	2170.7	2113.92	1677.68	1778.07	2753.65	2248.15	2358.89	2898.32	2421.37	3162.51	4100.99	3333.8	3079.72	3786.12	3571.37	3990.03	2.4773e-08	6.71128e-07	23.3546	1.15827	946.049	1e-08	2.13e-06
Wrnip1	2897.75	2687.04	2098.69	2294.14	2023.55	1944.53	1913.33	1417.62	1881.63	1387.26	1352.35	1393.67	2350.9	2009.79	2091.02	2097.09	2417.84	2734.29	2784.06	2993.06	2689.09	2972.94	2701.84	2761.3	1.15498e-09	6.85855e-08	23.1646	22.3769	615.817	1e-08	2.13e-06
1810058I24Rik	1647.55	1507.63	1655.86	2371.53	1540.27	1972.69	3289.45	3101.94	2391.5	3074.41	2990.73	2954.14	2431.65	2751.12	2465.84	1770.06	2248.08	1992.79	1221.92	1708.75	1589.5	1517.28	1846.49	1513	2.81837e-07	4.53782e-06	22.9413	11.6066	736.714	1e-08	2.13e-06
Med8	2149.36	2510.08	2219.19	1904.27	1985.31	2077.77	1696.74	1897.84	1638.67	1844.43	1803.13	1822.95	1927.96	1796.63	1906.67	2192.13	2243.36	1990.01	2328.39	2271.85	2239.11	2359.76	2229.57	2231.9	1.08441e-07	2.07591e-06	23.3473	22.7892	281.955	1e-08	2.13e-06
Asb13	2357.18	2387.49	2251.32	2067.86	2112.21	2128.69	1790.38	1515.97	1789.41	1502.6	1490.35	1655.3	2136.91	1630.72	1899.54	2131.84	2442.59	2158.7	2624.68	2486.61	2526.15	2330.47	2191.06	2642.85	1.1994e-09	6.85855e-08	22.4149	22.2186	461.436	1e-08	2.13e-06
Foxo3	1879.07	1876.38	1929.99	2507.69	2371.24	2673.59	3189.19	3225.98	3013.98	3264.2	2515.69	3209	2773.84	3087.14	2811.11	2513.03	2022.92	2940.06	2291.61	1982.69	1823.66	1792.05	1983.31	1809.62	9.02957e-08	1.91032e-06	24.3725	12.0735	610.203	1e-08	2.13e-06
Sh3pxd2a	2998.97	3242.64	3120.92	3239.42	1827.11	2601.01	1723.22	1289.15	1668.82	1690.3	1193.45	1304.77	2210.59	2005.59	1701.95	2216.66	2117.23	2454.38	3604.46	3558.7	2983.68	2925.46	3582.52	4076.54	2.43222e-08	6.71128e-07	24.0883	0.0194284	1053.4	1e-08	2.13e-06
Trim2	2166.59	2415.18	2624.87	1948.35	1683.69	1718.12	1078.2	1010.06	983.379	963.636	868.95	775.579	1997.61	1296.81	1612.32	2003.07	1866.13	2078.99	2770.78	2382.61	2374	2289.05	2222.48	2595.47	2.6915e-09	1.22601e-07	22.7615	22.3529	797.63	1e-08	2.13e-06
Map7	2067.52	1984.14	1976.18	1953.25	1797.56	1803.7	1605.95	1583.31	1548.22	1670.37	1337.3	1496.97	1703.87	1565.62	1680.56	1699.54	1717.59	1754.58	1902.35	1902.37	1879.78	2102.17	1982.29	2088.74	6.22465e-11	9.3315e-09	23.9712	0.716965	279.633	1e-08	2.13e-06
Ppp1cc	1256.66	1306.94	1208	1310.66	1410.75	1423.46	1543.52	1633.81	1489.7	1442.83	1514.6	1425	1370.77	1512.07	1336.3	1157.9	1229.55	1330.07	1053.34	1150.72	1109.31	1131.39	1125.93	1159.72	1.98023e-11	4.56252e-09	24.1997	10.4031	206.784	1e-08	2.13e-06
Nmrk1	605.179	724.651	736.047	762.101	1006.56	875.308	1328.83	1617.86	1150.97	2024.79	2369.33	2104.05	1922.91	1739.93	2232.6	1626.98	1829.59	1626.67	1170.84	1321.51	1492.38	995.02	922.233	933.135	2.40716e-13	2.54322e-10	23.7647	14.353	648.962	1e-08	2.13e-06
Mcoln1	1144.67	1265.42	1163.82	1313.6	1295.14	1425.62	1566.22	1493.82	1667.93	1500.5	1556.42	1583.33	1397.01	1569.82	1602.13	1307.11	1319.14	1351.39	1082.97	1161.71	1281.96	1162.71	1103.64	1185.47	3.18701e-07	4.96761e-06	23.6919	11.921	218.056	1e-08	2.13e-06
Commd7	1212.51	1255.54	1125.66	964.871	1003.08	1011.8	760.413	656.537	843.276	688.911	665.721	644.34	837.804	688.83	756.76	894.227	948.98	945.417	1020.65	1034.89	1021.9	1141.49	1201.94	1193.71	1.03252e-11	2.69513e-09	23.771	0.774032	258.171	1e-08	2.13e-06
Ddhd1	1024.07	1068.69	1194.95	1034.42	683.21	802.726	633.677	688.434	650.857	757.068	779.463	779.812	957.923	853.687	948.242	1142.57	1026.78	969.516	1273	1301.22	1151.39	1349.59	1089.45	1387.34	2.78261e-11	5.05127e-09	24.6315	22.8254	288.676	1e-08	2.13e-06
Steap3	1327.73	1297.06	1041.31	964.871	1056.11	1147.22	785.949	697.294	705.834	732.951	580.415	629.946	903.415	826.386	806.668	965.765	934.833	1060.35	1275.05	1184.54	1039.16	1315.24	1410.71	1195.77	4.0311e-10	3.45321e-08	23.8088	0.349702	318.101	1e-08	2.13e-06
Spsb3	843.159	959.941	842.488	750.347	771.002	696.563	622.328	607.806	652.63	667.939	730.955	602.852	734.845	673.08	743.519	854.37	799.265	763.748	935.852	875.936	936.65	891.982	850.278	983.603	2.6915e-09	1.22601e-07	23.7421	22.9148	142.625	1e-08	2.13e-06
Amdhd2	509.341	520.998	470.95	490.762	529.357	557.9	581.659	583.884	620.708	646.968	610.523	636.72	621.792	612.177	577.501	475.218	531.664	497.734	399.474	492.925	473.721	457.608	440.848	495.406	1.26288e-08	3.96891e-07	23.2112	11.7413	85.9536	1e-08	2.13e-06
Mad2l2	750.552	843.284	680.819	549.536	507.627	667.314	388.719	386.303	354.69	301.988	320.316	287.879	344.206	305.563	377.871	451.712	489.226	462.513	622.199	578.321	596.737	639.439	598.944	698.306	2.22885e-13	2.54322e-10	23.5812	1.22958	199.859	1e-08	2.13e-06
Gm19696	621.332	749.366	544.253	453.538	364.205	564.4	244.959	245.426	194.193	186.645	200.72	180.347	385.592	297.163	489.908	620.338	544.632	608.96	1005.33	600.304	658.245	744.497	556.38	775.553	2.4773e-08	6.71128e-07	22.7626	22.1564	287.162	1e-08	2.13e-06
Pld1	677.327	549.667	570.361	481.946	567.603	522.151	371.694	351.748	384.839	352.32	344.569	375.936	348.244	354.916	298.426	397.548	318.291	395.777	602.787	442.196	535.229	548.524	586.783	489.226	3.80029e-07	5.55814e-06	24.0681	1.57114	132.286	1e-08	2.13e-06
Cnmd	244.441	267.913	234.973	263.503	152.983	366.156	438.845	442.122	399.027	511.702	479.219	524.955	495.617	404.268	451.204	368.933	320.649	392.07	232.941	315.371	296.75	245.472	231.065	224.529	2.48428e-09	1.22601e-07	23.3092	12.8633	131.146	1e-08	2.13e-06
Gm38455	152.91	140.383	76.316	191.995	598.026	304.408	766.087	478.448	681.005	732.951	761.9	629.1	301.811	613.227	360.556	197.241	183.902	364.264	111.362	119.215	127.333	124.251	149.989	70.0366	3.14019e-08	8.12969e-07	23.415	11.1123	298.222	1e-08	2.13e-06
1700001L05Rik	163.678	158.178	127.528	363.418	498.065	373.739	518.291	614.009	477.945	641.725	518.527	576.604	343.197	472.521	443.056	246.296	294.714	271.576	165.511	225.748	190.999	225.268	238.159	159.642	2.02404e-10	1.9431e-08	22.9808	10.9457	201.551	1e-08	2.13e-06
Rfxank	346.74	424.114	431.788	216.484	300.752	283.825	147.543	164.799	172.911	156.237	215.774	193.048	272.539	211.059	243.426	350.537	321.828	277.137	333.065	417.676	411.133	407.099	383.081	458.328	2.6915e-09	1.22601e-07	23.8703	23.2288	127.338	1e-08	2.13e-06
Itga8	452.269	319.321	389.613	352.643	480.681	447.404	417.092	373.012	326.315	244.317	307.771	276.872	201.881	205.809	235.278	198.263	187.438	205.767	209.443	232.512	276.247	352.55	388.149	390.351	5.57471e-09	2.20531e-07	23.2295	5.16321	118.081	1e-08	2.13e-06
Ccdc162	269.208	278.788	289.197	328.154	201.66	229.66	179.7	177.203	136.556	111.148	130.468	112.611	102.959	105.005	132.408	168.626	139.105	152.008	227.833	203.765	189.92	225.268	259.441	219.379	1.69437e-10	1.89864e-08	23.8124	2.21324	82.852	1e-08	2.13e-06
Gm27252	33.3818	43.4988	35.1455	57.7943	62.5841	73.6645	132.41	201.125	82.4655	198.18	264.281	277.718	145.354	299.263	176.204	168.626	157.967	216.89	112.384	101.46	114.383	70.7121	73.9813	52.5275	2.10188e-10	1.9431e-08	23.6191	14.1076	93.2438	1e-08	2.13e-06
Gm15889	34.4586	41.5216	37.1538	66.6104	79.0994	86.6641	153.218	191.379	80.692	183.5	223.301	226.069	171.599	231.01	202.685	127.747	181.544	304.943	103.189	122.597	89.5645	62.6307	33.4436	33.9884	2.4773e-08	6.71128e-07	23.9738	14.2795	95.3063	1e-08	2.13e-06
Gm31235	156.141	147.303	136.565	126.364	212.96	145.162	122.952	124.928	109.067	92.2742	78.6153	82.1301	82.771	73.5032	78.426	92.9996	91.9508	89.9073	104.211	123.443	97.1181	136.373	159.111	129.774	4.0311e-10	3.45321e-08	23.4754	3.57398	38.1194	1e-08	2.13e-06
Micalcl	75.3782	73.1572	62.2578	56.8148	36.5074	32.499	15.1326	15.9483	16.8478	37.7485	20.072	23.7077	57.5359	59.8526	57.0371	101.175	70.7314	63.0278	92.9722	90.4683	82.0108	70.7121	87.1561	121.534	4.35359e-10	3.46814e-08	23.9891	21.8718	37.2181	1e-08	2.13e-06
H3c15	27.9976	39.5444	22.0915	14.6935	11.2999	7.58311	6.62051	7.08812	6.20708	15.7286	15.054	19.4742	35.3291	49.3522	45.8334	65.4063	68.3737	65.8084	74.5821	59.1849	72.299	38.3865	37.4974	56.6473	6.78693e-12	2.15117e-09	23.6331	20.0376	31.9304	1e-08	2.13e-06
Nfasc	44.1501	66.2369	41.1705	30.3665	36.5074	35.749	23.6447	14.1762	34.5823	12.5828	15.8903	16.0873	21.1975	12.6006	12.2222	19.4175	22.3983	25.9526	50.062	34.6654	45.3218	55.5595	55.7393	45.3178	1.21955e-08	3.91012e-07	24.0822	1.27048	19.6584	1e-08	2.13e-06
Gm31508	21.5366	24.7153	34.1414	16.6526	9.56146	18.4161	7.5663	2.65804	8.86726	2.09714	3.34533	5.92691	5.04701	3.15014	14.2593	29.6372	27.1137	12.0494	31.6718	42.2749	41.0054	37.3764	41.5511	31.9285	2.6915e-09	1.22601e-07	24.0972	23.309	17.2566	1e-08	2.13e-06
Ccnjl	17.2293	16.8064	18.0748	16.6526	9.56146	11.9163	4.72893	7.08812	4.43363	2.09714	3.34533	1.6934	7.06582	2.10009	6.11112	7.15382	4.71543	8.34191	21.4551	10.9915	14.0282	15.1526	15.2016	21.629	1.1994e-09	6.85855e-08	23.8332	1.04886	7.68222	1e-08	2.13e-06
Ak2	10144.8	10176.8	10326.8	10607.7	11036.5	12241.3	16963.6	16615.4	15501.7	16163.7	16825.4	15918.8	15141	15899.8	15579.3	11958.1	12275.4	13205.2	9919.42	10582.3	11478.3	9420.87	9107.81	9970.95	1.3913e-11	3.42987e-09	23.4279	12.3191	3437.23	4e-08	6.72e-06
Caprin1	15536.5	14232	13780	12711.8	11314.7	9983.7	7798.01	7638.34	6986.51	8492.37	7685.9	7769.34	13147.5	10693.7	11920.8	13479.8	12342.6	13502.8	17566.6	15138.6	14095.1	16381	16048.9	16448.3	9.56041e-12	2.69513e-09	23.9522	22.7563	4233.94	4e-08	6.72e-06
Slc37a4	4188.87	4200.6	3688.27	4176.86	3500.36	4909.52	6000.07	8900.02	5185.57	8533.26	9285.81	8969.11	8447.69	9507.12	9093.34	5939.71	6796.11	6412.15	5234.03	4735.64	4710.23	3684.1	3636.23	4079.63	2.38555e-08	6.71128e-07	23.1807	13.625	2625.78	4e-08	6.72e-06
Akr1c19	4300.86	4473.46	3837.89	4086.74	3858.49	4069.96	5920.63	6297.8	6268.27	9487.46	7661.65	7022.55	8113.58	7225.37	6886.21	6839.05	6931.68	6236.04	4476.97	5614.11	5013.45	4799.33	4131.81	4496.76	1.79602e-10	1.9431e-08	23.2777	14.0065	1921.73	4e-08	6.72e-06
Rorc	2070.75	2282.7	2110.74	1760.28	1568.95	2246.77	3257.29	3816.95	2894.27	4859.07	5605.94	5903.21	7936.93	6872.55	8969.09	9034.25	8956.95	9224.3	7944.52	7940.92	8362.95	4145.75	3737.58	3567.75	4.9859e-13	4.09712e-10	24.2253	17.4967	3672.57	4e-08	6.72e-06
Acot12	4747.75	3980.14	4009.6	5081.98	4958.05	5330.93	6515.53	7004.84	5277.79	6624.87	5885.28	6054.77	5821.23	6169.02	5589.64	4635.67	4483.19	5358.29	4235.85	4301.05	3977.53	4399.3	4452.05	3824.21	1.83228e-07	3.14311e-06	23.2853	11.5426	1163.93	4e-08	6.72e-06
Fam210b	5877.35	5534.24	5222.62	5171.12	5270.97	5223.68	5164.94	4874.85	4373.33	4528.77	4357.3	4312.25	4516.07	4359.79	4128.06	4898.32	4656.48	4993.1	5745.89	5103.43	4940.07	5564.03	5554.68	5670.91	2.2938e-08	6.71128e-07	23.4932	1.60803	619.883	4e-08	6.72e-06
Atp6v1e1	3824.91	3675.65	3100.84	3711.57	4313.09	3510.98	4082.96	4222.75	4103.77	4406.09	4397.44	4247.06	4243.53	4302.04	3982.41	3684.22	3839.54	3444.28	3160.03	3150.33	3362.45	3331.55	2940	3127.96	5.57471e-09	2.20531e-07	23.9309	11.6664	593.545	4e-08	6.72e-06
Tubb2a	4977.11	6797.68	7155.63	3156.16	2056.58	2126.52	601.52	461.614	446.91	1011.87	597.142	789.126	2366.04	1389.21	2917.04	4285.14	3582.55	3466.53	6182.14	6161.15	5154.81	5534.73	6782.97	7354.88	3.00522e-11	5.05127e-09	24	23.372	3314.15	4e-08	6.72e-06
Abcg5	2404.57	2031.59	2460.19	3199.26	5242.29	3612.81	5263.31	5812.26	4055	5580.49	3852.15	4515.46	2911.12	3823.22	3436.49	2172.72	2266.94	2605.46	1740.93	2096.84	1533.39	2213.29	2512.32	1687.06	2.39227e-09	1.22601e-07	23.1162	9.95832	1634.88	4e-08	6.72e-06
Rnf141	3965.97	3657.86	3210.29	3645.94	3545.56	3162.16	3092.72	2997.39	2836.64	2607.79	2361.8	2381.77	2577.01	2261.8	2279.45	2451.72	2397.8	2701.85	3504.34	2990.53	3043.03	3529.54	3233.89	3127.96	2.30026e-09	1.22388e-07	23.4647	2.83184	631.38	4e-08	6.72e-06
Ethe1	3492.16	4340	2783.53	2684.99	2417.31	2580.42	1543.52	1944.8	1683.01	1481.63	1180.9	1215.86	1456.57	1354.56	1585.84	1830.36	1860.24	1796.29	3477.77	2491.68	2437.66	2898.18	2814.33	2846.78	1.94619e-10	1.9431e-08	23.7566	1.34528	986.774	4e-08	6.72e-06
Stat5b	3393.1	2981.65	2568.64	2905.39	2671.12	2888.08	2234.89	2170.74	2188.44	1719.65	1747.1	1647.68	2139.93	2173.59	1952.5	2051.1	2026.45	2544.28	3053.78	2610.9	2302.78	3288.11	3165.99	2686.11	4.36138e-08	1.12649e-06	23.635	1.70751	600.509	4e-08	6.72e-06
Ptpa	2123.51	2312.36	2065.55	2030.64	1943.59	1844.86	1809.29	1769.37	1724.68	1726.99	1754.63	1781.46	2180.31	1976.19	1906.67	2124.68	2133.73	2100.31	2387.65	2329.35	2116.1	2166.82	2083.64	2176.28	1.83597e-07	3.14311e-06	22.2844	21.1678	254.402	4e-08	6.72e-06
Homer2	1210.36	1254.55	1273.27	1461.51	1228.21	1271.8	2411.76	2786.52	1538.47	2682.24	2914.62	3034.58	3423.89	2903.38	3057.6	2571.29	2307.02	2106.8	1835.95	1784	1750.28	1485.96	1385.38	1516.09	2.05944e-11	4.56252e-09	23.3101	14.2002	929.09	4e-08	6.72e-06
Uvrag	1251.28	1221.92	1177.88	1400.78	1285.58	1188.38	1641.89	1559.39	1865.67	1811.93	1561.43	1806.86	1674.6	1581.37	1566.48	1506.39	1480.64	1349.54	1129.97	1352.8	1254.98	1245.54	1146.2	1260.66	7.11684e-07	9.12725e-06	23.2666	12.3276	261.782	4e-08	6.72e-06
Fmo2	649.329	367.763	570.361	514.271	444.173	527.568	1026.18	2168.08	846.823	1474.29	2494.78	2277.63	1986.51	1715.78	1946.39	1538.07	1444.1	1311.53	974.676	1116.9	1052.11	576.808	692.181	616.94	7.40395e-11	9.81063e-09	23.6514	14.0395	711.042	4e-08	6.72e-06
Bri3	519.033	564.496	508.104	667.084	585.857	721.479	850.263	943.606	870.765	746.582	798.698	822.148	680.337	735.032	795.464	459.888	603.575	622.863	452.601	515.754	482.353	470.74	413.485	478.927	2.89391e-11	5.05127e-09	23.8731	10.8477	184.201	4e-08	6.72e-06
Slc22a15	605.179	562.519	657.723	562.27	481.55	565.483	404.797	395.163	338.729	328.202	327.006	292.112	400.733	372.766	395.186	433.317	479.795	643.254	656.935	531.818	482.353	613.174	685.087	729.205	2.05944e-11	4.56252e-09	23.6928	0.570084	161.976	4e-08	6.72e-06
Hmgxb4	468.422	455.749	423.755	337.95	376.374	383.489	342.375	313.649	275.772	241.171	240.028	233.69	274.558	264.612	293.334	266.735	312.397	354.068	457.709	401.612	393.868	365.682	438.821	392.411	6.04036e-09	2.25484e-07	23.0923	1.22011	98.0264	4e-08	6.72e-06
Mpzl1	359.662	475.522	293.214	232.157	374.635	254.576	121.061	91.2596	115.274	109.051	76.1063	77.8966	158.476	101.855	129.352	172.714	208.658	191.864	352.477	249.422	298.908	327.296	330.382	302.805	2.6915e-09	1.22601e-07	23.6286	1.14351	141.495	4e-08	6.72e-06
Cdk5rap2	365.046	320.31	307.272	388.887	369.42	335.823	311.164	308.333	295.28	266.337	194.866	241.31	207.937	214.209	138.519	234.032	166.219	230.793	262.57	285.778	248.191	329.316	304.033	281.176	7.57437e-11	9.81063e-09	22.8115	4.52575	83.7438	4e-08	6.72e-06
Ust	179.831	164.109	212.881	166.526	145.16	132.163	60.5304	48.7308	46.9965	56.6228	45.162	37.2549	48.4513	60.9027	51.9445	78.692	49.512	139.959	217.616	175.018	102.514	194.963	267.549	151.403	1.95039e-07	3.25006e-06	24.0607	0.973773	82.218	4e-08	6.72e-06
Gm40376	15.0756	0	9.03742	3.91826	7.82301	4.33321	16.0784	59.363	3.5469	150.994	68.5793	77.0499	129.203	131.256	115.093	110.373	91.9508	119.567	72.5387	100.614	50.7172	30.3052	57.7662	35.0183	2.59181e-09	1.22601e-07	23.5361	16.3018	63.4472	4e-08	6.72e-06
Glipr2	67.8404	72.1685	59.2453	37.2235	44.3304	36.8323	25.5362	18.6063	35.469	18.8743	14.2177	13.5472	22.2069	39.9017	22.4074	38.835	27.1137	34.2945	65.387	43.9659	59.3499	50.5086	62.8334	70.0366	2.6915e-09	1.22601e-07	23.9346	0.49927	24.1414	4e-08	6.72e-06
Gm12679	38.7659	32.6241	34.1414	24.4891	28.6844	25.9992	15.1326	12.4042	14.1876	13.6314	15.054	11.8538	11.1034	23.101	8.14816	17.3736	25.9349	27.8064	30.6502	32.1289	18.3445	32.3255	38.5108	33.9884	4.89373e-08	1.13939e-06	23.8751	0.785905	11.3951	4e-08	6.72e-06
Adamts4	27.9976	38.5558	33.1372	31.3461	31.2921	40.0821	10.4037	12.4042	23.0549	3.14571	13.3813	0.846702	5.04701	9.45041	12.2222	14.3076	10.6097	11.1226	34.7369	25.365	24.8191	51.5188	31.4167	32.9584	1.69608e-06	1.89672e-05	23.5307	2.14102	15.7067	4e-08	6.72e-06
Lmod2	5.38416	4.94305	4.01663	7.83652	4.34612	3.2499	5.67472	16.8343	5.32036	32.5057	33.4533	28.7879	46.4325	44.1019	28.5186	22.4834	18.8617	38.002	8.17338	13.528	15.1073	5.05086	3.04033	4.1198	1.70483e-07	3.10042e-06	22.6337	14.9127	17.7432	4e-08	6.72e-06
Saa4	9813.17	7928.65	7109.44	8143.12	7035.5	9297.98	10065.1	10919.2	11028.2	14451.4	15365.1	14045.1	12310.7	16730.4	11358.5	12215.6	14057.9	11973.4	10680.6	10513.8	10959.2	9404.7	9837.49	7618.54	1.30678e-08	4.07784e-07	23.4042	14.7896	2711.4	9e-08	1.42e-05
Tcf25	5916.11	5709.22	5923.52	6396.56	6385.32	6605.97	7002.61	6798.39	7266.72	6683.59	7069.53	6963.28	6127.07	6897.75	6636.68	5997.96	6293.92	6569.72	5507.84	5990.36	6065.56	6042.85	5970.19	5982.98	7.33016e-09	2.66613e-07	23.5227	11.0977	563.693	9e-08	1.42e-05
Gne	5238.78	4877.8	4430.34	6380.89	6425.3	5889.91	8869.59	9521.12	8122.41	8576.25	8204.43	8750.67	7229.34	7822.84	6927.97	5825.25	5965.02	6984.96	4854.99	5587.9	4997.27	4860.95	5253.69	4764.55	1.29591e-09	7.31609e-08	23.5999	11.5671	1867.68	9e-08	1.42e-05
Cul4a	5727.67	4873.85	5268.81	5868.57	5187.53	5325.51	6406.76	6975.6	5691.01	7065.27	6736.66	6848.13	6598.47	6660.44	6249.64	5866.13	5788.19	5741.09	5435.3	5371.45	5025.32	5368.06	4976	5563.79	3.25323e-07	4.96761e-06	22.8272	12.288	795.539	9e-08	1.42e-05
Arap1	3301.57	3335.57	2904.02	3030.77	2831.06	3073.33	2424.05	2386.04	2586.58	2470.43	2097.52	2191.26	2425.59	2338.45	2091.02	2397.55	2419.01	2574.87	3179.45	2691.22	2866.06	2953.74	3103.16	2797.34	3.36599e-07	5.08165e-06	23.6073	1.72158	475.548	9e-08	1.42e-05
Trak1	1975.99	2121.56	2339.69	2571.36	2414.7	2556.59	2984.9	3258.76	2657.52	2795.49	3020	3396.97	2815.22	3004.18	3101.39	2382.22	2244.54	2769.51	2304.89	2130.66	2168.97	2104.19	2126.2	2263.83	9.75804e-08	1.92843e-06	23.1488	12.0222	507.768	9e-08	1.42e-05
Nptn	1891.99	1715.24	1608.66	1842.56	1894.04	1780.95	2305.83	2101.63	2298.39	2459.95	2309.12	2290.33	2313.55	2107.44	2281.48	1971.39	2131.37	1972.4	1783.84	1816.98	1908.91	1822.35	1816.09	1808.59	4.89373e-08	1.13939e-06	23.1052	12.5708	300.7	9e-08	1.42e-05
Gm13880	125.989	129.508	116.482	61.7126	57.3688	80.1643	33.1026	22.1504	39.9027	13.6314	5.85433	16.934	54.5078	33.6015	61.1112	43.9449	51.8697	93.6148	177.771	125.134	66.9036	121.221	160.124	86.5158	9.75804e-08	1.92843e-06	23.7737	0.0220664	55.0397	9e-08	1.42e-05
Gm36629	57.0721	109.736	97.4033	63.6717	53.0227	57.415	17.0242	7.97414	7.09381	13.6314	17.563	21.1675	16.1504	5.25023	13.2408	23.5054	17.6828	27.8064	67.4304	64.2579	69.0618	63.6409	89.1829	76.2163	2.04887e-06	2.15136e-05	24.3447	1.21288	39.9323	9e-08	1.42e-05
Asl	22595.2	23803.8	20931.7	17831	26739.9	22520.8	20261.6	26805.5	20416	25930.1	33334.6	28711.7	36617.1	35012.7	37057.8	32692.9	33202.5	37930.7	33313.7	27688.4	32695.3	24365.3	20004.3	22960.7	5.08824e-06	4.57611e-05	22.3454	16.3565	7395.67	1.6e-07	2.18e-05
Slc25a47	8166.69	8278.62	7928.83	14215.4	14699.4	16461.8	16658.2	17201.1	12909.8	12099.5	17072.1	16359.1	15039.1	15562.7	14091.2	6677.58	8057.49	14046.9	5917.53	7772.67	5466.67	6135.79	6190.11	7426.97	3.52884e-07	5.27946e-06	24.5839	10.8325	4992.85	1.6e-07	2.18e-05
Xylb	6049.64	5371.12	6337.24	7236.05	6876.43	7234.29	8213.21	8045.02	8274.04	7402.9	7825.57	7905.66	6538.91	6745.5	7399.55	6239.15	6127.7	6710.6	5281.02	6049.54	5739.68	6005.47	5815.13	6404.23	9.8475e-10	6.74341e-08	23.224	10.207	1214.26	1.6e-07	2.18e-05
Psmd11	6125.02	5895.08	5936.58	5680.5	5389.19	5421.92	4570.99	4581.58	4425.65	4455.38	3904.84	4197.95	4491.84	3980.72	4614.91	4805.32	5044.33	5330.48	5342.33	5377.37	5172.08	5505.44	5893.17	5975.77	9.56041e-12	2.69513e-09	23.5277	1.35296	836.555	1.6e-07	2.18e-05
Lasp1	7137.24	6907.42	5995.82	6135.01	5809.02	5683	4379.94	3904.67	4466.44	3870.27	3567.8	3264.88	4886.52	4760.91	4405.1	5683.2	6005.1	5894.02	7320.28	7114.02	6546.84	6780.28	6682.64	6656.57	5.60891e-09	2.20531e-07	22.5475	0.323028	1625.84	1.6e-07	2.18e-05
Hmgb1	4469.93	3967.29	3848.94	4318.9	4430.43	4332.12	5106.3	5288.62	4441.61	4811.89	4624.92	4915.95	4856.24	4499.45	4738.15	4378.14	4315.8	4240.47	4047.87	3909.58	4042.27	3896.23	3816.62	3750.05	1.17438e-08	3.91012e-07	24.4668	11.7324	496.334	1.6e-07	2.18e-05
Mknk2	2489.63	3389.94	2844.78	3735.08	4606.89	4583.45	6341.5	6511.32	6108.65	7077.85	5100.8	6989.52	5890.87	6335.98	6712.05	5125.2	4805.02	6716.17	3943.66	3306.74	3544.81	2100.15	2473.81	3433.85	5.13027e-08	1.13939e-06	24.3975	12.9716	2010.61	1.6e-07	2.18e-05
Tmem250-ps	3609.54	3723.11	3289.62	3115.02	3372.59	3286.74	2825.07	2804.24	2982.95	2433.73	2750.7	2640.86	3098.87	2956.93	2954.73	3343.9	3303.16	3402.57	3700.5	3774.3	3769.26	3651.77	3410.23	3632.64	1.03252e-11	2.69513e-09	22.4153	0.0772695	506.403	1.6e-07	2.18e-05
Dnajb6	2181.66	2079.05	1974.17	2202.06	2100.05	2163.35	2646.31	2875.12	2584.81	3686.77	3497.55	3376.65	3262.39	3533.41	3386.58	2751.15	2888.2	2803.81	2203.75	2311.59	2306.01	2304.2	2085.66	2077.41	2.10188e-10	1.9431e-08	23.0988	13.702	716.645	1.6e-07	2.18e-05
Slc44a1	2945.13	3117.09	3006.45	2254.96	2491.2	2285.77	1927.51	1687.86	1512.75	1802.49	1531.33	1658.69	2528.55	1736.78	2530	3062.86	2703.12	2929.86	3199.88	2955.02	2839.09	2783.02	2719.07	3203.15	1.78787e-06	1.93783e-05	22.5045	21.6898	685.439	1.6e-07	2.18e-05
Atp6v1d	1722.93	1585.73	1412.85	1577.1	1514.19	1523.12	1686.34	1850	1651.97	2246.04	2133.49	2239.53	2328.69	2212.45	2168.43	2000	2035.89	1981.67	1604.03	1602.22	1616.48	1600.11	1426.93	1546.98	8.77782e-08	1.91032e-06	22.4577	14.4776	363.062	1.6e-07	2.18e-05
Mcur1	1981.37	1809.16	1936.02	1870.97	2061.8	1933.69	2059.92	2038.72	2129.03	2291.13	2284.86	2323.35	2335.76	2443.46	2339.54	2117.53	2224.5	2297.73	2137.34	2057.94	2100.99	2020.34	1968.11	2048.57	1.63162e-10	1.86602e-08	23.2404	14.9251	204.376	1.6e-07	2.18e-05
Dpp9	2434.72	2166.05	2244.29	2319.61	2365.16	2109.19	1896.3	1602.8	1677.68	1432.35	1460.24	1622.28	1856.29	1467.96	1765.1	2121.62	1935.68	2024.3	2761.58	2471.39	2304.94	2549.68	2332.95	2846.78	2.30026e-09	1.22388e-07	23.1483	0.780095	528.259	1.6e-07	2.18e-05
Csnk1g3	1319.12	1476.98	1387.75	1490.9	1259.51	1432.12	1749.71	1876.58	1451.57	2030.03	2016.4	1988.9	2152.05	1941.54	2030.93	1798.67	1725.85	1808.34	1808.36	1532.04	1482.67	1423.33	1489.76	1473.86	5.13027e-08	1.13939e-06	23.2659	14.3576	324.606	1.6e-07	2.18e-05
Ndel1	1099.44	1194.24	1092.52	1256.78	1348.17	1321.63	1855.63	1752.54	1690.99	1799.35	1474.46	1671.39	1532.27	1702.12	1595	1313.24	1338	1401.44	1101.36	1125.36	1138.44	1087.95	1006.35	1030.98	2.78261e-11	5.05127e-09	23.8915	12.0159	310.471	1.6e-07	2.18e-05
Syne1	2545.63	1935.7	2335.67	2105.09	2811.94	2201.27	1492.45	1370.66	1638.67	1307.57	953.42	1027.9	1384.9	1128.8	1138.7	1628	1424.06	1522.86	2000.43	1659.71	1743.81	2484.01	2477.87	2075.35	3.80082e-09	1.66329e-07	23.694	2.2502	638.594	1.6e-07	2.18e-05
Chn2	1045.6	1043.97	1045.33	1134.34	1019.6	1096.3	1343.96	1471.67	1149.2	1550.84	1401.69	1551.16	1362.69	1261.11	1230.37	1101.69	1150.56	1066.84	983.871	1029.82	1029.45	853.596	963.784	1016.56	6.53557e-12	2.15117e-09	23.3696	11.91	251.937	1.6e-07	2.18e-05
Blcap	1222.2	1256.52	1240.13	1034.42	1017.86	1020.47	693.262	688.434	735.096	794.816	800.371	755.258	1056.85	940.841	1035.84	1203.88	1261.38	1083.52	1343.5	1218.36	1283.04	1360.7	1247.55	1273.02	2.78261e-11	5.05127e-09	23.1684	22.1575	274.697	1.6e-07	2.18e-05
Elp4	936.843	783.968	755.126	817.937	799.686	711.729	661.105	630.843	544.45	538.965	391.404	451.292	523.88	436.819	491.945	535.514	472.722	569.104	758.081	634.124	560.048	692.978	719.544	736.414	4.87902e-08	1.13939e-06	23.8954	2.65148	175.267	1.6e-07	2.18e-05
Gm15459	244.441	277.8	205.852	264.483	216.437	218.827	275.224	261.375	308.581	472.905	383.041	419.964	531.955	515.573	580.556	603.986	512.803	320.7	362.694	323.826	321.569	242.441	243.226	374.902	1.07083e-06	1.25707e-05	22.8614	15.7395	147.602	1.6e-07	2.18e-05
Epop	118.451	121.599	147.611	116.568	180.799	128.913	256.308	305.675	226.115	273.677	353.769	302.273	297.774	305.563	377.871	211.549	247.56	270.649	186.966	165.718	195.315	143.444	157.084	142.133	6.09773e-09	2.25484e-07	23.3878	13.6696	100.785	1.6e-07	2.18e-05
Gm40345	3.23049	2.96583	5.02079	13.7139	13.0384	11.9163	21.7531	15.9483	25.7151	17.8257	16.7267	23.7077	14.1316	18.9008	12.2222	8.17579	7.07314	5.56128	1.02167	4.22749	10.7909	5.05086	9.12098	3.08985	7.93614e-07	1.00445e-05	22.9807	10.7606	8.65426	1.6e-07	2.18e-05
Etnk2	11158.1	12322	9500.33	12252.4	15334	12740.7	14596.3	18655	11406	17999.8	17023.6	17734.2	15357	18731.8	16123.2	13106.8	14090.9	13235.8	12222.3	10183.2	11540.9	9712.81	9973.29	9741.27	5.13027e-08	1.13939e-06	23.5226	12.5597	3689.29	2.5e-07	3.21e-05
Gch1	8875.24	7408.65	5775.91	8825.88	8999.08	8622	9583.66	9880.84	9424.12	10174.3	8451.15	8072.46	7014.34	8261.76	6829.18	5070.01	6042.82	6165.6	5584.46	5938.78	5397.61	7207.58	7411.31	5477.28	4.94026e-08	1.13939e-06	22.9776	8.89686	1993.97	2.5e-07	3.21e-05
Npm1	6021.64	5131.88	5082.04	5568.83	6134.98	5447.92	6245.03	6739.92	5843.52	6455	6341.08	6060.69	6205.81	6386.38	6171.21	5395	5488.76	5324.92	4705.82	5078.91	5300.49	4902.36	4721.63	5049.85	1.01333e-07	1.95844e-06	24.0182	11.3928	719.564	2.5e-07	3.21e-05
Kpnb1	7474.29	7019.13	7041.15	6430.84	6119.34	6069.74	5486.51	5817.57	5298.19	6005.16	5409.4	5595.01	6820.53	6034.61	6518.53	7982.64	6950.54	6819.05	8527.9	7059.91	7212.64	7299.5	7377.86	7966.67	1.12921e-08	3.91012e-07	23.346	21.8058	1092.61	2.5e-07	3.21e-05
Fdx1	4572.23	5255.45	4160.23	4771.46	4592.98	4898.69	5340.86	5340.9	5875.44	6485.41	5947.17	5948.93	6027.14	6388.48	5533.62	4679.62	5495.83	5388.88	3810.84	4330.64	4689.73	4234.64	4388.21	3843.78	2.44687e-08	6.71128e-07	23.2898	12.7937	1002.16	2.5e-07	3.21e-05
Pid1	5911.8	4831.34	5083.05	5044.76	3441.26	4308.29	3454.01	3148.01	3329.66	3837.77	2737.32	3303.83	3950.8	3617.41	3596.39	4772.62	4884	4427.7	5371.95	5279.29	4824.61	5165.01	5811.08	4812.96	8.93933e-07	1.11865e-05	23.2091	22.9359	1113.99	2.5e-07	3.21e-05
Prkaca	2444.41	2516.01	2455.16	2160.92	2066.14	2250.02	1881.17	1976.7	1761.92	1887.43	1720.34	1696.79	2239.86	1948.88	2234.63	2356.67	2289.34	2494.23	2469.38	2690.38	2288.75	2348.65	2340.04	2876.65	6.27849e-07	8.30807e-06	23.0305	22.2693	362.297	2.5e-07	3.21e-05
Angel2	1109.14	1116.14	1069.43	991.32	1160.41	1109.3	1260.73	1326.37	1154.52	1348.46	1358.2	1364.88	1408.12	1271.61	1465.65	1243.74	1355.68	1288.36	1199.44	1256.41	1215.06	1170.79	1125.93	1056.73	4.94026e-08	1.13939e-06	23.6153	14.7413	148.481	2.5e-07	3.21e-05
Mcm7	731.168	677.198	719.981	652.39	691.902	556.817	505.996	553.759	508.981	546.305	431.548	515.641	541.04	493.522	502.13	613.184	548.168	640.473	608.917	700.073	640.98	674.795	698.262	721.995	1.7704e-07	3.10759e-06	23.5885	0.893916	109.334	2.5e-07	3.21e-05
Acvr2b	395.197	396.433	409.696	431.009	435.481	509.152	616.653	537.811	838.843	670.036	754.373	823.841	503.692	716.131	657.964	579.459	531.664	509.784	328.978	409.221	447.822	341.438	417.538	248.218	1.1617e-08	3.91012e-07	23.523	12.3082	194.895	2.5e-07	3.21e-05
Tuba4a	7427.98	8528.74	7819.37	6305.46	5408.31	5958.16	4505.73	4548.8	4250.96	5227.12	4151.56	4689.88	5850.5	4218.03	5145.56	6085.85	6173.67	4740.99	8127.4	7380.35	7204.01	7236.87	7661.62	7753.47	8.12761e-08	1.79609e-06	24.1751	0.00842496	1799.17	3.6e-07	4.44e-05
Cldn2	5604.91	5375.07	5972.73	5295.53	4635.57	4864.02	4579.5	3274.71	3571.73	3680.48	3536.85	3102.32	3761.03	2563.16	3517.97	4904.45	4133.07	4529.66	5250.38	5273.37	4603.4	5016.52	6473.87	5516.41	2.4773e-08	6.71128e-07	23.4898	1.10775	1202.8	3.6e-07	4.44e-05
Mif4gd	1503.26	1467.1	1494.19	1345.92	1203.01	1276.13	1122.65	1267	1227.23	1119.87	1347.33	1313.23	1548.42	1464.81	1733.52	1660.71	1791.86	1782.39	1808.36	1907.44	1833.37	1723.35	1612.39	1797.26	1.98023e-11	4.56252e-09	24.073	20.8593	324.689	3.6e-07	4.44e-05
Lgalsl	1586.17	1872.43	1541.38	939.403	775.348	823.309	352.779	445.666	299.713	466.614	398.095	384.403	1487.86	831.636	1479.91	1366.38	1249.59	1418.12	2816.75	1962.4	1885.17	1936.5	1946.82	2135.09	2.69659e-09	1.22601e-07	23.7477	22.1791	923.478	3.6e-07	4.44e-05
5033403H07Rik	881.925	1117.13	1028.26	744.469	814.463	920.806	796.353	707.926	612.727	515.896	675.757	697.682	746.958	610.077	689.538	795.096	787.476	809.165	1015.54	959.641	993.842	1156.65	962.77	944.464	9.75804e-08	1.92843e-06	23.8391	0.376337	211.105	3.6e-07	4.44e-05
Gas7	1066.06	1096.37	815.376	879.649	592.811	772.394	418.984	373.898	349.37	276.822	198.211	153.253	250.332	244.661	277.037	306.592	356.015	425.438	627.307	577.475	520.121	832.382	984.053	591.192	9.94283e-12	2.69513e-09	24.2981	2.01263	362.282	3.6e-07	4.44e-05
Gfod2	394.12	365.786	363.505	261.544	286.844	301.158	153.218	173.659	203.947	195.034	272.645	230.303	325.028	295.063	367.686	462.954	453.86	397.631	594.613	550.419	512.568	502.056	427.673	511.885	1.83156e-14	9.72516e-11	23.9567	21.6444	167.964	3.6e-07	4.44e-05
Hdgf	7465.67	7884.17	7086.34	7028.38	7453.6	7471.53	8271.85	9348.34	7810.28	8865.66	9192.14	9276.47	9733.67	8613.53	9417.24	8958.62	9093.7	8400.31	8146.82	7808.18	8505.39	6982.31	6884.31	7567.05	1.78787e-06	1.93783e-05	23.568	14.5215	1014.36	4.9e-07	6.01e-05
Igfbp4	43484.6	37515.8	34024.9	41841.1	51896.1	47876.5	66604.2	64484.2	62020.3	65353.2	67099	65935.2	56971.7	64572.6	58865.3	50674.6	56363.5	58341.5	45435.8	47194.9	48713.4	39185.6	42588.9	39589.2	3.00522e-11	5.05127e-09	24.0005	12.7516	13516.7	8.1e-07	7.65e-05
Cald1	19030.8	17370.9	17756.5	19323.9	19655.8	17101	16644.9	14145.2	14155.7	14058.2	12181.2	13593.8	14575.8	12382.1	12873.1	13740.4	12644.4	14478.8	16802.4	14705.8	14721	17178	16243.5	17843.9	4.51524e-08	1.13939e-06	23.9702	3.04044	2560.88	6.4e-07	7.65e-05
Sec14l4	11741.8	11192.1	11234.5	11407	12274.3	10796.2	11875.3	12202.2	9444.52	13911.4	13875.6	14255.1	15015.9	14771	14422.2	14189.1	14270.1	14712.4	15047.2	12860.9	13582.5	12205.9	10799.2	11425.2	4.18915e-06	3.85183e-05	22.6046	16.2424	1792.02	8.1e-07	7.65e-05
Slc9a3r1	7800.57	8020.59	7054.21	7357.51	7720.45	8431.33	10658.1	11408.3	9272.49	12256.7	12458.9	12196.7	10728.9	11886.5	11064.2	8844.16	10336.2	9596.91	9117.41	7869.9	9457.15	7815.7	7304.89	7435.21	2.49213e-09	1.22601e-07	23.5756	13.2331	2337.7	8.1e-07	7.65e-05
Ncl	9877.77	7831.77	8643.79	8937.55	9281.57	8173.51	10763.1	11232	9246.78	11911.8	11353.2	11404.2	10995.4	10647.5	10062	9817.08	8883.86	9086.2	8137.62	7913.02	8244.25	8278.36	8160.24	8071.72	4.87902e-08	1.13939e-06	23.1405	12.089	1635.55	8.1e-07	7.65e-05
Fgf1	4670.22	4954.91	4286.75	4175.89	3698.55	4949.6	5387.2	5835.3	3792.53	7245.62	7315.41	7655.03	8429.52	7061.56	7517.69	8519.17	7372.57	7708.85	7908.77	6963.52	6231.74	6106.49	5791.82	5233.18	2.52577e-08	6.71128e-07	24.1235	16.8493	1809.62	8.1e-07	7.65e-05
Pde3b	4952.35	4508.06	5026.81	4762.64	4885.04	4701.53	5983.99	5744.92	5399.27	7093.58	6236.54	6589.03	6790.25	6033.56	6276.12	6478.29	5934.36	6226.77	5339.26	5493.2	5269.2	5418.56	5000.32	5201.25	8.07623e-10	5.83672e-08	23.4003	14.4555	878.76	8.1e-07	7.65e-05
Ddc	6403.92	8080.9	5543.95	5150.55	4526.05	4294.21	1780.92	1360.03	2027.06	3585.06	2753.21	2492.69	3561.17	3681.46	3575.01	7434.86	6089.97	6122.96	7346.85	6646.46	6982.79	7555.08	7453.87	7089.15	5.13466e-10	3.74746e-08	23.2851	22.4223	2567.28	8.1e-07	7.65e-05
Slc16a12	2782.53	2437.91	2538.51	3739.98	2482.5	3161.07	6045.47	6697.39	3984.95	8034.15	6494.97	7074.19	6064.49	6237.27	5856.49	4844.16	4592.83	4588.98	3642.26	3390.45	3313.89	3471.96	3482.19	2739.67	7.87734e-11	9.81063e-09	23.2392	12.8392	2016.65	8.1e-07	7.65e-05
Sgpl1	4407.47	4154.14	4400.22	3950.59	3506.45	3708.14	3349.03	3200.29	3437.84	2852.11	2741.5	2828.83	4189.02	3438.9	3718.62	4254.48	4311.08	3962.41	4796.75	4341.63	4373.55	4815.49	3872.36	4782.06	6.09773e-09	2.25484e-07	22.9642	22.2237	655.203	8.1e-07	7.65e-05
Abcg8	3681.69	2863.01	3513.55	4885.09	7159.8	5446.84	7411.19	8045.9	5789.43	6486.45	4843.21	5438.37	2978.75	3972.32	3509.82	2074.61	2231.58	2847.37	2279.35	2714.05	1791.29	3519.44	3812.57	2277.22	1.1617e-08	3.91012e-07	22.8521	8.79073	2220.19	8.1e-07	7.65e-05
BC004004	3852.9	4274.75	3509.53	3488.23	3534.26	3377.73	2829.8	2805.12	2756.83	2654.98	2319.99	2170.94	2558.84	2142.09	2568.71	2917.74	2823.36	2725.95	3571.77	3146.95	3188.71	3201.24	3364.63	3467.84	2.56733e-10	2.3155e-08	23.5572	1.79501	728.721	8.1e-07	7.65e-05
Abca8b	4694.98	4274.75	5210.57	5381.73	5714.28	4076.46	4032.84	3964.92	3965.44	3698.31	2989.89	3320.76	3190.72	2660.82	3121.76	3366.38	3222.99	3302.47	3685.17	3496.14	3514.6	4311.41	4385.17	4139.37	5.13466e-10	3.74746e-08	24.0282	4.0032	942.136	8.1e-07	7.65e-05
Tab2	3985.35	3409.72	3566.77	3616.55	3349.99	3341.99	3195.81	2985.87	3496.36	2645.54	2348.42	2518.09	2495.24	2288.05	2601.3	2892.19	2974.26	3288.57	3369.48	3533.34	3336.55	3952.8	3875.4	3445.18	2.38555e-08	6.71128e-07	22.8774	2.3527	624.747	8.1e-07	7.65e-05
Cebpb	1246.97	2189.77	1645.81	1235.23	1877.52	2248.93	2931.94	2926.51	3695.87	3975.13	4866.62	5668.67	3051.42	3914.57	4157.6	2605.01	3751.12	3842.84	1639.78	2537.34	2834.77	954.613	2015.74	1623.2	4.53583e-08	1.13939e-06	23.5566	13.5646	1326.59	8.1e-07	7.65e-05
Sra1	2044.9	2107.72	1774.35	1915.05	1967.05	2025.77	2147.88	2247.82	2250.51	2475.67	2464.67	2544.34	2438.72	2308	2195.93	2255.5	2347.1	2216.17	2004.52	2052.02	2164.66	1903.16	2021.82	1912.62	1.01333e-07	1.95844e-06	23.4545	13.7159	224.912	8.1e-07	7.65e-05
Crat	2176.28	2416.16	2326.63	1926.8	1806.25	1658.53	1822.53	1661.28	1362.01	1750.06	1671.83	1541	3398.66	1742.03	3043.34	3116	3055.6	3364.57	3573.81	3490.22	2757.07	2926.47	2447.46	3446.21	4.04941e-07	5.89916e-06	23.9114	20.64	887.816	8.1e-07	7.65e-05
Polr1d	1532.33	1635.16	1423.89	1608.44	1595.89	1519.87	1741.19	1756.97	1765.47	1701.83	1860.84	1724.73	1714.97	1658.02	1640.84	1536.03	1604.42	1620.18	1342.48	1467.79	1593.82	1414.24	1373.21	1441.93	5.82463e-09	2.20531e-07	24.2684	11.7343	168.578	8.1e-07	7.65e-05
Elovl1	1810.15	2030.61	1673.93	1520.29	1695.86	1629.29	1333.56	1283.84	1534.92	1610.6	1663.47	1483.42	1826.01	1865.93	1920.93	2299.44	2241.01	1943.67	2148.58	1991.15	2379.39	1834.47	2114.04	1902.32	2.48428e-09	1.22601e-07	22.6865	20.0581	375.321	8.1e-07	7.65e-05
Hnrnpr	2107.36	2047.41	2103.71	2083.53	2050.5	1948.86	1876.44	1871.26	1762.81	1689.25	1792.26	1731.51	1593.85	1570.87	1616.39	1805.83	1777.72	1762	1982.05	1833.04	1900.28	2025.39	1971.15	1831.25	5.9941e-11	9.2355e-09	23.8287	2.75148	199.69	8.1e-07	7.65e-05
Capn2	2126.74	2164.07	1912.92	1888.6	1700.2	2008.44	1459.35	1472.56	1393.93	1501.55	1344.82	1335.25	1533.28	1373.46	1517.6	1584.06	1631.54	1678.58	1950.37	1793.3	1876.54	1870.84	1854.6	1959.99	1.1994e-09	6.85855e-08	23.5397	1.21466	320.826	8.1e-07	7.65e-05
Serinc5	2444.41	2071.14	2287.47	2253	2589.42	2271.68	2359.74	2020.11	1974.74	1685.05	1788.08	1613.81	1698.83	1423.86	1516.58	1381.71	1524.26	1640.58	1917.68	1790.77	1715.75	2017.31	1919.46	1962.06	5.39318e-09	2.20531e-07	24.101	4.62371	438.049	8.1e-07	7.65e-05
Plekha8	1153.29	1214.01	1161.81	1412.53	1221.26	1260.96	1749.71	1710.89	1399.25	1975.51	1911.86	1903.39	2187.38	1960.44	2090	1971.39	1863.77	1602.57	1562.14	1499.07	1607.84	1582.94	1230.32	1613.93	1.02414e-09	6.85855e-08	23.79	14.7178	428.672	8.1e-07	7.65e-05
Lrrc8d	2109.51	2096.84	1790.41	1796.52	1487.24	1699.7	1712.82	1524.83	1474.62	1266.67	1180.07	1052.45	1391.97	1311.51	1317.96	1220.24	1303.82	1549.74	2120.99	1771.32	1621.87	2015.29	2325.85	1871.42	1.87815e-07	3.1907e-06	23.5135	1.72617	404.103	8.1e-07	7.65e-05
Zfyve9	1246.97	1061.77	1119.64	1292.05	1174.32	1163.47	1455.57	1624.07	1432.95	1652.55	1732.05	1633.29	1568.61	1641.22	1445.28	1398.06	1250.77	1400.51	1259.72	1275.86	1263.61	1245.54	1164.44	1171.05	1.94619e-10	1.9431e-08	23.3356	12.7955	241.546	8.1e-07	7.65e-05
Pole4	948.688	1036.06	839.476	825.773	844.886	812.476	743.389	917.912	735.096	1006.63	915.785	1038.9	1146.68	1081.55	1143.8	1139.5	1211.87	1174.36	1132.01	1193.84	1061.83	965.725	925.273	978.453	1.21955e-08	3.91012e-07	22.6589	18.0217	180.027	8.1e-07	7.65e-05
Tubg1	972.379	984.656	950.937	883.567	816.201	902.39	880.528	855.891	784.752	958.393	951.747	990.641	1165.86	1004.89	1203.89	1242.72	1253.12	1131.72	1158.58	1187.92	1205.34	1080.88	966.824	1120.59	2.10188e-10	1.9431e-08	23.4754	19.1407	184.65	8.1e-07	7.65e-05
B3gat3	1104.83	1176.45	1025.24	1089.28	1092.61	980.388	810.539	783.237	911.554	678.425	705.865	709.536	754.024	772.834	748.612	949.414	1030.32	1000.1	1213.75	1087.31	1197.79	1163.72	1162.42	1200.92	4.0311e-10	3.45321e-08	22.9002	0.839882	240.11	8.1e-07	7.65e-05
Vps35l	1154.36	1089.45	1063.4	1071.64	1149.98	1035.64	1046.99	1003.86	981.606	950.005	845.533	901.738	924.613	867.338	905.464	754.217	920.687	888.877	957.307	975.705	938.808	1017.24	1035.74	1116.47	9.42057e-08	1.91032e-06	24.1752	3.74088	123.409	6.4e-07	7.65e-05
Tcta	857.158	855.148	757.135	684.716	644.095	769.144	584.496	574.138	580.805	679.473	648.995	611.319	798.438	821.136	846.39	1013.8	1050.36	920.391	1004.3	971.478	979.814	875.819	955.676	794.092	3.00522e-11	5.05127e-09	22.5014	20.1342	202.763	8.1e-07	7.65e-05
Diaph2	1074.68	712.788	958.97	1223.48	1067.41	1052.97	1319.37	1274.09	1305.26	1303.37	1287.12	1278.52	931.679	1062.65	928.89	808.381	761.542	891.658	781.58	745.73	704.646	969.765	909.058	800.271	5.57471e-09	2.20531e-07	22.454	9.61194	268.11	8.1e-07	7.65e-05
Rhbdd2	527.647	497.271	508.104	589.698	720.587	615.315	785.949	948.922	641.103	1141.89	1238.61	1262.43	1013.44	1127.75	1057.22	816.557	905.362	887.023	602.787	623.978	593.5	565.696	587.797	604.581	2.22885e-13	2.54322e-10	22.9808	13.3279	310.995	8.1e-07	7.65e-05
Cd9	833.467	950.054	821.401	732.715	823.155	708.479	695.154	644.133	681.892	472.905	511	476.693	533.974	369.616	491.945	474.196	506.908	384.655	685.542	612.141	676.59	661.663	645.563	853.829	1.56637e-07	2.93275e-06	24.2195	3.15568	199.033	8.1e-07	7.65e-05
C330018D20Rik	702.094	679.175	627.598	558.352	597.157	714.979	512.617	491.738	453.117	525.334	541.944	452.986	558.2	579.625	591.76	737.865	579.997	684.037	829.598	676.399	769.391	722.273	712.45	686.977	3.18701e-07	4.96761e-06	22.7556	21.9926	118.823	8.1e-07	7.65e-05
Syt1	695.633	511.111	512.12	863.976	757.094	840.642	1003.48	969.301	849.483	1074.78	845.533	819.607	420.921	689.88	427.778	284.109	313.576	331.823	240.093	240.121	227.688	431.344	446.928	310.015	1.81083e-12	1.14187e-09	23.2553	9.01405	356.072	8.1e-07	7.65e-05
Alg6	481.344	458.715	429.779	525.047	518.927	565.483	571.255	574.138	496.567	595.588	511	529.189	499.654	474.621	476.667	464.998	457.396	426.364	422.972	368.637	404.659	453.567	453.009	420.22	5.57471e-09	2.20531e-07	23.1902	9.75518	73.5442	8.1e-07	7.65e-05
Zfp512	494.266	552.633	559.316	510.353	588.465	562.233	513.562	503.257	480.605	408.942	444.093	435.205	399.724	458.87	433.889	424.119	439.714	481.977	512.88	487.853	497.461	535.391	524.963	507.765	2.20034e-07	3.63777e-06	22.7771	3.37294	59.9205	8.1e-07	7.65e-05
Nt5e	584.719	584.269	547.266	395.744	480.681	493.985	372.64	377.442	194.193	292.551	222.465	273.485	425.968	238.36	347.315	630.558	452.681	616.375	874.552	782.086	533.071	582.869	874.601	708.606	4.71029e-08	1.13939e-06	23.7645	23.0672	240.685	6.4e-07	7.65e-05
Nid2	415.657	507.157	520.154	362.439	533.703	336.907	258.2	248.97	252.717	284.163	275.99	258.244	382.564	283.512	388.056	416.965	413.779	388.362	578.267	424.44	541.703	525.289	535.098	691.097	2.02404e-10	1.9431e-08	24.6757	24.0144	154.692	8.1e-07	7.65e-05
Spon2	516.879	722.674	592.453	468.232	349.428	355.323	157.946	94.8036	164.931	65.0113	61.0523	70.2763	206.928	119.705	152.778	214.614	200.406	281.771	417.864	419.367	339.913	499.025	390.175	656.078	3.27669e-12	1.37169e-09	23.9856	1.23689	247.806	8.1e-07	7.65e-05
P4ha2	222.904	173.007	159.661	174.363	152.114	157.079	180.645	231.25	245.623	310.377	332.024	321.747	366.413	363.316	371.76	368.933	429.104	329.042	277.895	327.208	338.834	218.197	265.522	293.536	4.94449e-10	3.74746e-08	24.2696	16.9313	110.035	8.1e-07	7.65e-05
Hps1	342.432	346.014	309.281	325.216	375.505	330.407	300.76	265.805	245.623	230.685	223.301	217.602	200.871	194.258	208.797	148.186	178.007	174.253	230.898	276.478	257.902	296.991	253.361	334.734	7.87734e-11	9.81063e-09	24.1711	4.07335	77.4968	8.1e-07	7.65e-05
Ovca2	245.518	286.697	240.998	218.443	208.614	216.66	177.808	189.607	186.212	180.354	226.646	193.895	254.369	244.661	232.222	275.933	284.104	243.769	255.418	276.478	287.038	269.716	263.495	267.787	5.13027e-08	1.13939e-06	22.7412	20.8325	45.1682	8.1e-07	7.65e-05
Rnf144a	423.195	405.33	380.576	270.36	365.943	280.575	212.802	194.923	193.306	182.451	138.831	147.326	181.692	145.956	181.297	239.142	190.975	230.793	517.988	290.006	258.982	256.584	343.557	342.974	2.59181e-09	1.22601e-07	23.3502	1.2013	120.719	8.1e-07	7.65e-05
4930556M19Rik	221.827	271.868	240.998	191.995	244.252	272.992	189.157	130.244	160.497	142.606	159.74	135.472	150.401	144.906	180.278	274.911	220.446	218.744	294.242	252.804	285.959	261.635	327.342	325.464	9.75804e-08	1.92843e-06	23.5777	0.168067	77.5327	6.4e-07	7.65e-05
Meiob	285.36	278.788	264.093	339.909	312.051	280.575	279.953	260.488	261.584	178.257	180.648	217.602	136.269	170.107	138.519	155.34	160.325	185.376	248.266	161.49	179.129	242.441	292.885	176.121	1.26471e-08	3.96891e-07	23.598	4.95517	73.3055	8.1e-07	7.65e-05
Ccdc66	249.825	264.947	259.073	250.769	247.729	209.077	130.519	165.685	136.556	140.508	167.267	120.232	155.448	190.058	138.519	168.626	172.113	172.399	306.502	236.739	222.292	245.472	261.468	244.098	1.60664e-07	2.9755e-06	23.7298	1.06613	66.3337	8.1e-07	7.65e-05
Plscr4	192.753	141.371	199.827	240.973	202.529	227.493	228.881	217.96	224.342	267.385	246.718	271.791	227.116	202.659	237.315	205.417	183.902	192.791	193.096	169.1	172.654	142.434	188.5	149.343	2.52577e-08	6.71128e-07	23.7729	11.548	39.3056	8.1e-07	7.65e-05
Ube2u	264.901	302.515	226.94	188.076	252.944	228.577	105.928	105.436	107.294	92.2742	81.1243	61.8092	145.354	112.355	150.741	176.802	194.511	216.89	248.266	255.34	247.112	251.533	293.898	220.409	2.6915e-09	1.22601e-07	22.9018	0.623518	89.4075	8.1e-07	7.65e-05
Alpk1	104.453	94.9066	126.524	121.466	134.73	134.329	172.133	170.115	210.154	176.16	210.756	172.727	149.392	177.458	167.037	138.988	155.609	129.763	128.731	96.3868	137.044	111.119	125.667	106.085	2.4773e-08	6.71128e-07	23.4023	12.0691	38.0548	8.1e-07	7.65e-05
C330013E15Rik	100.145	86.9977	112.466	89.1404	66.9302	60.6649	77.5545	46.9588	70.0513	49.2828	48.5073	50.8021	79.7428	67.2029	74.352	82.7799	74.268	97.3223	102.167	120.906	132.728	95.9664	100.331	106.085	4.89373e-08	1.13939e-06	22.6886	22.2344	28.8222	8.1e-07	7.65e-05
Il34	44.1501	43.4988	49.2037	63.6717	56.4995	48.7486	74.7172	67.3371	81.5788	106.954	108.723	121.925	115.072	102.904	123.241	89.9337	94.3085	60.2471	53.127	71.8674	73.3781	44.4476	57.7662	59.7371	5.99702e-10	4.36249e-08	23.4269	14.0153	31.043	8.1e-07	7.65e-05
Dnah8	39.8428	35.59	41.1705	35.2643	24.3383	25.9992	6.62051	12.4042	23.0549	11.5343	9.19967	10.1604	17.1598	13.6506	14.2593	14.3076	27.1137	12.9763	30.6502	36.3564	12.9491	34.3458	36.4839	33.9884	9.42057e-08	1.91032e-06	24.029	1.45612	13.5826	8.1e-07	7.65e-05
Gm2996	35.5354	40.533	47.1954	29.3869	14.7768	17.3328	15.1326	11.5182	17.7345	13.6314	7.527	11.8538	9.08462	8.40037	8.14816	8.17579	15.3251	26.8795	33.7152	34.6654	23.74	29.295	39.5243	31.9285	9.38273e-08	1.91032e-06	24.6755	0.805955	14.0459	8.1e-07	7.65e-05
Fmo1	9825.01	8406.15	8813.49	8158.8	7561.38	7977.43	8463.85	11409.2	7864.37	13947	12327.5	11715.8	13218.1	13163.4	12863.9	13822.2	14806.4	12478.6	13607.7	12445.7	11932.6	10542.2	11451.9	9534.25	5.57471e-09	2.20531e-07	24.1945	17.1912	2871.41	1e-06	9.02e-05
Nampt	2488.56	2504.15	2378.85	2187.37	2299.1	2478.59	5108.2	5704.16	4380.43	9694.03	8186.03	8632.13	7821.86	8666.03	7356.77	6172.72	5611.36	5396.29	3788.36	4036.41	3836.16	3022.43	3008.91	2734.52	3.33751e-14	9.72516e-11	23.2312	14.0242	2997.41	1e-06	9.02e-05
Shfl	2026.6	2899.59	4137.13	2525.32	2266.94	2787.33	1502.86	1280.29	1747.74	1283.45	1788.92	1646.84	1997.61	2030.79	3106.49	2994.38	3197.06	3600	3253.01	4085.45	4240.82	3501.26	3295.72	4033.28	9.75804e-08	1.92843e-06	23.2599	22.0183	1187.22	1e-06	9.02e-05
Znrf2	2476.71	2212.51	2046.47	2391.12	2306.05	2225.1	2122.35	2116.69	2003.11	2084.56	1720.34	1806.86	1861.34	1688.47	1645.93	1694.43	1749.42	1785.17	1966.72	1829.66	1819.35	2121.36	1927.57	2071.23	1.12921e-08	3.91012e-07	24.5411	4.53279	279.799	1e-06	9.02e-05
Adck5	1712.16	1624.29	1503.22	1454.65	1405.54	1202.46	919.305	751.341	1221.02	1038.08	861.423	789.126	874.143	820.086	679.353	968.831	1117.56	960.247	930.744	1493.15	1581.95	1472.83	1456.32	1340.99	1.30055e-06	1.4828e-05	23.9797	1.60648	411.619	1e-06	9.02e-05
Map4k4	1058.53	923.362	964.995	947.239	1080.44	840.642	745.28	712.356	769.678	627.045	545.289	589.305	731.817	555.474	666.112	844.15	675.485	773.944	1056.41	859.872	790.973	937.44	908.044	1037.16	4.71249e-08	1.13939e-06	23.0283	1.77132	181.127	1e-06	9.02e-05
Polr2c	529.801	550.656	474.966	568.148	601.503	551.4	552.34	634.387	627.802	649.065	654.849	692.602	612.707	609.027	612.13	533.47	615.363	509.784	474.056	500.535	533.071	504.076	470.237	521.155	1.20638e-08	3.91012e-07	23.2421	11.8628	75.9546	1e-06	9.02e-05
Ctc1	324.126	315.367	294.218	295.829	321.613	270.825	252.525	247.198	271.338	210.763	201.556	198.975	177.655	168.007	245.463	172.714	219.267	254.892	253.375	251.113	216.897	277.797	278.697	307.955	9.75804e-08	1.92843e-06	24.0949	3.20975	57.5129	1e-06	9.02e-05
Gm42274	139.988	186.847	205.852	155.751	151.245	154.912	95.5245	115.182	109.067	75.4971	99.5237	105.838	106.997	136.506	153.797	146.142	152.072	200.206	241.115	192.774	198.553	178.8	179.379	231.739	9.42057e-08	1.91032e-06	22.8442	22.5191	53.8633	1e-06	9.02e-05
Adamtsl4	137.834	101.827	101.42	116.568	137.337	137.579	163.621	170.115	151.63	177.208	201.556	199.822	148.382	153.307	187.408	155.34	136.747	144.593	143.034	135.28	103.593	104.048	121.613	112.265	4.89373e-08	1.13939e-06	23.327	12.5598	33.2815	1e-06	9.02e-05
A030010E16Rik	29.0744	38.5558	43.1788	20.5709	23.469	17.3328	11.3494	21.2644	18.6212	14.68	14.2177	10.1604	22.2069	18.9008	23.426	25.5494	34.1868	25.9526	33.7152	33.8199	32.3727	38.3865	25.3361	51.4975	6.98132e-07	8.97419e-06	23.8632	23.1997	12.6293	1e-06	9.02e-05
Cdip1	1943.68	2014.79	2221.2	2258.88	2186.1	2274.93	2419.32	3833.79	2638.01	3073.36	3455.73	3950.71	3278.54	3109.19	3219.54	2770.57	2591.13	3321.93	2557.25	2820.58	2444.14	2226.42	2062.36	2291.64	5.82463e-09	2.20531e-07	23.8997	13.7003	660.142	1.21e-06	0.00010696
Cul2	2553.17	2481.41	2240.28	2352.91	2185.23	2097.27	2195.17	1969.61	2200.85	2160.05	2028.94	1968.58	2212.61	2323.75	2099.17	2630.56	2644.18	2488.67	2774.86	2565.24	2627.58	2997.18	2556.91	2584.14	9.42057e-08	1.91032e-06	24.47	22.5794	328.302	1.21e-06	0.00010696
Sort1	1795.08	1457.21	1691	2321.57	1784.52	1868.69	1995.61	1516.86	1633.35	1660.93	1200.97	1304.77	1052.81	1108.85	890.186	1021.97	1102.23	891.658	1056.41	1242.88	1204.26	1707.19	1918.45	1415.15	1.62662e-07	2.99998e-06	22.6556	5.71995	481.682	1.21e-06	0.00010696
Smarcal1	696.71	629.745	559.316	598.514	592.811	522.151	518.291	497.94	456.664	490.731	465.001	477.54	523.88	470.421	492.964	520.185	568.209	554.274	653.87	610.45	592.42	586.91	615.16	616.94	1.03259e-06	1.24376e-05	23.2522	0.557324	82.5492	1.21e-06	0.00010696
Gm31333	79.6855	97.8724	137.57	125.384	114.737	145.162	70.934	56.705	100.2	22.02	61.8887	63.5027	24.2257	43.0519	31.5741	23.5054	49.512	23.172	46.9969	37.2019	79.8527	79.8036	96.277	87.5458	5.83003e-07	7.91904e-06	23.7436	4.3446	39.8749	1.21e-06	0.00010696
Rnf125	35334.1	37133.2	35421.7	22035.3	16127.6	21406	13918.2	9829.45	11124.9	10073.6	5617.65	7644.02	11596	9447.26	8971.12	12927	11014.1	22169.1	26884.3	25356.5	18357.5	30061.7	35241.4	23165.6	3.00522e-11	5.05127e-09	24.1837	1.05949	11545.8	1.44e-06	0.00010721
Cbs	21845.7	24209.1	22746.2	20323	32269.9	19015.2	18284.9	15970.4	17792.2	10848.5	12572.6	12310.2	12312.7	10458.5	11614.2	12167.6	12064.4	12137.5	17632	16053.5	17239.5	18904.4	15757	21321	5.57471e-09	2.20531e-07	23.731	3.49194	5978.91	1.44e-06	0.00010721
Atp1a1	15068.1	13045.7	12555	14110.6	14236.1	14191.2	19578.7	22252.3	18123.8	20609.7	20803.8	21210.7	20751.3	19626.4	19548.5	16747.1	17625.1	16562.4	15629.5	14449.6	15466.6	12956.5	12120.8	13748.8	1.06353e-09	6.85855e-08	23.5538	12.9582	4354.29	1.44e-06	0.00010721
Ak3	13926.7	12914.2	11477.5	12314.1	11572	13666.9	13994.8	14644.1	12414.2	15355.3	15103.3	14030.7	16104	15324.4	15165.8	15523.8	15375.8	15475.2	14504.7	15192.8	15131	12822.1	13070.4	12684.9	3.13274e-07	4.92253e-06	23.7136	16.2241	1490.82	1.44e-06	0.00010721
Slc25a39	12015.3	12697.7	10845.9	11459	11971	11253.3	11815.7	12025	11131.1	13374.5	13684.9	13134	14760.5	14241.8	15428.5	13379.7	14380.9	14477.9	12933.4	13233.7	13475.7	11601.8	11884.6	12609.7	9.07166e-08	1.91032e-06	22.454	16.1275	1416.01	1.44e-06	0.00010721
Cpt1a	13628.4	10000.8	11630.1	15823.9	19233.3	14816.3	24473.2	24419.5	21574	19808.5	21503	18552.9	15311.6	19128.7	14637.1	12147.2	11789.8	16405.8	10012.4	12153.2	10472.6	11257.4	11749.9	11341.8	2.38555e-08	6.71128e-07	23.5997	10.3238	5010.42	1.44e-06	0.00010721
Mcfd2	8963.55	9674.54	8279.28	7829.66	7906.46	8367.42	7210.68	7193.56	6804.73	8593.03	8034.65	8047.9	10553.3	9518.67	9378.53	10988.3	10323.2	10082.6	11342.6	10173.9	10063.6	9627.95	9548.66	9856.62	2.10188e-10	1.9431e-08	22.9961	19.7024	1570.86	1.44e-06	0.00010721
Dnaja1	7346.14	6993.43	6727.85	7147.88	6430.52	6568.06	7379.03	8711.3	6283.34	11358.1	10334.6	11151.1	13623.9	14523.2	12902.6	12866.6	11676.6	9341.09	9171.55	8651.99	9394.56	7060.09	6773.85	8547.56	1.1994e-09	6.85855e-08	22.7401	15.6715	2949.21	1.44e-06	0.00010721
Nadk	8182.84	7759.6	7242.99	8231.28	8860	7898.35	9164.68	9072.8	8186.25	9358.49	9452.24	9339.97	11257.9	10409.1	11254.6	9977.53	9982.56	10621.1	9766.17	9875.42	9490.6	8081.38	8398.4	9261.31	6.53557e-12	2.15117e-09	24.1506	16.2436	1429.75	1.44e-06	0.00010721
Insig2	13780.2	13903.8	15831.5	10592	9874.38	11217.6	4618.28	3962.26	4564.86	3397.37	2499.8	3138.72	5646.6	5060.17	5984.82	7599.4	6781.96	10978	14178.8	10934.8	9488.44	11489.7	13922.7	11756.9	2.02404e-10	1.9431e-08	23.3451	0.812804	5200.97	1.44e-06	0.00010721
Fam120a	8005.16	7195.1	7318.3	8389.97	7789.11	7699.02	9013.35	9066.59	8442.52	9516.82	8668.6	8811.63	8779.78	8670.23	8463.9	8460.92	7898.34	8454.99	7759.6	7486.89	7274.15	7817.72	7798.44	7900.75	6.54271e-06	5.54693e-05	22.6607	11.9095	677.289	1.44e-06	0.00010721
Gldc	10782.3	9796.14	9808.61	7525.02	10282.9	8106.34	4932.28	5079.52	5512.77	5234.46	4494.46	4412.16	7044.62	7375.52	6916.77	7697.51	8076.35	9377.24	12086.4	9778.19	9512.18	10606.8	9535.48	9895.76	2.2938e-08	6.71128e-07	22.7357	0.083563	2769.84	1.44e-06	0.00010721
Masp1	6455.6	5464.05	6469.79	6836.38	6612.19	6603.81	7507.66	7181.15	6088.26	7417.59	7204.18	7106.37	6380.43	6727.65	6115.19	5775.17	5497.01	5982.08	5794.93	5515.19	5363.08	5953.95	6079.64	5940.75	9.42057e-08	1.91032e-06	22.7112	9.87378	737.074	1.44e-06	0.00010721
Pa2g4	3758.14	3576.79	3377.99	3615.57	3658.56	3466.56	3783.15	4084.53	3679.03	4486.83	4370.68	4221.66	4231.42	4413.34	3910.1	4100.16	4015.19	3691.76	3446.1	3496.14	3712.07	3479.03	3334.23	3486.38	1.95039e-07	3.25006e-06	22.9275	13.4151	417.658	1.44e-06	0.00010721
Ak4	2692.08	2375.63	2185.05	2527.28	3102.26	3333.32	5039.15	5803.4	4210.17	5113.88	5617.65	5318.98	5636.51	4960.42	5349.27	4137.97	4163.72	3558.29	3564.61	3184.99	3387.26	2869.9	2161.67	2752.03	5.39318e-09	2.20531e-07	23.5964	13.0476	1528.92	1.44e-06	0.00010721
Nr1i2	2949.44	2756.24	2804.61	3189.46	3748.96	3206.57	3504.14	4115.54	2808.26	5136.94	5025.53	5221.61	4813.84	4875.36	5023.34	4251.41	4171.97	5071.88	3571.77	3681.3	3364.6	3386.1	3076.81	3255.67	4.94449e-10	3.74746e-08	22.6484	14.5788	1026.42	1.44e-06	0.00010721
Mocos	3925.05	3870.41	3341.84	3334.44	2667.65	3175.16	2421.22	2242.5	2185.78	2797.59	1978.77	2196.34	2495.24	2535.86	2606.39	2953.5	2804.5	3042.02	3334.74	3322.81	3017.14	3494.19	4079.11	3240.22	3.5728e-09	1.58539e-07	23.9974	0.441755	653.635	1.44e-06	0.00010721
Glrx5	2114.9	2348.94	1964.13	1965.01	1723.67	2185.02	2208.41	2321.36	1982.72	3006.25	2485.58	2689.12	2931.3	2798.37	3015.84	2532.45	2786.82	2764.88	2080.12	2251.56	2392.34	2156.72	2075.53	2175.26	3.13274e-07	4.92253e-06	22.3419	15.235	431.312	1.44e-06	0.00010721
Maco1	2330.26	2216.46	2204.13	2227.53	2210.44	2124.35	2953.69	3143.58	2558.2	3747.59	3410.57	3660.29	3248.26	3313.95	3238.89	3044.46	3024.95	2799.18	2437.71	2429.12	2594.13	2397.14	2300.51	2334.9	1.41385e-13	2.41301e-10	23.2723	13.6684	590.22	1.44e-06	0.00010721
Tollip	2753.46	2436.92	2431.07	2596.83	2707.63	2645.42	3286.61	3412.93	2813.58	3533.68	3143.78	3115.86	2972.69	3002.08	2788.71	2765.46	2716.09	2863.13	2524.55	2539.88	2476.51	2535.53	2514.35	2459.52	8.61597e-08	1.8927e-06	23.3697	11.7872	385.372	1.44e-06	0.00010721
Col27a1	1224.36	1548.16	2255.34	1591.79	521.534	1776.61	1510.42	1461.92	1565.07	4043.29	3195.63	3904.14	4055.78	4475.3	4659.73	5182.43	5146.89	5131.2	2291.61	3381.15	3603.08	2754.74	2284.3	2453.34	2.91232e-09	1.31066e-07	23.4147	16.829	1928.45	1.44e-06	0.00010721
Tubb5	2610.24	2741.42	2539.51	2301.98	2319.09	2247.85	2044.79	1784.43	2234.55	1939.86	1528.82	1615.51	2096.53	1851.23	1942.32	2203.38	2316.45	1841.71	2338.61	2409.67	2205.66	2384.01	2592.39	2523.38	2.02404e-10	1.9431e-08	23.5838	1.24984	362.692	1.44e-06	0.00010721
Stom	3091.58	2942.1	2676.08	2844.66	2808.46	2695.25	2719.14	2398.44	2601.65	2149.57	1922.73	1918.63	2246.93	1985.64	2150.09	2270.83	2235.11	2208.75	2423.41	2473.08	2458.17	2681	2407.94	3001.28	1.17438e-08	3.91012e-07	23.7124	3.15194	389.477	1.44e-06	0.00010721
Eif2a	1900.61	1805.2	1631.76	1935.62	2082.66	1943.44	1991.83	2243.39	1796.51	2039.47	1992.15	1900.85	1886.57	1820.78	1789.54	1587.12	1609.14	1599.79	1565.2	1494.84	1506.41	1578.9	1521.18	1596.42	2.35624e-08	6.71128e-07	24.9315	9.40976	259.641	1.44e-06	0.00010721
Ryk	1526.95	1430.52	1364.65	1659.38	1495.93	1567.54	1688.23	1989.99	1894.93	1798.3	1936.95	1872.9	1963.29	1767.23	1901.58	1843.64	1788.33	1671.16	1482.45	1649.57	1669.35	1556.67	1431.99	1498.58	3.25323e-07	4.96761e-06	24.0745	13.4166	215.054	1.44e-06	0.00010721
Crip2	2826.68	2520.96	2137.85	2152.1	1996.61	1841.61	1116.03	1212.95	1089.79	1005.58	1013.64	983.021	1749.3	1177.1	1646.95	1998.98	1981.66	1955.71	3002.7	2525.5	2287.67	2264.81	2301.53	2354.47	2.59181e-09	1.22601e-07	22.3938	0.176918	763.277	1.44e-06	0.00010721
Wdr45	1522.64	1246.64	1373.69	1513.43	1584.6	1557.79	1739.3	1702.04	1761.04	1719.65	1580.67	1593.49	1383.89	1446.96	1311.85	1087.38	1334.47	1341.19	934.83	1261.48	1253.9	1231.4	1120.87	1275.08	1.20638e-08	3.91012e-07	23.7794	9.39492	274.315	1.44e-06	0.00010721
Acp6	1628.17	1657.9	1555.44	1638.81	1609.8	1715.95	1602.16	1682.54	1551.77	1406.13	1425.11	1457.17	1399.03	1234.85	1404.54	1313.24	1296.74	1307.83	1376.19	1406.91	1440.59	1544.55	1400.58	1500.64	1.06353e-09	6.85855e-08	24.3744	5.46155	175.227	1.44e-06	0.00010721
Mcrip2	996.069	1140.86	967.004	862.017	946.585	981.471	1104.68	1183.72	959.437	1490.02	1586.52	1392.83	1752.32	1571.92	1880.19	1461.42	1709.34	1647.06	1349.63	1536.27	1524.75	1261.7	1169.51	1239.03	3.00522e-11	5.05127e-09	23.6171	16.626	377.325	1.44e-06	0.00010721
Gtf2a2	1062.83	1112.19	1213.02	1311.64	1400.32	1381.21	1404.49	1717.98	1547.34	1545.59	1635.87	1621.43	1271.85	1465.86	1331.2	1239.65	1314.42	1291.14	1089.1	1207.37	1351.02	1134.42	1103.64	1083.51	1.52331e-07	2.88623e-06	24.1419	11.2571	232.529	1.44e-06	0.00010721
Gm4956	1288.97	1647.03	1164.82	760.142	904.862	1240.38	734.876	899.305	868.105	1263.53	846.369	1001.65	1338.47	1522.57	1261.95	2014.31	1748.24	1779.61	2107.71	1469.48	1795.61	1438.48	1499.89	1210.19	1.7704e-07	3.10759e-06	22.3332	19.4942	496.563	1.44e-06	0.00010721
Il6ra	771.011	562.519	538.228	1410.57	1174.32	1108.22	1855.63	2966.38	1681.23	2420.1	2437.07	2702.67	1581.73	2204.05	1938.24	1269.29	1227.19	2381.15	1410.93	1137.19	984.13	863.697	1093.5	803.361	2.10188e-10	1.9431e-08	23.6664	12.4809	804.604	1.44e-06	0.00010721
Agap3	954.073	885.795	875.625	1037.36	980.485	997.721	1197.37	1235.99	1224.57	1033.89	1180.07	1214.17	1038.67	1109.9	1051.11	895.249	1049.18	960.247	845.945	881.855	945.283	810.158	764.136	940.345	2.6915e-09	1.22601e-07	24.2257	11.2294	152.389	1.44e-06	0.00010721
Wwp2	1026.22	1024.2	854.538	956.055	950.062	1000.97	878.636	922.342	846.823	884.993	771.936	805.214	680.337	742.383	721.112	631.58	656.623	749.845	766.254	753.339	731.623	878.85	942.501	800.271	1.21955e-08	3.91012e-07	24.6583	4.89836	144.681	1.44e-06	0.00010721
Fbxo33	626.716	596.132	560.32	657.288	497.196	517.818	627.057	668.941	628.689	856.682	880.659	883.957	1026.56	862.088	869.816	929.996	908.899	717.404	730.496	737.275	705.725	700.049	649.617	716.845	9.07166e-08	1.91032e-06	23.0162	15.7641	170.906	1.44e-06	0.00010721
Ahsa2	527.647	556.587	499.066	586.759	592.811	545.984	557.068	571.48	658.837	607.122	675.757	734.937	803.485	820.086	803.612	848.238	831.094	790.628	678.39	695	810.397	618.225	568.541	691.097	1.1994e-09	6.85855e-08	24.327	17.036	139.581	1.44e-06	0.00010721
Inca1	846.389	783.968	833.451	1016.79	857.055	984.721	764.196	841.714	591.446	571.471	498.455	596.925	373.479	555.474	463.426	382.218	372.519	581.153	573.158	492.925	449.981	739.446	758.055	623.12	2.48428e-09	1.22601e-07	24.2868	4.97558	222.749	1.44e-06	0.00010721
Cnnm3	717.17	632.711	656.719	672.961	671.91	581.733	535.315	542.241	583.466	405.797	420.676	468.226	524.889	526.073	512.316	445.581	492.762	610.813	621.177	676.399	601.053	738.436	715.49	644.749	6.48265e-07	8.54101e-06	23.3732	1.89504	114.529	1.44e-06	0.00010721
Cda	355.354	465.635	396.642	298.767	334.651	281.658	261.983	145.306	184.439	213.908	212.429	164.26	325.028	311.864	349.352	454.778	341.868	450.463	418.886	476.016	402.501	404.069	436.794	394.471	1.90014e-07	3.22304e-06	22.5706	21.3811	115.979	1.44e-06	0.00010721
Hs1bp3	440.424	388.524	368.526	417.295	472.858	459.32	420.875	396.935	437.156	334.494	330.352	331.907	312.915	316.064	315.741	304.548	284.104	285.479	337.152	326.362	319.411	363.662	400.31	355.333	6.78693e-12	2.15117e-09	23.5343	5.72804	74.5246	1.44e-06	0.00010721
Gm19522	232.596	188.825	143.595	186.117	74.7532	158.162	122.007	186.063	194.193	376.437	375.514	316.666	493.598	459.92	483.797	584.569	545.811	534.809	367.802	355.955	416.529	311.133	334.436	259.548	6.78693e-12	2.15117e-09	23.7866	17.4288	190.527	1.44e-06	0.00010721
Cdcp1	433.963	529.895	415.721	232.157	230.344	317.407	116.332	124.042	69.1646	303.037	143.013	163.413	290.708	282.462	301.482	332.142	313.576	467.147	588.483	470.943	387.393	407.099	602.998	464.508	1.12921e-08	3.91012e-07	23.8019	22.5288	179.433	1.44e-06	0.00010721
Stx1b	235.826	275.822	373.547	323.256	216.437	287.075	160.784	91.2596	135.669	103.808	127.959	115.998	129.203	151.207	191.482	195.197	161.503	302.163	346.347	410.912	241.716	342.448	459.089	434.639	5.36824e-09	2.20531e-07	24.4488	0.189853	140.21	1.44e-06	0.00010721
Tspan18	134.604	151.257	141.586	184.158	191.229	116.996	122.952	101.006	77.1452	89.1285	85.306	79.59	93.8744	70.3531	77.4075	81.7579	104.918	101.03	139.969	136.971	101.434	151.526	145.936	162.732	5.27669e-06	4.64948e-05	23.381	2.62617	38.4595	1.44e-06	0.00010721
Fam71e1	36.6123	42.5102	45.1871	28.4074	39.9843	33.5823	17.0242	33.6686	10.6407	18.8743	22.581	21.1675	29.2727	25.2011	44.8149	59.2745	40.0811	75.0772	70.4954	62.5669	60.429	51.5188	63.8469	61.797	2.56514e-08	6.76151e-07	23.885	21.8161	22.6068	1.44e-06	0.00010721
Srcin1	31.2281	44.4875	44.1829	26.4483	16.5153	20.5827	8.51208	12.4042	21.2814	10.4857	12.545	5.08021	28.2633	24.1511	38.7037	42.9229	50.6908	66.7353	67.4304	66.7944	90.6436	67.6815	67.9006	67.9767	1.56886e-10	1.82243e-08	24.5842	22.226	32.7736	1.44e-06	0.00010721
Gm14327	12.922	19.7722	11.0457	15.673	17.3845	20.5827	35.9399	20.3784	31.0354	70.2542	55.198	52.4955	57.5359	39.9017	45.8334	59.2745	38.9023	43.5633	20.4335	15.219	50.7172	21.2136	21.2823	22.6589	1.85408e-06	1.97772e-05	23.1063	14.5963	17.7435	1.44e-06	0.00010721
Ces1d	43978.9	44615	41600.2	33889	21895.8	33597.5	43093.8	50655.3	22248.8	62588.1	51476.3	53557.3	80410	56979.7	65372.7	70009.3	74893.9	66836.3	57374.1	68745.8	60590.9	52575.4	44818.5	53252.6	5.9941e-11	9.2355e-09	23.3577	17.7509	19577.7	1.69e-06	0.00012135
Tmem254a	12167.1	13884	12618.2	11640.2	9396.31	11787.4	9455.98	8029.95	7039.72	9559.81	7918.4	9223.97	12211.8	9449.36	11188.4	16398.6	12436.9	12448.9	16913.8	18283.1	13545.8	12518	13319.7	14300.9	5.36824e-09	2.20531e-07	22.4218	21.0344	3437.88	1.69e-06	0.00012135
Ptprf	9826.09	8203.49	8797.42	10248.2	9333.73	8906.9	10398	9656.68	8892.09	7723.77	7442.53	7330.75	7035.54	6885.15	6346.4	6039.86	5998.02	6531.72	8548.33	7530.85	6810.14	9858.27	8683.17	9253.07	3.80029e-07	5.55814e-06	21.9975	5.47094	1606.63	1.69e-06	0.00012135
Pex11a	3145.43	3050.85	3584.84	3207.09	1913.16	2875.08	3993.11	3818.72	3059.2	5842.63	5195.3	5107.31	6392.55	6048.27	6451.31	5079.21	5297.78	5877.34	3364.37	5112.73	4034.72	3471.96	3310.92	4530.75	5.13466e-10	3.74746e-08	22.6529	15.6251	1586.59	1.69e-06	0.00012135
Map2k3	2257.04	2435.93	2140.86	2288.26	2355.6	2589.09	3186.36	3442.17	2649.54	3435.12	3888.95	3540.06	3307.81	3554.41	3433.43	2698.01	2957.75	2864.06	2604.24	2703.06	2814.27	2360.77	2314.7	2319.45	5.13466e-10	3.74746e-08	23.633	13.3673	646.498	1.69e-06	0.00012135
Atp6v0c	2291.5	2211.52	2171.99	2161.9	2312.14	2228.35	2425	2453.38	2614.95	2583.68	2460.49	2650.18	2528.55	2506.46	2542.23	2181.91	2598.2	2281.05	2024.95	2161.94	2322.2	1961.75	2052.22	2109.34	3.66456e-07	5.40237e-06	23.754	12.6838	255.304	1.69e-06	0.00012135
Aifm2	905.615	911.499	838.471	889.445	950.062	1074.63	1240.87	1380.41	1268.9	1447.03	1382.46	1402.98	1335.44	1458.51	1480.93	1350.03	1363.94	1538.62	1289.35	1221.74	1183.76	999.06	914.125	1058.79	2.30026e-09	1.22388e-07	24.8704	14.9631	289.901	1.69e-06	0.00012135
Lrfn3	513.649	656.437	555.299	371.255	297.275	296.825	91.7413	102.778	91.3328	196.083	126.286	127.005	522.871	382.217	458.334	445.581	502.193	561.689	671.239	618.905	633.426	642.47	578.676	675.647	1.94619e-10	1.9431e-08	23.2452	21.7039	276.969	1.69e-06	0.00012135
Hspb11	141.065	129.508	133.553	148.894	160.806	160.329	132.41	127.586	137.442	102.76	103.705	127.852	103.969	105.005	97.7779	92.9996	117.886	93.6148	102.167	120.906	116.542	114.15	134.788	129.774	3.66456e-07	5.40237e-06	23.2503	5.3028	21.0632	1.69e-06	0.00012135
Tmem218	222.904	239.244	182.757	179.26	179.06	162.495	100.253	105.436	109.067	61.8656	70.252	63.5027	75.7052	46.202	62.1297	49.0547	70.7314	50.9783	172.663	97.2323	108.988	169.709	146.949	160.672	5.36824e-09	2.20531e-07	24.7409	2.54721	74.459	1.69e-06	0.00012135
Gm38926	9.69148	15.8178	8.03326	3.91826	9.56146	7.58311	1.89157	0	0.886726	0	0.836333	0	0	0	0	0	3.53657	0.926879	9.19505	4.22749	2.15818	9.09155	10.1344	5.14975	6.74653e-06	5.70664e-05	24.3353	1.82431	4.92203	1.69e-06	0.00012135
Sord	62892.3	53196.1	51292.4	58761.2	47266.7	57222.2	78118.2	80529.9	66038.9	87222.2	76676.7	77431.7	81143.9	82558.8	75252.3	77857	80329.7	78051.6	62467.1	69512.6	66678.1	61955.9	63966.5	57085	2.09375e-06	2.19409e-05	24.1417	14.4472	12474.1	2.25e-06	0.00012899
Slc25a5	19224.7	19802.8	17217.3	17248.2	17140.2	17840.9	18581.9	19256.7	15553.2	22282.1	19785.1	19566.4	23073.9	22537.1	21581.4	21510.5	21568.4	21638	20555	20582.8	19721.5	17728.5	18453.8	18114.8	2.4773e-08	6.71128e-07	21.9865	16.2046	2345.43	2.25e-06	0.00012899
Glo1	18223.2	18271.5	16054.5	16646.7	13808.5	16161.8	14395.8	13016.5	12502.8	12249.4	10784.5	11156.1	14648.5	10956.2	11593.8	12649	12734	12309.9	15759.3	15824.4	14435	16228.4	14100	15975.6	2.4773e-08	6.71128e-07	23.8434	1.81187	2803.38	2.25e-06	0.00012899
Paqr9	17402.7	19537.9	19961.7	17606.7	11756.2	15410	13539.9	8026.41	9753.98	11883.5	12504	12413.5	19691.4	13337.7	17235.4	24071.6	19040.9	22779.9	22895.7	22295.8	18726.5	22656.1	21083.7	26316.3	1.03259e-06	1.24376e-05	24.0629	21.9556	6538.37	2.25e-06	0.00012899
Coq8a	22870.8	25943.1	20725.8	17787.9	14403	17619.9	9496.65	8055.65	7248.1	6760.13	4933.53	5518.8	10997.4	9164.8	10997	12123.7	12137.5	15172.1	21562.4	17768.2	15359.8	19441.8	20833.3	19683.4	3.27669e-12	1.37169e-09	23.6346	0.812755	7642.41	2.25e-06	0.00012899
Slc2a2	12550.5	10758.1	10823.8	13493.5	7510.09	13853.3	16290.2	20016	10803.9	17430.4	16171.3	17628.3	17847.2	15954.4	18258	11826.3	11801.5	12429.5	10904.3	10367.5	8618.69	9464.3	8660.88	9573.39	3.14063e-06	3.05012e-05	23.2878	12.3552	3866.93	2.25e-06	0.00012899
Slc25a13	13208.4	10958.7	9819.66	12058.4	11338.2	11011.8	13924.8	14725.6	12385.8	15298.6	14405.8	14134.8	14409.2	14213.4	13708.3	12201.4	12916.7	13625.1	11917.8	11158	11118.9	11413.9	10506.4	11336.7	1.06753e-06	1.25707e-05	23.0221	12.7938	1780	2.25e-06	0.00012899
Fkbp4	7487.21	8656.27	6546.1	5950.86	6319.26	7038.21	5530.02	5940.73	4984.29	7133.42	6590.31	7545.81	10915.7	9187.9	9820.57	11854.9	10173.5	9284.55	11698.1	10107.1	11102.8	8645.05	8127.81	9605.32	1.24606e-09	7.05265e-08	23.1099	19.2562	2677.28	2.25e-06	0.00012899
Gys2	5697.52	5454.16	5121.2	6657.12	8420.17	7445.53	13730	13611.9	15360.8	11575.2	14441	11748.8	11813	11333.1	10907.3	8746.05	9551.1	7973.94	5858.27	6291.35	6715.18	5617.57	4917.22	5501.99	2.91424e-11	5.05127e-09	23.63	12.0271	3706.11	2.25e-06	0.00012899
Fech	8157	7184.23	6642.5	8194.06	8425.39	7774.85	9769.98	8880.53	10005.8	10630.4	9422.13	9302.72	9151.25	8531.62	8539.27	7833.43	8807.24	7656.02	7078.15	7695.73	7493.2	7244.95	7821.75	6914.06	4.20516e-07	6.11802e-06	23.4276	11.5903	1117.55	2.25e-06	0.00012899
Acaa1a	7379.53	7352.29	7113.45	7899.21	6640.87	8415.08	10005.5	9704.52	8727.16	10956.5	9793.46	9389.92	10248.5	10534.1	9121.86	9118.05	9353.05	10000.1	7051.58	8469.36	7607.59	6388.33	7695.07	7875	5.27669e-06	4.64948e-05	23.6612	13.5241	1572.64	2.25e-06	0.00012899
Aco2	7833.95	7767.51	6650.53	6981.36	7014.64	6990.54	8002.3	9362.52	7375.78	10580.1	10029.3	9511	10343.4	10986.6	11146.7	9496.18	8500.74	9720.18	9101.06	8438.92	7649.67	7321.73	7651.49	7833.8	1.17438e-08	3.91012e-07	22.8531	14.9654	1608.26	2.25e-06	0.00012899
BC005537	7174.93	6808.56	7278.13	6755.08	6354.9	6750.05	8401.43	7874.9	7152.33	9796.79	8301.44	8970.81	11382	8994.69	10421.5	10676.6	9772.72	9638.62	9057.13	8995.26	8432.01	8576.36	7968.7	8220.03	2.10188e-10	1.9431e-08	23.9542	16.72	1630.77	2.25e-06	0.00012899
Mdh2	6782.96	7390.85	6411.55	6426.92	6762.56	6532.31	6286.65	6871.93	6269.15	8239.66	7297.01	7650.8	8445.67	8244.96	8578.99	8032.71	8091.67	8236.25	7440.84	7294.96	7671.25	6561.07	6870.13	7283.81	7.33016e-09	2.66613e-07	22.3819	16.228	866.221	2.25e-06	0.00012899
Ubqln1	8878.48	8326.08	7917.78	7739.54	7205.87	7233.2	6516.47	6731.94	6342.75	7649.32	6272.5	7095.36	8054.02	7033.21	7440.29	8366.9	7905.41	7947.99	8767.99	8249.53	8017.64	8416.75	8488.59	9110.94	2.38555e-08	6.71128e-07	24.0561	22.7208	980.566	2.25e-06	0.00012899
Tars	9267.21	10572.2	9573.64	7363.39	6755.61	6503.06	4017.7	4180.22	3929.97	4862.22	4266.14	4687.34	6606.54	4896.36	5794.36	8155.35	7337.2	7190.73	9422.89	8755.14	8236.69	9317.83	8592.98	9386.97	4.50005e-12	1.75162e-09	23.3646	23.0755	2456.95	2.25e-06	0.00012899
Tmed5	5602.75	4832.33	5168.4	5653.07	6911.2	5426.26	7857.6	6524.61	7989.4	8474.54	7629.03	6782.93	7782.49	6629.99	6905.56	7290.76	6964.69	6992.38	4423.84	5018.88	5177.47	5001.36	5121.94	4993.2	2.90248e-05	0.000189182	24.2463	12.691	1337.51	2.25e-06	0.00012899
Tmem33	4085.5	3777.48	3344.85	3616.55	3426.48	3630.14	3399.16	3294.2	3401.48	4378.83	3904	4097.19	5233.75	4414.39	4658.71	5271.34	5063.19	4648.3	4839.66	4521.73	4850.51	4171	4081.13	4311.37	1.1994e-09	6.85855e-08	23.7036	18.3214	782.254	2.25e-06	0.00012899
Nr1d2	3344.64	2859.06	2962.26	5366.06	5815.11	5924.57	8677.6	7524.93	8003.59	6442.41	5082.4	6231.73	4213.25	4691.61	3840.84	2103.22	2328.24	2411.74	785.666	1016.29	949.599	880.87	1067.15	745.684	9.44196e-13	6.54653e-10	24.379	9.73041	3098.43	2.25e-06	0.00012899
Thrap3	4402.09	3983.11	4430.34	4458.98	4347.86	4238.96	4490.6	4523.99	3986.72	3852.45	3711.65	3904.14	3360.3	3081.89	3398.8	3194.69	3155.8	3483.21	3585.05	3273.77	3102.38	4157.87	3952.43	4132.16	6.58967e-07	8.66657e-06	23.0398	5.97504	597.184	2.25e-06	0.00012899
Dpy19l1	3224.03	3261.43	3172.13	2963.18	2470.33	2581.51	2686.03	2521.6	2612.29	3115.3	3418.93	3266.58	4143.6	3466.2	3686.02	4229.95	4184.94	3990.22	4028.45	3755.7	3693.72	3484.08	3114.31	3617.19	2.56733e-10	2.3155e-08	23.0095	18.5724	718.84	2.25e-06	0.00012899
Lin7c	3255.26	2615.86	2883.94	3040.57	3023.16	2854.5	3604.39	3556.47	3103.54	4200.57	3851.32	3897.37	3829.67	3341.25	3645.28	3725.09	3469.38	3181.05	2928.11	2930.5	2759.23	3190.12	2860.95	2721.13	1.91578e-06	2.03855e-05	22.6703	12.7738	488.047	2.25e-06	0.00012899
Bckdhb	2731.92	2839.29	2826.7	2724.17	2783.26	2865.33	2890.32	3249.02	2735.55	3028.27	3486.67	3117.56	3380.49	3469.35	3679.91	3046.5	3280.76	3626.88	2882.14	3009.97	2940.52	2518.36	2731.23	2698.47	4.71249e-08	1.13939e-06	22.8359	15.0666	362.624	2.25e-06	0.00012899
Csnk1g2	2820.22	3074.58	2536.5	2973.96	3092.7	3145.91	2967.88	3370.4	2965.21	3091.18	3060.14	3008.33	2649.68	2890.78	2865.1	2455.8	2531.01	2552.62	2512.29	2674.31	2607.08	2716.35	2529.55	2565.61	1.33261e-05	0.000101013	23.9993	8.90616	297.986	1.96e-06	0.00012899
Tbc1d15	3207.88	2880.81	2639.93	3329.54	3435.17	3245.57	3622.36	3560.01	3555.77	4002.39	3089.42	3342.78	2893.96	2899.18	2547.32	2593.77	2433.16	2535.94	2226.22	2259.17	2271.49	2499.17	2441.38	2163.93	6.22465e-11	9.3315e-09	24.3523	9.2202	672.93	2.25e-06	0.00012899
Clock	3875.52	3115.11	3433.21	3848.71	2766.74	2764.59	1769.57	1467.24	1922.42	1993.33	1655.1	1659.54	2946.45	2297.5	2481.11	3669.91	2855.19	3010.5	4063.19	3500.36	3333.31	4868.02	3715.28	3895.27	5.82463e-09	2.20531e-07	24.1296	23.5194	1110.78	2.25e-06	0.00012899
Pnpla2	2252.73	2110.68	2026.39	2562.54	2598.98	2664.92	3833.28	3860.37	3978.74	3556.75	3530.16	3232.71	2290.34	3136.49	2480.1	1735.31	1926.25	2416.37	1672.48	2008.9	1872.22	1726.38	1869.8	1820.95	2.10188e-10	1.9431e-08	23.6349	10.3798	820.579	2.25e-06	0.00012899
Dnajb2	2570.4	2651.45	2178.02	2157.98	2116.56	2271.68	1958.72	2063.53	2003.11	2083.51	1988.8	1965.19	2784.94	2488.61	2675.65	2840.07	2698.4	2725.95	3135.51	2824.81	2889.8	2384.01	2600.49	3034.23	5.87188e-09	2.21188e-07	22.97	20.3106	450.359	2.25e-06	0.00012899
Mgrn1	2441.18	2271.83	2422.03	2894.61	2758.05	2697.42	3292.28	3119.66	3252.51	2868.89	3055.13	2741.62	2573.98	2612.51	2525.93	2297.4	2231.58	2405.25	2142.45	2267.63	1989.84	2492.09	2337	2311.21	2.13865e-11	4.56252e-09	22.7964	9.29042	480.343	2.25e-06	0.00012899
Fkbp5	750.552	879.863	772.197	716.062	1071.75	842.808	1629.59	3125.86	1095.99	3801.07	4623.25	5771.12	4384.85	3588.01	3774.64	3040.37	2489.74	2832.54	1571.33	1608.98	1394.18	1062.7	1246.53	1278.17	2.16669e-12	1.23262e-09	23.0641	14.1063	1680.32	2.25e-06	0.00012899
Arhgef19	2617.78	2552.59	2197.1	2163.86	1978.35	1782.03	1576.63	1488.51	1390.39	1602.21	1968.73	1660.38	2412.47	2552.66	2671.58	2624.43	2586.41	3076.31	3328.61	2648.95	2776.5	2436.53	2512.32	2976.56	2.48428e-09	1.22601e-07	22.5958	20.3107	699.824	2.25e-06	0.00012899
Pfkfb1	1073.6	1557.06	1403.81	1187.23	897.908	1213.3	1087.65	1351.17	773.225	2119.16	1630.01	2133.69	2923.23	2666.07	2958.8	3306.09	2476.78	3133.78	2018.83	2321.74	2126.89	1479.9	1926.55	1872.45	1.23674e-09	7.05265e-08	23.1829	17.3522	935.229	2.25e-06	0.00012899
Dcaf7	2481.02	2027.64	2162.95	2229.49	2212.18	2194.77	2137.48	2041.38	2076.71	2023.74	1732.88	1761.99	1873.45	1645.42	1628.61	1804.81	1752.96	1806.49	1868.64	1916.74	1694.17	2130.45	1953.92	1968.23	1.17438e-08	3.91012e-07	24.8109	4.39267	270.691	2.25e-06	0.00012899
Tor1b	1327.73	1235.76	1181.89	1442.9	1469.86	1255.55	1772.4	1941.26	1363.78	1932.52	1967.06	1960.12	1958.24	1988.79	1901.58	2132.86	2068.89	1819.46	1641.83	1596.3	1671.51	1616.28	1424.9	1589.21	9.39075e-08	1.91032e-06	24.6489	15.2065	364.934	2.25e-06	0.00012899
Timp3	1423.57	1217.97	1234.11	1204.87	1551.57	1324.88	2337.99	2487.93	1862.12	2708.46	2950.58	2517.24	2179.3	2276.5	2360.93	2095.05	2013.49	1868.59	1723.56	1422.13	1608.92	1321.31	1445.17	1545.95	8.18032e-11	9.81063e-09	23.4145	13.005	627.168	2.25e-06	0.00012899
Atg2a	1867.23	1618.36	2082.62	2463.61	2301.7	1983.53	2636.85	2545.52	2757.72	2404.37	2303.26	2242.91	1843.17	2043.39	1907.69	1520.7	1551.38	1867.66	1585.64	1795.84	1584.1	1868.82	1818.12	1857	5.87188e-09	2.21188e-07	22.6334	8.98254	408.85	2.25e-06	0.00012899
Slc25a32	1363.27	1189.3	1292.35	1601.59	1649.79	1632.54	2169.64	2419.71	1890.5	2403.32	2283.19	2507.93	1826.01	1738.88	1843.52	1666.84	1623.29	1693.41	1459.97	1433.96	1471.88	1420.3	1200.93	1312.16	3.15533e-12	1.37169e-09	23.7456	11.7559	482.151	2.25e-06	0.00012899
Otud5	1749.85	1672.73	1733.18	1855.3	1831.45	1889.28	1890.63	1842.03	2012.87	1828.71	1725.36	1833.11	1549.43	1670.62	1686.67	1447.12	1602.07	1612.77	1440.56	1706.22	1544.18	1617.29	1634.68	1628.35	5.82463e-09	2.20531e-07	23.7884	8.09075	176.42	2.25e-06	0.00012899
Atp6v1c1	1520.49	1367.25	1247.16	1563.38	1472.46	1449.46	1685.39	1805.7	1619.16	1823.46	1641.72	1699.33	1452.53	1514.17	1302.69	1362.29	1366.3	1358.81	1116.69	1282.62	1165.42	1299.08	1235.39	1298.77	2.6915e-09	1.22601e-07	23.2297	10.2499	248.796	2.25e-06	0.00012899
Map3k5	1278.2	1130.97	1170.85	1631.95	1462.9	1397.46	2009.8	2087.45	2223.02	2033.18	1933.6	2328.43	1781.6	1900.58	1743.71	1530.92	1551.38	1532.13	1275.05	1355.33	1450.3	1349.59	1404.63	1340.99	2.91424e-11	5.05127e-09	23.212	11.7324	412.483	2.25e-06	0.00012899
Cgrrf1	1105.91	1107.24	948.929	1048.13	952.669	1000.97	1092.38	1173.97	1104.86	1498.41	1342.32	1271.75	1527.23	1327.26	1355.65	1266.23	1329.75	1231.82	1141.21	1159.18	1195.63	1119.27	1176.61	1033.04	2.6915e-09	1.22601e-07	22.8276	15.1329	183.244	2.25e-06	0.00012899
Baiap2l1	1069.29	1173.48	1189.93	1224.46	1275.15	1184.05	1558.66	1677.23	1432.95	1451.22	1566.45	1608.73	1830.05	1661.17	1785.46	1642.31	1578.49	1955.71	1444.64	1431.43	1301.38	1057.65	1062.09	1400.73	4.89373e-08	1.13939e-06	24.7633	15.0129	288.231	2.25e-06	0.00012899
Denn2b	2066.44	2128.48	2236.26	1397.84	2108.74	1581.62	523.02	381.873	556.864	782.233	543.617	668.048	1232.48	859.988	1305.74	1886.56	1603.24	2030.79	2261.98	2141.65	1934.81	2147.63	2278.22	2173.2	3.00522e-11	5.05127e-09	22.9363	22.7373	845.024	2.25e-06	0.00012899
Actn1	1154.36	1127.02	1115.62	1336.13	1354.25	1344.38	1687.28	1750.77	1708.72	1752.16	1583.18	1639.21	1236.52	1431.21	1296.58	981.095	1058.61	923.172	1025.76	976.551	1057.51	1161.7	1124.92	1151.48	3.66508e-09	1.6231e-07	22.6448	9.97187	350.618	2.25e-06	0.00012899
Zcrb1	905.615	934.237	987.087	1011.89	909.208	981.471	1037.53	1096	1088.9	1141.89	1088.91	1043.14	1027.57	1001.74	936.02	891.161	940.728	955.612	803.035	816.751	854.639	793.995	817.848	857.949	2.49213e-09	1.22601e-07	24.4252	10.8003	133.241	2.25e-06	0.00012899
Ddhd2	801.163	757.275	864.58	956.055	728.41	1020.47	1129.27	1172.2	1096.88	1395.65	1719.5	1765.37	1638.26	1409.16	1695.84	1127.24	1195.36	1286.51	928.7	1005.3	934.492	888.952	888.789	960.944	8.18032e-11	9.81063e-09	23.4033	13.7267	374.651	2.25e-06	0.00012899
Coa6	813.008	863.057	731.027	731.735	641.487	756.144	765.142	1009.17	687.212	1166.01	1124.87	1012.66	1115.39	1292.61	1180.46	938.172	1012.64	1157.67	932.787	922.439	903.198	770.761	768.189	812.631	5.82463e-09	2.20531e-07	22.535	15.3982	213.603	2.25e-06	0.00012899
Tut4	989.608	846.25	1030.27	1265.6	1382.93	1279.38	1707.15	1412.31	1649.31	1802.49	1122.36	1630.75	1081.07	1024.85	970.649	1043.43	940.728	955.612	770.341	854.799	829.82	929.358	1030.67	694.187	2.52577e-08	6.71128e-07	23.3912	9.81476	390.912	2.25e-06	0.00012899
Elmo3	992.838	930.282	861.567	987.401	994.392	997.721	1055.5	1033.09	962.097	969.927	880.659	938.992	805.503	838.987	768.982	695.964	754.468	778.578	717.214	755.03	855.718	854.606	823.929	944.464	1.21955e-08	3.91012e-07	23.0712	7.19037	137.77	2.25e-06	0.00012899
Ttc7b	724.707	723.663	631.615	871.813	622.364	737.728	818.106	907.279	872.538	976.219	904.913	849.242	985.177	1061.6	1018.52	1008.69	1058.61	922.245	742.756	892.001	854.639	817.229	786.431	810.571	2.52577e-08	6.71128e-07	24.5593	15.4626	153.875	1.96e-06	0.00012899
Abtb2	860.388	1546.19	954.954	862.997	487.635	460.403	328.188	290.613	255.377	526.382	460.82	434.358	1017.48	798.035	883.057	1061.83	912.435	1255.92	1574.4	970.632	1053.19	1022.29	1276.94	1303.92	4.89373e-08	1.13939e-06	23.1042	21.2533	470.5	2.25e-06	0.00012899
Gab1	627.793	516.054	634.628	527.006	655.395	709.562	1063.07	999.425	931.062	1112.53	914.112	1041.44	971.045	873.638	938.057	735.821	802.802	735.942	572.137	680.626	645.296	579.839	660.764	608.701	8.85202e-08	1.91032e-06	23.0772	12.2381	221.666	2.25e-06	0.00012899
Katnip	910.999	740.469	780.23	871.813	896.17	822.226	787.841	806.274	759.037	645.919	694.993	644.34	615.736	569.125	580.556	647.931	598.859	641.4	835.728	788.85	754.284	904.104	905.004	881.638	4.71249e-08	1.13939e-06	21.9565	4.07483	147.947	2.25e-06	0.00012899
Prpsap2	666.559	811.649	593.457	618.105	530.227	639.148	472.894	460.728	499.227	550.499	518.527	460.606	606.651	564.925	603.982	657.129	601.217	658.084	692.694	671.326	681.985	648.53	680.02	694.187	1.83597e-07	3.14311e-06	22.866	22.0737	91.393	2.25e-06	0.00012899
Zer1	816.238	795.831	806.338	814.018	813.593	861.225	819.052	826.652	784.752	727.708	703.356	675.668	642.99	694.08	652.871	574.349	635.404	699.794	781.58	701.764	681.985	742.476	783.391	720.965	2.52577e-08	6.71128e-07	23.5012	5.25815	92.6239	2.25e-06	0.00012899
Ubald1	428.579	470.578	465.929	513.292	515.45	523.235	558.014	513.889	590.559	517.994	576.234	508.868	488.551	501.922	539.816	474.196	468.006	472.708	481.208	436.277	435.952	453.567	457.063	422.28	9.07166e-08	1.91032e-06	23.8799	10.558	50.0984	1.96e-06	0.00012899
Mfsd4b3-ps	503.957	509.134	495.05	472.15	498.935	461.486	336.7	341.116	372.425	326.105	299.407	297.192	403.761	375.916	369.723	443.537	400.811	407.827	582.353	514.063	498.54	487.913	529.017	534.544	2.30026e-09	1.22388e-07	23.0225	0.74038	104.681	2.25e-06	0.00012899
Grk5	801.163	1041.01	1122.65	512.312	465.904	418.154	206.182	187.835	234.982	169.868	180.648	195.588	222.069	214.209	282.13	379.152	312.397	327.188	760.124	595.231	659.324	915.216	938.448	901.207	9.44196e-13	6.54653e-10	24.3557	0.804219	440.056	2.25e-06	0.00012899
Nup133	478.113	428.068	416.725	511.333	453.735	467.986	498.43	545.785	466.418	489.682	431.548	422.504	396.695	363.316	371.76	312.724	318.291	348.507	352.477	388.084	326.964	414.171	407.404	439.789	5.13466e-10	3.74746e-08	22.4421	7.3403	87.7894	2.25e-06	0.00012899
Rfc5	351.047	382.592	353.463	384.969	414.62	309.824	341.429	338.458	328.089	272.628	241.7	265.018	296.764	238.36	275	237.098	275.853	295.675	307.523	300.152	292.433	341.438	330.382	324.434	2.78362e-07	4.49492e-06	23.8861	4.13838	51.7895	2.25e-06	0.00012899
Apex2	211.059	261.982	249.031	261.544	260.767	237.243	253.471	289.727	273.111	328.202	407.294	309.893	307.868	357.016	357.5	334.185	364.267	380.947	259.505	300.997	318.332	246.482	257.414	267.787	1.78787e-06	1.93783e-05	23.1712	15.4467	57.6683	2.25e-06	0.00012899
E130311K13Rik	344.586	336.127	360.493	317.379	325.959	320.657	239.284	201.125	212.814	207.617	184.83	153.253	202.89	203.709	202.685	167.604	185.081	271.576	280.96	268.868	262.219	316.184	298.966	295.596	2.38555e-08	6.71128e-07	24.1947	2.09157	80.1332	2.25e-06	0.00012899
Gm36041	454.423	543.736	629.607	548.556	302.49	423.571	261.983	240.11	158.724	42.9914	46.8347	65.196	62.583	46.202	71.2964	120.593	54.2274	139.032	311.61	243.504	162.943	309.113	354.705	390.351	2.10188e-10	1.9431e-08	24.5989	2.67397	237.215	2.25e-06	0.00012899
Prkn	91.5307	116.656	166.69	159.669	168.629	181.995	160.784	202.898	156.064	169.868	194.866	179.501	117.091	157.507	151.76	87.8898	119.064	105.664	71.5171	94.6958	100.355	120.21	127.694	116.384	3.1541e-06	3.05012e-05	22.7634	9.54087	49.9652	2.25e-06	0.00012899
Rfx4	253.055	289.663	211.877	181.22	118.214	282.742	122.952	95.6896	103.747	69.2056	34.2897	38.9483	41.3855	42.0018	40.7408	62.3404	51.8697	97.3223	147.121	147.962	133.807	178.8	172.285	129.774	1.1994e-09	6.85855e-08	24.4065	2.4326	97.0019	2.25e-06	0.00012899
Nat8f6	31.2281	42.5102	34.1414	29.3869	10.4307	30.3324	36.8857	42.5287	22.1682	94.3713	118.759	100.757	157.467	144.906	162.963	196.219	188.617	145.52	99.1022	132.743	147.835	98.9969	78.0351	104.025	2.05944e-11	4.56252e-09	24.2683	17.6693	76.1413	2.25e-06	0.00012899
Mthfd1l	31.2281	21.7494	38.158	20.5709	109.522	25.9992	75.663	76.1973	60.2974	110.1	101.196	94.8306	115.072	60.9027	79.4446	41.9009	49.512	36.1483	35.7585	37.2019	36.6891	36.3662	35.4705	39.1381	2.17239e-05	0.000149779	23.1297	12.1348	31.8872	2.25e-06	0.00012899
Zfp972	24.7671	35.59	22.0915	36.2439	40.8535	24.9159	57.693	62.0211	71.8248	132.12	103.705	126.159	87.818	98.7043	85.5557	137.966	73.0891	101.03	51.0836	37.2019	90.6436	20.2034	56.7528	37.0782	1.7704e-07	3.10759e-06	23.3299	14.6032	39.0998	2.25e-06	0.00012899
Gm51934	41.9964	56.3508	65.2702	48.9782	33.0305	55.2484	30.2652	38.9847	26.6018	41.9428	49.3437	50.8021	66.6206	73.5032	82.5001	106.285	68.3737	112.152	85.8205	126.825	80.9317	72.7324	76.0082	70.0366	1.06353e-09	6.85855e-08	23.6388	19.9329	33.5611	2.25e-06	0.00012899
Fam89a	44.1501	67.2255	40.1663	49.9578	27.8152	37.9156	25.5362	10.6322	18.6212	12.5828	6.69067	6.77362	46.4325	32.5514	40.7408	38.835	45.9754	59.3203	63.3437	71.8674	43.1636	60.6103	70.941	72.0965	1.20638e-08	3.91012e-07	24.0467	22.9806	24.9492	2.25e-06	0.00012899
Cbln3	55.9952	69.2027	64.2661	50.9374	69.5379	55.2484	41.6146	22.1504	27.4885	19.9228	15.8903	22.0143	19.1787	28.3512	28.5186	23.5054	34.1868	42.6364	48.0186	24.5194	38.8472	79.8036	42.5646	67.9767	3.25323e-07	4.96761e-06	24.0529	2.30344	20.4426	2.25e-06	0.00012899
Mab21l2	40.9196	48.4419	44.1829	28.4074	24.3383	31.4157	16.0784	11.5182	10.6407	8.38856	12.545	16.0873	39.3667	25.2011	28.5186	35.7691	33.008	47.2708	46.9969	43.1204	38.8472	50.5086	27.363	47.3777	2.59116e-06	2.61914e-05	22.6658	21.7194	16.0716	2.25e-06	0.00012899
Lingo4	5.38416	6.92027	9.03742	4.89782	4.34612	8.66641	8.51208	8.86015	6.20708	11.5343	18.3993	12.7005	39.3667	32.5514	41.7593	36.7911	35.3657	48.1977	39.8452	25.365	22.6609	8.08138	19.2554	6.1797	5.13027e-08	1.13939e-06	23.1398	17.5372	17.656	2.25e-06	0.00012899
Tmem171	30.1513	24.7153	15.0624	10.7752	12.1691	27.0825	2.83736	0.886015	0.886726	1.04857	0	1.6934	16.1504	2.10009	7.12964	8.17579	9.43085	13.9032	24.5201	21.1375	24.8191	17.1729	24.3226	23.6889	1.97298e-06	2.08749e-05	23.4379	0.404395	10.4384	2.25e-06	0.00012899
Gm31600	6.46099	9.8861	6.02494	1.95913	0.869224	4.33321	12.2952	8.86015	7.09381	34.6028	23.4173	32.1747	29.2727	23.101	45.8334	43.9449	23.5771	36.1483	7.15171	26.2105	12.9491	8.08138	19.2554	11.3294	1.70483e-07	3.10042e-06	22.5714	15.7578	14.7364	2.25e-06	0.00012899
3930402G23Rik	26.9208	28.6697	27.1122	17.6322	54.7611	16.2495	9.45787	9.74617	14.1876	6.29142	2.509	6.77362	1.0094	5.25023	6.11112	6.13184	4.71543	4.6344	12.2601	11.837	22.6609	20.2034	32.4302	19.5691	2.33867e-08	6.71128e-07	24.094	2.85322	12.7218	1.96e-06	0.00012899
Gm52047	15.0756	15.8178	14.0582	3.91826	10.4307	10.833	5.67472	0.886015	0.886726	5.24285	4.18167	0	3.02821	3.15014	5.0926	6.13184	8.252	7.41503	11.2384	10.146	8.63272	21.2136	19.2554	12.3594	3.14019e-08	8.12969e-07	24.4206	0.543577	6.85784	2.25e-06	0.00012899
Gm25259	6.46099	5.93166	9.03742	2.93869	2.60767	4.33321	0	0.886015	1.77345	1.04857	1.67267	1.6934	3.02821	13.6506	9.16668	16.3516	10.6097	7.41503	18.3901	11.837	15.1073	10.1017	6.08066	9.26955	2.39227e-09	1.22601e-07	22.4177	19.9662	6.65586	2.25e-06	0.00012899
Serp1	16367.8	16601.7	14397.6	13989.2	14581.2	16094.6	14788.3	14150.5	15544.3	23218.5	18214.5	19568.1	24092.4	20155.6	19401.8	24086.9	23782.3	19242.9	17829.2	17928	19916.8	17629.5	17035	16710.9	1.37559e-08	4.26855e-07	23.1018	16.6786	3911.72	2.56e-06	0.00014024
Hpn	13367.8	13996.7	12288.9	14007.8	14666.4	14305	15422	15950	14647.8	15584.9	15148.5	15748.7	13615.8	15558.5	14881.6	13835.5	13674.7	15122	13640.4	13621	13449.8	12918.1	12798.8	12874.4	4.94026e-08	1.13939e-06	24.4565	11.9299	1306.98	2.56e-06	0.00014024
Lman1	13369.9	12938.9	11732.6	12043.8	11472.9	12727.7	12979	13631.3	12414.2	17516.4	15196.2	15476	17002.4	15327.5	15650.6	15065.9	15424.2	13275.7	14643.6	12320.6	13214.5	12324.1	12172.5	12577.8	3.15914e-06	3.05012e-05	22.6017	14.7198	1750.23	2.56e-06	0.00014024
Bckdha	8499.43	8777.87	7944.89	8687.76	9061.66	9056.4	9877.8	10129.8	9080.96	9889.07	8763.94	9259.53	9229.98	9470.36	8956.86	7651.52	8387.57	8894.33	7486.82	8046.61	7871.96	7665.19	7521.77	7944.01	3.01225e-07	4.81158e-06	24.6548	10.783	935.256	2.56e-06	0.00014024
Hnrnpc	4827.44	4691.94	4374.11	4072.05	4427.83	4503.28	3562.78	3549.38	3579.71	3913.26	3834.59	3789.84	4767.41	4271.59	4335.84	5657.65	4853.35	4891.14	5750.99	5317.34	5530.34	4908.43	5054.04	4925.22	1.9557e-12	1.14187e-09	22.7866	20.9193	886.587	2.56e-06	0.00014024
Psmd4	4847.9	5350.36	4703.47	4757.75	4470.42	4669.03	4386.56	4301.6	4182.69	4220.49	3676.52	4253.83	3966.95	3810.62	4112.78	3829.34	4042.3	4037.49	4315.55	4351.78	4431.82	4477.08	4475.36	4730.56	2.30026e-09	1.22388e-07	24.9729	2.59824	447.631	2.56e-06	0.00014024
Camk1d	6340.38	6464.52	6290.04	6525.86	6037.63	6143.4	4011.08	4396.41	3481.29	2209.34	2214.61	2363.14	3371.41	1870.13	3045.37	3819.12	2855.19	3690.83	6397.71	4849.78	4912.02	5349.87	5634.74	4950.97	5.82463e-09	2.20531e-07	23.0718	2.25025	2033.68	2.56e-06	0.00014024
Slc30a9	2911.75	2766.13	2652.98	2821.15	2934.5	2747.25	3113.53	3552.92	3076.94	3732.91	3616.31	3469.78	3206.87	3155.39	3077.97	3006.65	3021.41	2739.86	2883.16	2570.32	2723.62	2838.58	2695.76	2683.02	9.75804e-08	1.92843e-06	23.1312	11.8162	310.741	2.56e-06	0.00014024
Glrx	1300.81	1427.55	1307.41	1325.35	1058.71	1205.71	1332.61	1756.97	979.832	1754.26	1543.87	1713.72	1937.04	1857.53	1751.85	1688.3	1730.56	1851.9	1763.41	1625.05	1521.52	1325.35	1354.97	1304.95	5.85353e-07	7.91904e-06	22.493	16.1467	309.961	2.56e-06	0.00014024
Acot1	1428.95	1763.68	1399.8	1213.68	1103.05	925.139	1270.19	1333.45	738.643	1461.71	1039.56	1605.35	2744.57	1768.28	2185.74	2619.32	2674.83	3194.03	2640	2654.86	1482.67	1655.67	1622.52	2017.67	9.75193e-08	1.92843e-06	23.2869	18.5651	768.083	2.56e-06	0.00014024
Slc45a3	1574.33	1914.94	1617.7	1301.84	1046.55	1189.46	515.454	594.516	352.03	1205.86	1263.7	1012.66	1811.88	1736.78	1844.54	2132.86	2226.86	3182.9	2591.98	2424.89	2439.82	1979.94	2032.97	2007.37	4.9859e-13	4.09712e-10	22.7391	20.0288	861.285	2.56e-06	0.00014024
Scyl1	1470.95	1405.8	1277.29	1479.14	1415.1	1449.46	1587.03	1628.5	1580.14	1586.49	1539.69	1485.12	1377.84	1419.66	1356.67	1080.23	1276.7	1239.24	1197.4	1265.71	1180.53	1250.59	1178.63	1339.96	5.36824e-09	2.20531e-07	23.4308	9.28929	192.274	2.56e-06	0.00014024
Tpst1	1019.76	1126.03	954.954	1078.5	1119.56	993.387	1000.64	1050.81	941.703	1220.54	1308.86	1237.88	1579.71	1406.01	1408.61	1364.34	1520.72	1246.65	1189.23	1144.81	1368.29	1143.52	876.628	1038.19	3.28064e-06	3.14282e-05	22.3723	16.0292	210.912	2.56e-06	0.00014024
Il4ra	1563.56	1394.93	1404.82	1246.01	1264.72	1212.21	1114.14	886.015	1061.41	1143.99	953.42	925.445	1237.53	1171.85	1113.24	1059.79	1182.39	1338.41	1390.5	1489.77	1379.08	1379.89	1488.75	1360.56	4.40068e-07	6.36907e-06	23.7136	0.00812173	223.838	2.56e-06	0.00014024
Dclre1a	525.494	529.895	485.008	618.105	690.164	714.979	980.781	1201.44	757.264	920.645	1003.6	911.898	809.541	949.242	1050.09	762.393	842.883	1037.18	770.341	587.621	594.579	554.585	521.923	616.94	1.03259e-06	1.24376e-05	24.4491	13.323	236.294	2.56e-06	0.00014024
Synj2	201.368	160.155	232.964	378.112	346.82	355.323	441.683	447.438	421.195	336.591	455.802	406.417	447.165	391.667	338.149	203.373	242.845	245.623	223.746	273.096	211.502	209.106	245.253	257.488	5.37426e-06	4.70741e-05	23.067	10.5034	109.54	2.56e-06	0.00014024
Dcdc2a	267.054	218.483	295.222	207.668	140.814	190.661	132.41	149.737	122.368	85.9827	119.596	171.034	148.382	91.354	120.185	191.109	148.536	171.473	238.05	199.538	205.027	232.34	292.885	226.589	9.42057e-08	1.91032e-06	24.3303	0.621502	70.6095	2.56e-06	0.00014024
St6galnac3	77.5319	58.328	69.2869	97.9565	75.6225	45.4987	60.5304	47.8448	41.6761	42.9914	38.4713	21.1675	19.1787	31.5014	14.2593	32.7032	21.2194	28.7333	45.9753	52.4209	29.1354	69.7019	70.941	65.9168	6.73198e-07	8.71935e-06	23.5765	3.79653	24.2366	2.56e-06	0.00014024
Gpt2	16638.1	17285.8	16239.2	15080.4	13913.7	17827.9	21739.9	26227.8	15205.6	26178.6	26054.3	26985.2	25475.3	28110.8	29794.8	23497.2	23267.1	30382.2	23760	19892.9	19854.2	17173.9	16600.2	21861.7	1.64032e-06	1.83622e-05	23.1734	15.0891	5885.8	2.89e-06	0.00014946
Mgll	6835.73	6194.63	6422.59	6508.23	4778.99	7137.87	7930.42	7687.95	5587.26	9335.42	8403.48	9354.36	10979.3	10431.2	9547.6	8648.96	9272.89	10414.4	8354.22	8907.33	7225.59	6902.51	6173.89	7754.5	2.56514e-08	6.76151e-07	22.7972	15.837	1908.05	2.89e-06	0.00014946
Tex2	10111.5	8455.58	8298.36	8510.46	6609.58	7463.95	6638.48	6199.45	6407.48	7870.57	5462.09	6012.43	6771.07	6258.27	6098.9	7286.67	7113.22	7225.02	8745.52	8069.44	7606.51	9206.71	10001.7	8777.24	3.66456e-07	5.40237e-06	24.3115	0.657856	1524.17	2.89e-06	0.00014946
Ormdl3	4889.89	4599.01	4641.22	4021.11	3179.62	4221.62	3259.18	3277.37	2959.89	4197.43	3708.3	3899.06	5180.26	4819.71	5045.75	5297.91	5532.38	5245.21	5722.39	5346.93	5511.99	5208.45	5060.12	4782.06	6.78693e-12	2.15117e-09	22.775	19.8553	1049.89	2.89e-06	0.00014946
Stip1	3865.82	4136.35	3153.05	3125.79	3491.67	3261.82	2826.96	2655.39	2847.28	3792.68	3500.89	4114.97	5429.58	5136.82	5350.28	6170.68	5546.52	4988.46	5377.06	4648.55	5223.88	3702.28	3786.22	4891.23	2.6915e-09	1.22601e-07	22.823	18.3218	1356.99	2.89e-06	0.00014946
Mrap	2132.13	2697.92	2732.31	1796.52	1420.31	1785.28	1095.22	1157.14	1041.9	1667.23	1438.49	1474.95	2449.82	1900.58	2642.04	2799.19	2613.53	2777.86	2731.95	2709.82	2849.88	2251.67	2594.41	3076.46	2.43222e-08	6.71128e-07	22.6065	20.5658	826.081	2.89e-06	0.00014946
Pi4k2b	1637.86	1620.33	1397.79	1526.16	1594.16	1697.53	1937.92	1702.92	1821.34	2222.97	1854.99	2082.89	2293.36	2038.14	2008.52	2431.28	2248.08	1984.45	1640.81	1811.9	1830.14	1724.36	1515.1	1642.77	1.76442e-07	3.10759e-06	23.4946	15.1505	302.031	2.89e-06	0.00014946
Ptp4a1	1229.74	1296.07	1402.81	1394.9	1683.69	1731.12	2466.61	2368.32	1973.85	2399.13	2934.69	3080.3	2141.95	2054.94	2201.02	1986.72	2022.92	2077.14	1625.48	1554.87	1917.54	1299.08	1275.92	1335.85	3.00522e-11	5.05127e-09	23.8494	12.747	644.017	2.89e-06	0.00014946
Minpp1	1588.33	1727.1	1451.01	1727.95	1802.77	1653.12	1965.35	2046.69	1548.22	1898.96	1827.39	1688.32	1799.77	1732.58	1770.19	1461.42	1473.57	1498.76	1443.62	1372.24	1300.3	1390	1402.6	1548.02	3.80029e-07	5.55814e-06	24.2283	10.1685	240.578	2.89e-06	0.00014946
Cdk18	1100.52	1073.63	1090.52	1048.13	942.239	1322.71	1628.64	1917.34	1553.54	2308.95	2228.83	2108.29	1753.33	2027.64	1940.28	1423.61	1525.44	1730.48	1317.96	1379.85	1358.57	1292.01	1099.59	1233.88	1.2703e-11	3.16675e-09	23.4899	13.254	453.69	2.89e-06	0.00014946
Gfer	1120.98	1281.24	1175.87	1039.32	978.746	1009.64	868.232	913.482	1011.75	910.159	970.983	955.08	1042.71	985.993	1118.34	964.743	1163.53	1133.57	1158.58	1257.26	1166.5	1190.99	1192.82	1296.71	5.06667e-08	1.13939e-06	24.0012	22.9898	147.5	2.89e-06	0.00014946
Med25	1158.67	1117.13	1164.82	1170.58	1211.7	1237.13	1341.13	1402.56	1271.57	1300.23	1337.3	1294.61	1119.43	1298.91	1228.34	950.436	1105.77	1132.65	1054.37	1104.22	1106.07	1041.49	1123.91	1180.32	3.03516e-07	4.83079e-06	22.9485	10.0966	128.436	2.89e-06	0.00014946
Ifi47	1423.57	1386.03	1278.29	989.36	1165.63	1111.47	725.419	502.371	868.105	663.745	613.869	602.005	577.378	772.834	474.63	971.897	971.378	758.187	1067.65	1054.34	1335.91	1157.66	1702.58	801.301	5.85353e-07	7.91904e-06	23.4947	1.15856	365.225	2.89e-06	0.00014946
Pik3cb	732.245	676.209	720.985	769.938	604.98	785.394	1012.94	981.705	915.101	1078.98	970.147	919.518	873.133	814.836	882.038	731.733	753.289	807.312	695.759	679.781	671.194	733.385	712.45	580.892	4.03617e-07	5.88761e-06	23.3264	11.6622	140.342	2.89e-06	0.00014946
Dus2	488.882	540.77	442.834	378.112	372.028	367.239	292.248	280.867	236.756	327.154	295.226	309.046	342.188	345.465	317.778	351.559	379.592	382.801	535.356	410.067	448.901	501.045	454.022	492.316	8.18032e-11	9.81063e-09	24.3136	24.0416	98.6889	2.89e-06	0.00014946
Tmem177	407.042	430.045	356.476	344.807	365.943	342.323	312.11	309.219	280.205	291.502	307.771	273.485	355.31	342.315	331.019	344.405	405.527	330.896	428.081	433.741	456.455	379.825	420.579	353.273	2.4773e-08	6.71128e-07	22.1948	21.8669	68.2725	2.89e-06	0.00014946
Mthfr	399.504	462.67	535.216	280.156	190.36	223.16	147.543	119.612	128.575	133.168	134.65	133.779	292.727	221.56	257.685	590.701	412.6	474.562	698.824	782.086	635.584	804.097	694.208	908.416	2.91261e-12	1.37169e-09	25.2903	23.2696	323.761	2.89e-06	0.00014946
Gprasp1	401.658	340.082	429.779	397.703	425.92	420.321	313.055	362.38	305.034	278.92	247.555	330.214	316.952	288.763	315.741	280.021	282.926	319.773	346.347	339.045	340.993	375.784	437.807	391.381	5.18233e-06	4.64192e-05	23.9491	2.97303	62.0998	2.89e-06	0.00014946
Abcb1a	148.603	163.121	159.661	161.628	245.121	167.912	285.628	445.666	124.142	452.982	307.771	379.322	305.849	280.362	375.834	242.208	203.942	206.694	177.771	153.035	129.491	130.312	125.667	141.103	4.94026e-08	1.13939e-06	23.0177	12.381	116.883	2.89e-06	0.00014946
Cntfr	91.5307	86.0091	88.3659	87.1813	57.3688	96.4138	95.5245	144.421	115.274	123.731	160.576	167.647	182.702	128.106	176.204	173.736	181.544	153.862	122.601	117.524	146.756	94.9562	66.8872	110.205	1.95118e-07	3.25006e-06	23.4487	15.6218	45.2285	2.89e-06	0.00014946
Hilpda	77.5319	100.838	85.3534	79.3448	79.9686	58.4983	52.0183	45.1868	31.0354	58.7199	71.9247	55.0356	73.6864	72.4532	61.1112	133.879	81.3411	87.1266	115.449	123.443	111.146	90.9155	106.412	148.313	1.06353e-09	6.85855e-08	24.4871	22.4322	34.1698	2.89e-06	0.00014946
4933431E20Rik	82.916	132.474	119.495	96.9769	72.1456	96.4138	47.2893	51.3889	50.5434	53.4771	70.252	58.4224	66.6206	66.1529	91.6668	81.7579	81.3411	90.8342	103.189	111.606	105.751	108.088	118.573	109.175	1.19277e-08	3.91012e-07	23.9575	23.7521	27.0313	2.89e-06	0.00014946
Gm11832	22.6135	34.6014	19.079	17.6322	28.6844	22.7493	5.67472	1.77203	2.66018	3.14571	0.836333	2.54011	2.0188	3.15014	3.05556	0	4.71543	18.5376	14.3034	14.3735	3.23727	19.1933	40.5377	19.5691	8.6886e-06	6.97446e-05	24.07	2.27835	13.1245	2.89e-06	0.00014946
Gm30767	16.1525	11.8633	9.03742	7.83652	5.21534	9.74971	1.89157	6.20211	4.43363	3.14571	3.34533	4.23351	1.0094	3.15014	3.05556	2.04395	2.35771	5.56128	9.19505	16.0645	11.87	10.1017	11.1479	14.4193	1.02443e-06	1.24376e-05	24.285	0.996888	4.99252	2.89e-06	0.00014946
Sec14l2	31854.8	29688	26843.1	26374.8	24289.6	27391.3	23983.3	22612.9	18679.8	22784.4	20060.3	19918.7	27514.3	25856.3	26587.4	27851.8	26122.3	31051.4	34164.7	30484.4	28794.4	30292	27357.9	28755.2	3.13274e-07	4.92253e-06	22.2269	21.3397	4253.55	3.24e-06	0.00016227
Dgat2	17074.2	17170.2	16572.6	18555.9	16404.9	19011.9	25069	28240	20504.7	25867.2	26110.3	26716	26042.6	25683.1	26498.8	21250.9	22184.9	21702	20437.5	21076.6	19639.4	16107.2	15582.7	18433	1.1617e-08	3.91012e-07	23.7415	13.3627	5054.17	3.24e-06	0.00016227
Prdx6	18747.6	18263.6	16685.1	17930.9	16631.7	18344.6	19547.5	20125	16747.6	22350.3	19434.7	20415.7	20705.9	22171.7	21543.7	21598.4	22058.8	22201.5	18775.3	19351.8	19146.3	17548.7	19011.2	17451.5	4.52957e-06	4.13911e-05	22.7855	15.4871	2059.39	3.24e-06	0.00016227
Slc25a3	12598.9	13325.5	12006.7	11891.9	12948	12476.4	12531.7	13406.3	12179.2	13889.4	13431.5	13471	14161.9	14321.6	13882.4	13429.8	13652.3	14084.9	12770.9	12931.9	12685.8	11705.9	11567.4	12530.4	3.13274e-07	4.92253e-06	22.3634	14.9506	963.167	3.24e-06	0.00016227
Rab7	6623.59	6270.75	5705.62	6131.1	6303.61	6217.07	6786.02	6643.34	6476.65	6926.85	6945.75	6745.68	6679.22	6844.2	6562.32	6542.68	6645.22	6313.9	5973.72	5919.33	6329.94	6024.67	5721.9	5908.82	5.13027e-08	1.13939e-06	23.5357	12.7355	456.007	3.24e-06	0.00016227
Abca8a	7322.45	5830.82	5570.06	7238.98	7375.36	6376.31	8262.4	8267.41	8615.43	8608.76	7891.64	7606.77	7608.88	6995.41	6164.08	6793.06	6326.92	5648.4	5327	5897.35	5247.61	6445.91	5288.14	4897.41	1.70483e-07	3.10042e-06	23.7513	10.4075	1373.73	3.24e-06	0.00016227
Fam91a1	5299.09	4453.69	4482.56	5287.69	5362.24	5023.27	6182.61	6112.62	5176.7	6027.18	5317.41	5159.8	5140.89	4642.25	4482.51	4331.12	4219.13	4361.89	4378.89	4191.14	3843.72	4759.93	4443.94	4261.93	1.1617e-08	3.91012e-07	22.861	9.2131	779.659	3.24e-06	0.00016227
Sumo3	3632.15	3623.26	3176.15	3038.61	3100.52	3125.32	2588.62	2190.23	2411.89	2081.41	2036.47	2196.34	2827.34	2273.35	2483.15	2973.94	2935.35	2898.35	3558.49	3206.97	3179	3458.83	3058.57	3239.19	1.1994e-09	6.85855e-08	22.6398	0.613949	596.545	3.24e-06	0.00016227
Arl4a	1564.64	1663.83	1780.37	1294.01	1389.89	1110.38	1134.94	1164.22	852.144	1037.04	937.53	1039.75	1301.12	1156.1	1249.72	1294.84	1200.08	1803.71	1935.05	1702.83	1443.82	1766.79	1614.41	1573.76	3.04146e-06	2.99915e-05	23.2407	22.6734	340.014	3.24e-06	0.00016227
Cdc40	1292.2	1344.51	1222.06	1376.29	1462.04	1462.46	1614.46	1601.91	1435.61	1587.54	1345.66	1485.12	1380.86	1273.71	1304.72	1303.02	1238.98	1304.12	1214.77	1194.69	1099.59	1237.46	1164.44	1173.11	2.91232e-09	1.31066e-07	24.0823	9.64647	171.812	3.24e-06	0.00016227
Tmem87b	1379.42	1269.38	1303.4	1433.1	1303.84	1368.21	1615.4	1674.57	1451.57	1669.32	1592.38	1607.04	1373.8	1372.41	1369.91	1237.61	1180.04	1307.83	1187.18	1233.58	1160.02	1276.86	1215.12	1124.71	6.09773e-09	2.25484e-07	23.5839	10.5189	217.886	3.24e-06	0.00016227
Tmem185a	703.171	733.549	644.669	690.593	722.325	662.98	811.485	944.492	677.458	975.17	853.896	1043.14	947.829	888.339	992.038	857.436	919.508	809.165	830.62	810.833	802.843	718.232	652.657	741.564	4.40068e-07	6.36907e-06	23.6034	14.701	131.481	3.24e-06	0.00016227
Ccar2	924.998	959.941	920.812	965.851	1064.8	929.473	936.329	879.813	860.124	837.808	873.132	839.928	781.278	809.586	829.075	735.821	682.558	810.092	885.79	778.704	749.968	865.717	907.031	877.518	4.35359e-10	3.46814e-08	24.5025	5.55224	104.52	3.24e-06	0.00016227
Gm16573	62.4562	75.1344	75.3118	62.6921	119.953	122.413	123.898	180.747	96.6531	137.363	233.337	252.317	149.392	239.411	202.685	205.417	189.796	297.528	183.901	179.246	167.259	83.8443	87.1561	96.8153	1.7704e-07	3.10759e-06	24.5116	15.8085	79.6259	3.24e-06	0.00016227
Gfra1	6540.67	5124.95	5378.27	6307.42	6945.1	5593.09	8097.83	9074.57	7640.92	9092.15	9826.92	10188.4	10093	8074.85	8545.38	8711.31	7128.55	8412.35	7868.92	6747.08	7256.88	7331.83	6175.92	6280.64	1.21955e-08	3.91012e-07	23.8977	13.7318	1712.69	3.61e-06	0.00017681
S1pr1	3329.56	3139.83	2975.32	2640.91	2435.57	2270.6	2133.7	2217.7	1889.61	1738.53	2332.53	1899.15	3269.45	2921.23	3229.73	3481.86	3546	2738.93	4034.59	4124.34	4056.3	4204.34	3534.89	3938.53	1.1994e-09	6.85855e-08	24.1141	21.8084	1023.71	3.61e-06	0.00017681
Diaph1	3581.54	3352.38	3427.19	3510.76	2825.85	2713.67	2864.79	2741.33	2880.97	3084.89	2774.12	2896.57	3794.34	3509.25	3700.28	3940.73	3887.87	3632.44	4349.26	4038.1	3966.74	4027.56	3895.67	4083.75	2.33867e-08	6.71128e-07	24.3298	21.1976	644.974	3.61e-06	0.00017681
Wdr33	1896.3	1831.89	1820.54	1906.23	1787.99	1835.11	1781.86	1762.28	1746.85	1692.39	1714.48	1703.56	1734.15	1681.12	1731.48	1859.99	1849.63	1774.05	1967.74	1869.4	1843.09	1983.98	1834.33	1916.74	4.46967e-07	6.4647e-06	23.0016	0.760628	99.1323	3.61e-06	0.00017681
Avpr1a	1565.71	1800.26	1846.65	1730.89	1405.54	961.972	851.208	981.705	604.747	373.291	543.617	671.435	917.547	612.177	882.038	1379.66	991.418	912.976	2762.6	1811.9	1907.83	1869.83	1606.31	1676.76	5.39318e-09	2.20531e-07	23.1271	0.56099	639.922	3.61e-06	0.00017681
Per3	115.221	150.269	172.715	846.344	829.24	1180.8	3381.19	3117	2276.22	2059.39	2255.59	2467.29	1985.49	2477.06	2418.99	939.194	1124.63	1141.91	463.839	468.406	618.319	197.994	158.097	167.882	7.40395e-11	9.81063e-09	23.5964	12.0422	1241.66	3.61e-06	0.00017681
Uck2	499.65	513.089	433.796	475.089	418.097	396.488	560.852	610.464	508.981	676.328	792.844	734.937	724.751	689.88	726.205	798.162	700.241	674.768	630.372	643.424	620.477	523.269	573.609	600.461	4.17964e-10	3.46814e-08	23.8963	16.1258	127.266	3.61e-06	0.00017681
Rab36	697.787	863.057	909.767	685.695	830.109	590.399	256.308	174.545	229.662	209.714	189.011	186.274	249.322	273.012	285.186	383.24	291.178	384.655	656.935	575.784	487.749	639.439	713.463	660.198	1.03252e-11	2.69513e-09	23.8962	1.61724	295.246	3.61e-06	0.00017681
Trp53bp1	401.658	369.74	419.738	426.111	366.812	372.656	318.73	298.587	367.991	321.911	287.699	343.761	301.811	323.414	262.778	341.339	292.356	315.139	378.019	404.148	374.444	434.374	405.377	444.938	6.07033e-07	8.05056e-06	23.8463	2.07331	57.8954	3.61e-06	0.00017681
Ptk6	50.6111	86.0091	76.316	37.2235	22.5998	57.415	18.9157	16.8343	16.8478	28.3114	10.8723	12.7005	29.2727	34.6515	62.1297	61.3184	30.6503	52.8321	117.492	76.0948	69.0618	75.7629	97.2905	71.0666	2.92677e-07	4.68177e-06	23.8724	23.0147	34.8518	3.61e-06	0.00017681
Baat	16247.2	15260.2	13802.1	14958.9	12298.6	13686.4	13099.1	13748.3	12034.6	14328.7	12624.5	12905.4	17269.9	15896.6	14471.1	16918.8	16491	16631.9	18115.3	17042.7	17633.4	16948.7	15370.9	15076.4	5.13027e-08	1.13939e-06	22.7981	20.0054	2262.82	4e-06	0.00019168
Gns	7326.76	6154.1	5799.01	6864.79	7183.27	7330.7	9234.66	8752.94	8904.5	8416.87	8530.6	7522.95	6962.86	7987.7	6293.43	6110.38	6512.01	6572.5	5923.66	6085.05	5788.24	6093.36	6367.46	5859.39	1.1617e-08	3.91012e-07	23.4886	10.1649	1126.85	4e-06	0.00019168
Aqp8	7542.13	13805.9	9881.91	5464.99	2694.59	7666.52	2260.43	2819.3	1213.93	1803.54	947.566	1207.4	4848.16	2018.19	5202.6	6110.38	4304.01	5866.22	12171.2	8502.33	5967.37	7139.9	7493.39	10419	4.53124e-08	1.13939e-06	23.2534	0.00379158	3633.11	4e-06	0.00019168
Tcp1	4642.22	4385.48	4360.05	4772.44	4915.46	4441.54	4696.78	4652.47	4609.2	5074.03	4941.06	4855.84	5289.27	5169.38	5022.32	5140.53	5096.2	5002.37	4658.83	4834.56	5041.51	4744.78	4615.22	4477.19	1.95039e-07	3.25006e-06	23.7681	15.8315	342.18	4e-06	0.00019168
Gtf2a1	1269.58	1278.27	1257.2	1099.07	1179.54	1330.29	1069.68	1132.33	901.8	970.976	939.202	982.174	1050.79	985.993	1031.76	1080.23	1244.87	1139.13	1208.64	1138.89	1233.4	1193.01	1324.57	1212.25	3.25323e-07	4.96761e-06	23.1225	1.02012	142.768	4e-06	0.00019168
Ncald	968.071	872.943	816.38	944.3	964.838	720.395	594.9	446.552	471.738	466.614	388.059	388.636	318.971	288.763	251.574	423.097	394.917	372.605	615.047	503.917	468.325	648.53	750.961	542.784	2.13865e-11	4.56252e-09	24.6283	3.13992	288.069	4e-06	0.00019168
Malt1	571.798	467.613	543.249	612.228	564.126	539.484	568.418	504.143	610.954	469.759	432.384	428.431	400.733	410.568	408.426	407.768	377.234	423.584	391.301	477.707	461.851	446.496	535.098	475.837	6.73198e-07	8.71935e-06	23.578	5.63663	83.3599	4e-06	0.00019168
Slc15a3	440.424	309.435	425.763	380.071	311.182	357.49	380.206	248.97	403.46	220.2	269.299	265.018	194.815	231.01	166.019	197.241	216.91	179.815	297.307	224.057	279.484	340.428	400.31	338.854	1.72165e-06	1.91855e-05	23.5087	4.31804	103.772	4e-06	0.00019168
Srgap3	338.125	349.968	553.291	309.543	206.006	191.744	151.326	108.094	63.8443	105.906	77.779	139.706	224.087	121.805	184.352	317.834	182.723	277.137	391.301	375.401	297.829	329.316	276.67	450.088	4.40068e-07	6.36907e-06	23.3291	23.2151	133.803	4e-06	0.00019168
Prim1	149.68	188.825	160.665	154.771	198.183	133.246	106.874	104.55	86.8991	90.177	76.1063	88.057	108.006	81.9036	113.056	81.7579	122.601	117.714	125.666	148.808	120.858	188.902	149.989	150.373	3.13274e-07	4.92253e-06	23.9952	1.89553	41.6022	4e-06	0.00019168
Marchf8	5544.6	5076.51	5007.73	5919.51	5205.78	5609.34	7230.54	6683.21	6381.77	7053.73	6530.93	6421.39	6713.54	6190.02	6099.91	6176.81	5757.54	6178.58	5339.26	5833.94	5511.99	5231.68	5399.62	5487.57	4.87646e-08	1.13939e-06	23.6422	12.4773	691.653	4.41e-06	0.00020556
Prkacb	2674.85	2278.75	2273.41	2384.26	2487.72	2577.17	3304.58	2948.66	2783.43	3212.82	2737.32	2961.76	2743.56	2857.18	2869.17	2688.81	2526.29	2651.8	2441.8	2352.18	2330.84	2476.94	2553.88	2325.63	3.15914e-06	3.05012e-05	23.0033	11.9076	319.016	4.41e-06	0.00020556
Pik3ap1	2645.78	2082.01	2362.78	3235.5	3482.98	2603.17	3567.51	3519.25	3522.96	2730.48	3076.87	2651.87	1949.16	2422.46	1946.39	1563.62	1576.13	1704.53	2001.46	1862.63	1717.91	2252.68	2096.81	2066.08	2.31801e-13	2.54322e-10	23.0561	8.20049	864.679	4.41e-06	0.00020556
Nhlrc2	1232.97	1005.42	1172.86	1435.06	1495.07	1487.37	2506.34	2635.01	2113.07	2324.68	2519.04	2196.34	1936.03	2044.44	2118.52	1788.45	1747.07	1926.98	1553.96	1252.18	1345.62	1370.8	1197.89	1447.08	7.68871e-11	9.81063e-09	23.5207	12.3145	576.394	4.41e-06	0.00020556
Nfil3	1713.24	1661.85	1749.24	947.239	1074.36	740.978	618.545	329.598	724.455	834.662	623.905	765.419	1102.27	973.393	1101.02	1544.2	1320.32	1586.82	1590.74	1763.71	1537.7	2230.46	1752.24	2262.8	8.74256e-13	6.54653e-10	24.5993	23.2142	690.042	4.41e-06	0.00020556
Vps51	706.401	798.797	755.126	781.693	877.047	753.978	721.635	822.222	716.475	657.453	681.612	689.215	631.886	655.229	623.334	582.525	587.071	631.205	718.236	637.506	699.25	702.07	687.114	742.594	2.48428e-09	1.22601e-07	23.3667	5.56499	88.8829	4.41e-06	0.00020556
Fam220a	366.123	336.127	340.409	310.522	301.621	340.157	327.242	317.193	313.901	363.854	345.406	324.287	364.394	349.665	394.167	407.768	410.242	371.678	393.344	407.53	377.682	376.794	356.732	384.171	4.36138e-08	1.12649e-06	24.2613	19.83	39.3739	4.41e-06	0.00020556
Lrit1	442.578	420.159	470.95	578.923	514.581	499.402	544.773	611.35	403.46	395.311	338.715	434.358	391.648	310.814	343.241	229.944	282.926	303.089	384.149	340.736	338.834	504.076	424.632	365.632	2.43222e-08	6.71128e-07	22.7483	6.45698	114.453	4.41e-06	0.00020556
Bloc1s3	286.437	291.64	270.118	262.523	284.236	248.076	225.097	186.949	242.963	211.811	178.139	220.143	190.777	225.76	205.741	224.834	239.308	225.232	250.31	267.178	285.959	254.563	267.549	293.536	4.89373e-08	1.13939e-06	23.378	1.4377	40.0194	4.41e-06	0.00020556
Fam222a	170.139	202.665	156.649	119.507	93.8762	87.7474	92.6871	85.9435	110.841	123.731	70.252	91.4438	248.313	182.708	184.352	312.724	216.91	325.335	274.83	407.53	299.987	287.899	343.557	246.158	9.38273e-08	1.91032e-06	24.8315	21.363	125.627	4.41e-06	0.00020556
Ccne1	24.7671	29.6583	11.0457	18.6117	51.2842	16.2495	85.1208	71.7672	86.0124	105.906	83.6333	107.531	49.4607	78.7535	32.5926	29.6372	28.2926	26.8795	9.19505	16.0645	21.5818	18.1831	17.2285	24.7188	3.13274e-07	4.92253e-06	23.182	11.3631	33.5629	4.41e-06	0.00020556
Gm26697	91.5307	89.9635	58.2411	85.2221	82.5763	49.8319	35.9399	28.3525	55.8637	18.8743	16.7267	26.2478	34.3197	37.8017	30.5556	48.0328	38.9023	82.4922	87.8638	71.0219	61.5081	74.7527	77.0216	83.426	9.42057e-08	1.91032e-06	22.9522	1.21002	27.8492	4.41e-06	0.00020556
Gm30881	5.38416	4.94305	8.03326	16.6526	7.82301	11.9163	8.51208	18.6063	15.9611	18.8743	25.9263	23.7077	30.2821	33.6015	28.5186	23.5054	18.8617	34.2945	21.4551	20.292	25.8982	12.1221	15.2016	20.599	1.1617e-08	3.91012e-07	24.5793	16.3121	10.3154	4.41e-06	0.00020556
Epn1	5742.74	5694.4	5260.78	5690.29	5755.13	5792.41	6545.79	6588.41	6435.86	6659.47	6434.75	6459.49	6412.73	6196.32	6464.55	5584.06	5974.45	5803.19	5626.35	5870.3	5710.55	5723.64	5074.31	5820.25	8.08119e-06	6.73797e-05	23.259	12.0443	534.394	4.84e-06	0.00022187
Psmb10	948.688	1165.57	867.592	931.566	1054.37	1024.8	1123.6	1190.8	1104.86	1296.03	1321.41	1426.69	1310.2	1441.71	1125.46	1034.24	1161.17	1025.13	919.505	922.439	1026.21	899.053	1009.39	829.11	3.66456e-07	5.40237e-06	23.3766	12.8573	182.968	4.84e-06	0.00022187
Mosmo	912.076	775.07	816.38	919.811	884.001	870.974	1092.38	1142.96	1047.22	1114.63	1191.78	1170.14	1120.44	867.338	1061.3	1024.02	1017.35	976.004	840.837	834.507	893.487	949.562	822.915	834.26	1.7704e-07	3.10759e-06	23.3198	12.2423	146.198	4.84e-06	0.00022187
Brd8	872.233	844.273	938.887	858.099	999.607	863.391	909.847	860.321	871.652	662.696	774.445	781.506	608.67	769.684	651.853	735.821	674.306	734.088	783.623	824.361	734.86	832.382	828.996	846.619	4.38891e-08	1.12966e-06	22.9252	4.70002	112.092	4.84e-06	0.00022187
Stk35	471.652	413.239	462.917	650.431	656.264	750.728	1104.68	1150.05	1060.52	1075.83	851.387	1107.49	733.836	817.986	854.538	729.689	737.964	752.626	488.36	515.754	558.969	510.137	552.326	485.107	2.91424e-11	5.05127e-09	23.8403	11.5405	267.62	4.84e-06	0.00022187
Gm30117	324.126	365.786	370.534	373.214	340.736	379.156	254.417	269.349	227.002	263.191	163.085	204.902	194.815	242.561	204.722	208.483	183.902	259.526	268.7	282.396	229.846	326.286	385.108	234.829	1.30854e-05	9.92908e-05	24.3889	2.9506	77.6507	4.84e-06	0.00022187
Gm44040	15.0756	10.8747	17.0707	25.4687	12.1691	16.2495	18.9157	28.3525	27.4885	39.8457	46.8347	31.328	26.2445	40.9518	59.0742	38.835	34.1868	38.9289	21.4551	19.4465	21.5818	20.2034	26.3495	15.4492	4.97173e-07	7.06196e-06	22.7614	14.6382	13.8366	4.84e-06	0.00022187
Gm41485	9.69148	20.7608	11.0457	22.53	29.5536	36.8323	42.5604	29.2385	52.3168	41.9428	33.4533	44.8752	24.2257	25.2011	9.16668	25.5494	12.9674	9.26879	12.2601	10.146	5.39545	14.1424	14.1882	3.08985	1.12643e-05	8.69444e-05	23.5347	10.1005	16.5869	4.84e-06	0.00022187
Pah	53059.8	46507.2	45885	49426.9	73856.2	53678.7	65693.4	74806.3	68197.2	74774.6	79487.6	69559.1	69523.6	83367.4	68688	69682.3	70037.1	70109.1	59411.3	55144.2	66798.9	49267.1	56552.1	46706.2	1.03259e-06	1.24376e-05	24.3755	13.8001	13040.9	5.29e-06	0.00023241
Cluh	14142	12601.8	13789.1	13519	12461.2	11405	11682.4	11535.9	11157.7	11231.2	10704.2	10654.9	11208.4	10921.5	11169.1	11506.4	10139.4	11938.2	13218.4	12370.5	11111.4	14528.3	13134.2	15065.1	1.91578e-06	2.03855e-05	23.9653	1.9135	1342.94	5.29e-06	0.00023241
Tmx1	2391.64	2307.42	2267.39	2406.79	2302.57	2205.6	2583.89	2588.05	2566.18	2788.15	2560.85	2690.82	2720.34	2415.11	2478.06	2700.05	2564.01	2316.27	2345.76	2282	2227.24	2208.24	2246.8	2241.17	6.28125e-06	5.37663e-05	23.4015	12.7418	196.957	5.29e-06	0.00023241
Acp2	1893.07	1957.45	1897.86	1861.17	1683.69	1796.11	1662.69	1702.04	1626.26	1881.13	1639.21	1502.9	1757.37	1817.63	1734.54	1747.58	1780.07	1843.56	2078.08	2019.9	2002.79	1925.39	2058.3	1984.71	3.03516e-07	4.83079e-06	24.2287	23.4833	179.578	5.29e-06	0.00023241
Nr1h2	1512.95	1494.78	1362.64	1495.8	1550.69	1526.37	1644.72	1566.47	1537.58	1199.56	1325.59	1360.65	1128.51	1120.4	1217.13	1078.18	1187.11	1166.94	1274.03	1289.38	1209.66	1368.78	1363.08	1413.09	2.47224e-10	2.2666e-08	22.9646	5.99353	202.081	5.29e-06	0.00023241
Sbf2	1650.78	1436.45	1560.46	1825.91	1757.57	1776.61	1801.72	1885.44	1529.6	1762.65	1421.77	1477.49	1360.67	1390.26	1372.96	1349.01	1185.93	1264.26	1453.84	1278.39	1239.87	1623.35	1596.17	1372.92	8.85202e-08	1.91032e-06	22.7499	6.99913	260.357	5.29e-06	0.00023241
Tbc1d24	697.787	810.66	943.908	1094.17	742.317	948.972	1333.56	1512.43	1161.61	1161.82	1358.2	1355.57	1155.77	995.444	1382.13	974.963	1013.82	1001.03	913.375	893.692	885.933	901.074	730.692	939.315	1.4644e-06	1.65347e-05	23.312	11.9894	235.023	5.29e-06	0.00023241
Mrpl36	761.32	872.943	735.043	636.717	756.225	699.813	628.003	616.667	551.543	659.551	700.847	680.748	758.061	716.131	774.075	879.919	892.395	761.895	827.555	861.563	980.893	757.629	792.512	874.428	1.1617e-08	3.91012e-07	22.6061	20.5536	126.779	5.29e-06	0.00023241
Rab4a	702.094	739.48	686.844	748.388	596.288	748.561	789.732	925.886	744.85	1040.18	894.877	893.271	909.472	970.242	921.76	720.491	925.403	849.021	696.781	771.095	692.776	680.856	633.402	595.311	9.42057e-08	1.91032e-06	23.0659	13.7166	149.381	5.29e-06	0.00023241
Ccnf	439.347	687.084	615.548	469.212	398.104	543.817	451.14	618.438	387.499	590.345	700.847	697.682	769.165	843.187	868.797	807.359	774.509	1044.59	1088.08	944.422	786.657	547.513	596.918	714.785	9.94346e-07	1.23387e-05	23.2222	18.4201	231.016	5.29e-06	0.00023241
Sh2b3	624.562	595.143	617.557	699.409	693.641	737.728	947.679	943.606	969.191	965.733	884.004	938.992	738.883	890.439	808.705	704.14	649.55	640.473	628.329	705.991	670.115	623.276	628.334	608.701	3.8811e-10	3.43067e-08	23.5496	11.295	164.732	5.29e-06	0.00023241
Susd1	356.431	335.139	342.418	347.745	398.104	335.823	573.147	542.241	481.492	641.725	575.397	603.698	555.172	602.726	501.112	521.207	473.9	539.444	372.911	412.603	408.975	326.286	475.305	409.92	2.4773e-08	6.71128e-07	23.3488	13.2977	126.976	5.29e-06	0.00023241
Utp14a	479.19	474.533	475.971	570.107	524.142	485.319	575.038	559.962	473.512	403.7	540.271	454.679	416.883	404.268	422.686	358.713	339.511	319.773	412.756	394.002	365.812	474.781	405.377	450.088	6.09773e-09	2.25484e-07	23.1971	7.09206	85.1315	5.29e-06	0.00023241
Lrig2	444.731	412.25	460.908	423.172	424.181	397.572	394.393	367.696	377.745	367	316.97	352.228	389.629	349.665	374.815	410.834	431.462	465.293	450.558	482.78	453.218	517.208	490.506	401.681	1.62662e-07	2.99998e-06	23.0735	0.152054	58.7768	5.29e-06	0.00023241
Odf3b	291.821	367.763	320.326	273.299	236.429	366.156	213.748	194.923	198.627	178.257	188.175	141.399	148.382	221.56	206.76	212.571	222.804	253.038	336.13	273.942	279.484	350.53	278.697	281.176	2.6915e-09	1.22601e-07	23.3003	1.36556	78.8671	5.29e-06	0.00023241
Gm32876	288.591	229.358	188.782	336.97	297.275	192.828	230.772	187.835	196.853	154.14	161.412	143.093	116.081	147.006	90.6483	117.527	121.422	143.666	156.316	148.808	135.965	232.34	231.065	154.493	9.07166e-08	1.91032e-06	23.9008	4.64164	66.7239	5.29e-06	0.00023241
Mfsd9	163.678	171.03	139.578	135.18	131.253	116.996	114.44	77.9693	88.6726	110.1	69.4157	99.0641	84.7898	98.7043	87.5927	85.8458	109.634	121.421	156.316	138.662	126.254	142.434	149.989	124.624	1.63337e-06	1.83214e-05	23.9923	1.04772	32.7517	5.29e-06	0.00023241
Grasp	47.3806	43.4988	44.1829	68.5695	66.061	58.4983	84.175	93.9176	58.5239	69.2056	74.4337	98.2174	63.5924	63.0028	69.2593	39.857	35.3657	50.9783	52.1053	38.8929	53.9545	34.3458	54.7259	47.3777	2.83134e-05	0.000186406	23.1162	10.5349	21.8445	5.29e-06	0.00023241
Gm29899	88.3002	76.123	88.3659	50.9374	66.061	47.6653	40.6688	38.9847	27.4885	37.7485	27.599	32.1747	52.4889	33.6015	46.8519	59.2745	41.26	51.9052	75.6038	58.3394	58.2709	85.8646	64.8603	101.965	1.21955e-08	3.91012e-07	24.1756	0.449391	24.4311	5.29e-06	0.00023241
Gm15610	29.0744	50.4191	75.3118	36.2439	33.0305	18.4161	26.482	15.0623	9.75398	16.7771	15.8903	15.2406	29.2727	22.051	18.3334	39.857	38.9023	54.6859	41.8886	61.7214	41.0054	52.529	48.6452	52.5275	6.07033e-07	8.05056e-06	23.3362	22.7218	18.9639	5.29e-06	0.00023241
D830014E11Rik	21.5366	57.3394	62.2578	38.203	39.9843	41.1654	31.211	27.4665	28.3752	13.6314	18.3993	20.3209	26.2445	11.5505	19.3519	18.3955	9.43085	22.2451	58.2353	30.4379	30.2145	50.5086	48.6452	47.3777	8.08119e-06	6.73797e-05	23.5871	2.33048	16.1668	5.29e-06	0.00023241
Mia2	19253.8	15657.6	16321.6	18351.2	16227.5	17810.6	23457.4	24224.5	19101.8	23780.5	20478.5	21438.5	20625.1	19304	18960.8	17447.1	16554.7	17656.1	16942.4	16521	15078.1	17825.5	16639.7	15839.6	3.47919e-05	0.000220362	23.1405	11.1316	2836.62	5.76e-06	0.00024389
Plin2	18291.1	18676.8	18379.1	17257	17038.5	17088	14899.9	11855.8	10579.5	10617.8	8746.38	9722.68	13490.7	11088.5	12012.4	13237.6	12592.5	14315.6	17685.2	16905.7	15906.9	16225.4	15924.2	17381.4	7.87734e-11	9.81063e-09	23.0583	1.49994	4004.16	5.76e-06	0.00024389
Tef	2014.75	1706.34	1973.17	4800.85	5085.83	5792.41	12550.6	13439.1	11127.5	9024	9902.19	9706.59	7200.07	8727.98	7582.88	5091.47	5153.96	5360.14	2981.24	3321.12	3333.31	1834.47	1713.73	1643.8	4.8216e-14	9.72516e-11	23.9754	11.5221	4254.91	5.76e-06	0.00024389
Riok3	4024.12	3673.68	3443.26	3942.75	3917.59	3872.8	4371.43	4330.84	4227.91	4437.55	4326.35	4413.01	4433.3	4068.93	4106.67	4400.62	4278.07	4060.66	3782.23	3834.34	3936.52	3977.05	3673.73	3681.04	1.03259e-06	1.24376e-05	24.1171	13.0517	323.673	5.76e-06	0.00024389
Tmem259	3151.89	3250.55	3222.34	3453.95	3411.7	3504.48	3939.2	4264.39	4196.87	3717.18	3764.34	3954.95	3283.59	3660.46	3766.49	2928.98	3324.38	3540.68	2778.95	3167.24	3131.52	3151.74	3057.56	3318.5	2.43222e-08	6.71128e-07	23.3063	10.3129	413.851	5.76e-06	0.00024389
Slc4a4	5064.34	2880.81	3561.75	4560.85	3425.61	3478.48	4164.3	4097.82	4087.81	3097.48	2643.65	2414.79	1990.54	1894.28	1860.84	2209.51	2053.57	2474.77	2681.89	2998.14	2310.33	3375.99	3673.73	3208.3	4.87646e-08	1.13939e-06	22.9209	5.28356	959.747	5.76e-06	0.00024389
Hbs1l	2352.88	2344.98	1999.28	2414.63	2666.78	2398.43	2849.66	2592.48	2777.22	2480.92	2517.36	2365.68	2201.51	2367.85	2148.06	1988.76	2022.92	2207.83	2025.98	2070.62	2001.71	2110.25	2021.82	2175.26	1.87815e-07	3.1907e-06	23.6472	8.9372	287.949	5.76e-06	0.00024389
Usp16	1641.09	1458.2	1491.17	1708.36	1626.32	1608.7	1903.87	2111.37	1942.82	1916.79	2115.92	1947.41	1628.17	1723.13	1690.74	1684.21	1505.4	1384.76	1585.64	1451.72	1416.85	1568.8	1470.51	1562.43	5.85353e-07	7.91904e-06	23.3206	10.6725	225.668	5.76e-06	0.00024389
Ube2q1	1627.09	1606.49	1499.21	1673.1	1661.96	1743.03	1953.05	1902.27	1761.04	1729.09	1781.39	1856.82	1571.64	1635.97	1570.56	1435.87	1560.81	1479.3	1411.95	1492.31	1503.17	1431.41	1357	1544.92	5.82463e-09	2.20531e-07	23.773	9.5797	206.994	5.76e-06	0.00024389
Tob2	1049.91	1128	1211.01	1489.92	1901.86	2216.43	2562.14	2818.41	1448.91	2042.62	3050.94	2990.55	1271.85	1822.88	2056.39	1650.49	1494.79	1748.09	1455.88	1415.36	1169.73	1102.1	920.206	1005.23	1.20638e-08	3.91012e-07	24.1019	11.4163	742.356	5.76e-06	0.00024389
Itsn1	1869.38	1777.52	1939.03	1788.68	1654.13	1571.87	1394.09	1142.07	1517.19	1515.18	1247.81	1393.67	1750.3	1516.27	1573.61	1643.33	1678.69	1682.29	1994.31	1673.24	1894.88	1861.75	1826.22	1980.59	8.93933e-07	1.11865e-05	23.6005	23.149	256.926	5.76e-06	0.00024389
Yaf2	805.47	710.811	665.756	711.164	641.487	734.478	899.443	908.165	903.574	1143.99	989.382	981.328	967.008	937.691	928.89	903.425	1049.18	871.266	675.326	790.541	841.69	721.263	764.136	788.942	1.60664e-07	2.9755e-06	23.1892	13.7239	154.463	5.76e-06	0.00024389
Leo1	1283.58	1323.75	1257.2	982.504	788.386	731.228	398.176	416.427	375.972	733.999	577.906	601.158	963.98	829.536	952.316	1201.84	1037.39	1021.42	1360.87	1225.13	1144.91	1301.1	1298.22	1305.98	2.89391e-11	5.05127e-09	23.4364	22.2099	371.584	5.76e-06	0.00024389
Kdm5d	1058.53	1027.17	1038.3	1151.97	1085.66	1085.47	1054.55	1026.01	1028.6	826.273	894.877	928.832	869.096	862.088	860.649	946.348	808.696	883.316	1043.13	950.34	924.78	1002.09	1080.33	937.255	4.89373e-08	1.13939e-06	22.3847	4.58644	122.233	5.76e-06	0.00024389
Vcam1	426.425	439.932	439.821	425.131	711.894	409.488	691.37	654.765	563.071	1106.24	923.312	1119.34	780.268	954.492	716.019	763.414	754.468	629.351	521.053	570.711	511.489	464.679	543.205	415.07	9.76948e-08	1.92843e-06	22.8996	13.3139	203.667	5.76e-06	0.00024389
Cmpk2	342.432	350.957	335.389	293.869	288.582	254.576	172.133	135.56	172.025	165.674	145.522	150.713	177.655	212.109	144.63	197.241	265.243	193.718	226.811	306.07	225.53	266.685	401.323	228.649	4.89373e-08	1.13939e-06	23.8591	1.34089	91.5445	5.76e-06	0.00024389
Sacs	110.914	69.2027	86.3576	111.67	105.176	88.8307	177.808	157.711	172.025	234.88	214.101	126.159	228.125	210.009	196.574	187.021	182.723	177.034	121.579	138.662	146.756	130.312	152.016	132.864	5.13027e-08	1.13939e-06	23.982	14.3749	58.4668	5.76e-06	0.00024389
Gm2061	58.1489	69.2027	94.3908	47.9987	41.7227	74.7478	17.97	23.9224	16.8478	19.9228	58.5433	37.2549	53.4983	51.4522	88.6112	95.0436	89.5931	88.9804	123.622	85.3953	138.124	136.373	116.546	110.205	1.21955e-08	3.91012e-07	25.1019	22.5034	46.7396	5.76e-06	0.00024389
Gm39167	31.2281	37.5672	55.2287	21.5504	29.5536	14.0829	9.45787	5.31609	17.7345	3.14571	9.19967	8.46702	13.1222	9.45041	24.4445	28.6153	22.3983	23.172	20.4335	27.9015	33.4518	35.356	46.6184	43.2579	2.35624e-08	6.71128e-07	24.0026	0.0785971	15.973	5.76e-06	0.00024389
Tex261	3255.26	2889.71	2738.34	2732.01	2828.45	2816.58	3102.18	3338.51	2948.36	3590.3	3570.31	3269.96	3361.31	3846.32	3622.88	3408.28	3553.07	3327.5	2962.85	3305.9	3200.58	3058.8	3142.68	3028.05	2.4773e-08	6.71128e-07	22.8212	15.2485	350.632	6.25e-06	0.00026213
Myh10	1386.96	1133.94	1092.52	1246.01	1709.76	1232.8	1096.17	1035.75	1301.71	850.39	990.219	872.103	796.419	911.44	801.575	799.183	709.672	848.094	1095.23	944.422	1063.98	1263.72	1087.42	1111.32	9.75804e-08	1.92843e-06	22.6436	4.81427	254.598	6.25e-06	0.00026213
Tbkbp1	433.963	425.102	399.655	400.642	353.774	439.82	414.255	431.489	335.182	532.674	511.836	471.613	626.839	515.573	562.223	521.207	622.436	648.815	538.421	508.144	499.619	461.649	417.538	547.934	2.79276e-06	2.80884e-05	23.6561	17.4168	95.7438	6.25e-06	0.00026213
Disp1	121.682	97.8724	99.4116	93.0587	100.83	93.1639	103.091	88.6015	94.8797	91.2256	78.6153	69.4296	66.6206	57.7525	59.0742	48.0328	81.3411	67.6622	80.7121	85.3953	69.0618	92.9358	85.1292	98.8752	1.87815e-07	3.1907e-06	23.9571	4.46295	21.0785	6.25e-06	0.00026213
H1f3	10.7683	16.8064	2.00832	6.85695	3.47689	4.33321	3.78315	0	1.77345	2.09714	3.34533	0.846702	7.06582	5.25023	5.0926	16.3516	9.43085	12.9763	17.3684	21.1375	21.5818	10.1017	8.10754	28.8386	1.01333e-07	1.95844e-06	24.1579	22.0313	7.93214	6.25e-06	0.00026213
Adh4	13472.2	10397.2	10376	12694.2	9531.91	11615.2	10418.8	8850.41	9410.82	8551.09	7041.93	7640.64	7830.95	7415.43	6134.55	9783.35	9053.62	8690.42	11068.8	10693.9	11428.6	12042.3	11089.1	10010.1	5.25012e-06	4.64948e-05	22.6724	2.23558	2300.11	6.76e-06	0.0002727
Tor1aip2	8667.42	8279.61	7743.06	8134.31	8379.32	8448.67	8282.26	7909.46	8176.5	7283.37	6931.53	6605.97	7334.32	6613.19	6278.16	6564.14	6659.36	6892.27	7194.62	7113.18	7060.49	7594.47	8071.06	6929.51	1.06753e-06	1.25707e-05	24.5968	4.89851	866.58	6.76e-06	0.0002727
Sdr42e1	5778.28	6645.44	6241.84	6364.23	6101.08	6694.8	5157.38	4398.18	3450.25	4413.43	4602.34	4794.87	4454.49	4619.15	4726.95	4970.88	5109.16	4903.19	6586.72	6336.16	5513.07	5966.08	7042.41	5996.37	1.47829e-05	0.000107607	23.6636	1.43085	970.061	6.76e-06	0.0002727
L2hgdh	3791.52	3428.5	3547.69	3673.37	3819.37	3777.47	4676.92	4690.56	4071.84	4523.53	4439.26	4313.1	4143.6	3900.92	3997.69	3646.4	3741.69	3475.8	3710.72	3521.5	3644.09	3764.91	3422.39	3504.92	1.07083e-06	1.25707e-05	23.4894	11.0531	440.281	6.76e-06	0.0002727
Ergic1	3543.85	3481.89	3076.74	3075.83	2702.42	3207.66	2614.16	2596.02	2578.6	2687.49	2526.56	2722.99	2934.33	2868.73	2910.93	2744	3036.74	3018.84	3496.16	3143.56	3148.78	3513.38	3004.86	3500.8	8.77782e-08	1.91032e-06	24.1095	23.9487	357.017	6.76e-06	0.0002727
Leap2	2023.37	3224.85	2977.33	1969.9	1388.15	2022.52	940.112	1289.15	650.857	860.876	1366.57	1169.3	2513.41	1650.67	2579.91	2254.47	2253.97	2284.76	3952.85	3327.88	2976.13	3123.45	2100.87	3073.37	1.95039e-07	3.25006e-06	22.6943	21.5044	1169.03	6.76e-06	0.0002727
Slc16a1	3145.43	3108.19	2935.15	2242.22	2215.65	1952.11	1585.14	1438.89	1516.3	1471.14	1755.46	1623.97	2600.22	1833.38	2483.15	2533.47	2498	2480.33	2928.11	2809.59	2814.27	2720.39	2630.9	3036.29	9.04537e-10	6.25202e-08	22.8368	22.0327	666.937	6.76e-06	0.0002727
St6galnac6	2429.33	2488.33	2173	2005.17	2160.89	2303.1	1875.5	1684.32	1903.8	1653.6	1778.88	1643.45	2208.57	2157.84	2267.22	2300.46	2298.77	2526.67	2901.55	2685.3	2723.62	2534.52	2394.76	2379.18	9.56041e-12	2.69513e-09	22.1941	21.1874	450.539	6.76e-06	0.0002727
Tex264	2035.21	1854.63	1745.23	1842.56	2060.06	2037.69	2291.64	2202.63	2223.02	2348.8	2202.9	2128.61	2069.28	2253.4	2075.74	1818.09	2040.6	1989.08	1748.08	1970.01	1938.05	1742.55	1811.02	1739.59	6.09773e-09	2.25484e-07	24.1376	11.7954	235.098	6.76e-06	0.0002727
Arpc1a	1670.16	1627.25	1588.58	1691.71	1777.56	1671.53	1755.38	1700.26	1555.32	1882.18	1930.26	1831.42	2043.03	2085.39	1966.76	1734.29	1962.8	1941.81	1628.55	1811.9	1788.05	1574.86	1469.49	1713.84	1.83228e-07	3.14311e-06	22.9398	15.1676	192.62	6.76e-06	0.0002727
Vps13a	1109.14	757.275	858.555	1032.46	887.478	769.144	1731.74	1772.92	1443.59	2249.18	1910.18	1731.51	2025.87	1648.57	1761.02	1763.93	1419.34	1350.46	1365.98	1155.8	1079.09	1305.14	1030.67	1049.52	9.10293e-08	1.91032e-06	23.4558	13.4906	508.498	6.76e-06	0.0002727
Zfyve26	1538.79	1338.58	1799.45	2042.39	1751.49	1969.44	1820.64	1640.01	1783.21	1351.61	1324.75	1398.75	1233.49	1122.5	1222.22	1347.98	1049.18	1239.24	1484.49	1282.62	1263.61	1676.89	1532.33	1542.87	2.4773e-08	6.71128e-07	22.3356	5.89804	328.701	6.76e-06	0.0002727
Fam102a	789.317	806.706	727.01	862.997	732.756	843.892	1839.56	1640.9	1057.86	1695.54	1818.19	1722.19	1904.74	2084.34	1919.91	1501.28	1479.46	1445.93	967.524	1324.05	1062.9	898.043	1165.46	1256.54	4.35359e-10	3.46814e-08	23.458	14.0701	578.478	6.76e-06	0.0002727
Mical2	1309.43	1250.59	1529.33	1087.32	707.548	695.48	585.442	601.604	605.634	678.425	551.144	537.656	1230.46	1066.85	1093.89	1066.94	1144.67	1024.2	1493.68	1579.39	1478.35	1353.63	1346.87	1502.7	4.71249e-08	1.13939e-06	23.2426	21.8418	464.032	6.76e-06	0.0002727
Tk1	492.112	652.483	564.337	581.861	753.617	657.564	1005.37	983.477	744.85	749.728	958.438	944.073	1116.4	1246.4	1229.35	936.128	1032.68	1217.92	783.623	809.142	925.859	659.642	483.412	643.719	2.61931e-08	6.86935e-07	24.4151	15.2174	295.643	6.76e-06	0.0002727
Thra	1215.74	1335.61	1312.43	1102.01	1099.57	1145.05	883.365	922.342	931.062	653.259	676.594	689.215	807.522	636.328	686.482	656.107	617.721	712.77	1090.12	986.697	1001.4	1042.5	1036.75	1053.64	1.16934e-08	3.91012e-07	24.1863	2.57111	287.687	6.76e-06	0.0002727
Exoc1	670.866	643.585	637.64	648.472	618.887	649.981	572.201	599.832	561.297	557.839	537.762	572.37	513.786	530.273	586.667	589.679	531.664	557.981	677.369	642.579	561.127	712.171	684.074	640.629	1.03259e-06	1.24376e-05	23.8966	2.17704	62.0771	6.76e-06	0.0002727
Gm30081	511.495	571.417	530.195	490.762	505.888	411.654	359.399	193.151	344.936	291.502	277.663	252.317	421.93	469.371	377.871	453.756	390.202	729.454	719.257	667.098	513.647	611.154	617.187	497.466	9.07166e-08	1.91032e-06	22.5575	21.9691	168.83	6.76e-06	0.0002727
Caln1	170.139	201.677	174.723	124.405	112.13	137.579	200.507	185.177	154.29	344.98	288.535	367.469	507.73	347.565	431.852	324.988	377.234	412.461	346.347	316.216	303.224	325.275	202.689	236.889	3.00522e-11	5.05127e-09	23.5165	16.7459	136.835	6.76e-06	0.0002727
Hectd2	122.759	141.371	149.619	159.669	112.999	123.496	103.091	95.6896	101.974	91.2256	94.5057	75.3565	111.034	71.4031	101.852	83.8019	102.561	125.129	143.034	147.117	137.044	152.536	191.541	142.133	1.95039e-07	3.25006e-06	23.9907	1.0836	36.4812	6.76e-06	0.0002727
2810408I11Rik	43.0733	54.3736	36.1497	47.9987	42.592	44.4154	37.8315	35.4406	39.9027	51.3799	62.725	62.6559	95.8933	71.4031	95.7409	74.6041	89.5931	102.884	43.9319	71.8674	83.0899	43.4374	51.6856	51.4975	8.93933e-07	1.11865e-05	22.9435	16.9301	24.3102	6.76e-06	0.0002727
Fga	234348	199791	186350	195948	228330	188570	192706	183376	188576	133632	147466	132892	129642	123632	120323	138664	143854	131573	168533	160052	186202	168086	179138	181964	1.1994e-09	6.85855e-08	23.3351	3.9272	41163.2	7.29e-06	0.0002878
Cd302	9326.44	8930.12	8110.58	8542.78	9531.91	9158.23	9466.38	10117.4	8765.28	9889.07	10182.4	9513.54	10871.3	10721	9824.64	10161.5	10666.3	10451.5	9625.18	9320.77	9852.09	8218.76	8303.14	8055.24	2.81837e-07	4.53782e-06	23.7433	15.505	847.176	7.29e-06	0.0002878
Grsf1	5561.83	5273.25	4958.53	5304.34	5137.11	5733.91	6429.46	6646	6159.2	6445.56	6105.23	5999.73	5913.08	5868.71	5501.03	5454.27	5419.2	5514.93	5013.35	5167.69	5087.91	5113.49	4796.62	4970.54	5.13466e-10	3.74746e-08	23.958	11.2533	617.813	7.29e-06	0.0002878
Sec24a	4946.96	4230.26	4834.01	5395.44	4959.79	5455.51	6396.36	6412.09	5605.88	6040.81	6152.07	6018.36	6549.01	5919.11	6445.19	5577.93	5500.55	5970.03	5296.35	5041.71	5134.31	5478.16	4965.87	5343.38	1.83228e-07	3.14311e-06	23.7269	13.1316	658.23	7.29e-06	0.0002878
Ddx46	3044.2	2465.59	2829.72	3304.07	2925.81	2734.25	3539.14	3691.14	3222.36	3380.59	3321.92	3678.07	2737.5	2830.92	2643.06	2385.29	2123.12	2422.86	2097.49	2063.02	2096.67	2556.75	2275.18	2374.03	2.56733e-10	2.3155e-08	23.1354	9.55941	672.622	7.29e-06	0.0002878
Prpf18	1774.62	1692.5	1686.98	1834.72	1793.21	1870.86	2074.11	1951.89	2008.43	2047.86	1863.35	1849.2	1765.44	1717.88	1544.08	1583.04	1547.84	1677.65	1523.31	1472.01	1430.87	1667.79	1694.48	1518.15	1.63162e-10	1.86602e-08	22.9633	9.13423	230.613	7.29e-06	0.0002878
Brd7	1919.99	1743.91	1671.92	1759.3	1674.12	1814.53	1762.95	1788.86	1694.53	1661.98	1553.07	1555.39	1464.64	1503.67	1461.58	1573.84	1448.82	1563.64	1686.78	1629.28	1532.31	1699.11	1663.06	1633.5	3.82636e-07	5.5889e-06	24.0292	4.62385	138.943	7.29e-06	0.0002878
Stx2	673.02	696.97	677.806	546.597	540.657	606.649	621.382	566.164	612.727	605.025	577.07	524.955	920.575	695.13	807.686	791.008	882.964	943.563	903.159	934.276	938.808	800.056	797.579	816.751	5.35417e-07	7.552e-06	24.0669	20.2156	181.796	7.29e-06	0.0002878
Btrc	808.7	773.093	694.877	818.916	836.193	789.727	741.497	648.563	798.053	648.016	663.212	685.829	653.083	604.827	624.353	635.668	641.298	638.62	625.264	669.635	635.584	705.1	741.84	700.366	5.85353e-07	7.91904e-06	24.3493	5.01649	80.6491	7.29e-06	0.0002878
Scaper	398.428	324.264	330.368	421.213	504.15	373.739	366.02	369.468	296.166	285.211	236.682	260.784	253.36	250.961	232.222	213.593	192.154	258.599	296.285	238.43	251.428	361.642	312.14	274.997	5.57471e-09	2.20531e-07	23.6264	5.40036	78.5711	7.29e-06	0.0002878
Fam160a1	366.123	293.617	282.168	297.788	252.075	246.993	177.808	139.104	216.361	178.257	117.087	134.626	208.946	148.056	165	183.955	245.202	210.402	238.05	244.349	267.614	261.635	277.683	245.128	2.59181e-09	1.22601e-07	23.4883	1.44167	74.1538	7.29e-06	0.0002878
Gm42031	19.383	15.8178	16.0665	16.6526	24.3383	34.6656	25.5362	31.8965	26.6018	61.8656	90.324	106.684	58.5454	106.055	75.3705	67.4503	58.9428	113.079	49.0403	32.9744	67.9827	38.3865	39.5243	41.198	1.57705e-06	1.76986e-05	23.2965	15.8805	33.9643	7.29e-06	0.0002878
Hmgcs1	68623.2	60061	50037.2	64425	30652.3	55069.6	24217.8	29151.7	9820.49	19759.3	10717.6	13585.3	18364.1	11847.7	16335	26092	17029.8	23225.7	65352.3	28298.8	26007.2	46180	55991.7	37061.7	3.25323e-07	4.96761e-06	24.0764	1.85248	21716	7.84e-06	0.00029836
Eci2	6824.96	6470.45	5880.35	7427.06	6637.39	7382.7	10368.7	10643.7	10981.2	9928.91	9564.31	9938.59	8623.33	8820.39	7386.31	6920.81	7453.91	7903.5	6328.24	6721.71	5817.37	5968.1	5769.53	5761.54	3.27669e-12	1.37169e-09	23.8765	11.2628	2023.78	7.84e-06	0.00029836
Sod2	8775.1	8090.79	7392.61	7591.63	6992.04	7556.03	8234.97	8873.44	7899.84	9493.75	9083.42	8853.96	9774.05	9463.01	9808.35	9393.98	9386.06	9683.11	8801.71	8845.6	8796.74	8641.01	8281.85	8138.67	8.18032e-11	9.81063e-09	23.0106	16.18	962.904	7.84e-06	0.00029836
Adra1b	3677.38	4659.32	4417.29	3726.26	3343.9	3999.55	2930.05	2868.03	2283.32	3217.01	2687.14	3402.89	3733.78	3488.25	4329.73	3658.67	3918.52	4505.56	4652.7	4657.01	4751.23	4490.22	4495.63	4492.64	5.57471e-09	2.20531e-07	23.4344	22.0374	873.607	7.84e-06	0.00029836
Sh3glb1	3179.88	2772.06	2807.62	2916.16	2865.83	3027.83	3693.3	3638.86	3257.83	3790.58	3552.74	3559.53	3586.41	3341.25	3504.73	3466.53	3351.49	3316.37	3243.81	3137.64	3017.14	2911.32	3030.19	2904.46	9.42057e-08	1.91032e-06	23.8171	13.4128	362.778	7.84e-06	0.00029836
4833439L19Rik	2545.63	2473.5	2308.56	2504.75	2020.94	2334.51	2416.49	2771.45	2399.48	3577.72	3465.77	3259.8	3524.83	3596.41	3763.43	3594.28	3606.12	3299.69	2900.53	3009.97	3092.67	2997.18	2687.65	3090.88	2.49213e-09	1.22601e-07	23.5409	16.4965	652.311	7.84e-06	0.00029836
Marveld1	1084.37	1100.32	978.049	1042.26	1023.95	1101.72	2027.77	2508.31	1794.73	2247.09	2621.91	2624.78	2242.89	2575.76	2349.72	2275.94	2470.88	2211.53	1765.45	2048.64	1877.62	1394.04	1381.32	1399.7	8.07623e-10	5.83672e-08	24.5818	14.8162	757.415	7.84e-06	0.00029836
R3hdm4	1551.71	1547.17	1450	1655.46	1483.77	1632.54	1762.95	1734.82	1759.26	1786.76	1659.29	1690.86	1583.75	1706.33	1567.5	1422.59	1633.89	1591.45	1375.17	1495.69	1452.45	1514.25	1471.52	1464.59	3.55788e-06	3.36625e-05	23.4295	10.6156	143.26	7.84e-06	0.00029836
Washc5	1942.6	1619.34	1535.36	1784.77	1705.42	1672.62	1870.77	1825.19	1701.63	1728.04	1502.89	1577.41	1431.33	1482.66	1297.59	1314.26	1248.41	1262.41	1490.62	1337.58	1261.46	1614.26	1623.54	1495.49	2.4773e-08	6.71128e-07	23.0446	6.6579	269.475	7.84e-06	0.00029836
Aqp11	888.386	832.41	682.827	780.713	1050.89	922.973	1217.23	1282.06	1384.18	1437.59	1403.37	1305.61	1106.31	1288.41	1247.69	1030.15	1109.3	1153.96	1049.26	964.714	994.921	822.28	950.609	882.667	2.02404e-10	1.9431e-08	23.6522	12.8084	259.183	7.84e-06	0.00029836
Nacc2	1437.57	1320.78	1337.54	1199.97	1252.55	1234.96	1260.73	1251.05	1192.65	1053.81	1128.21	1072.77	1257.72	1081.55	1139.72	1112.93	1248.41	1212.36	1527.4	1379.01	1239.87	1414.24	1341.8	1508.88	6.98132e-07	8.97419e-06	23.5734	0.868966	149.302	7.84e-06	0.00029836
Adarb1	575.028	490.351	524.17	746.428	558.911	595.816	856.883	1107.52	862.784	1156.57	1100.62	1187.08	910.481	918.79	883.057	602.965	710.851	604.325	587.462	612.986	591.341	700.049	585.77	593.251	1.1994e-09	6.85855e-08	22.895	11.8564	245.597	7.84e-06	0.00029836
Lsm2	475.959	470.578	436.808	444.722	466.773	445.237	454.924	494.396	412.327	403.7	409.803	421.658	368.432	382.217	397.223	351.559	384.307	382.801	391.301	391.466	369.049	407.099	483.412	428.459	1.78787e-06	1.93783e-05	23.6365	5.38749	48.4735	7.84e-06	0.00029836
Mgme1	393.043	406.319	343.422	393.785	341.605	323.907	300.76	290.613	291.733	287.308	308.607	326.827	339.159	361.216	367.686	476.24	389.023	378.167	466.904	427.822	428.399	446.496	353.691	479.957	1.01333e-07	1.95844e-06	23.6455	21.8128	73.0503	7.84e-06	0.00029836
Tmem144	343.509	386.547	382.584	348.725	335.52	405.155	325.351	288.841	236.756	234.88	206.574	249.777	267.492	178.508	262.778	215.637	244.023	240.062	298.328	286.624	255.744	305.072	309.1	313.105	1.54926e-07	2.90808e-06	24.5824	3.19228	70.1429	7.84e-06	0.00029836
Ddx60	370.43	310.424	320.326	365.378	332.913	383.489	353.724	278.209	296.166	289.405	229.155	271.791	171.599	211.059	143.611	200.307	173.292	153.862	274.83	212.22	181.287	244.462	321.261	169.942	2.92677e-07	4.68177e-06	24.7162	5.58463	92.9437	7.84e-06	0.00029836
Pfkp	175.524	151.257	204.848	159.669	155.591	123.496	113.494	141.762	180.005	110.1	100.36	101.604	117.091	97.6543	115.093	124.681	128.495	117.714	170.619	171.636	148.914	185.872	185.46	154.493	5.63673e-07	7.8606e-06	23.0994	2.09467	36.3474	7.84e-06	0.00029836
Gja4	78.6087	93.918	66.2744	163.587	82.5763	68.248	132.41	194.037	172.025	149.946	168.939	172.727	167.561	184.808	125.278	122.637	80.1623	124.202	102.167	98.9233	114.383	69.7019	76.0082	60.7671	7.11684e-07	9.12725e-06	23.894	12.4687	48.6178	7.84e-06	0.00029836
Ten1	68.9172	82.0546	67.2785	56.8148	61.7149	67.1647	39.7231	51.3889	44.3363	67.1085	63.5613	68.5829	78.7334	74.5533	71.2964	89.9337	90.772	104.737	105.232	93.8503	101.434	91.9257	119.586	61.797	4.35359e-10	3.46814e-08	24.344	21.0107	24.4353	7.84e-06	0.00029836
Tbc1d2	57.0721	70.1913	50.2079	34.2848	28.6844	55.2484	32.1568	34.5546	15.0743	34.6028	20.9083	24.5544	61.5736	60.9027	40.7408	61.3184	53.0485	68.5891	72.5387	75.2494	74.4572	44.4476	80.062	57.6772	6.73198e-07	8.71935e-06	22.281	20.6822	22.7368	7.84e-06	0.00029836
Gm17196	22.6135	25.7039	26.1081	34.2848	6.95379	16.2495	3.78315	11.5182	10.6407	5.24285	5.85433	8.46702	10.094	10.5005	12.2222	9.19776	14.1463	16.6838	23.4985	24.5194	22.6609	18.1831	31.4167	21.629	5.08824e-06	4.57611e-05	23.669	0.751098	9.06815	7.84e-06	0.00029836
Rnf14	3190.65	3107.2	3005.44	3566.59	2954.49	3214.16	3481.44	3610.51	3438.72	3658.46	3448.2	3424.91	3163.47	3350.7	3111.58	3156.88	2987.22	2943.77	3003.72	2697.99	2753.84	2994.15	3107.22	2844.72	6.73198e-07	8.71935e-06	23.0508	10.1529	315.649	8.41e-06	0.00031733
Gda	1944.76	1630.22	1897.86	1636.85	1324.7	1764.7	2175.31	2146.82	1473.74	3590.3	2395.26	3184.45	3347.18	3098.69	2819.26	3393.97	2949.5	3192.17	2913.81	2672.62	2600.61	2475.93	2409.97	2332.84	4.71249e-08	1.13939e-06	24.1332	16.9206	833.843	8.41e-06	0.00031733
Efhd2	1043.45	1152.72	994.116	1125.52	1050.89	1095.22	2437.29	2537.55	1953.46	2311.05	2861.1	2739.93	1894.65	2038.14	1998.34	1442.01	1510.12	1360.66	1179.01	1251.34	1335.91	1065.73	1117.83	1025.83	2.02404e-10	1.9431e-08	23.2203	12.0702	745.353	8.41e-06	0.00031733
Gemin2	474.883	520.009	471.954	571.086	504.15	496.152	645.027	744.253	635.782	605.025	628.923	735.784	625.83	719.282	642.686	589.679	611.827	617.302	542.508	524.209	531.991	471.75	429.7	467.597	1.26471e-08	3.96891e-07	24.3106	13.1547	101.783	8.41e-06	0.00031733
P2ry2	487.805	479.476	493.041	543.658	435.481	700.896	985.51	987.021	883.179	806.351	880.659	849.242	681.347	634.228	727.223	514.053	471.543	524.614	426.037	479.398	444.585	440.435	445.915	470.687	2.59181e-09	1.22601e-07	23.574	10.8732	205.294	8.41e-06	0.00031733
Gsta3	80585.8	89931.9	76560	74653.6	59843.5	70076.6	70081.9	85218.7	46573.5	90310.2	73929.4	82022.6	102360	87152.8	96763.5	103582	101419	95382.4	106206	101659	96751.2	87266.8	88610.4	82432.1	5.85353e-07	7.91904e-06	23.0809	18.9436	16856.8	9e-06	0.0003356
Rbm25	3560.01	3191.23	3937.3	3723.33	3547.3	3612.81	4119.85	4060.61	4229.68	4870.61	4914.3	5489.17	4905.7	4858.56	5287.14	5330.61	4822.7	4898.56	3955.92	4124.34	4185.79	4444.76	3947.36	4111.56	4.69585e-08	1.13939e-06	23.2309	15.0347	725.788	9e-06	0.0003356
Naa60	3165.88	2681.11	2697.17	2972.98	2910.16	3184.91	3979.87	3895.81	3968.1	4508.85	4485.26	4410.47	4246.56	4342.99	4408.15	4083.81	4279.25	4117.2	3712.76	3721.88	3755.23	3508.33	3179.17	3470.93	2.40716e-13	2.54322e-10	24.3654	14.5719	772.067	9e-06	0.0003356
Tango2	891.616	985.644	811.359	934.505	729.279	916.473	824.726	1266.12	963.871	1084.22	1117.34	1090.55	1268.82	1371.36	1227.32	1197.75	1221.3	1219.77	1267.9	1021.36	1152.47	1017.24	900.95	870.308	1.03259e-06	1.24376e-05	23.532	16.3039	207.232	9e-06	0.0003356
Ndrg1	1294.35	987.621	860.563	1034.42	1116.95	664.064	679.075	559.962	471.738	421.525	393.077	433.511	360.357	318.164	299.445	394.482	334.795	371.678	1044.15	512.372	490.986	623.276	767.176	673.587	2.48428e-09	1.22601e-07	24.6136	2.85699	359.675	9e-06	0.0003356
Gm13421	226.135	257.039	270.118	319.338	232.083	264.325	271.441	254.286	314.788	318.765	369.659	312.433	351.272	432.619	456.297	488.503	512.803	406.9	413.777	324.671	398.184	396.998	277.683	349.153	1.7704e-07	3.10759e-06	24.6906	17.8387	96.5966	9e-06	0.0003356
Gpat2	157.217	166.087	156.649	157.71	145.16	162.495	126.736	116.954	127.689	73.3999	105.378	88.9037	100.94	110.255	107.963	134.9	114.349	142.739	134.861	136.971	139.203	143.444	194.581	149.343	2.6915e-09	1.22601e-07	23.3655	1.84863	30.0482	9e-06	0.0003356
Hspa8	23289.7	22079.6	18417.2	20513.1	22938.8	21160.1	24367.3	24529.3	24478.1	39190.3	39050.9	39583.3	57722.7	59103.9	55444.2	53190.7	47967.7	28256.8	30237.4	30535.2	34437	25956.4	20463.4	39599.5	2.44687e-08	6.71128e-07	23.405	15.9066	13961.3	9.61e-06	0.00034954
Map2k2	3432.94	3546.14	3121.93	3342.28	3380.41	3205.49	3646.95	3764.68	3873.22	3926.89	3868.88	3885.51	4077.99	4071.03	3832.69	3365.36	3878.44	3778.89	3358.24	3601.82	3690.49	3218.41	3091	3502.86	3.1541e-06	3.05012e-05	23.6244	14.0142	340.34	9.61e-06	0.00034954
Pabpc4	1996.44	1917.9	1721.13	2003.21	2100.91	1928.28	2299.21	2520.71	2510.32	2203.05	2539.94	2299.64	1885.56	2219.8	2043.15	1882.48	1868.49	1929.76	1664.31	1820.36	1819.35	1889.02	1805.95	2005.31	1.76442e-07	3.10759e-06	23.0762	10.377	257.381	9.61e-06	0.00034954
Rap2a	1469.88	1342.53	1494.19	1386.08	1073.49	1168.88	1547.31	1579.77	1361.12	1885.33	1754.63	1732.35	2226.74	1664.32	1757.96	2103.22	2303.49	1927.91	1685.76	1948.87	1843.09	1781.94	1481.65	1778.72	5.57471e-09	2.20531e-07	24.5043	17.7914	377.202	9.61e-06	0.00034954
Rbl2	1848.92	1603.53	1522.3	1927.78	1895.78	1874.11	2269.89	2208.84	2285.98	2066.73	2016.4	1839.04	1731.13	1814.48	1580.74	1521.72	1467.68	1723.07	1583.59	1585.31	1352.1	1701.13	1686.37	1462.53	4.94026e-08	1.13939e-06	23.072	9.14908	286.19	9.61e-06	0.00034954
Utrn	2181.66	1533.33	1933	2266.71	2331.26	2191.52	2753.19	2732.47	2395.05	2638.2	2163.59	2178.56	2056.15	1861.73	1876.11	2000	1697.55	1700.82	1821.64	1729.04	1615.4	1984.99	2022.83	1828.16	4.94026e-08	1.13939e-06	22.5859	8.92627	391.279	9.61e-06	0.00034954
Stx12	1153.29	961.918	995.12	1143.15	1085.66	994.471	1257.9	1229.79	1188.21	1270.87	1130.72	1131.19	1157.79	1096.25	984.909	1035.26	1040.93	1001.96	948.112	928.357	962.548	887.941	955.676	986.692	1.69656e-07	3.10042e-06	24.1326	10.4112	137.086	9.61e-06	0.00034954
Tspan14	1410.65	1270.36	1232.1	1063.81	957.015	1054.05	1025.23	1006.51	799.827	1051.72	822.952	873.796	1037.67	837.937	1041.95	1109.86	1093.98	1126.16	1279.13	1328.28	1203.18	1161.7	1078.3	1235.94	5.37426e-06	4.70741e-05	23.189	22.877	157.188	9.61e-06	0.00034954
Spryd3	1017.61	1079.56	826.422	843.405	803.163	796.226	698.937	680.46	706.721	706.736	657.358	675.668	1040.69	913.54	857.594	944.304	1023.25	1147.48	984.892	1060.26	1066.14	922.287	1016.48	959.914	1.76183e-06	1.93783e-05	22.0449	20.3421	186.569	9.61e-06	0.00034954
Igsf11	1222.2	1171.5	1257.2	1031.48	901.385	1127.72	1082.93	954.238	741.303	872.41	700.011	750.178	786.325	711.931	764.908	811.447	740.322	891.658	1081.95	962.177	838.453	986.938	1166.47	1266.84	3.36599e-07	5.08165e-06	24.2644	2.40857	230	9.61e-06	0.00034954
Pla2g12a	541.646	462.67	426.767	805.202	774.479	608.815	931.6	1020.69	910.667	648.016	848.878	727.317	565.265	538.674	486.853	382.218	525.77	355.922	298.328	402.457	385.235	357.601	310.113	365.632	5.13466e-10	3.74746e-08	23.9302	9.35378	267.303	9.61e-06	0.00034954
Snrpa	549.184	583.28	492.037	438.845	517.188	557.9	446.411	432.375	503.66	507.508	523.545	537.656	538.012	513.472	643.705	682.678	726.176	619.155	702.911	638.351	727.307	555.595	583.743	612.82	4.71029e-08	1.13939e-06	23.528	20.1107	103.638	9.61e-06	0.00034954
Traf3	642.868	544.724	596.47	602.432	421.574	464.736	460.598	427.945	508.981	484.439	516.018	483.467	599.585	624.777	570.371	645.888	646.014	631.205	623.22	658.643	616.16	618.225	631.375	700.366	8.98388e-06	7.17423e-05	23.4072	20.84	92.884	9.61e-06	0.00034954
Gm34490	35.5354	66.2369	67.2785	13.7139	35.6382	14.0829	0.945787	0.886015	1.77345	0	0	0	14.1316	3.15014	13.2408	14.3076	8.252	25.0257	109.319	54.1119	61.5081	69.7019	68.9141	70.0366	2.13865e-11	4.56252e-09	24.3444	24.1537	37.3631	9.61e-06	0.00034954
A530001N23Rik	15.0756	18.7836	46.1912	11.7548	13.9076	17.3328	0.945787	0	7.09381	1.04857	3.34533	1.6934	16.1504	5.25023	13.2408	65.4063	38.9023	20.3913	55.1703	91.3138	60.429	42.4272	53.7124	45.3178	4.35359e-10	3.46814e-08	23.9253	21.8211	27.667	9.61e-06	0.00034954
Nt5m	237.98	307.458	259.073	214.525	206.875	223.16	199.561	221.504	203.947	189.791	231.664	200.668	271.529	216.31	288.241	276.955	264.064	251.184	285.047	316.216	282.722	301.031	268.562	276.027	3.14063e-06	3.05012e-05	23.3076	21.1565	43.1775	1.02e-05	0.00037184
Pabpc1	13209.5	10911.3	11460.5	12341.5	13496.4	12827.4	14779.8	14358.8	13763.8	14555.2	13433.2	12806.4	12593.3	13736.7	13043.2	12087.9	12409.8	12818.7	10816.5	11407.5	11496.6	12137.2	11908	12278	3.52884e-07	5.27946e-06	23.089	10.4186	1250.48	1.16e-05	0.00041502
Actr1b	3044.2	3048.87	2880.93	3116.97	3077.05	3141.57	3171.22	3363.31	3152.31	3535.78	3313.55	3495.19	3290.65	3404.25	3174.73	3161.99	3069.74	3088.36	2985.33	3075.08	2975.05	3061.83	2712.99	3103.24	9.07166e-08	1.91032e-06	23.0921	12.2309	191.66	1.16e-05	0.00041502
Rbpms2	1820.92	1789.38	1740.2	1854.32	1678.47	1922.86	2111.94	2040.49	2011.09	2243.94	2095.85	2053.25	2227.75	2162.05	2425.1	2221.77	2433.16	2241.19	1848.21	2168.7	2010.35	1866.8	1928.58	2162.9	4.89373e-08	1.13939e-06	24.6398	15.7429	239.405	1.16e-05	0.00041502
Lrrc28	637.484	674.232	682.827	630.84	491.981	660.814	780.274	955.124	766.131	1148.18	1369.91	1253.12	1581.73	1255.86	1666.3	1028.11	1197.72	1140.06	870.465	912.293	1038.09	824.301	763.122	935.195	3.27669e-12	1.37169e-09	23.1384	15.3311	379.519	1.16e-05	0.00041502
Ccdc138	232.596	243.198	197.819	241.952	164.283	235.076	172.133	198.467	143.65	162.528	135.486	166.8	176.645	173.258	175.185	190.087	200.406	233.573	271.765	286.624	241.716	259.614	312.14	230.709	5.85353e-07	7.91904e-06	23.8285	23.6967	56.0883	1.16e-05	0.00041502
Dhrs9	264.901	193.768	136.565	91.0995	98.2223	85.5808	28.3736	17.7203	44.3363	31.4571	20.072	11.8538	95.8933	45.152	60.0927	90.9557	95.4874	83.4191	226.811	131.898	185.603	176.78	136.815	126.684	8.52416e-08	1.87439e-06	23.1952	23.1855	72.6854	1.16e-05	0.00041502
Rad51c	41.9964	45.4761	16.0665	16.6526	22.5998	18.4161	17.97	15.9483	17.7345	16.7771	22.581	22.8609	69.6488	54.6024	82.5001	73.5821	70.7314	65.8084	78.6688	70.1764	87.4063	45.4577	36.4839	46.3478	1.12116e-06	1.3106e-05	22.6379	19.0166	34.284	1.16e-05	0.00041502
Epb41l5	2754.53	2855.11	2776.49	3087.59	3477.76	2806.83	3667.76	3337.62	3089.35	3227.5	3269.23	3171.75	3311.85	2882.38	3152.32	3118.04	3002.55	2827.91	2757.49	2577.08	2689.09	2697.16	2720.08	2717.01	2.92677e-07	4.68177e-06	24.4711	10.8886	313.334	1.23e-05	0.00043556
Snx3	2512.25	2691.99	2155.93	2323.53	2409.49	2355.1	2222.6	2346.17	2407.46	2429.54	2486.42	2243.76	2645.64	2686.02	2676.67	2596.84	3056.78	2827.91	2727.87	2925.42	2808.87	2634.53	2579.21	2749.97	2.54412e-06	2.57981e-05	24.244	19.9534	264.992	1.23e-05	0.00043556
Ndfip2	1952.3	1833.87	1793.42	1798.48	1905.34	1945.61	2149.77	2125.55	1957.89	2226.11	1952.84	1987.21	2158.1	2032.89	1985.1	2001.03	2033.53	1986.3	1829.82	1752.72	1742.73	1807.2	1720.83	1764.31	1.0862e-05	8.44746e-05	24.1338	12.6653	153.394	1.23e-05	0.00043556
Ddit4	564.26	661.38	656.719	412.397	530.227	460.403	447.357	391.619	227.888	506.459	731.792	625.713	765.127	1253.76	1183.52	1076.14	844.061	1863.95	1474.27	1285.16	892.408	1054.62	695.222	1062.91	5.87188e-09	2.21188e-07	23.8341	19.3484	467.704	1.23e-05	0.00043556
Ankrd50	760.243	649.517	642.661	595.575	623.234	588.233	628.003	547.557	527.602	567.277	464.165	522.415	553.153	454.67	477.686	503.833	491.583	514.418	599.722	521.673	557.89	603.073	637.455	642.689	4.94026e-08	1.13939e-06	24.6646	2.69591	81.9373	1.23e-05	0.00043556
Ripk4	195.983	239.244	172.715	214.525	281.628	230.743	288.465	354.406	296.166	321.911	369.659	348.841	374.488	360.166	319.815	316.812	279.389	227.085	309.567	239.276	258.982	240.421	188.5	226.589	3.13274e-07	4.92253e-06	23.7414	13.3593	70.782	1.23e-05	0.00043556
Epas1	6711.89	5274.23	6135.4	7262.49	7417.09	6597.31	9036.05	10515.2	6647.78	9215.88	9053.31	9552.49	9362.21	7921.55	9179.92	6558.01	6706.52	7520.7	7536.88	7086.12	5850.83	6174.17	6211.39	6803.85	1.35887e-05	0.000101479	22.9675	12.0624	1490.53	1.3e-05	0.00045787
Ppp1r3c	5024.49	4302.43	5813.07	3079.75	3841.1	4227.04	1681.61	1757.85	1137.67	1985.99	1212.68	1994.83	2557.83	1697.92	2884.45	3993.87	2921.21	3105.05	8380.78	8575.89	3392.66	10415.9	6249.9	6188.97	5.13466e-10	3.74746e-08	24.8567	24.1897	2910.22	1.3e-05	0.00045787
Rpp25l	471.652	476.51	434.8	446.682	395.497	375.906	371.694	389.847	394.593	360.708	436.566	428.431	531.955	453.62	500.093	464.998	502.193	503.295	515.945	531.818	517.963	495.995	456.049	499.526	5.13027e-08	1.13939e-06	22.9809	19.9486	67.5651	1.3e-05	0.00045787
Gm40790	7.53782	20.7608	12.0499	5.87739	4.34612	2.1666	4.72893	5.31609	1.77345	0	0	1.6934	1.0094	2.10009	4.07408	5.10987	2.35771	4.6344	15.3251	9.30048	6.47454	12.1221	13.1747	12.3594	5.36824e-09	2.20531e-07	24.3008	0.508695	6.23819	1.3e-05	0.00045787
Ephx2	34506	34946.4	30844.7	31321.6	29286.8	31447.2	34319.8	31578.5	31328.9	36051.9	34661.8	32832.6	41160.4	38475.8	34977	36912.7	36561.1	39975.4	35714.6	35539.7	35626.2	31518.4	30424.6	33206.6	5.16295e-07	7.30551e-06	21.9395	16.6919	3674.59	1.37e-05	0.00047238
Dnaja2	5975.34	5287.09	5086.06	5463.03	5022.38	5092.6	6425.68	6667.26	6207.97	7697.55	7249.34	7033.55	7161.71	7219.07	6733.44	6261.63	6053.43	6084.03	5861.34	5810.27	5631.77	5905.47	5286.12	5373.25	1.41132e-08	4.33097e-07	23.2753	13.3027	892.832	1.37e-05	0.00047238
Epb41l4b	4360.09	4074.06	3670.2	4700.93	3961.05	4466.45	5012.67	4949.28	4578.16	5465.15	5252.17	4904.1	4567.55	4625.45	4152.51	4273.9	4499.7	4122.76	3754.65	3978.07	4102.7	4213.43	3571.37	3871.58	1.95039e-07	3.25006e-06	23.5948	11.3625	542.326	1.37e-05	0.00047238
Aup1	3874.44	3934.67	3711.37	3673.37	3923.68	3866.3	3985.55	4166.04	4102.88	4150.24	4220.14	4185.25	4281.89	4470.05	4455.01	4003.07	4304.01	4174.66	3895.64	4220.73	4177.16	3873	3674.74	3762.41	1.70483e-07	3.10042e-06	23.2968	15.0805	268.125	1.37e-05	0.00047238
Pim3	1006.84	1365.27	1162.81	2174.63	2524.23	1883.86	4251.31	2434.77	4184.46	3203.38	3949.17	3639.97	1751.31	2941.18	2135.84	1861.01	1804.83	2882.59	1485.51	1622.51	1777.26	1347.57	1198.9	1212.25	1.75871e-09	9.85363e-08	24.074	11.2489	1183.62	1.37e-05	0.00047238
Coq10b	523.34	387.535	499.066	762.101	930.939	914.306	2324.74	2516.28	2688.55	3174.02	2483.91	2983.78	1500.98	1760.93	1499.26	1258.05	1391.05	1016.79	662.044	708.528	855.718	662.673	521.923	727.145	1.03252e-11	2.69513e-09	23.4156	11.7177	1105.02	1.37e-05	0.00047238
Lmo7	1012.22	975.758	1072.44	1100.05	1148.24	1090.88	1581.36	1672.8	1342.5	1606.41	1516.27	1596.88	1622.11	1587.67	1613.34	1268.27	1196.54	1217.92	1268.92	1074.63	1197.79	1038.46	1065.13	1034.07	8.52416e-08	1.87439e-06	23.2916	12.7067	300.875	1.37e-05	0.00047238
Mrps9	927.152	1025.19	894.704	1070.66	1012.65	1044.3	1093.33	1142.07	945.25	1083.17	1013.64	994.028	983.158	1013.29	925.835	816.557	807.517	884.243	818.36	746.575	761.838	854.606	794.539	846.619	2.33867e-08	6.71128e-07	25.0896	9.22175	139.527	1.37e-05	0.00047238
Mapre2	699.94	667.312	615.548	578.923	691.902	630.481	881.473	971.073	849.483	1030.74	1026.18	981.328	1210.27	1038.5	1111.2	891.161	957.232	775.798	808.143	749.111	776.945	739.446	621.24	736.414	2.02404e-10	1.9431e-08	23.3347	14.2344	215.927	1.37e-05	0.00047238
Tubgcp2	665.482	595.143	621.573	621.044	649.31	574.15	603.412	616.667	514.301	607.122	494.273	519.028	408.808	469.371	404.352	342.361	352.478	442.121	478.143	437.968	411.133	515.188	618.2	583.982	9.42057e-08	1.91032e-06	23.8882	5.49953	116.144	1.37e-05	0.00047238
Prss23	333.818	280.765	358.484	271.339	305.967	323.907	221.314	242.768	256.264	176.16	255.082	213.369	235.191	267.762	254.63	292.284	295.893	278.991	301.393	318.753	326.964	282.848	384.095	364.602	4.94026e-08	1.13939e-06	23.527	0.525637	59.4603	1.37e-05	0.00047238
Rnaseh2b	214.289	208.597	179.744	151.833	218.175	178.745	220.368	221.504	219.021	283.114	249.227	243.85	265.473	305.563	282.13	228.922	323.007	273.429	224.768	224.903	213.66	184.862	238.159	216.29	5.85353e-07	7.91904e-06	22.6466	15.4737	45.8678	1.37e-05	0.00047238
Gm35591	219.674	318.332	498.062	371.255	569.342	459.32	143.76	94.8036	132.122	45.0885	51.0163	42.3351	33.3103	57.7525	55.0001	61.3184	60.1217	115.86	193.096	192.774	140.282	258.604	390.175	271.907	7.40395e-11	9.81063e-09	24.006	3.07624	157.902	1.37e-05	0.00047238
Pacc1	85.0697	84.0319	113.47	89.1404	83.4455	76.9144	66.2051	76.1973	78.0319	106.954	102.869	109.225	125.166	118.655	103.889	134.9	121.422	117.714	102.167	125.979	128.412	95.9664	114.519	96.8153	4.89373e-08	1.13939e-06	23.3499	18.2969	22.8605	1.37e-05	0.00047238
Gm34828	0	4.94305	2.00832	1.95913	1.73845	1.0833	0	0	0.886726	0	0	0.846702	1.0094	2.10009	1.01852	3.06592	3.53657	4.6344	4.08669	5.07299	3.23727	3.03052	5.06721	3.08985	2.54412e-06	2.57981e-05	23.6577	21.8745	1.99752	1.37e-05	0.00047238
COX1	1164956	1272134	1094431	1048891	1023859	1192734	978817	1031097	983113	1084554	1053422	1031563	1121057	1183385	1259683	1287940	1275387	1271738	1249062	1231127	1295629	1175465	1180117	1135832	4.89373e-08	1.13939e-06	21.6646	19.329	140313	1.52e-05	0.00048908
Aldob	146233	147036	127478	122533	134350	138287	132614	151916	117698	155523	151380	154459	184327	161357	192394	168203	170667	163783	166994	150203	149977	134005	110649	136862	1.35887e-05	0.000101479	22.0364	16.1868	24331.7	1.52e-05	0.00048908
Akr1c14	24699.3	20370.3	19766.8	26373.8	18777	22118.8	29506.7	35234.2	34929.9	41563.2	36092	36464.9	35698.5	34568.6	26292.1	30582.6	32825.3	25437.3	24532.4	23279.1	29944.8	26126.1	24673.3	21056.3	9.42057e-08	1.91032e-06	23.4255	12.9494	7105	1.52e-05	0.00048908
Ugp2	20001.1	17373.8	15671.9	19639.3	18623.1	19635.9	25449.2	27229.9	29098.8	29808.8	23945.1	20850.9	21044	19717.8	18440.3	18490.6	18110.8	16256.5	14332	14572.2	15642.5	15733.4	15515.8	13366.7	5.64604e-09	2.20531e-07	23.7857	10.5303	5397.27	1.52e-05	0.00048908
Amdhd1	11514.6	11804	10164.1	9966.09	14604.7	11689.9	8970.79	9380.24	8925.78	5608.8	6367.01	5246.16	5898.95	5737.45	6220.1	5461.43	5204.65	6314.83	9298.24	7831.85	7412.27	9448.14	7968.7	9234.53	8.85202e-08	1.91032e-06	23.8723	3.99997	3027.84	1.52e-05	0.00048908
Dap	7103.86	7546.06	6540.08	6419.09	7425.78	7058.79	6939.24	6956.1	7084.94	8055.12	7670.01	7600.84	8254.9	8429.77	8618.72	8002.06	8420.57	8319.67	8606.57	8285.88	8479.49	7482.35	7986.94	7306.47	2.58589e-06	2.61914e-05	24.1493	17.8514	808.238	1.52e-05	0.00048908
Dcaf8	7511.98	6586.12	6963.83	7525.02	7105.9	7371.87	7818.82	7783.64	7624.07	7595.84	7292.83	7351.91	6931.57	6957.6	6596.95	6661.23	6455.42	6863.54	6119.82	6570.37	6316.99	7201.52	6747.5	6584.47	4.35359e-10	3.46814e-08	22.7993	8.69345	600.108	1.52e-05	0.00048908
Xdh	6372.69	5645.95	7078.31	6715.9	6979	6677.47	8873.37	9623.01	8236.8	10382.9	10214.1	9845.45	8255.91	9736.03	8076.86	7775.18	7934.89	7347.37	7420.41	7217.17	7539.6	6724.72	7535.96	6407.32	4.94449e-10	3.74746e-08	23.311	12.5618	1446.64	1.52e-05	0.00048908
Larp1	9096	8257.86	8670.9	7914.88	7686.55	7235.37	7304.31	7090.78	6859.71	6962.51	7289.48	7514.48	7024.43	6439.93	7243.71	8084.84	7514.03	7705.15	9556.73	8916.63	8464.38	9891.61	8924.38	9777.32	8.72275e-08	1.91032e-06	24.6933	24.3196	1302.56	1.52e-05	0.00048908
Cdv3	5703.98	5076.51	4722.55	5407.2	5117.99	5312.51	6890.06	7084.58	6354.28	7172.22	6768.45	6608.51	6519.73	6164.82	6143.71	5863.06	5838.88	5373.12	5336.2	5259	5202.29	5586.25	4895.94	5534.95	1.21482e-06	1.40528e-05	23.0191	11.9547	765.906	1.52e-05	0.00048908
Mfsd1	4942.66	4336.04	3710.36	4596.12	4990.21	4417.7	5073.2	5044.97	4939.95	4981.76	4660.89	4434.18	4157.73	4619.15	3805.19	3815.03	3775.88	4141.3	3702.54	3775.15	3534.02	4097.26	3413.27	3729.45	5.13027e-08	1.13939e-06	24.7577	9.06771	633.353	1.52e-05	0.00048908
Cldn1	6520.21	6122.46	5618.26	4520.69	5586.5	4446.95	2101.54	1274.09	1829.32	1476.39	1047.93	1137.97	3787.28	2649.27	3142.13	3996.94	3700.43	4084.76	6047.28	5263.23	5033.95	5640.8	5799.93	5287.77	8.18032e-11	9.81063e-09	23.0657	0.535288	2156.73	1.52e-05	0.00048908
Mme	3883.05	2904.54	2636.92	2377.4	1753.22	2493.76	3007.6	2883.98	2185.78	4657.75	3183.09	3700.93	5125.75	3672.01	4777.88	5257.03	4400.67	4681.67	4489.23	4318.81	3526.47	3794.21	3720.35	3157.83	1.01333e-07	1.95844e-06	23.2493	17.7742	1187.63	1.52e-05	0.00048908
Pdxk	2693.16	2229.32	2138.86	2287.28	1843.62	2196.93	3911.78	3741.64	3732.23	5339.32	4849.06	4486.67	4647.29	5179.88	4465.19	3872.26	4094.17	3993.92	3253.01	3446.25	3354.89	3055.77	3065.66	2993.04	1.43159e-12	9.62504e-10	23.7664	14.4012	1217.9	1.44e-05	0.00048908
Gm10319	3082.97	3280.21	3338.82	3080.73	2196.53	2969.33	2451.48	2370.98	2060.75	2238.7	1772.19	2157.4	2414.49	1877.48	2081.86	2696.99	2571.09	2338.52	2859.66	2993.91	2322.2	3862.9	3894.66	3752.11	2.52577e-08	6.71128e-07	24.3693	1.11607	675.305	1.52e-05	0.00048908
Narf	2517.63	2171.98	2118.77	2731.03	2645.05	2946.58	4262.66	4058.84	4188.89	4174.36	3332.79	3905.84	2530.57	2922.28	2227.5	2272.87	1987.55	1996.5	1965.7	1956.48	1837.69	2042.57	1872.84	1889.96	2.13865e-11	4.56252e-09	23.5661	10.248	1039.4	1.52e-05	0.00048908
Abhd6	1825.23	1783.45	1565.48	1484.04	1144.77	1492.79	2274.62	1973.16	1911.78	3057.63	2586.78	2774.64	2839.45	2526.41	2504.54	2465	2688.97	2444.18	2326.35	2369.93	1936.97	1903.16	1808.99	2044.45	4.33338e-12	1.71687e-09	23.5231	15.4023	483.628	1.44e-05	0.00048908
Ulk1	1910.3	2035.55	2245.3	3499.99	3327.39	3666.97	3297.01	3396.1	3361.58	2906.64	2957.28	3693.31	2424.59	2359.45	2524.91	1864.08	1830.77	2443.25	1612.2	1911.67	1716.83	1816.29	1806.97	1825.07	2.35624e-08	6.71128e-07	23.8621	9.38924	828.051	1.52e-05	0.00048908
Arf3	2531.63	1925.81	2246.3	2674.21	2511.19	2298.77	2612.26	2327.56	2578.6	2474.63	2340.9	2269.16	2024.86	2083.29	1933.15	1797.65	1926.25	2061.38	1792.01	2025.81	1917.54	2091.06	2166.74	2248.38	1.4644e-06	1.65347e-05	22.7246	7.60143	317.954	1.44e-05	0.00048908
Adgra3	1826.31	1708.32	1678.95	1747.54	1242.12	1528.54	1800.78	1668.37	1652.86	2107.63	1922.73	2017.69	2388.25	2184.1	2307.97	2515.08	2371.86	2317.2	2250.74	2314.97	2149.55	2006.2	1828.25	2448.19	2.39227e-09	1.22601e-07	24.6804	18.3148	403.999	1.52e-05	0.00048908
Anxa11	1961.99	1747.86	1626.73	1900.36	1648.92	1819.95	2147.88	2306.3	1915.33	2495.6	2355.95	2351.29	2269.14	2401.45	2279.45	1808.89	1731.74	2047.48	1822.66	1881.23	1707.12	1812.25	1720.83	1834.34	4.39868e-05	0.000266791	23.1875	12.4649	302.336	1.52e-05	0.00048908
Rnf6	1952.3	1914.94	1825.56	1956.19	2079.18	1999.77	2040.06	1956.32	1955.23	1976.56	1832.41	1915.24	1876.48	1842.83	1706.02	1718.96	1686.94	1659.11	1825.73	1769.63	1730.86	1829.42	1784.67	1797.26	1.11702e-08	3.91012e-07	24.1013	7.30902	146.16	1.52e-05	0.00048908
Rbm3	1054.22	1243.67	1387.75	1204.87	1438.57	1368.21	1494.34	1702.92	1213.04	1808.78	1770.52	1996.52	1633.21	1469.01	1680.56	1793.56	1607.96	1358.81	1132.01	1250.49	1353.18	1038.46	1085.4	949.614	1.20638e-08	3.91012e-07	23.0545	13.1631	326.003	1.44e-05	0.00048908
Gramd1c	2030.9	2155.17	2044.46	2057.09	1938.37	2265.18	1576.63	1662.16	1702.51	1753.21	1512.09	1651.07	1676.62	1755.68	1689.72	1836.49	1681.05	1948.3	2336.57	1956.48	1963.94	2100.15	2107.96	1890.99	1.0862e-05	8.44746e-05	23.0321	1.2567	227.184	1.52e-05	0.00048908
Kdm5a	1823.08	1517.52	1734.18	1982.64	1987.05	1895.78	2215.98	1964.3	2090.9	1914.69	1665.14	1818.72	1585.77	1534.12	1347.5	1564.64	1259.02	1409.78	1436.47	1390.85	1201.03	1660.72	1488.75	1446.05	2.39227e-09	1.22601e-07	23.8545	7.90033	361.328	1.52e-05	0.00048908
Add1	1850	1954.48	1903.88	1834.72	1854.06	1824.28	1750.65	1812.79	1620.93	1740.63	1517.94	1572.33	1462.62	1593.97	1513.52	1332.65	1394.59	1556.23	1633.65	1603.07	1535.55	1684.97	1749.2	1666.46	7.57437e-11	9.81063e-09	25.5259	4.20282	202.379	1.52e-05	0.00048908
Ext2	1654.01	1652.96	1420.88	1557.51	1364.68	1400.71	1392.2	1289.15	1223.68	1303.37	1187.59	1166.76	1226.42	1251.65	1195.74	1125.19	1215.4	1279.09	1411.95	1308.83	1207.5	1433.43	1448.21	1492.4	4.52957e-06	4.13911e-05	24.7416	2.59739	173.917	1.52e-05	0.00048908
Zfp622	1283.58	1420.63	1218.04	1312.62	1362.94	1140.72	1249.38	1329.91	1174.91	1075.83	1131.56	1081.24	1035.65	979.693	1071.48	1109.86	1042.11	1118.74	1175.94	1141.42	1158.94	1395.05	1201.94	1441.93	1.87815e-07	3.1907e-06	22.8794	3.99613	139.521	1.44e-05	0.00048908
Ttc17	1292.2	1061.77	1334.53	1287.15	1310.79	1264.21	1521.77	1375.1	1550.88	1740.63	1613.29	1498.66	1675.61	1607.62	1669.35	1518.65	1513.65	1615.55	1310.81	1355.33	1270.09	1403.13	1317.47	1456.35	4.30258e-06	3.95449e-05	23.2353	14.0575	214.007	1.52e-05	0.00048908
Rcan1	752.705	829.444	693.873	656.308	553.696	587.149	630.84	741.595	586.126	960.49	2113.41	1485.12	1484.83	1496.32	1841.48	1810.94	1899.14	1278.17	1147.34	1346.88	1452.45	951.582	1027.63	1415.15	7.74631e-08	1.71353e-06	23.9148	17.0154	549.834	1.52e-05	0.00048908
Phka2	1393.42	1277.28	1454.02	1697.59	1406.4	1669.37	1737.41	1834.05	1590.79	1436.54	1248.65	1275.98	1123.46	1198.1	1149.91	958.611	904.183	1191.97	1251.55	1133.81	1108.22	1422.32	1413.75	1197.83	1.21955e-08	3.91012e-07	22.7128	7.03987	266.876	1.52e-05	0.00048908
Sft2d1	860.388	1008.38	952.946	1129.44	991.784	1110.38	1047.93	1321.93	1023.28	1015.02	977.674	1019.43	805.503	936.641	831.112	786.92	841.704	792.482	780.558	807.451	810.397	909.155	854.332	764.223	1.62662e-07	2.99998e-06	24.1596	8.04521	162.921	1.52e-05	0.00048908
Ankrd13a	1020.84	986.633	925.833	902.179	851.839	807.059	891.877	865.637	865.444	966.782	889.859	886.497	1126.49	938.741	1003.24	1042.41	1114.02	981.565	1078.89	1117.75	1067.22	1019.26	967.838	1073.21	1.03259e-06	1.24376e-05	23.6286	20.0508	110.726	1.44e-05	0.00048908
Tjp2	1486.03	1395.92	1380.72	1184.29	1048.28	1043.22	822.835	716.786	829.089	1033.89	749.355	820.454	1190.09	953.442	1089.82	1149.72	1198.9	1088.16	1280.16	1377.32	1257.14	1385.96	1312.41	1550.08	8.39928e-10	6.05048e-08	23.9459	23.4269	281.438	1.52e-05	0.00048908
Rhbdd1	1161.9	1110.21	1036.29	1197.03	1097.83	1182.96	1141.57	1086.26	1042.79	1205.86	1001.09	970.321	887.265	957.642	903.427	792.03	859.387	905.561	954.242	877.627	929.096	1129.37	1021.55	1042.31	1.01333e-07	1.95844e-06	23.345	6.03207	139.809	1.52e-05	0.00048908
1810055G02Rik	450.115	511.111	617.557	922.75	730.148	814.643	1274.92	1438	681.005	1738.53	1413.4	1962.65	851.936	1204.4	1317.96	944.304	828.736	1774.05	702.911	934.276	608.607	401.038	542.192	599.431	9.17987e-08	1.91032e-06	23.2896	12.8424	459.035	1.52e-05	0.00048908
Hdac6	897.001	874.92	854.538	892.384	855.316	853.641	838.913	957.782	752.83	685.765	738.482	743.404	735.855	686.73	730.279	610.118	584.713	703.501	779.536	815.06	686.301	870.768	797.579	946.524	5.85353e-07	7.91904e-06	23.1349	4.64923	106.333	1.52e-05	0.00048908
Pign	681.634	659.403	707.931	737.612	684.079	720.395	676.238	616.667	656.177	584.054	531.072	513.101	545.077	535.524	567.316	686.766	546.99	612.667	668.174	598.613	672.273	754.599	705.356	681.827	3.28064e-06	3.14282e-05	22.7378	2.96501	78.5314	1.52e-05	0.00048908
Eipr1	505.034	657.426	597.474	484.885	383.328	443.07	357.507	311.877	302.373	422.574	325.334	359.848	452.212	373.816	441.019	473.174	537.559	481.977	527.183	538.582	505.014	561.656	558.407	592.221	7.68871e-11	9.81063e-09	23.663	23.036	110.913	1.52e-05	0.00048908
Samd1	220.75	274.834	279.156	200.811	266.852	225.327	283.736	328.712	374.198	258.997	358.787	375.089	542.049	531.323	554.075	508.943	544.632	535.736	419.907	503.917	556.811	304.062	270.589	390.351	1.7704e-07	3.10759e-06	23.8	17.6023	152.893	1.52e-05	0.00048908
A430046D13Rik	161.525	203.654	214.89	162.608	174.714	210.161	170.242	183.405	166.704	184.548	179.812	204.055	339.159	289.813	357.5	417.987	363.088	377.24	384.149	333.972	380.919	275.777	267.549	294.566	4.89373e-08	1.13939e-06	24.2183	19.2195	112.216	1.52e-05	0.00048908
Macrod2	149.68	173.007	131.545	143.017	116.476	127.83	142.814	133.788	101.087	153.091	136.322	149.866	180.683	163.807	166.019	223.812	216.91	220.597	209.443	188.546	146.756	169.709	138.842	155.523	9.75193e-08	1.92843e-06	23.1305	18.5627	32.2522	1.52e-05	0.00048908
Gm15756	142.142	187.836	185.769	132.241	121.691	171.162	124.844	147.078	137.442	188.743	185.666	181.194	175.636	240.46	301.482	222.79	242.845	251.184	272.787	242.658	268.693	185.872	220.93	205.99	1.83597e-07	3.14311e-06	23.7955	19.0462	62.9495	1.52e-05	0.00048908
Osbpl5	115.221	98.861	113.47	104.813	82.5763	106.163	174.025	255.172	209.267	300.94	321.152	225.223	247.304	242.561	225.093	180.889	196.869	190.937	129.752	202.92	178.05	114.15	123.64	138.013	7.97348e-11	9.81063e-09	23.7311	13.6449	81.0369	1.52e-05	0.00048908
Mamdc2	147.526	140.383	148.615	170.444	175.583	150.579	216.585	213.53	180.892	154.14	199.884	171.881	145.354	168.007	136.482	122.637	139.105	123.275	129.752	120.061	116.542	131.322	109.452	121.534	4.35359e-10	3.46814e-08	23.8351	9.38856	33.4101	1.52e-05	0.00048908
Car5b	189.522	193.768	142.59	196.893	172.976	157.079	122.007	115.182	111.728	121.634	100.36	115.998	98.9215	78.7535	83.5186	83.8019	82.52	100.103	128.731	140.353	116.542	136.373	120.6	155.523	2.4773e-08	6.71128e-07	24.9342	3.28214	46.2492	1.44e-05	0.00048908
Recql4	73.2245	88.9749	76.316	67.59	77.3609	81.2476	53.9099	61.135	52.3168	17.8257	51.8527	48.262	34.3197	40.9518	48.889	37.813	53.0485	50.0515	104.211	77.7858	100.355	95.9664	69.9275	99.9052	4.87646e-08	1.13939e-06	23.0537	1.59399	25.4327	1.52e-05	0.00048908
Psen2	9980.07	12389.3	9536.48	7870.8	8173.31	8987.07	4659.89	4538.17	4025.74	4561.28	3967.57	3903.3	7505.92	7087.81	8019.82	8243.24	7750.98	9021.32	11477.5	9625.15	9819.72	9717.86	9473.66	10545.7	2.47013e-08	6.71128e-07	22.738	22.5224	3000.64	1.6e-05	0.00050858
Odc1	2683.46	3124.01	2498.34	2113.9	2982.31	2623.76	2328.53	2600.45	2036.81	3754.93	3858.01	3586.63	4569.57	4209.63	3993.62	4640.78	4385.35	3933.68	3835.36	3601.82	3704.52	3231.54	3487.26	3426.64	1.79602e-10	1.9431e-08	23.7968	17.3818	932.945	1.6e-05	0.00050858
Chordc1	1430.03	1258.5	1257.2	1345.92	1091.74	1063.8	1304.24	1406.99	1268.02	1840.24	2048.18	1835.65	2825.32	2594.66	2627.78	2734.8	2378.93	1865.81	2198.64	1997.91	2170.05	1747.6	1503.95	2181.43	2.6915e-09	1.22601e-07	23.7427	17.1594	643.23	1.6e-05	0.00050858
Aamp	1570.02	1571.89	1416.87	1519.31	1602.85	1537.2	1668.37	1815.44	1601.43	1744.82	1657.61	1729.81	1475.75	1648.57	1495.19	1244.76	1622.11	1492.28	1212.72	1361.25	1383.39	1331.41	1245.52	1353.36	5.63673e-07	7.8606e-06	24.7707	10.3256	202.344	1.6e-05	0.00050858
Ppat	1076.83	1001.46	890.688	1198.99	1250.81	1067.05	1942.65	2003.28	1760.15	1890.57	1978.77	1881.37	1560.54	1540.42	1385.19	1468.58	1228.37	1140.99	1214.77	1052.64	1069.38	1170.79	978.986	1166.93	1.30678e-08	4.07784e-07	23.2937	11.5977	401.877	1.6e-05	0.00050858
Nudt3	1088.68	1054.85	979.054	1186.25	1010.04	1147.22	1299.51	1410.54	1436.5	1426.06	1494.53	1487.65	1263.77	1271.61	1320	1217.17	1167.07	1139.13	1013.5	1188.77	1161.1	1144.53	1070.19	1143.24	1.21955e-08	3.91012e-07	23.1071	11.9192	173.79	1.6e-05	0.00050858
Ccdc85b	298.282	343.048	277.147	304.645	320.744	381.322	540.044	521.863	524.055	442.497	565.361	484.313	425.968	484.071	362.593	308.636	368.982	333.676	305.48	318.753	337.755	275.777	280.724	301.775	5.60891e-09	2.20531e-07	23.5866	11.4075	103.116	1.6e-05	0.00050858
Gm31717	101.222	89.9635	122.507	75.4265	76.4917	80.1643	33.1026	15.9483	75.3717	59.7685	56.0343	52.4955	61.5736	69.303	96.7594	135.923	107.276	90.8342	80.7121	131.052	164.022	128.292	147.963	109.175	2.24399e-07	3.70443e-06	23.896	22.3567	40.5586	1.6e-05	0.00050858
Gpcpd1	4320.25	3761.66	3374.97	5353.32	8032.5	8790.99	13851	13597.7	18950.2	18924.6	19082.6	14421.9	4773.47	10647.5	4925.56	3818.09	3015.52	4917.09	2970	2609.21	2692.33	2934.55	4384.15	2072.26	4.75431e-10	3.74746e-08	23.5585	10.7175	5984.95	1.68e-05	0.0005328
Wee1	161.525	191.79	136.565	295.829	274.675	344.49	1518.93	1570.02	992.246	1352.66	1282.93	1183.69	1231.47	1098.35	1096.95	694.942	808.696	794.335	391.301	550.419	442.427	240.421	243.226	202.9	4.66671e-12	1.75492e-09	23.5053	12.8032	575.535	1.68e-05	0.0005328
Serpina6	6451.3	5941.55	6125.36	6495.49	11146.9	7179.04	14676.7	15803	10261.2	11618.2	13700	11815.7	13959	11068.5	14440.6	8983.15	10115.8	8340.06	8006.85	8625.77	8233.46	6045.88	6253.95	6558.72	1.46359e-08	4.46053e-07	23.6883	12.5125	3433.12	1.76e-05	0.00054058
Rab43	7380.6	6243.07	5887.38	7846.31	6670.42	8015.35	11518.7	11280.7	9026.87	11178.8	10003.4	9997.86	9459.11	10198	8924.27	7553.41	7476.31	8936.04	7434.71	8045.76	6977.4	7746	7739.66	6574.17	1.49188e-07	2.83151e-06	23.1364	12.0079	2003.97	1.76e-05	0.00054058
Marchf5	3939.05	3602.49	3574.8	4107.31	3877.61	4152.29	5177.24	5315.2	4625.16	4341.08	4722.77	4363.06	4305.1	4149.78	4407.14	3663.78	3873.72	3915.14	3363.35	3634.8	3651.64	3538.63	3439.62	3470.93	3.00522e-11	5.05127e-09	23.8358	10.7304	555.53	1.76e-05	0.00054058
Tmem150a	2885.91	3923.79	3869.02	3229.62	3625.53	3559.73	2769.26	2705.89	3006.89	3385.83	4074.62	4119.2	4271.79	4700.01	4982.6	4977.01	5414.49	5096.91	4433.04	4844.71	4729.65	4062.91	3607.86	4206.32	8.18032e-11	9.81063e-09	23.0591	18.2894	967.168	1.76e-05	0.00054058
Tfpi2	4563.61	5365.19	4481.56	4337.51	4184.44	4358.12	2448.64	2236.3	2042.13	3316.63	2010.55	2441.89	3790.31	2498.06	3413.06	4420.04	3624.99	4015.24	4737.49	4478.6	4315.28	4614.47	5016.54	4861.37	1.11056e-09	6.85855e-08	23.2468	0.318364	1112.6	1.76e-05	0.00054058
Tedc2	1372.96	1630.22	1749.24	1906.23	1595.03	2242.43	2239.62	3814.3	3024.62	3397.37	5200.32	5286.81	3892.26	4404.94	4375.56	4294.33	4340.55	4702.06	3816.97	4153.93	4291.54	2246.62	1945.81	2958.02	2.02262e-07	3.35145e-06	24.9097	15.9404	1553.72	1.76e-05	0.00054058
Bhlhe40	1316.96	1924.82	2110.74	2504.75	3422.13	4971.27	4348.73	4441.59	3162.06	4909.41	6479.07	9085.11	5206.5	3552.31	7593.06	5367.41	4285.14	3308.03	3030.28	3327.04	2826.14	1857.71	1667.11	2446.13	8.72275e-08	1.91032e-06	22.9281	12.9788	2170.88	1.76e-05	0.00054058
Gtf2h1	1633.55	1421.62	1356.62	1621.18	1534.18	1477.62	1927.51	1994.42	1931.29	1913.64	1978.77	1854.28	1852.25	1915.28	1788.52	1710.78	1544.3	1573.84	1505.94	1631.81	1540.94	1655.67	1442.13	1477.98	1.54926e-07	2.90808e-06	23.0818	12.0916	208.45	1.76e-05	0.00054058
Rbck1	1558.17	1585.73	1544.39	1765.18	1621.1	1875.19	1758.22	1803.04	1676.8	2101.34	1945.31	1850.04	1720.02	1987.74	1910.74	1537.05	1648.04	1613.7	1506.97	1521.9	1489.14	1531.42	1595.16	1608.78	2.4773e-08	6.71128e-07	23.2712	11.668	200.172	1.76e-05	0.00054058
Spryd7	1659.4	1632.19	1454.02	1417.43	1257.77	1461.37	1283.43	1181.06	1169.59	1565.52	1225.23	1299.69	1651.38	1311.51	1440.19	1714.87	1651.58	1622.96	1651.02	1621.67	1618.63	1515.26	1588.06	1646.89	3.04146e-06	2.99915e-05	22.382	20.5483	205.061	1.76e-05	0.00054058
Brf1	1329.89	1372.19	1637.78	1676.04	1553.3	1590.29	1826.32	1956.32	1910.01	1576	1828.22	1916.09	1558.52	1517.32	1441.21	1284.62	1421.7	1508.96	1372.11	1372.24	1428.71	1547.58	1412.74	1435.75	3.83156e-06	3.55248e-05	22.8989	9.56163	209.926	1.76e-05	0.00054058
Tcim	537.339	770.127	611.532	557.372	365.074	515.652	666.78	730.076	377.745	1217.39	2216.28	1970.28	1536.31	1518.37	1918.89	1076.14	1234.26	2040.06	1574.4	1187.92	1104.99	691.968	713.463	966.093	1.60664e-07	2.9755e-06	23.3685	16.1766	570.021	1.76e-05	0.00054058
Tm4sf1	1125.29	1132.95	1031.27	1069.68	1409.01	1258.8	1168.99	1212.95	778.545	904.916	720.083	756.952	736.864	615.327	575.464	597.855	509.266	576.519	802.013	662.871	698.171	888.952	874.601	685.947	1.02414e-09	6.85855e-08	24.781	5.67205	301.969	1.76e-05	0.00054058
Arhgef10l	1239.43	1145.8	1141.73	1293.03	1357.73	1229.55	1135.89	1096.89	1315.9	832.565	882.332	780.659	705.572	645.778	614.168	616.25	673.127	922.245	938.917	946.958	802.843	968.755	1071.21	871.338	5.13466e-10	3.74746e-08	23.7622	5.05921	290.875	1.76e-05	0.00054058
Zfp771	645.022	709.822	594.461	724.878	738.84	671.647	759.467	850.574	985.152	741.339	788.662	809.447	680.337	708.781	697.686	578.437	703.778	661.792	531.27	647.652	665.799	649.541	621.24	613.85	3.13274e-07	4.92253e-06	23.4419	9.89287	86.9752	1.76e-05	0.00054058
Msh6	866.849	749.366	824.413	757.204	691.902	641.314	715.015	667.169	664.158	706.736	622.232	704.456	669.234	647.878	669.168	788.964	729.712	734.088	706.997	847.189	836.295	906.124	853.319	866.188	1.05002e-05	8.23212e-05	24.8688	24.3896	96.946	1.76e-05	0.00054058
Naaladl2	628.87	404.342	498.062	574.025	438.089	424.654	695.154	920.57	512.528	939.519	879.823	700.222	1097.22	903.04	901.39	733.777	607.111	622.863	388.236	468.406	427.32	459.628	335.45	408.89	5.85353e-07	7.91904e-06	23.473	13.4728	257.438	1.76e-05	0.00054058
Hcn3	219.674	227.38	315.305	182.199	95.6146	513.485	341.429	505.029	268.678	689.959	981.855	1589.26	1056.85	559.674	1227.32	557.998	667.233	496.807	260.526	339.045	510.41	168.699	204.715	351.213	4.3443e-06	3.978e-05	23.3787	13.9423	334.526	1.76e-05	0.00054058
Rpap3	464.114	432.023	408.692	393.785	480.681	383.489	383.99	421.743	390.159	375.388	352.096	383.556	318.971	337.065	287.223	312.724	327.722	332.75	364.737	333.972	390.631	376.794	408.417	361.513	9.07166e-08	1.91032e-06	24.8863	4.50191	51.659	1.76e-05	0.00054058
Gm15337	163.678	251.107	296.226	201.79	146.899	258.909	115.386	101.006	131.235	179.305	172.285	198.128	198.852	279.312	260.741	243.23	269.958	404.119	365.759	352.573	360.416	309.113	280.724	229.679	1.20638e-08	3.91012e-07	22.9471	20.4433	98.0565	1.76e-05	0.00054058
Cdkn1a	153.987	240.232	208.865	66.6104	132.991	60.6649	37.8315	23.0364	48.7699	73.3999	64.3977	61.8092	82.771	97.6543	123.241	267.757	234.593	563.543	731.518	459.106	321.569	257.594	278.697	422.28	4.9859e-13	4.09712e-10	23.9556	21.5019	190.492	1.76e-05	0.00054058
Wdsub1	188.446	170.041	170.707	190.036	195.575	209.077	204.29	191.379	213.701	241.171	177.303	216.756	138.288	166.957	160.926	144.098	137.926	144.593	137.926	139.507	130.57	145.465	174.312	158.612	2.56514e-08	6.76151e-07	22.9925	8.56361	35.3644	1.76e-05	0.00054058
Gm36028	156.141	161.143	142.59	151.833	119.084	145.162	87.0124	89.4875	99.3133	114.294	117.923	93.9839	163.523	159.607	152.778	231.988	223.983	207.621	229.876	225.748	185.603	192.943	230.052	176.121	2.69659e-09	1.22601e-07	23.628	21.0614	61.357	1.76e-05	0.00054058
Gm11967	59.2257	62.2824	72.2993	77.3856	55.6303	64.9981	54.8556	54.0469	45.223	63.9628	73.5973	82.9768	125.166	88.2039	114.074	138.988	142.642	107.518	114.427	110.76	104.672	72.7324	57.7662	101.965	2.4773e-08	6.71128e-07	23.2463	18.1652	37.5099	1.76e-05	0.00054058
Sult1d1	6649.43	5902	5525.88	6635.57	6136.72	6370.9	7500.09	11908	8004.47	9038.67	9290.83	10119.8	10714.8	10117.2	10087.4	11116	10139.4	10234.6	11787	6744.54	8934.87	7699.53	6736.35	5199.19	3.04146e-06	2.99915e-05	25.2702	15.5878	2282.66	1.85e-05	0.00055588
Gm4952	7466.75	6640.49	4990.66	6044.89	4217.47	5897.49	5108.2	3992.38	4785.66	3106.91	2898.73	2528.25	2526.53	2594.66	2481.11	4377.11	3392.75	4811.43	5510.9	4968.99	3332.23	5146.83	5364.15	5307.33	1.01333e-07	1.95844e-06	23.5129	2.70116	1637.76	1.85e-05	0.00055588
Ahsa1	3190.65	3353.37	2799.59	3012.16	3193.53	3021.33	2841.14	2722.72	2823.34	3250.57	3130.4	3326.69	3914.46	3937.67	3763.43	4327.04	3963.32	3802.99	3661.67	3745.56	4060.62	3329.53	3310.92	3704.73	5.82463e-09	2.20531e-07	23.4133	18.5025	608.956	1.85e-05	0.00055588
Rnf181	3129.27	2957.92	2703.19	2755.52	2832.8	2935.75	2631.18	2811.33	2752.4	3118.45	2979.86	2902.49	3223.02	3395.85	3320.38	3170.16	3492.95	3209.78	3059.91	3103.82	3302.02	2911.32	3011.95	3027.02	4.69585e-08	1.13939e-06	22.6235	17.6671	258.228	1.85e-05	0.00055588
Acot4	898.077	1013.33	953.95	1067.73	1201.27	1094.13	2582.94	2247.82	946.136	1995.43	1866.7	1895.77	2261.06	1737.83	2326.3	1779.26	1651.58	2059.53	1666.35	1608.98	1096.36	1323.33	1153.3	1441.93	7.046e-06	5.92158e-05	24.0743	14.1027	556.814	1.85e-05	0.00055588
Slc6a9	976.686	871.954	1054.37	969.769	846.624	1025.89	1639.05	1479.64	1465.76	1940.9	1728.7	1932.17	1380.86	1596.07	1308.8	1107.82	1269.63	1247.58	916.44	1172.71	1119.02	992.999	964.797	1092.78	2.35624e-08	6.71128e-07	23.1767	12.2353	324.657	1.85e-05	0.00055588
Itga5	1074.68	1138.88	1275.28	983.483	792.732	758.311	658.268	884.243	704.06	692.056	1029.53	876.337	1157.79	999.644	1381.11	1428.72	1256.66	1192.89	1575.42	1663.94	1475.12	1582.94	1211.06	1797.26	2.44687e-08	6.71128e-07	25.0686	21.9514	404.617	1.85e-05	0.00055588
Fam83h	813.008	790.888	750.106	638.676	698.856	729.062	667.726	730.962	645.536	662.696	623.905	651.114	585.454	585.926	584.63	644.865	631.867	649.742	751.951	715.292	657.166	684.897	717.517	729.205	2.61931e-08	6.86935e-07	25.3832	2.03837	78.2304	1.85e-05	0.00055588
Cabin1	717.17	636.665	848.513	887.486	782.302	970.638	869.178	973.731	933.722	698.348	906.585	777.272	681.347	683.58	719.075	521.207	504.551	644.181	643.654	626.514	566.522	787.934	687.114	782.762	1.83597e-07	3.14311e-06	21.9234	7.73804	174.639	1.85e-05	0.00055588
Slc2a8	567.49	556.587	494.046	549.536	553.696	584.983	648.81	634.387	525.828	630.191	611.36	609.625	497.635	583.826	486.853	413.899	478.616	471.781	458.731	472.634	431.636	460.639	474.291	508.796	4.04941e-07	5.89916e-06	23.4874	9.13312	81.1355	1.85e-05	0.00055588
Wnt5b	199.214	314.378	202.84	172.403	182.537	226.41	219.423	183.405	145.423	365.951	440.748	335.294	464.325	473.571	423.704	374.042	368.982	436.56	387.214	341.581	410.054	226.279	306.06	263.667	2.75117e-08	7.14757e-07	22.8537	16.7625	130.746	1.85e-05	0.00055588
Slc18b1	166.909	186.847	249.031	175.342	148.637	170.078	137.139	149.737	166.704	141.557	155.558	120.232	175.636	184.808	222.037	178.845	229.877	230.793	279.938	272.25	207.185	245.472	227.011	270.877	3.25323e-07	4.96761e-06	24.48	22.1638	56.5676	1.85e-05	0.00055588
8030431J09Rik	66.7635	126.542	146.607	68.5695	66.9302	63.9148	15.1326	45.1868	43.4496	32.5057	84.4697	71.123	99.9309	109.205	169.074	195.197	124.959	209.475	147.121	203.765	124.095	162.638	122.626	224.529	1.77894e-06	1.93783e-05	24.066	20.9976	76.6621	1.85e-05	0.00055588
Gm40728	7.53782	3.95444	5.02079	2.93869	5.21534	8.66641	3.78315	2.65804	4.43363	1.04857	0.836333	1.6934	2.0188	2.10009	0	3.06592	1.17886	2.78064	5.10836	5.07299	8.63272	11.1119	7.0941	7.20965	8.93933e-07	1.11865e-05	23.426	2.16338	3.20587	1.85e-05	0.00055588
Hsp90ab1	35069.2	33502	31446.2	30889.6	36482.2	33445.8	32658	31424.3	32481.7	35151.2	30926.8	34712.2	45109.2	47970.3	42162.7	51751.7	45671.3	48824.3	47559.9	47199.9	48689.6	35146.9	38862.5	43934.6	9.42057e-08	1.91032e-06	23.9549	19.0101	8484.15	1.94e-05	0.00057734
Gm10768	6248.85	5765.57	6575.22	8977.71	7440.56	8228.76	10363.9	10647.2	8969.23	9920.52	8121.63	8356.95	6089.73	7018.51	7240.66	5522.75	6410.62	6881.15	6090.19	6133.24	5770.97	6662.09	7814.65	5636.92	3.83156e-06	3.55248e-05	22.7044	9.2213	1864.88	1.94e-05	0.00057734
Shtn1	2461.64	2192.74	2185.05	2336.26	2283.45	1990.03	1716.6	1633.81	2064.3	1713.36	1903.49	1525.76	1736.17	1912.13	1796.67	2044.97	1887.35	2120.7	2133.25	2108.67	2074.01	2171.87	2145.46	2215.42	4.89373e-08	1.13939e-06	23.1337	1.32404	250.816	1.94e-05	0.00057734
Actr6	545.953	561.531	465.929	561.291	537.18	531.901	648.81	691.092	547.997	665.842	610.523	662.968	796.419	705.631	664.075	788.964	680.2	737.796	702.911	601.149	588.104	580.849	537.125	576.772	7.11684e-07	9.12725e-06	24.5249	15.8226	100.124	1.94e-05	0.00057734
Klhl22	721.477	744.423	638.644	661.206	518.927	583.899	607.195	592.744	588.786	560.985	612.196	580.838	593.529	602.726	618.241	624.426	630.688	668.28	693.716	718.674	739.177	679.846	675.966	743.624	1.33261e-05	0.000101013	24.3739	23.3473	67.1259	1.94e-05	0.00057734
Slc25a4	235.826	176.961	195.811	217.463	224.26	232.91	244.013	249.856	244.736	236.977	231.664	221.836	230.144	207.909	201.667	193.153	222.804	174.253	163.468	181.782	179.129	205.065	211.81	191.571	1.05087e-07	2.01343e-06	22.5712	9.32064	30.4871	1.94e-05	0.00057734
Ilrun	11869.9	10296.4	10113.9	11741.1	11845.8	10809.2	13729	13499.3	13385.1	13732.1	13094.5	12664.1	13856.1	12537.5	12425.9	12013.3	11928.9	12185.7	11257.8	11586.7	11545.2	11746.3	10811.4	11520	2.68421e-07	4.35658e-06	23.3473	12.3706	1122.41	2.03e-05	0.00059666
Hsdl2	5280.78	4828.37	4230.52	4533.43	3955.84	3960.55	4460.33	3943.65	4236.78	4139.76	3790.26	3899.91	5277.16	4313.59	4593.52	5258.06	5242.38	5526.05	5745.89	5516.88	4867.77	5111.47	4663.86	4954.06	1.97298e-06	2.08749e-05	23.0562	20.5076	672.277	2.03e-05	0.00059666
Abcb6	3739.84	3358.31	3148.03	3643	3582.07	3328.99	4188.89	4206.8	4064.75	4498.37	3995.16	3927.85	4084.04	3975.47	3755.28	3762.91	3985.72	3882.7	3217.25	3819.96	3475.75	3560.86	3476.11	3514.19	1.29077e-05	9.81439e-05	23.3716	12.5794	357.606	2.03e-05	0.00059666
St6gal1	3833.52	3894.14	3306.69	4124.95	4217.47	3620.39	3681	4089.85	2993.59	2467.29	2662.89	2270.01	1855.28	1635.97	1790.56	1734.29	1714.06	1543.25	3040.5	2212.67	2198.11	2628.47	2379.56	2873.56	4.35359e-10	3.46814e-08	24.4224	5.33436	1141.15	2.03e-05	0.00059666
Frrs1	1206.05	993.553	1269.26	1354.74	1681.08	1335.71	1538.8	1545.21	1432.95	1419.76	1579.83	1649.38	1298.09	1444.86	1304.72	1362.29	1262.56	1205.87	1130.99	1138.89	1046.72	1140.48	1161.4	1296.71	5.63673e-07	7.8606e-06	23.0322	10.3967	212.067	2.03e-05	0.00059666
Dctn5	655.79	636.665	686.844	630.84	644.964	592.566	584.496	584.77	539.129	557.839	483.401	526.649	600.595	589.076	516.39	524.273	585.892	549.639	630.372	596.076	660.403	634.388	641.509	667.408	1.07083e-06	1.25707e-05	23.7164	1.55164	67.2926	2.03e-05	0.00059666
Trim7	492.112	719.708	646.677	460.395	222.521	466.903	331.971	431.489	266.904	693.105	648.158	701.069	765.127	815.886	881.02	924.886	819.306	1052.01	808.143	850.571	815.792	558.625	606.039	754.954	2.10188e-10	1.9431e-08	22.6937	18.1158	266.148	2.03e-05	0.00059666
Zfp637	513.649	449.818	429.779	400.642	425.92	400.822	407.634	415.541	389.273	412.088	447.438	407.264	482.495	457.82	464.445	483.394	509.266	464.366	467.926	581.703	566.522	479.832	487.466	517.035	3.52884e-07	5.27946e-06	24.1209	20.987	62.4656	2.03e-05	0.00059666
Patz1	120.605	135.44	112.466	148.894	141.684	144.079	154.163	143.534	137.442	132.12	122.941	160.873	104.978	119.705	129.352	88.9117	97.8451	95.4685	87.8638	93.0048	60.429	85.8646	113.506	108.145	1.20638e-08	3.91012e-07	24.6691	8.59033	31.9559	2.03e-05	0.00059666
Fads2	22623.2	23615.9	24979.4	27860.8	35405.2	25896.3	37234.7	36222.1	26704.6	31452.9	37648.4	40413.9	41165.5	40271.4	39737.6	31349	29668.3	45348.5	28382.1	27605.5	27834	21305.5	23126.8	27658.3	5.06667e-08	1.13939e-06	24.1793	13.8991	7895.36	2.12e-05	0.00060892
Abcc2	24136.1	19212.7	25799.8	34202.5	26160.2	26666.5	37696.2	37027.5	31632.2	41132.3	30269.4	30427.9	24378.1	26790.9	24843.7	20909.6	19359.2	23287.8	21921	21596.6	18275.5	25836.2	28826.4	22218.1	6.98132e-07	8.97419e-06	21.9837	9.39948	6963.95	2.12e-05	0.00060892
Bdh1	8765.41	8070.02	7671.76	9229.46	8253.28	8464.92	10693.1	9597.32	8760.85	9659.43	8188.54	8678.69	8723.26	8208.21	7220.29	6122.65	6578.02	7291.76	6166.81	6752.99	5753.71	6499.45	6801.21	7554.69	2.43222e-08	6.71128e-07	24.2348	9.00594	1543.95	2.12e-05	0.00060892
Actn4	7436.6	7314.73	6606.35	6638.51	6700.85	6172.65	6469.18	6249.06	5628.94	5813.27	5518.13	5977.72	7021.4	6145.92	6580.66	6615.24	6489.61	6959.01	8021.15	7443.77	7005.45	7261.12	7182.27	7926.5	6.05426e-07	8.05056e-06	23.6881	22.971	810.305	2.12e-05	0.00060892
Alcam	2520.86	2011.82	2604.78	2634.05	3433.43	2459.09	3162.71	2965.49	2985.61	2362.43	2458.82	2444.43	2164.16	1932.09	2052.32	2035.77	1741.17	1851.9	2033.13	2077.39	2124.73	2298.14	2245.79	2087.71	2.4773e-08	6.71128e-07	23.5801	7.43857	495.834	2.12e-05	0.00060892
Arnt	1902.76	1710.3	2099.69	1785.75	1859.27	1878.44	2114.78	2173.39	2263.81	2566.9	2440.42	2652.72	2489.19	2472.86	2371.11	2459.89	2400.15	2358.91	2185.36	2341.18	2399.9	2066.81	2087.69	2104.19	3.73182e-10	3.32522e-08	24.4517	15.617	312.508	2.12e-05	0.00060892
Clcn2	1742.31	1560.03	1655.86	1752.44	1712.37	1995.44	2310.56	2367.43	2140.56	2488.26	2256.43	2285.25	1974.39	2270.2	2209.17	1891.67	2020.56	1938.1	1646.94	1978.47	2056.75	1720.32	1727.92	1903.35	8.93933e-07	1.11865e-05	23.423	12.4216	300.737	2.12e-05	0.00060892
Mrpl20	1360.04	1480.94	1290.34	1314.58	1316.01	1309.71	1325.05	1383.96	1269.79	1621.09	1569.8	1571.48	1785.63	1753.58	1563.43	1553.4	1666.9	1457.05	1291.39	1289.38	1509.65	1253.62	1257.68	1316.28	2.41377e-05	0.000160872	22.6047	14.9473	189.046	2.12e-05	0.00060892
Fam114a1	1405.27	1463.14	1245.15	1405.67	1391.63	1379.04	1151.02	1093.34	1071.16	1117.78	912.44	980.481	999.309	1047.95	921.76	888.095	946.622	959.32	1146.32	957.104	1122.25	1174.83	1269.84	1155.6	9.42057e-08	1.91032e-06	24.8699	3.58557	215.637	2.12e-05	0.00060892
Gorasp1	1075.76	1117.13	969.012	1069.68	1029.16	1266.38	1278.7	1387.5	1325.65	1440.73	1494.53	1358.11	1222.39	1317.81	1219.17	1071.03	1210.69	1236.46	1135.08	1220.9	1078.01	1127.35	1153.3	1037.16	1.85408e-06	1.97772e-05	23.2929	12.0112	161.517	2.12e-05	0.00060892
Rnf145	776.395	659.403	737.052	1054.01	1213.44	823.309	1680.66	1838.48	1721.13	1202.71	1752.12	1420.77	1417.2	1404.96	1498.24	922.842	1059.79	745.211	790.774	851.417	784.499	914.206	669.885	939.315	1.60664e-07	2.9755e-06	22.9437	11.2646	424.599	2.12e-05	0.00060892
Hspb1	507.188	651.494	472.958	464.314	426.789	506.985	352.779	241.882	430.949	367	378.859	506.328	961.961	1117.25	950.279	1151.77	1270.81	1257.78	1359.85	1351.11	1480.51	850.565	872.574	968.153	1.9557e-12	1.14187e-09	23.8747	19.7853	529.787	2.12e-05	0.00060892
Phtf2	464.114	375.672	373.547	481.946	381.589	386.739	516.4	513.889	513.414	637.531	572.888	628.253	572.331	548.124	537.779	547.778	531.664	532.956	451.579	459.106	455.376	512.157	437.807	436.699	1.1994e-09	6.85855e-08	23.5544	13.8192	91.1957	2.12e-05	0.00060892
Slc16a5	166.909	254.073	185.769	103.834	394.628	152.745	413.309	356.178	122.368	378.534	419.839	223.529	795.409	737.132	885.094	655.085	570.567	742.43	745.821	573.248	421.924	191.933	481.385	385.201	1.03259e-06	1.24376e-05	23.4686	17.3362	247.698	2.12e-05	0.00060892
Gmnn	330.587	325.253	270.118	307.583	323.351	354.24	418.038	549.329	383.952	427.817	409.803	331.06	336.131	387.467	334.075	214.614	291.178	275.283	246.223	218.139	258.982	244.462	249.307	221.439	4.78051e-07	6.8253e-06	23.9117	10.14	92.2217	2.12e-05	0.00060892
Mfsd13a	189.522	234.301	177.736	190.036	160.806	194.994	116.332	139.99	128.575	103.808	122.105	138.012	147.373	116.555	171.111	151.252	153.251	159.423	262.57	187.701	198.553	189.912	191.541	250.278	3.55788e-06	3.36625e-05	23.6982	0.46175	46.0084	2.12e-05	0.00060892
Serpina5	7.53782	11.8633	1.00416	4.89782	7.82301	6.49981	2.83736	6.20211	3.5469	17.8257	15.8903	23.7077	22.2069	38.8517	24.4445	53.1426	16.504	35.2214	11.2384	15.219	24.8191	14.1424	20.2689	9.26955	4.56993e-07	6.56691e-06	23.5912	17.1139	12.835	2.12e-05	0.00060892
Klhdc7b	15.0756	27.6811	23.0956	8.81608	13.0384	28.1658	2.83736	2.65804	1.77345	1.04857	5.018	0.846702	17.1598	18.9008	26.4815	21.4614	22.3983	40.7827	66.4087	43.9659	20.5027	31.3153	29.3898	26.7787	5.85353e-07	7.91904e-06	22.6683	21.0986	17.758	2.12e-05	0.00060892
Sec23a	4935.12	4207.52	4321.89	4600.04	4673.82	4546.62	5607.57	5350.65	5019.76	5910.79	5040.58	4956.59	5255.96	5127.38	5025.38	5352.08	5049.04	5018.12	4534.18	4388.14	4612.03	4728.62	4498.67	4488.52	0.000143518	0.000701839	23.5423	12.8955	442.677	2.21e-05	0.00063159
Agmo	4013.35	3738.92	3339.83	3347.17	3197.88	3466.56	3700.86	4068.58	3216.16	4588.54	4037.82	4150.53	4910.74	4093.08	4431.58	4854.38	4556.28	4321.11	4350.28	4090.52	4042.27	3625.51	3862.23	3546.12	5.85353e-07	7.91904e-06	22.5728	16.5568	597.527	2.21e-05	0.00063159
Ank	1048.83	980.701	953.95	1076.54	924.854	1072.47	1137.78	1126.12	1032.15	1212.15	1141.6	1153.21	1194.12	1197.05	1234.45	1085.34	1105.77	1190.11	1065.6	1185.39	1011.11	942.491	988.106	947.554	2.4773e-08	6.71128e-07	23.4126	14.4006	105.762	2.21e-05	0.00063159
Leprotl1	973.456	968.838	844.496	894.343	855.316	704.146	558.014	584.77	598.54	711.979	693.32	633.333	736.864	720.332	766.945	761.37	815.769	850.875	984.892	909.756	851.402	948.552	1190.8	960.944	2.10188e-10	1.9431e-08	24.8525	24.3226	164.119	2.21e-05	0.00063159
Appl1	1271.74	1180.4	1163.82	1194.09	1150.85	1082.22	818.106	765.517	811.354	687.862	680.775	654.501	854.964	802.235	712.964	952.48	857.029	1012.15	1046.19	998.534	967.944	1210.19	1122.89	994.932	1.94619e-10	1.9431e-08	23.4395	1.60369	229.846	2.21e-05	0.00063159
Ndfip1	13098.6	11905.8	10875	11975.2	13467.8	12957.4	14883.9	14038	13918.9	16409.1	14523.8	14333	14605	13850.1	12616.4	13848.8	14244.1	13449	11231.2	12656.3	12544.4	11681.6	11904.9	11164.7	1.01333e-07	1.95844e-06	24.0765	12.5315	1675.97	2.3e-05	0.00065037
Sf3b1	6311.31	5538.19	6083.19	6222.19	6359.24	5832.49	6989.37	7413.29	6795.87	7116.65	6714.92	7035.25	6223.98	6407.38	5708.8	5871.24	5459.29	5465.81	5702.98	5334.25	5438.61	5996.38	5703.65	5654.43	5.06667e-08	1.13939e-06	23.0204	10.085	750.7	2.3e-05	0.00065037
Otud6b	2248.42	2010.83	1897.86	2218.71	1992.26	1965.11	2184.77	2239.85	2069.62	2810.17	2532.42	2485.92	2749.61	2480.21	2505.56	2815.54	2520.4	2368.18	2245.64	2185.61	2338.39	2359.76	2104.92	2137.15	5.18233e-06	4.64192e-05	22.8559	15.3654	291.612	2.3e-05	0.00065037
Slc2a9	2393.8	2231.29	2064.55	2385.24	2378.2	2734.25	3096.51	3604.31	2039.47	2738.86	2356.79	2529.1	2133.88	2414.06	2403.71	1728.16	1849.63	1955.71	2054.58	1597.15	1671.51	1965.8	1836.36	1957.94	6.28125e-06	5.37663e-05	23.6382	9.24096	498.85	2.3e-05	0.00065037
Sipa1l1	1826.31	1581.78	1741.21	1752.44	1585.46	1578.37	1705.25	1458.38	1655.52	1463.8	1291.3	1336.1	1488.87	1228.55	1335.28	1579.97	1495.97	1488.57	1580.53	1698.61	1537.7	1777.9	1740.08	1876.57	1.03259e-06	1.24376e-05	22.9886	2.69715	191.9	2.3e-05	0.00065037
Mb21d2	1085.45	862.068	977.045	791.488	897.039	909.973	801.082	720.33	652.63	812.642	867.278	754.412	792.381	831.636	798.52	983.139	923.045	811.019	954.242	1052.64	1017.58	958.653	950.609	985.663	2.86264e-05	0.000187687	23.5257	22.9205	119.104	2.3e-05	0.00065037
Cdc23	521.186	538.793	504.087	510.353	478.073	496.152	510.725	484.65	426.515	454.031	444.093	460.606	430.005	432.619	431.852	415.943	468.006	468.074	550.682	519.136	452.139	592.971	531.044	533.514	1.14732e-06	1.34048e-05	23.9522	2.00492	48.1718	2.3e-05	0.00065037
Mxra8	326.28	311.412	314.301	313.461	279.021	379.156	378.315	372.126	349.37	387.971	371.332	362.388	375.498	342.315	335.093	346.449	352.478	341.091	302.415	297.615	324.806	281.838	278.697	308.985	1.12643e-05	8.69444e-05	24.4644	12.4252	36.5176	2.3e-05	0.00065037
Gm15998	376.891	773.093	604.503	520.149	732.756	644.564	354.67	163.027	461.097	127.926	157.231	132.085	220.05	114.455	135.463	94.0216	186.259	126.982	274.83	200.383	302.145	418.211	338.49	410.95	2.24399e-07	3.70443e-06	24.7363	3.64919	247.121	2.3e-05	0.00065037
Ptprs	248.748	254.073	302.251	277.217	248.598	276.242	290.357	286.183	254.49	174.063	185.666	195.588	153.429	115.505	191.482	159.428	182.723	199.279	214.551	186.855	213.66	223.248	240.186	256.458	8.77782e-08	1.91032e-06	23.1246	4.74089	60.4179	2.3e-05	0.00065037
Ubxn6	1607.71	1694.48	1444.98	1613.34	1792.34	1623.87	1783.75	1823.42	1761.92	1945.1	1879.24	1855.12	1957.23	1785.08	1804.82	1487.99	1818.98	1635.94	1430.34	1585.31	1581.95	1556.67	1419.83	1527.42	1.87815e-07	3.1907e-06	23.3743	12.0781	184.694	2.4e-05	0.00067517
Dusp19	271.361	289.663	243.006	231.177	222.521	215.577	190.103	160.369	164.044	211.811	163.921	154.1	250.332	196.359	173.148	212.571	214.552	231.72	265.635	224.903	238.479	255.574	234.105	284.266	4.40068e-07	6.36907e-06	23.7759	23.7271	40.7844	2.4e-05	0.00067517
Gm29917	108.76	86.9977	49.2037	66.6104	44.3304	88.8307	50.1267	51.3889	51.4301	35.6514	35.126	16.0873	9.08462	31.5014	8.14816	10.2197	20.0406	21.3182	45.9753	29.5924	30.2145	80.8138	62.8334	30.8985	4.97173e-07	7.06196e-06	24.8263	3.53522	30.137	2.4e-05	0.00067517
Thrsp	8411.13	22579.9	19200.5	9899.48	5298.79	18155	8175.38	14884.2	2584.81	63958.6	40931	68734.4	87231.6	60187.6	94580.8	65432.9	46074.4	48323.8	39731.8	27094.8	36627.6	13694.9	19795.6	22174.8	3.71021e-09	1.62685e-07	22.9369	15.6648	30270.2	2.5e-05	0.00067892
Rnase4	20110.9	15173.2	16116.7	25220.8	28120.3	21361.6	31403	33506.4	31994.8	24692.8	29078.5	27373	25454.1	25132.8	22176.2	21681.2	21907.9	18558	18159.2	16932.8	21871	15818.3	18182.2	12501.5	2.10188e-10	1.9431e-08	24.1373	10.7429	6384.27	2.5e-05	0.00067892
Sqstm1	21006.8	19692.1	16710.2	19794.1	19153.3	17626.4	15563.9	13725.3	16030.2	14944.2	12543.3	13216.2	14689.8	13844.9	15148.5	14627.5	16104.4	15913.6	15881.9	16879.5	16114	17673	18334.2	17751.2	4.38891e-08	1.12966e-06	23.938	2.14037	2529.64	2.5e-05	0.00067892
Pgm1	10616.5	10257.8	9882.92	9773.12	10071.7	10049.8	11319.2	11693.6	9278.7	12876.4	11066.4	10953.8	12177.4	11684.9	12114.3	10687.8	10718.2	11193.9	9983.78	10261.8	9708.57	9025.89	9808.1	9937.99	3.42543e-05	0.000217081	23.202	13.924	1022.4	2.5e-05	0.00067892
Mtss1	4228.72	3718.16	4883.22	5629.56	6745.18	6500.89	11851.7	13030.6	11277.4	9690.89	13863.9	13084.1	8662.69	10373.4	9635.2	9299.96	7315.98	7438.2	6683.78	6837.55	7177.03	5549.89	4088.23	6828.57	8.48329e-11	1.01193e-08	23.5903	12.2488	3661.51	2.5e-05	0.00067892
Sigmar1	7567.97	9792.18	8520.28	6740.39	6362.72	6953.71	4083.91	3988.84	3522.07	3573.53	3435.66	3322.46	5608.24	4332.49	5603.9	6207.47	5715.1	6395.47	8176.44	7111.49	6706.55	6841.9	7241.05	8371.44	1.03252e-11	2.69513e-09	23.0315	0.431266	2113.58	2.5e-05	0.00067892
Mapk14	3407.09	3242.64	3244.43	3190.44	3117.91	3237.99	4010.14	3991.5	3615.18	4140.8	4792.19	4407.08	5157.04	4974.07	5159.82	4545.74	4588.11	4501.85	4378.89	4312.04	4359.52	3866.94	3757.84	4186.75	9.09736e-16	1.00922e-11	24.1116	16.3125	842.451	2.5e-05	0.00067892
Rnf4	3705.38	3325.68	3163.1	3554.84	3545.56	3494.73	3876.78	3733.67	3439.61	3510.61	3522.64	3448.62	3080.7	3133.34	2931.3	2905.47	2861.09	3084.65	3044.58	3043.79	2916.78	3294.17	3278.49	3162.98	9.42057e-08	1.91032e-06	22.8649	7.61158	383.639	2.5e-05	0.00067892
Atp1b1	2142.89	1989.08	1999.28	2320.59	2764.13	2241.35	2651.04	3584.82	2463.32	2256.52	2952.26	2827.99	2749.61	2494.91	2692.97	1964.23	2298.77	1911.22	2126.1	2033.42	2226.16	1825.38	1690.42	1899.23	5.16295e-07	7.30551e-06	24.2143	10.9818	497.87	2.5e-05	0.00067892
Glyctk	2165.51	1996	1974.17	2081.57	2175.67	2025.77	2156.39	2246.93	2030.6	2449.46	2894.55	2535.87	3001.96	3253.04	3074.91	2541.65	2784.46	2736.15	2518.42	2689.53	2905.99	2230.46	2103.91	2476	5.78118e-09	2.20531e-07	23.3004	16.3921	441.529	2.5e-05	0.00067892
Gm32643	3202.5	3069.64	2745.37	3786.02	4562.56	3382.07	2697.39	1711.78	3467.1	1578.1	1895.97	1539.3	1430.32	1605.52	1406.58	2424.12	1751.78	1753.65	2305.91	2412.21	2233.72	2545.63	3496.38	2467.76	1.1994e-09	6.85855e-08	22.9656	4.18655	838.975	2.5e-05	0.00067892
Mmp19	2451.95	2215.47	2339.69	1966.97	1985.31	2133.02	1915.22	2115.8	1605.86	2517.62	1932.77	2034.62	2463.95	2385.7	2314.08	2489.53	2598.2	2458.08	2636.94	2505.21	2509.96	2365.82	2635.96	2512.05	6.48265e-07	8.54101e-06	23.7686	20.494	300.471	2.5e-05	0.00067892
Fyttd1	2000.75	1844.75	1763.3	2049.25	1998.35	1891.44	2148.83	2158.33	2086.47	2281.69	2188.68	2206.51	2068.27	1870.13	1882.22	2050.08	1942.76	1810.19	1682.69	1709.6	1635.9	2011.25	1732.99	1697.36	2.59181e-09	1.22601e-07	22.843	10.5487	235.056	2.5e-05	0.00067892
Ttc23	1372.96	1520.48	1360.63	1260.7	1150.85	1395.29	1662.69	1849.11	1304.37	2470.43	2112.58	2306.42	2654.73	1978.29	2824.36	2217.68	2055.93	2244.9	2319.2	1800.91	1994.16	1810.23	1752.24	1765.34	2.4773e-08	6.71128e-07	23.7516	16.3227	587.106	2.5e-05	0.00067892
Mtor	2489.63	1799.27	2067.56	2761.39	2504.23	2153.6	2735.22	2689.06	2440.27	2681.19	2429.55	2436.81	2049.09	2168.34	1956.58	1687.28	1666.9	1990.94	1748.08	1855.02	1669.35	2216.32	2067.42	2351.38	9.94346e-07	1.23387e-05	21.6719	8.33025	450.707	2.5e-05	0.00067892
Ywhah	1548.48	1465.12	1468.08	1379.23	1417.7	1392.04	1421.52	1385.73	1461.32	1739.58	1613.29	1687.48	1875.47	1839.68	1858.8	1774.15	1869.67	1716.58	1617.31	1755.26	1847.4	1634.46	1591.11	1679.85	4.94449e-10	3.74746e-08	23.7895	17.6173	221.662	2.5e-05	0.00067892
Gm52232	1607.71	1501.7	1957.1	1951.29	1777.56	2273.85	2217.87	2166.31	1904.69	1729.09	1784.73	1849.2	1586.78	1474.27	1561.39	1457.34	1521.9	1511.74	1607.09	1536.27	1546.34	1837.5	1785.69	1476.95	8.37829e-06	6.85865e-05	22.7935	7.56294	288.837	2.5e-05	0.00067892
Arl6ip4	1126.37	1089.45	990.099	1043.24	1143.03	1025.89	1131.16	1179.29	1109.29	1153.43	1216.03	1229.41	1243.58	1189.7	1217.13	1036.28	1171.78	1091.86	946.069	970.632	1053.19	1027.35	902.977	934.165	4.89373e-08	1.13939e-06	23.7518	12.7803	124.154	2.5e-05	0.00067892
Cln8	1090.83	995.53	846.505	1288.13	943.108	1057.3	1291.94	1368.01	1433.84	1448.08	1489.51	1400.44	1332.41	1458.51	1325.09	1151.77	1151.74	1404.22	1262.79	946.958	1119.02	936.43	855.346	1111.32	1.7704e-07	3.10759e-06	23.8186	12.9777	237.972	2.5e-05	0.00067892
Mpdz	1593.71	1251.58	1366.66	1573.18	1690.64	1590.29	1777.13	1595.71	1424.08	1351.61	1170.87	1204.01	1021.52	1035.35	898.335	1040.37	900.647	1059.42	1290.37	1137.19	1012.19	1242.51	1309.37	1149.42	1.30678e-08	4.07784e-07	23.5976	6.34161	307.307	2.5e-05	0.00067892
Ric8a	641.792	682.141	660.736	660.227	679.733	763.727	802.027	848.803	902.687	783.282	938.366	821.301	706.582	840.037	791.39	560.042	741.501	653.45	633.437	681.472	678.748	671.764	563.474	646.809	2.25285e-05	0.000152205	23.5173	11.1951	111.729	2.5e-05	0.00067892
Ino80	815.161	698.947	902.738	1056.95	883.131	927.306	1046.04	1014.49	1109.29	827.322	909.931	930.525	675.29	681.48	702.779	689.832	592.965	684.037	768.298	664.562	624.793	780.863	760.082	734.355	9.07166e-08	1.91032e-06	23.1958	7.92255	169.665	2.5e-05	0.00067892
Pm20d2	627.793	568.451	528.187	553.454	372.028	450.653	418.984	414.655	326.315	339.737	459.147	400.49	549.115	403.218	613.149	677.569	567.03	603.398	722.322	741.502	603.211	698.029	605.025	579.862	8.93933e-07	1.11865e-05	23.2046	21.2748	149.206	2.5e-05	0.00067892
Ubl4a	400.581	344.036	356.476	380.071	372.897	371.572	441.683	492.624	435.382	459.274	548.635	498.707	487.541	559.674	514.352	491.569	541.095	479.197	468.948	482.78	495.302	432.354	421.592	420.22	5.13027e-08	1.13939e-06	24.8347	15.7836	75.992	2.5e-05	0.00067892
Rbm14	286.437	273.845	313.297	370.276	315.528	288.158	331.971	279.095	338.729	402.651	414.821	482.62	478.457	521.873	608.056	587.635	511.624	353.141	340.217	355.109	415.45	326.286	302.006	436.699	6.98132e-07	8.97419e-06	23.6611	16.0682	110.149	2.5e-05	0.00067892
Tor3a	315.512	343.048	376.559	274.278	193.837	233.993	196.724	166.571	202.173	202.374	210.756	215.909	407.799	352.815	318.797	320.9	406.706	418.022	494.49	494.616	464.009	442.455	466.184	562.353	2.47224e-10	2.2666e-08	24.8735	22.0001	150.458	2.5e-05	0.00067892
Lpin3	273.515	306.469	276.143	268.401	263.375	304.408	232.664	260.488	181.779	240.123	187.339	209.982	170.589	199.509	179.26	142.054	163.861	177.961	228.855	191.928	158.626	218.197	263.495	237.918	2.59181e-09	1.22601e-07	25.4122	4.14343	57.4974	2.5e-05	0.00067892
Otub2	108.76	104.793	113.47	85.2221	89.5301	80.1643	70.934	66.4511	70.0513	88.0799	85.306	90.5971	121.128	108.155	132.408	116.505	135.569	122.348	105.232	136.125	169.417	133.343	140.869	134.923	2.47013e-08	6.71128e-07	24.5103	21.1859	34.0343	2.5e-05	0.00067892
Nedd4	14263.7	11564.8	12807	13666.9	14030.1	13020.2	15056.9	14861.1	14209.8	16484.6	15203.7	14579.4	14590.9	14137.8	13932.3	13190.6	12536	13297.9	13098.9	12709.5	12221.8	13730.3	12914.3	13058.7	8.6886e-06	6.97446e-05	22.5483	11.1164	1191.06	2.6e-05	0.00068294
Sds	7986.86	11771.4	10244.4	7837.5	16118	9500.55	15190.3	13691.6	16791	13321	14626.6	14985.8	12930.5	14094.8	11535.8	7615.75	7475.13	10623.9	9912.27	8039	9530.52	6385.3	6318.81	7372.38	9.76948e-08	1.92843e-06	24.4243	10.9964	3720.46	2.6e-05	0.00068294
Txn2	4629.3	4851.11	4168.26	4422.73	4907.64	4510.87	4548.29	4833.21	4112.63	5230.27	5367.59	5068.36	5717.26	5854.01	5987.88	5257.03	5464	5260.97	4988.83	4990.13	5407.32	4575.07	4641.57	4870.64	1.3421e-07	2.56038e-06	22.9412	15.9916	475.276	2.6e-05	0.00068294
Azin1	5894.57	5135.83	4542.81	6108.57	5363.11	6386.06	8009.87	8045.9	6309.05	7590.6	6778.48	6892.15	6797.32	6359.08	5876.86	5951.98	5277.74	5104.32	6276.13	4743.25	4766.34	5172.08	5097.62	4886.08	5.27669e-06	4.64948e-05	23.7221	10.9233	1175.26	2.6e-05	0.00068294
Fpgs	6620.36	7521.35	6648.53	5722.62	4905.03	5264.85	2922.48	2977.9	2459.78	3661.61	3531	3733.11	5600.17	5100.07	6057.14	5221.26	5249.45	7284.34	7665.61	7200.26	6588.92	6882.3	7208.62	6784.28	9.07166e-08	1.91032e-06	23.1225	22.132	1966.95	2.6e-05	0.00068294
Zcchc24	5131.1	4586.16	4518.71	5187.77	5115.38	5301.68	6647.94	6692.96	6248.76	6315.54	6484.09	6117.42	5644.58	5627.2	5080.38	4691.88	4991.28	5179.4	4875.42	4960.54	5177.47	4923.58	4418.61	4538.99	1.26471e-08	3.96891e-07	23.8205	10.8527	804.92	2.6e-05	0.00068294
Uhrf1bp1l	3096.97	2673.2	2969.29	3331.5	2929.28	2976.91	3922.18	4099.59	3076.05	3943.67	3847.97	3661.99	3351.22	3286.64	3367.23	3417.48	3022.59	3223.69	2994.52	2819.74	2818.58	3179.01	3129.51	2941.54	9.0677e-05	0.000487136	22.7889	11.4233	422.985	2.6e-05	0.00068294
Prpsap1	2818.07	2718.68	2736.33	3068	2662.43	2817.67	3378.35	3254.33	3436.95	3249.52	3266.72	3024.42	2542.68	3102.89	3100.37	2406.75	2543.97	2830.69	2317.15	2620.2	2423.64	2759.79	2552.86	2770.57	1.21085e-06	1.40435e-05	22.6495	9.93723	393.831	2.6e-05	0.00068294
Fbxo9	2779.3	2512.06	2603.78	2923.02	2904.08	2888.08	3297.01	3132.06	3320.79	3196.04	3007.45	3013.41	2542.68	2757.42	2468.89	2539.61	2646.53	2602.68	2276.29	2588.07	2439.82	2755.75	2460.64	2438.92	4.94026e-08	1.13939e-06	23.2284	9.32393	363.064	2.6e-05	0.00068294
Azi2	2123.51	1940.64	1956.1	2270.63	2115.69	2089.69	2457.16	2420.59	2270.02	2160.05	2341.73	2213.28	2097.54	1880.63	1881.21	2034.75	1863.77	1883.42	1959.57	1769.63	1860.35	2035.5	1808.99	1895.11	6.73198e-07	8.71935e-06	23.3853	9.12483	217.154	2.6e-05	0.00068294
Mtif2	2440.1	2380.57	2222.2	2374.47	2631.14	2250.02	2055.2	2066.19	1992.47	1952.44	1847.46	1916.09	1903.73	1815.53	1772.22	2031.68	1837.84	1844.49	2075.02	1898.99	1854.96	2250.66	2114.04	2119.64	5.82463e-09	2.20531e-07	24.6978	3.64876	263.73	2.6e-05	0.00068294
Ncln	1991.06	1939.65	1783.38	2052.19	1989.65	1942.36	2150.72	2089.22	2131.69	2157.96	2309.95	2317.42	2268.13	2261.8	2203.06	1975.47	2013.49	2167.04	1971.83	2059.63	1914.31	1943.57	1955.94	2177.32	3.1541e-06	3.05012e-05	23.2367	12.9492	154.778	2.6e-05	0.00068294
Slc35g1	1094.06	924.351	1002.15	1534.98	1138.68	1282.63	1293.84	1765.83	1478.17	2197.8	2037.31	2386.01	1841.15	1708.42	2121.58	1897.81	1861.41	1682.29	1271.98	1418.75	1161.1	1602.13	1264.78	1224.61	2.6915e-09	1.22601e-07	22.9619	13.7688	460.237	2.6e-05	0.00068294
Fam47e	811.931	913.476	576.386	484.885	828.37	945.722	792.569	893.989	534.696	1557.13	1297.99	1474.11	1348.56	1161.35	1507.41	1528.87	1379.26	1602.57	1439.54	857.335	1123.33	865.717	777.31	1086.6	0.000131795	0.000665789	23.2818	16.4617	322.523	2.6e-05	0.00068294
Ssh2	1216.82	893.704	994.116	1442.9	1083.05	1240.38	1851.85	1526.6	1661.72	1733.29	1523.8	1616.35	1598.89	1751.48	1504.35	1204.91	1310.89	1331	1240.31	1187.08	1195.63	1376.87	1259.71	1073.21	1.97298e-06	2.08749e-05	22.7641	11.9353	272.73	2.6e-05	0.00068294
Mrtfb	1296.51	1185.34	1283.31	1330.25	1063.93	1046.47	1031.85	1032.21	1084.47	1503.65	925.821	1279.37	1374.81	1470.06	1532.87	1383.75	1460.6	1743.46	1493.68	1518.52	1546.34	1339.49	1450.24	1443.99	2.44989e-06	2.48882e-05	23.7059	19.4854	225.311	2.6e-05	0.00068294
Coa8	660.098	672.255	609.524	641.615	576.295	633.731	702.72	760.201	626.028	810.545	761.9	755.258	771.184	772.834	742.501	639.756	708.493	702.574	590.527	588.467	630.189	591.961	572.595	590.162	1.52073e-06	1.71184e-05	23.3505	13.2208	101.033	2.6e-05	0.00068294
Gpatch2l	781.78	749.366	829.434	781.693	695.379	731.228	748.117	701.724	658.837	680.522	632.268	704.456	703.554	610.077	658.982	658.151	643.656	744.284	777.493	788.85	761.838	929.358	799.606	861.038	6.07033e-07	8.05056e-06	24.3075	1.28262	80.4675	2.6e-05	0.00068294
Ttc19	628.87	607.995	614.544	630.84	626.71	673.813	787.841	700.838	802.487	896.528	853.06	770.499	708.601	777.034	686.482	759.327	737.964	741.503	585.418	646.806	671.194	605.093	617.187	645.779	5.85353e-07	7.91904e-06	23.562	12.6227	97.1991	2.6e-05	0.00068294
Kremen1	729.015	656.437	668.769	813.039	614.541	797.31	807.702	818.678	732.436	795.865	676.594	736.631	571.322	628.978	585.649	504.855	565.851	593.203	595.635	596.076	546.02	706.11	675.966	610.76	1.83597e-07	3.14311e-06	22.1299	7.77527	118.584	2.6e-05	0.00068294
Col5a1	388.736	348.979	538.228	469.212	488.504	479.902	362.236	362.38	371.538	289.405	326.17	294.652	342.188	316.064	325.926	322.944	294.714	319.773	361.672	371.174	337.755	374.774	441.861	437.729	4.56993e-07	6.56691e-06	23.9034	3.81492	72.7066	2.6e-05	0.00068294
Srd5a2	254.132	243.198	186.773	293.869	300.752	215.577	162.675	201.125	134.782	164.625	106.214	123.618	148.382	113.405	155.833	129.791	133.211	130.69	196.161	189.392	166.18	213.146	241.199	182.301	7.36928e-07	9.41833e-06	23.733	3.35045	53.3252	2.6e-05	0.00068294
Gm15542	139.988	145.326	140.582	133.221	114.737	105.08	135.248	149.737	124.142	193.986	178.975	190.508	203.899	257.261	227.13	166.582	211.015	177.034	167.554	142.889	170.496	112.129	106.412	162.732	5.07498e-08	1.13939e-06	22.4767	15.56	45.4028	2.6e-05	0.00068294
Ankrd9	82.916	100.838	83.3451	75.4265	43.4612	53.0818	80.3919	133.788	78.9186	176.16	216.61	214.216	233.172	174.308	247.5	223.812	201.584	143.666	147.121	164.872	187.762	108.088	132.761	164.792	1.15498e-09	6.85855e-08	23.7229	16.5734	74.4068	2.6e-05	0.00068294
Hspa2	81.8392	84.0319	86.3576	79.3448	77.3609	75.8311	157.001	191.379	92.2195	150.994	225.81	205.749	274.558	200.559	375.834	173.736	163.861	152.008	89.9072	104.842	129.491	64.651	61.82	124.624	1.7704e-07	3.10759e-06	23.2712	14.5634	69.7444	2.6e-05	0.00068294
Phospho1	111.99	99.8496	133.553	75.4265	52.1534	55.2484	47.2893	31.8965	38.1292	48.2342	26.7627	22.8609	44.4137	36.7516	37.6852	44.9669	38.9023	49.1246	65.387	98.0778	63.6663	107.078	120.6	147.283	5.57471e-09	2.20531e-07	24.0546	1.18065	43.6164	2.6e-05	0.00068294
Gm826	30.1513	35.59	43.1788	27.4278	55.6303	48.7486	49.1809	65.5651	61.1841	101.711	101.196	88.9037	54.5078	91.354	69.2593	72.5601	78.9834	84.346	69.4737	59.1849	52.8754	39.3967	37.4974	29.8686	3.25323e-07	4.96761e-06	23.5267	14.2933	25.5401	2.6e-05	0.00068294
Mdm1	71.0709	57.3394	46.1912	53.8761	64.3226	56.3317	36.8857	25.6944	37.2425	40.8942	22.581	20.3209	30.2821	27.3012	29.5371	37.813	42.4388	44.4902	59.257	62.5669	45.3218	55.5595	43.578	51.4975	8.6886e-06	6.97446e-05	22.6801	1.52009	15.8262	2.6e-05	0.00068294
Hnrnpk	10829.7	10341.9	9903	10629.3	10779.2	10197.1	10165.3	10561.3	8985.19	9819.86	9136.11	8969.11	8232.69	8489.62	8143.07	8243.24	8063.38	8263.13	8510.53	8228.39	8162.24	9454.2	8911.2	9145.96	4.94026e-08	1.13939e-06	25.1738	5.62922	1213.25	2.7e-05	0.00070333
Kat2b	5111.72	4383.5	4585.99	5890.12	4719.02	5092.6	6686.71	6906.49	6227.48	5907.64	5688.74	5709.31	5003.61	4884.81	4665.84	4611.15	4454.9	4504.63	3914.03	4135.33	3984	4795.29	4308.14	4245.45	6.78693e-12	2.15117e-09	23.1968	9.48382	940.197	2.7e-05	0.00070333
Uck1	2078.28	2169.01	1925.97	1706.4	1011.78	1940.19	1408.28	1302.44	1215.7	2020.6	1681.87	1568.94	2348.88	2147.34	2632.87	2386.31	2358.89	2890.94	2630.81	2731.8	2216.45	2373.91	2484.96	2728.34	1.83228e-07	3.14311e-06	24.0084	20.4017	644.124	2.7e-05	0.00070333
Hspa4l	1354.65	1416.68	1114.62	1272.45	1205.61	1348.71	1042.26	967.529	1019.74	1191.18	1120.69	1183.69	2473.04	2185.15	2299.82	2907.52	2229.22	2396.91	2749.32	2183.08	2476.51	1724.36	1759.34	1815.8	5.13466e-10	3.74746e-08	23.3791	19.1149	754.834	2.7e-05	0.00070333
Ppm1f	1783.23	1553.11	1642.8	1628.04	1435.09	1340.04	1336.4	1189.03	1260.92	1456.46	1268.72	1238.72	1520.16	1290.51	1379.08	1407.26	1452.35	1462.62	1551.92	1578.55	1489.14	1655.67	1584.01	1775.63	4.69585e-08	1.13939e-06	24.3542	0.111175	178.861	2.7e-05	0.00070333
Camkk2	629.946	544.724	581.407	509.374	600.634	524.318	473.839	366.81	451.343	481.294	605.505	456.372	635.924	491.421	567.316	724.579	600.038	616.375	640.589	757.567	720.832	677.826	730.692	707.576	2.52577e-08	6.71128e-07	24.9519	22.201	120.217	2.7e-05	0.00070333
Trim65	422.118	381.603	452.875	412.397	472.858	466.903	489.918	466.93	523.168	522.188	567.034	537.656	723.742	662.579	747.594	829.843	737.964	637.693	692.694	656.952	628.03	567.717	570.568	648.869	2.6915e-09	1.22601e-07	25.0887	18.2072	154.005	2.7e-05	0.00070333
Gm15348	16.1525	19.7722	6.02494	6.85695	9.56146	6.49981	0	0	1.77345	1.04857	3.34533	0.846702	2.0188	0	0	9.19776	3.53657	2.78064	31.6718	9.30048	23.74	15.1526	24.3226	17.5092	6.59712e-06	5.59092e-05	24.2886	24.1732	9.70197	2.7e-05	0.00070333
H2bc4	5373.39	5716.14	4605.07	4744.03	4567.77	5093.68	3991.22	3631.78	5055.22	3904.88	4137.34	3761.05	4742.17	4851.21	3993.62	4751.16	5494.65	5161.79	5598.77	5633.56	6424.9	5546.85	5195.92	5403.12	9.07166e-08	1.91032e-06	22.382	22.0122	827.124	2.81e-05	0.0007205
Ptprk	3220.8	2881.8	3089.79	3313.87	3658.56	2982.33	3274.32	3108.14	3131.92	2230.31	2243.05	2577.36	2127.82	1923.68	2091.02	2521.21	2174.99	2302.37	2687	2388.53	2430.11	2857.78	2649.14	2909.61	2.10188e-10	1.9431e-08	23.2876	5.00524	579.577	2.81e-05	0.0007205
C77080	3201.42	2483.39	2625.87	3547.98	3634.22	3786.14	4374.27	4522.22	5382.43	3835.67	3389.66	3553.61	2783.93	2697.57	2913.99	2408.79	2526.29	2311.64	1770.56	2272.7	2214.29	2172.88	2541.71	2272.07	1.9557e-12	1.14187e-09	23.6709	9.03656	949.52	2.81e-05	0.0007205
Cacybp	1420.34	1564.97	1244.15	1358.66	1439.43	1380.13	1256.95	1321.05	1246.74	1484.78	1397.51	1529.99	2054.13	1815.53	1972.87	2320.9	2054.75	1772.19	1775.67	1754.41	1894.88	1469.8	1484.69	1765.34	2.34792e-08	6.71128e-07	23.3036	18.0604	347.581	2.81e-05	0.0007205
Flot2	1696.01	1648.01	1558.45	1603.55	1360.34	1698.62	1867.93	1994.42	1586.35	2008.01	2014.73	1899.15	2045.05	1985.64	1879.17	1640.27	1827.23	1869.52	1662.26	1768.78	1766.47	1518.29	1595.16	1589.21	7.39144e-06	6.20249e-05	23.494	14.0772	196.585	2.81e-05	0.0007205
Eif4ebp1	989.608	1160.63	948.929	1011.89	1057.85	1012.89	1147.24	1144.73	1365.56	1274.01	1323.08	1170.14	1141.63	1333.56	1247.69	933.062	1042.11	989.907	918.484	940.194	1074.77	989.969	946.555	937.255	2.08376e-05	0.000144884	23.2483	11.8754	151.484	2.81e-05	0.0007205
Pycrl	866.849	944.123	755.126	862.017	892.693	896.973	785.003	910.823	931.062	919.596	957.602	922.905	969.027	1133	1115.28	1160.96	1247.23	1110.4	1051.3	1012.06	1138.44	998.05	1011.42	974.333	1.20638e-08	3.91012e-07	24.6331	18.6019	142.707	2.81e-05	0.0007205
Ncbp2	853.927	833.398	756.131	759.163	855.316	844.975	689.479	625.527	735.096	813.691	868.95	902.584	1063.91	960.792	976.76	1192.64	1142.31	1047.37	1082.97	1099.99	1156.79	953.602	961.757	949.614	1.15498e-09	6.85855e-08	23.7829	19.3693	227.94	2.81e-05	0.0007205
Gm8941	472.729	634.688	695.881	697.45	535.442	844.975	1072.52	1049.93	661.497	781.185	1410.89	1389.44	1176.96	1347.21	1433.06	1783.34	1229.55	1659.11	1292.42	1552.34	1436.27	1089.98	849.265	904.296	3.25323e-07	4.96761e-06	25.4148	17.3925	437.097	2.81e-05	0.0007205
Atxn1l	1118.83	1065.72	1207	1153.93	1170.85	1165.63	1221.96	1109.29	1095.99	946.859	961.783	1025.36	1091.16	894.639	903.427	938.172	873.533	949.124	1038.02	1034.89	896.724	1094.02	1132.02	1028.92	2.13505e-06	2.19409e-05	23.5683	5.12781	121.728	2.81e-05	0.0007205
Tmco4	570.721	520.998	523.166	618.105	706.679	684.646	799.19	760.201	731.549	610.268	694.157	579.144	440.1	578.575	455.278	379.152	412.6	450.463	521.053	439.659	444.585	506.096	471.251	442.879	2.10188e-10	1.9431e-08	23.6511	8.40457	151.024	2.81e-05	0.0007205
Gm7765	18.3061	20.7608	17.0707	17.6322	10.4307	11.9163	4.72893	0	1.77345	0	0	0	1.0094	3.15014	4.07408	5.10987	5.89428	4.6344	12.2601	9.30048	1.07909	10.1017	18.242	12.3594	1.15498e-09	6.85855e-08	24.1178	1.83532	8.45543	2.81e-05	0.0007205
Uri1	1643.24	1318.81	1509.25	1805.34	1884.48	1605.45	2263.27	2251.36	2234.55	2182.07	2038.98	1949.95	1562.56	1664.32	1636.76	1613.7	1546.66	1665.6	1267.9	1481.31	1403.9	1516.27	1410.71	1468.71	1.11702e-08	3.91012e-07	23.5604	10.0861	399.912	2.92e-05	0.00074365
Wtap	1566.79	1630.22	1548.41	1643.71	1696.72	1674.78	1617.3	1659.51	1571.28	1485.82	1446.02	1606.19	1447.48	1313.61	1396.39	1483.91	1422.88	1356.95	1575.42	1504.99	1450.3	1570.82	1486.72	1560.38	4.89373e-08	1.13939e-06	22.7149	5.82232	123.88	2.92e-05	0.00074365
Arhgap21	1593.71	1415.69	1526.32	1785.75	1572.43	1631.45	2571.59	2597.8	2023.51	2611.99	2430.39	2721.3	2023.85	1962.54	1916.85	2043.95	1615.03	1818.54	1741.95	1587	1517.2	1610.21	1559.69	1707.66	9.42057e-08	1.91032e-06	23.3351	11.6433	464.925	2.92e-05	0.00074365
Pdss2	626.716	617.881	551.283	572.066	618.018	498.319	481.406	414.655	490.359	450.885	439.075	486.854	501.673	444.17	431.852	461.932	483.331	491.246	503.685	482.78	527.675	548.524	538.138	619	3.1541e-06	3.05012e-05	24.2609	2.1878	72.6761	2.92e-05	0.00074365
Slx4ip	240.133	218.483	234.973	217.463	215.567	173.328	190.103	162.141	167.591	195.034	184.83	198.128	241.247	273.012	254.63	270.823	258.17	260.453	299.35	247.731	236.321	253.553	255.387	266.757	9.42057e-08	1.91032e-06	23.3369	20.3517	43.794	2.92e-05	0.00074365
1600014C10Rik	5955.95	5245.56	4847.07	6256.48	6161.06	6722.97	7419.7	7363.67	7207.31	6840.87	6242.39	6203.78	6009.98	7244.27	5814.73	5166.08	5889.57	6639.23	4559.72	5347.78	4995.11	5169.05	5461.44	4772.79	4.97173e-07	7.06196e-06	24.3845	10.6581	910.908	3.03e-05	0.00075326
Suox	6815.27	7268.26	6053.06	5718.7	6741.7	6361.15	5194.26	4837.64	4446.04	5861.51	4474.38	4946.43	5499.23	5333.18	5717.97	5991.83	5956.76	6566.01	7030.13	6468.06	6110.89	6265.09	6365.43	7008.81	1.97298e-06	2.08749e-05	22.843	0.194406	810.598	3.03e-05	0.00075326
Naa50	4582.99	3741.89	4067.84	4428.61	4360.9	4112.21	5499.75	5590.76	4829.11	4804.55	4936.88	5036.18	5011.68	4352.44	4757.51	4642.83	4230.92	4114.42	4217.46	3919.73	3931.12	4164.94	3767.98	4359.78	9.67494e-06	7.65815e-05	23.464	11.1401	487.845	3.03e-05	0.00075326
Gstk1	3947.66	4419.09	3923.24	3548.96	4330.47	4041.8	3708.43	3968.46	3539.81	4118.78	3704.96	3943.09	4514.05	4272.64	4467.23	4363.83	4611.69	4831.82	4600.59	4601.2	4612.03	4035.64	4015.26	4074.48	1.4092e-05	0.000103598	21.7299	18.6852	458	3.03e-05	0.00075326
Tubb4b	5188.17	5642.99	5335.09	4605.91	3322.17	3793.72	2569.7	2645.64	2650.42	4462.72	2973.16	3146.34	3585.4	3079.78	3641.21	4761.38	4416	3543.46	4846.81	5274.22	4910.94	5021.57	6271.18	5846	2.59181e-09	1.22601e-07	24.5742	24.0159	1352.19	3.03e-05	0.00075326
Slc16a7	2964.52	2675.18	2813.65	2902.45	2743.27	3013.74	4753.52	5960.22	2651.31	4919.89	4102.22	4310.56	5108.59	4020.63	5005.01	4134.91	3931.49	4044.9	4003.93	3681.3	3018.22	2732.52	3170.05	3091.91	1.83958e-05	0.000130191	23.8489	13.8429	964.978	3.03e-05	0.00075326
Smim7	2628.55	2704.84	2345.71	2588.99	2636.36	2643.26	2639.69	2858.28	2375.54	2556.41	2524.05	2278.47	2219.68	2248.15	1931.11	1950.95	2065.36	2218.02	2062.76	2138.26	2030.85	2287.03	2303.55	2176.28	5.95956e-07	8.05056e-06	24.8467	6.78052	309.991	3.03e-05	0.00075326
Hgsnat	2194.58	2011.82	1938.02	2070.8	2071.36	1938.03	2517.68	2655.39	2022.62	2566.9	2391.91	2260.69	2478.08	2425.61	2386.39	1975.47	2314.1	2102.16	2010.65	2052.87	2007.11	2039.54	1851.56	1836.4	7.29822e-05	0.000404915	23.3317	12.533	248.45	3.03e-05	0.00075326
Tnks1bp1	1857.53	1703.38	1834.6	2233.41	2103.52	2350.76	3278.1	3315.47	2626.48	2933.9	3515.95	3037.12	3732.77	3615.31	3831.67	2335.21	2661.86	2894.64	2436.69	2413.05	2495.93	2186.01	1961.01	2214.39	6.22465e-11	9.3315e-09	23.727	13.6369	853.462	3.03e-05	0.00075326
Mtmr1	1921.07	1590.67	1740.2	2021.82	1959.23	1875.19	2287.86	2022.77	2056.32	2517.62	2075.78	2253.92	2114.7	2111.64	1975.93	1944.82	1841.37	2073.43	1544.77	1768.78	1620.79	1996.1	1858.65	1751.94	3.13274e-07	4.92253e-06	22.186	11.3968	255.762	3.03e-05	0.00075326
Epm2aip1	1770.31	1842.77	2192.08	1726.97	1858.4	1791.78	1495.29	1418.51	1379.74	1658.84	1968.73	1634.98	1955.21	1551.97	2015.65	2408.79	2140.8	1864.88	2610.37	2046.11	2355.65	2305.21	2056.28	2270.01	3.66456e-07	5.40237e-06	24.3015	21.6838	382.591	3.03e-05	0.00075326
Zc3h7b	2118.13	1871.44	2054.51	2357.81	1888.82	2099.44	2367.3	2522.49	2244.3	2785	2304.1	2406.33	2065.24	2339.5	2241.76	1828.31	1701.09	2012.26	1935.05	1827.97	1700.65	2065.8	2002.56	1977.51	1.03259e-06	1.24376e-05	22.7677	10.5153	299.903	3.03e-05	0.00075326
Rusc2	685.942	798.797	786.255	857.119	666.695	696.563	897.552	980.819	751.057	941.616	1126.54	1025.36	1182.01	1364.01	1365.84	1058.77	987.882	1419.05	1188.2	1105.91	1045.64	984.918	912.098	1039.22	4.89373e-08	1.13939e-06	24.365	16.9578	255.375	3.03e-05	0.00075326
Pcsk4	278.899	393.467	469.946	674.92	663.218	860.141	1463.13	1418.51	1299.94	976.219	1154.98	1088.86	632.895	904.09	856.575	583.547	647.192	622.863	429.103	509.836	624.793	413.16	423.619	437.729	1.2703e-11	3.16675e-09	23.8669	10.6502	405.053	3.03e-05	0.00075326
Ppl	565.337	369.74	462.917	364.398	580.641	431.154	524.912	1057.9	767.905	942.665	766.081	622.326	991.233	1045.85	1052.13	801.227	933.655	791.555	843.902	665.407	705.725	344.469	472.264	510.855	2.79276e-06	2.80884e-05	24.1239	15.1604	260.471	3.03e-05	0.00075326
Rab11fip2	559.952	442.897	532.203	615.167	584.988	536.234	832.293	838.17	573.712	816.836	737.646	746.791	692.45	598.526	734.353	759.327	648.371	718.331	571.115	574.939	483.432	533.371	579.689	471.717	9.82327e-06	7.76725e-05	24.1181	12.8381	117.243	3.03e-05	0.00075326
Pitx3	385.506	308.446	396.642	229.218	115.607	80.1643	34.0483	17.7203	54.0903	22.02	10.8723	12.7005	128.194	48.3021	114.074	428.207	291.178	641.4	585.418	734.738	541.703	873.799	827.982	773.493	4.80124e-13	4.09712e-10	25.5324	23.6087	362.924	3.03e-05	0.00075326
Tspyl4	144.295	243.198	218.906	108.732	301.621	138.663	67.1509	87.7155	74.485	80.7399	109.56	87.2103	159.486	139.656	115.093	155.34	148.536	179.815	187.988	246.04	219.055	212.136	239.172	188.481	6.07033e-07	8.05056e-06	23.2214	0.0451796	63.5358	3.03e-05	0.00075326
LOC118567533	9.69148	12.8519	7.0291	16.6526	30.4228	28.1658	34.9941	64.6791	87.7859	92.2742	255.918	259.091	49.4607	193.208	99.8149	47.0108	62.4794	176.107	35.7585	27.9015	50.7172	9.09155	11.1479	5.14975	2.30026e-09	1.22388e-07	22.8474	13.3904	64.142	3.03e-05	0.00075326
Gm33149	50.6111	100.838	110.457	55.8352	32.1613	88.8307	33.1026	31.0105	14.1876	28.3114	13.3813	23.7077	19.1787	26.2511	27.5	20.4395	18.8617	43.5633	44.9536	51.5754	39.9263	45.4577	69.9275	84.4559	3.1541e-06	3.05012e-05	24.5006	1.98487	27.9062	3.03e-05	0.00075326
Gm51937	27.9976	35.59	86.3576	26.4483	16.5153	29.2491	7.5663	3.54406	7.09381	23.0685	20.072	29.6346	35.3291	24.1511	27.5	94.0216	134.39	49.1246	36.7802	64.2579	148.914	90.9155	87.1561	64.8869	9.75193e-08	1.92843e-06	24.3483	21.736	39.3417	3.03e-05	0.00075326
Cyb5b	38937.2	39360.5	37315.5	36261.5	24874.6	30943.4	27594.3	28597.9	23059.3	31481.2	25298.2	26621.2	35465.4	26425.5	31827.7	34821.7	31984.7	30967	39608.2	35895.6	33885.6	39130	37363.6	41272.2	1.78787e-06	1.93783e-05	24.2378	23.5928	6261.21	3.14e-05	0.00076209
Gjb1	32191.9	35168.8	30583.6	32278.6	34303.9	31989.9	29685.4	29583.2	27290.8	29291.8	26838.8	26592.4	26353.5	26711.1	24672.6	24851.3	26520.7	25147.2	26891.4	27145.6	27710	29295	29199.3	28771.7	3.70187e-10	3.32522e-08	25.2305	4.1876	3566.01	3.14e-05	0.00076209
Actb	16053.4	15737.7	15331.5	11293.4	12749.8	12407	11460.1	9637.19	10376.5	13384	15849.4	11916.5	15396.4	13232.7	14971.2	18392.5	18496.3	13373	20654.1	16642.8	17658.2	16293.1	18137.6	20002.7	1.87815e-07	3.1907e-06	24.9	21.8489	3779.7	3.14e-05	0.00076209
Apon	16802.9	17082.2	15396.8	14236	15817.3	14907.3	13991	13049.2	12732.5	11556.3	12463.9	11006.3	12228.9	12328.6	11472.6	13210	12556	14493.6	15654.1	14361.6	15625.2	14460.6	13864.9	14988.9	9.07166e-08	1.91032e-06	23.0477	1.64812	2312.85	3.14e-05	0.00076209
Gck	5163.41	6138.28	6325.19	4575.55	4750.31	3479.56	4346.84	8464.1	2708.06	8210.3	12510.7	11960.5	12955.7	9939.74	15562	14637.7	11418.4	9763.75	10116.6	8028.01	10663.6	4723.56	4090.25	10609.5	3.24141e-05	0.000206718	22.7107	16.2821	4232.64	3.14e-05	0.00076209
Stard7	8045.01	7186.21	7217.88	7752.28	7514.44	7548.44	8226.45	9120.64	7557.56	8236.52	8018.77	7467.06	6916.43	7308.32	7100.1	6347.48	6276.23	6854.27	6339.48	6203.42	6009.45	6921.7	6590.42	6444.4	4.35359e-10	3.46814e-08	24.1288	8.827	1016.39	3.14e-05	0.00076209
Psmc2	4637.91	4900.54	4439.38	4540.28	4438.26	4169.63	4203.08	4234.27	3746.42	4182.75	3652.27	4077.72	3938.69	3799.07	3742.04	4037.82	4115.39	4058.8	4157.19	4137.02	4182.55	4122.51	4337.53	4523.54	4.94026e-08	1.13939e-06	24.6116	2.33519	333.467	3.14e-05	0.00076209
Tmem37	1455.88	1673.72	1453.02	1303.8	1389.89	1429.96	1295.73	1220.93	1161.61	1826.61	1616.63	1609.58	2208.57	1967.79	2095.09	1909.05	2249.26	1946.45	1814.49	1911.67	1914.31	1616.28	1679.27	1668.52	4.33338e-12	1.71687e-09	22.9607	17.7635	342.324	3.14e-05	0.00076209
Ngef	989.608	1063.74	1033.28	1253.84	1501.15	1569.7	2626.45	3064.73	2699.19	2545.93	2589.29	2502.85	1711.95	2172.55	1887.32	1451.2	1554.91	1680.43	1365.98	1367.17	1374.76	1278.88	1212.08	981.543	3.33751e-14	9.72516e-11	23.61	11.4436	722.291	3.14e-05	0.00076209
Atg4d	835.621	958.952	837.467	971.728	940.5	1018.3	1166.15	1206.75	1242.3	1196.42	1095.6	1099.87	1130.53	1114.1	1087.78	897.293	1058.61	975.077	862.292	943.576	1046.72	854.606	805.687	775.553	1.15498e-09	6.85855e-08	24.569	12.1554	160.823	3.14e-05	0.00076209
Fitm2	1036.99	803.74	1024.24	992.299	757.963	859.058	1213.44	1039.3	1152.74	1550.84	1690.23	1330.17	1610	1527.82	1461.58	1465.51	1264.91	1512.67	909.288	1368.02	1047.8	1071.79	1124.92	1303.92	2.58479e-07	4.24177e-06	22.9651	14.9548	354.993	3.14e-05	0.00076209
Cask	1053.14	967.849	902.738	1020.71	1023.95	1000.97	1221.01	1176.63	1034.81	1183.84	1154.98	1156.6	1279.92	1092.05	1174.35	1151.77	1075.12	1024.2	977.741	944.422	940.966	1077.85	931.354	1027.89	0.000143518	0.000701839	22.9329	12.5023	118.288	3.14e-05	0.00076209
Endog	655.79	748.378	615.548	594.596	744.925	636.981	636.515	747.797	618.048	784.331	810.407	827.228	1011.42	979.693	983.89	713.338	864.102	938.929	758.081	718.674	805.001	660.653	622.254	734.355	5.27669e-06	4.64948e-05	22.9897	15.8527	114.682	3.14e-05	0.00076209
Itpk1	1029.45	994.542	962.987	736.633	574.557	804.893	662.051	642.361	616.274	660.599	578.743	557.977	777.24	676.23	642.686	700.052	758.005	794.335	1003.28	883.546	911.831	822.28	895.883	890.907	2.28497e-07	3.76367e-06	23.5935	23.3122	158.421	3.14e-05	0.00076209
Atg4c	722.554	671.266	639.648	727.817	679.733	625.065	684.75	678.688	650.857	721.416	660.703	707.843	789.353	747.633	791.39	770.568	822.842	792.482	764.211	736.429	823.346	772.782	724.611	748.774	1.4092e-05	0.000103598	24.6562	19.1111	66.4459	3.14e-05	0.00076209
Myh14	1316.96	1116.14	1049.35	1086.34	1056.98	1171.05	1007.26	961.326	865.444	1031.79	707.538	801.827	758.061	722.432	788.334	669.393	680.2	928.733	1015.54	999.379	913.989	1039.47	1258.7	1006.26	5.85353e-07	7.91904e-06	24.1088	3.08995	202.494	3.14e-05	0.00076209
Dnttip1	627.793	690.05	603.499	607.33	656.264	662.98	660.159	654.765	634.896	596.636	618.887	580.838	509.748	577.525	538.797	478.284	532.843	583.007	533.313	557.183	499.619	623.276	550.299	601.491	2.68933e-06	2.71466e-05	24.1387	6.25752	67.2484	3.14e-05	0.00076209
Ttc5	502.88	553.622	548.27	544.638	545.873	550.317	436.008	418.199	371.538	399.505	432.384	366.622	397.705	370.666	371.76	376.086	337.153	449.536	482.229	434.586	410.054	475.791	480.372	474.807	1.02799e-06	1.24376e-05	24.493	2.93797	78.9438	3.14e-05	0.00076209
Cep89	286.437	328.219	254.052	290.931	342.474	277.325	287.519	305.675	306.807	269.483	240.864	249.777	189.768	279.312	214.908	197.241	219.267	230.793	219.66	205.456	216.897	274.767	235.119	257.488	5.05567e-06	4.57611e-05	24.6281	6.12087	47.0657	3.14e-05	0.00076209
Coa4	195.983	211.563	165.686	152.812	193.837	180.911	158.892	136.446	164.931	154.14	199.047	172.727	198.852	199.509	197.593	219.724	218.089	216.89	260.526	230.821	210.423	216.177	179.379	219.379	3.66456e-07	5.40237e-06	23.2162	20.3399	33.5295	3.14e-05	0.00076209
Shisa2	16.1525	16.8064	23.0956	9.79565	5.21534	14.0829	13.241	17.7203	10.6407	6.29142	13.3813	5.92691	22.2069	15.7507	22.4074	27.5933	27.1137	25.9526	23.4985	18.601	31.2936	23.234	26.3495	22.6589	1.21482e-06	1.40528e-05	23.8532	20.8567	8.24082	3.14e-05	0.00076209
Fam50b	16.1525	42.5102	24.0998	14.6935	9.56146	14.0829	4.72893	4.43008	0.886726	3.14571	1.67267	2.54011	21.1975	3.15014	20.3704	17.3736	10.6097	12.9763	25.5418	21.1375	30.2145	23.234	30.4033	15.4492	5.08824e-06	4.57611e-05	23.1951	22.7741	11.2493	3.14e-05	0.00076209
Snx2	2632.85	2458.67	2363.79	2706.54	2567.69	2441.76	2808.04	2785.63	2571.51	2645.54	2452.97	2595.99	2522.5	2333.2	2291.67	2322.95	2235.11	2138.31	2111.8	2271.01	2096.67	2305.21	2176.88	2183.49	1.1617e-08	3.91012e-07	24.929	8.64178	246.417	3.25e-05	0.00078269
Eps8l2	2917.14	2748.34	2630.89	2794.7	2939.72	2611.84	1305.19	1064.1	1850.6	998.239	962.62	994.875	1509.06	1513.12	1556.3	2166.59	2249.26	2733.37	2180.25	3164.7	2475.43	2957.78	2905.54	2817.94	5.32028e-08	1.18041e-06	22.8707	0.969348	946.837	3.25e-05	0.00078269
Tra2a	1058.53	1164.58	1178.88	872.792	1044.81	1068.13	677.183	623.755	749.283	852.488	781.135	1005.88	1407.11	1124.6	1363.8	1644.36	1421.7	1335.63	1381.3	1395.92	1486.99	1300.09	1245.52	1497.55	2.6915e-09	1.22601e-07	23.2098	20.3306	374.859	3.25e-05	0.00078269
Chd7	776.395	648.528	760.147	862.997	847.493	740.978	1237.09	1212.07	1169.59	1205.86	1209.34	1154.9	1018.49	1182.35	1067.41	1019.93	905.362	1033.47	957.307	808.296	906.436	897.033	674.953	850.739	1.89399e-09	1.02743e-07	23.5751	12.7334	211.723	3.25e-05	0.00078269
Slc12a4	687.018	500.237	645.673	663.165	787.517	623.982	797.298	745.139	915.988	821.03	870.623	1016.04	793.39	845.287	718.057	607.053	658.981	662.719	567.028	647.652	646.375	621.256	601.985	682.857	6.79436e-06	5.72962e-05	22.721	11.4802	138.101	3.25e-05	0.00078269
Pdgfc	376.891	310.424	401.663	271.339	146.03	189.578	171.187	147.078	167.591	248.511	198.211	154.1	172.608	166.957	168.056	312.724	226.34	223.378	346.347	383.856	235.242	369.723	466.184	267.787	1.24467e-05	9.52919e-05	24.796	24.2599	112.177	3.25e-05	0.00078269
D130037M23Rik	104.453	123.576	119.495	162.608	130.384	121.33	208.073	158.597	184.439	180.354	130.468	138.012	152.42	129.156	117.13	109.351	106.097	106.591	106.254	109.069	99.2763	102.027	101.344	85.4859	5.13466e-10	3.74746e-08	23.9002	9.70354	31.9037	3.25e-05	0.00078269
Gm29863	27.9976	39.5444	34.1414	27.4278	16.5153	20.5827	14.1868	12.4042	9.75398	7.33999	14.2177	9.31372	19.1787	14.7006	9.16668	14.3076	10.6097	16.6838	36.7802	24.5194	18.3445	51.5188	45.6049	30.8985	5.13027e-08	1.13939e-06	24.4461	0.833712	15.3004	3.25e-05	0.00078269
Ube2k	3399.56	3311.84	3183.18	3132.65	3160.5	3144.82	2983.96	3070.93	3027.28	3249.52	2826.81	2977	3039.31	2926.48	2928.24	3373.54	3363.28	3193.1	3201.92	3293.22	3324.68	3616.42	3448.74	3441.06	3.25323e-07	4.96761e-06	24.6879	24.005	205.774	3.36e-05	0.00080428
Rdh9	2448.72	2094.86	2386.88	4553.02	2105.26	2463.43	5647.29	6765.61	3154.08	4034.9	3913.2	4697.5	4526.16	3337.05	3292.88	3150.74	2937.71	2154.07	2601.18	2604.14	2468.96	1822.35	2054.25	1812.71	1.17438e-08	3.91012e-07	24.0526	11.224	1217.74	3.36e-05	0.00080428
Nop16	1244.82	1232.8	1041.31	1062.83	1029.16	989.054	882.419	954.238	861.011	1266.67	1195.96	1182	1560.54	1319.91	1321.02	1695.45	1657.47	1319.88	1239.29	1300.38	1466.48	1298.07	1098.57	1305.98	1.1994e-09	6.85855e-08	22.6835	18.076	247.748	3.36e-05	0.00080428
Morc3	628.87	590.2	600.486	672.961	777.955	730.145	927.817	1264.34	915.101	1329.59	1384.97	1521.52	1134.57	1128.8	1186.58	1422.59	1321.5	1326.36	999.196	803.223	896.724	748.538	698.262	957.854	5.60891e-09	2.20531e-07	24.0205	14.5181	369.281	3.36e-05	0.00080428
Nlrx1	525.494	506.168	509.108	518.19	449.389	541.651	478.568	456.298	430.949	495.974	365.478	383.556	401.742	411.618	396.204	301.482	377.234	392.997	398.452	456.569	365.812	489.933	505.708	453.178	3.04146e-06	2.99915e-05	24.9342	4.06757	74.7835	3.36e-05	0.00080428
Dph6	344.586	334.15	324.343	371.255	350.297	296.825	213.748	227.706	227.888	244.317	180.648	183.734	191.786	179.558	177.222	251.406	226.34	245.623	299.35	219.83	217.976	309.113	329.369	279.116	3.25323e-07	4.96761e-06	24.0056	2.58655	77.3048	3.36e-05	0.00080428
Rhoj	162.601	187.836	154.64	178.281	174.714	136.496	132.41	132.016	120.595	139.46	126.286	128.699	141.316	157.507	147.685	159.428	144.999	143.666	185.944	185.164	180.208	174.76	224.984	165.822	2.79276e-06	2.80884e-05	24.6219	24.2902	28.7324	3.36e-05	0.00080428
Phf14	1204.97	1097.36	991.104	1274.41	1149.98	1217.63	1495.29	1559.39	1338.07	1583.34	1361.55	1471.57	1137.6	1228.55	1188.61	1196.73	1150.56	1135.43	1134.06	1146.5	1008.95	1036.44	1089.45	924.895	1.26288e-08	3.96891e-07	23.9845	10.7382	204.128	3.48e-05	0.00082602
Pdk4	1286.81	1335.61	1511.26	720.96	387.674	413.821	188.212	119.612	103.747	271.58	163.085	189.661	789.353	516.623	998.149	747.063	449.144	1394.03	1719.47	1660.56	558.969	1808.21	1315.45	2361.68	2.38555e-08	6.71128e-07	24.7856	23.6851	768.618	3.48e-05	0.00082602
Ccnk	793.625	767.162	830.438	806.182	870.093	867.724	961.865	965.756	1025.94	859.827	909.094	905.971	827.71	825.336	750.649	738.887	701.42	744.284	765.233	760.103	693.855	801.067	757.042	819.841	1.1994e-09	6.85855e-08	22.5506	8.94941	93.7607	3.48e-05	0.00082602
Gm9222	517.956	597.12	589.441	554.434	532.834	553.567	470.056	474.018	534.696	511.702	511	535.962	654.093	575.425	712.964	847.216	852.313	775.798	776.471	725.438	865.43	705.1	598.944	743.624	2.6915e-09	1.22601e-07	24.2158	20.2472	155.732	3.48e-05	0.00082602
Elk4	292.898	211.563	287.189	392.805	282.498	311.991	395.339	419.971	393.706	333.445	276.826	334.447	298.783	220.51	283.149	265.713	187.438	257.672	241.115	223.212	185.603	263.655	249.307	257.488	5.13027e-08	1.13939e-06	23.1138	8.78888	69.4008	3.48e-05	0.00082602
Loxl4	273.515	501.225	375.555	141.057	157.329	121.33	91.7413	77.0833	99.3133	59.7685	77.779	82.1301	69.6488	75.6033	83.5186	120.593	76.6257	76.931	376.997	239.276	206.106	276.787	377.001	382.112	2.38555e-08	6.71128e-07	24.4236	0.846506	146.018	3.48e-05	0.00082602
Zc4h2	87.2233	98.861	83.3451	78.3652	81.707	76.9144	52.9641	51.3889	29.2619	44.0399	39.3077	50.8021	44.4137	33.6015	60.0927	63.3624	64.8371	55.6127	96.0372	77.7858	80.9317	51.5188	84.1157	79.3062	1.07083e-06	1.25707e-05	22.8641	1.0145	22.4482	3.48e-05	0.00082602
Mettl7b	20725.8	22750.9	22022.2	20169.2	23823.7	21514.4	23622	19257.5	21572.3	25502.3	23781.1	23186.9	27056	25128.7	26903.2	27200.9	26230.7	26828.5	25157.7	25437.7	27319.3	20875.2	24595.2	24655	1.01113e-05	7.98649e-05	23.7962	17.6383	2861.4	3.6e-05	0.00084433
Galm	6272.54	6006.8	5146.31	5553.15	5471.76	6015.57	6021.83	6241.09	5570.41	6321.83	6099.38	5997.19	6966.9	6338.08	6781.31	6853.36	6541.48	6724.51	6367.06	6152.69	6127.07	5733.74	5325.64	5642.07	1.12643e-05	8.69444e-05	22.7867	16.3455	524.135	3.6e-05	0.00084433
S100a10	4015.5	4890.65	3878.06	3203.18	1978.35	3932.38	1675.93	1975.81	1424.97	2329.92	1380.79	1699.33	2178.29	2259.7	2403.71	2868.68	2640.64	2993.82	3693.35	3490.22	2911.39	3041.63	3974.72	3533.76	3.8811e-10	3.43067e-08	23.4458	0.415645	992.647	3.6e-05	0.00084433
Abhd4	1876.92	1874.4	1713.09	1807.3	1761.05	1871.94	1646.62	1560.27	1498.57	1751.11	1398.35	1494.43	1363.7	1572.97	1394.35	1285.64	1543.12	1403.3	1525.36	1585.31	1450.3	1642.54	1834.33	1673.67	1.10706e-06	1.29754e-05	25.0178	3.55039	198.3	3.6e-05	0.00084433
Arhgef7	1276.05	1223.9	1197.96	1060.87	985.7	1150.47	1030.91	1001.2	1004.66	1139.8	948.402	969.474	1220.37	1257.95	1203.89	1311.19	1213.04	1247.58	1379.26	1240.35	1197.79	1397.07	1353.96	1240.06	2.31734e-05	0.000156039	23.5572	21.2623	151.916	3.6e-05	0.00084433
C1qtnf1	715.016	544.724	591.449	719	623.234	627.231	848.371	947.15	704.947	901.77	823.788	795.9	805.503	704.581	679.353	710.272	735.607	695.159	584.397	600.304	646.375	616.205	604.012	674.617	4.66395e-05	0.000279145	23.3517	11.6963	109.208	3.6e-05	0.00084433
Maff	68.9172	126.542	90.3742	227.259	284.236	255.659	527.749	338.458	472.625	276.822	257.591	283.645	161.504	256.211	182.315	92.9996	113.17	135.324	56.192	77.7858	103.593	79.8036	66.8872	58.7072	9.94283e-12	2.69513e-09	23.697	9.62125	129.074	3.6e-05	0.00084433
A930033H14Rik	29.0744	24.7153	32.133	65.6308	89.5301	179.828	357.507	446.552	180.892	256.9	690.811	463.993	143.335	210.009	223.056	134.9	146.178	202.06	86.8422	93.0048	60.429	53.5391	24.3226	54.5874	3.00522e-11	5.05127e-09	23.5744	11.7621	163.656	3.6e-05	0.00084433
Galnt7	178.754	145.326	136.565	167.506	180.799	146.246	194.832	176.317	191.533	238.025	225.81	232.843	203.899	223.66	187.408	212.571	190.975	151.081	171.641	183.473	147.835	164.658	138.842	164.792	6.07033e-07	8.05056e-06	23.188	12.964	28.5467	3.6e-05	0.00084433
Il20rb	33.3818	49.4305	56.2328	59.7535	49.5458	53.0818	47.2893	47.8448	49.6566	36.7	44.3257	24.5544	21.1975	36.7516	36.6667	17.3736	21.2194	29.6601	24.5201	36.3564	16.1864	37.3764	37.4974	30.8985	1.87815e-07	3.1907e-06	25.0041	6.23224	14.8742	3.6e-05	0.00084433
Gm22753	20.4598	6.92027	15.0624	15.673	17.3845	19.4994	29.3194	27.4665	21.2814	22.02	28.4353	29.6346	27.2539	19.9509	15.2778	10.2197	11.7886	12.9763	13.2817	14.3735	17.2654	15.1526	10.1344	15.4492	5.18233e-06	4.64192e-05	23.2592	10.8429	6.96845	3.6e-05	0.00084433
Osbpl1a	5806.27	5498.65	5203.54	5637.4	5645.61	6259.31	6975.18	7617.96	6591.92	7201.58	6461.51	7079.27	6304.73	5528.49	5753.62	6147.17	5354.37	5897.73	5385.24	5433.17	5016.69	5233.7	4790.54	4874.76	1.21955e-08	3.91012e-07	24.1814	10.9433	947.262	3.72e-05	0.0008573
Scamp1	2811.61	2467.57	2189.06	3004.32	3777.65	2892.41	3786.93	3035.49	3843.96	3097.48	2946.4	2774.64	2614.35	2420.36	2350.74	2286.16	2334.14	2352.42	2099.54	2032.58	2106.38	2304.2	2381.59	2026.94	1.63162e-10	1.86602e-08	24.0683	8.67737	653.633	3.72e-05	0.0008573
Bfar	2360.41	1945.59	1852.67	2391.12	2401.67	2368.1	3007.6	2875.12	3168.27	2730.48	2529.07	2424.11	2194.44	2348.95	1932.13	1969.34	2081.86	2046.55	1917.68	1876.16	1779.42	1979.94	1875.88	1873.48	6.09773e-09	2.25484e-07	23.5535	9.50166	432.896	3.72e-05	0.0008573
Arih2	2006.14	1782.46	1831.58	2083.53	2062.67	1996.52	2420.27	2582.73	2539.58	2269.11	2444.6	2213.28	1963.29	1895.33	1754.91	1810.94	1880.28	1749.02	1639.78	1731.58	1648.85	1914.28	1766.43	1798.29	5.9941e-11	9.2355e-09	23.0828	9.55224	348.61	3.72e-05	0.0008573
Cyth1	1505.41	2069.16	1811.5	2024.76	2081.79	2281.43	2739	2915.88	2489.04	2365.57	2217.12	2494.38	1988.52	1874.33	2030.93	1763.93	1711.7	2093.82	1901.33	1625.89	1667.19	1461.72	1694.48	1526.39	2.49213e-09	1.22601e-07	24.025	9.94487	427.627	3.72e-05	0.0008573
Gusb	1248.05	1278.27	1076.46	1112.79	1329.04	1161.3	1187.91	1178.4	1215.7	1418.71	1555.58	1446.17	1705.89	1599.22	1590.93	1382.73	1554.91	1475.59	1388.45	1312.21	1436.27	1352.62	1174.58	1397.64	1.7704e-07	3.10759e-06	23.4204	16.0769	197.675	3.72e-05	0.0008573
Ppfibp1	1912.45	1660.87	1751.25	2013.01	2191.31	2194.77	1971.02	1912.02	1799.17	1212.15	1114	1217.56	1190.09	882.039	1053.15	1174.25	1098.69	1064.98	1328.17	1237.81	1207.5	1551.62	1395.51	1474.89	9.44196e-13	6.54653e-10	24.0645	5.41952	504.601	3.72e-05	0.0008573
Cry1	668.712	733.549	696.885	397.703	262.506	275.159	420.875	546.671	379.519	839.905	750.191	741.711	1586.78	1256.9	1614.35	2113.44	1716.41	1805.56	2611.39	2028.35	2231.56	1620.32	1238.43	1334.82	4.8216e-14	9.72516e-11	24.8375	19.9745	855.274	3.72e-05	0.0008573
Snupn	387.659	454.761	363.505	384.969	347.69	362.906	290.357	325.168	226.115	325.057	267.627	274.331	349.253	361.216	302.5	359.735	313.576	342.945	438.298	394.848	394.947	383.865	401.323	395.501	2.44989e-06	2.48882e-05	23.3535	0.0811638	58.2537	3.72e-05	0.0008573
Entpd6	298.282	363.808	312.293	250.769	268.59	313.074	239.284	223.276	221.681	257.948	268.463	246.39	302.821	253.061	261.76	299.438	286.462	330.896	320.805	315.371	298.908	339.418	297.952	377.992	3.04146e-06	2.99915e-05	24.2692	23.2202	43.9802	3.72e-05	0.0008573
Bach2	307.974	335.139	475.971	249.789	549.35	405.155	347.104	334.914	346.71	277.871	373.005	235.383	112.044	153.307	145.648	194.175	190.975	205.767	340.217	253.649	251.428	334.367	263.495	334.734	8.6886e-06	6.97446e-05	23.415	5.18126	102.382	3.72e-05	0.0008573
Cdin1	209.982	194.756	186.773	191.015	228.606	203.661	147.543	106.322	118.821	142.606	104.542	111.765	82.771	97.6543	105.926	87.8898	114.349	112.152	157.338	118.37	111.146	185.872	141.882	149.343	5.82463e-09	2.20531e-07	24.6495	3.44039	50.9143	3.72e-05	0.0008573
Tamm41	123.836	111.713	86.3576	105.793	103.438	113.747	115.386	138.218	122.368	110.1	137.995	138.859	99.9309	108.155	113.056	77.67	99.024	100.103	80.7121	89.6228	79.8527	73.7426	83.1023	85.4859	2.79276e-06	2.80884e-05	24.6413	10.1779	21.5287	3.72e-05	0.0008573
Efna3	144.295	273.845	193.802	201.79	222.521	201.494	79.4461	48.7308	155.177	55.5742	48.5073	38.9483	76.7146	50.4022	46.8519	42.9229	71.9103	44.4902	96.0372	82.0133	104.672	151.526	95.2636	162.732	2.68421e-07	4.35658e-06	24.6398	3.22906	74.6946	3.72e-05	0.0008573
Map3k6	51.6879	27.6811	36.1497	36.2439	54.7611	48.7486	69.9882	101.006	77.1452	92.2742	102.869	154.1	71.6676	81.9036	90.6483	50.0767	74.268	64.8815	45.9753	64.2579	76.6154	33.3357	34.4571	57.6772	9.76948e-08	1.92843e-06	23.5599	12.744	29.7827	3.72e-05	0.0008573
Gm34014	32.3049	56.3508	73.3035	71.5082	66.9302	58.4983	34.9941	13.2902	53.2035	9.43713	21.7447	12.7005	27.2539	22.051	23.426	18.3955	21.2194	12.9763	20.4335	23.674	35.61	63.6409	32.4302	59.7371	1.89449e-05	0.000133227	24.2242	3.72987	22.7511	3.72e-05	0.0008573
Mir670hg	0	2.96583	2.00832	1.95913	2.60767	1.0833	2.83736	3.54406	0.886726	6.29142	5.85433	12.7005	13.1222	11.5505	14.2593	7.15382	10.6097	10.1957	4.08669	17.7555	14.0282	2.02034	2.02689	4.1198	5.27669e-06	4.64948e-05	23.1195	16.7517	5.03311	3.72e-05	0.0008573
Serinc3	11021.4	9598.42	8862.69	9236.32	10311.6	9494.05	11414.7	11943.5	10645.1	12989.7	12197.9	13244.1	12705.4	12047.2	11189.5	12770.6	13157.2	11827	12900.7	10736.1	11704.9	10999.8	9703.71	9644.45	7.78189e-06	6.51781e-05	24.9484	15.5897	1566.69	3.84e-05	0.00086674
Ceacam1	9788.4	8172.84	8657.85	8318.46	8541.86	8367.42	8955.66	8269.18	7688.8	6582.92	6569.4	6266.44	6570.2	6208.92	6514.45	6518.15	6392.94	7049.84	8577.96	7267.9	7065.88	8193.51	7303.88	8176.78	2.13505e-06	2.19409e-05	23.5375	3.82004	1214.07	3.84e-05	0.00086674
Edf1	4481.77	5180.32	4117.05	4390.41	4374.8	4424.2	4496.27	4655.12	4616.3	5187.28	5055.64	5225.85	5624.39	5459.19	5622.23	4525.3	5161.03	5249.84	4627.15	4837.94	5042.59	4376.07	4266.59	4684.21	3.04146e-06	2.99915e-05	22.7802	15.2767	493.24	3.84e-05	0.00086674
Sf3b2	4903.89	4396.35	4227.5	4466.81	4594.72	4418.79	5033.48	5146.86	4558.66	5292.13	5173.56	4927.81	4915.79	5360.48	5158.8	4434.34	4354.7	4573.22	4517.84	4294.29	4249.46	4327.58	4333.48	4388.62	2.79276e-06	2.80884e-05	23.2585	12.3124	399.683	3.84e-05	0.00086674
Psmd3	3796.91	3925.77	3724.42	3952.54	3598.59	3897.72	3801.12	3944.54	3439.61	3784.29	3525.98	3550.22	3264.41	3289.79	3456.86	2891.16	3145.19	3225.54	3414.43	3422.58	3339.78	3510.35	3496.38	3923.08	1.01333e-07	1.95844e-06	23.9618	5.78633	310.854	3.84e-05	0.00086674
Klc4	2741.61	2862.03	2560.6	2619.36	2517.27	2739.67	2855.33	3168.39	2968.76	2941.24	3157.16	3048.13	2972.69	3299.24	3193.06	2646.91	2878.77	3080.02	2643.07	2682.77	2752.76	2659.78	2516.38	2661.39	3.42543e-05	0.000217081	23.1738	13.2883	242.177	3.84e-05	0.00086674
Klhl21	1255.59	987.621	1024.24	1922.89	1602.85	1886.03	2624.56	2596.91	2388.84	2114.97	1787.24	2133.69	1359.66	1729.43	1399.45	1422.59	1299.1	1481.15	1042.11	1256.41	1082.33	1171.8	1157.35	1104.11	3.5728e-09	1.58539e-07	23.6902	9.79228	678.318	3.84e-05	0.00086674
Slc9a8	1607.71	1484.89	1726.15	1866.07	1898.38	1686.7	1960.62	1874.81	1849.71	1944.05	1806.48	1665.46	1527.23	1807.13	1695.84	1417.48	1480.64	1594.23	1543.75	1540.5	1410.37	1623.35	1645.83	1670.58	5.08824e-06	4.57611e-05	22.039	8.86044	195.117	3.84e-05	0.00086674
Ifrd2	1101.6	1039.03	1059.39	1056.95	1063.06	1165.63	1327.88	1247.51	1376.2	1410.33	1329.77	1447.86	1417.2	1339.86	1393.34	1145.63	1276.7	1195.67	1172.88	1130.43	1273.33	1087.95	1087.42	1230.79	9.42057e-08	1.91032e-06	23.4751	13.2665	141.531	3.84e-05	0.00086674
Tpst2	1084.37	1261.47	1062.4	1098.09	1156.94	932.722	916.468	901.963	893.82	1028.65	924.148	989.795	1230.46	1223.3	1204.91	1163.01	1352.15	1291.14	1231.12	1346.88	1278.72	1186.95	1004.32	1289.5	1.52073e-06	1.71184e-05	21.9322	19.4498	180.141	3.84e-05	0.00086674
Cwf19l2	1237.28	1267.4	1194.95	1262.66	1195.18	1279.38	1239.93	1243.08	1060.52	1059.06	1016.14	950.846	967.008	905.14	851.483	1025.04	925.403	1020.49	1097.28	955.413	956.074	1123.31	1152.28	1003.17	5.07498e-08	1.13939e-06	24.7058	4.69964	173.329	3.84e-05	0.00086674
Noct	90.4538	101.827	90.3742	150.853	727.54	495.069	1196.42	2001.51	559.524	1824.51	3334.46	3177.67	1108.32	1273.71	1991.21	1595.3	1479.46	1323.58	730.496	788.85	911.831	336.387	205.729	446.998	2.10188e-10	1.9431e-08	23.4459	13.3133	855.196	3.84e-05	0.00086674
Dis3l	1198.51	1082.53	968.008	1092.21	1041.33	1068.13	1028.07	1019.8	1056.09	976.219	888.186	911.051	889.284	920.89	913.612	828.821	805.159	870.34	1027.8	971.478	1011.11	1116.24	1083.37	1119.56	2.75117e-08	7.14757e-07	22.7849	4.15868	104.278	3.84e-05	0.00086674
Zfp326	828.083	710.811	755.126	732.715	758.832	862.308	769.871	770.833	718.248	825.225	872.296	918.672	1106.31	985.993	1031.76	1073.07	981.988	1095.57	934.83	881.855	903.198	853.596	847.238	948.584	5.16295e-07	7.30551e-06	23.9748	17.3644	138.596	3.84e-05	0.00086674
Nicn1	706.401	818.569	681.823	628.881	765.786	723.645	677.183	618.438	568.391	543.159	489.255	502.094	659.14	491.421	564.26	699.03	737.964	666.426	855.14	780.395	814.713	847.534	703.329	806.451	9.07166e-08	1.91032e-06	22.7152	0.623427	130.883	3.84e-05	0.00086674
Slc38a9	471.652	514.077	591.449	613.207	667.564	622.898	633.677	673.371	698.74	613.414	621.396	626.559	587.472	643.678	573.427	553.91	550.526	614.521	508.793	517.445	534.15	552.564	575.635	546.904	6.73198e-07	8.71935e-06	23.4748	9.94067	62.3512	3.84e-05	0.00086674
Dsg1c	330.587	279.777	293.214	323.256	665.826	370.489	979.835	1121.69	603.86	541.062	865.605	758.645	755.033	578.575	676.297	430.251	442.071	469.001	402.539	376.247	408.975	341.438	240.186	265.727	2.91232e-09	1.31066e-07	23.8257	11.5885	243.401	3.84e-05	0.00086674
Zbtb21	438.27	488.373	617.557	332.072	297.275	334.74	240.23	228.592	260.697	507.508	412.312	560.517	585.454	470.421	576.482	870.722	741.501	622.863	747.864	667.098	861.114	686.917	707.383	719.935	4.35359e-10	3.46814e-08	24.8533	20.7917	246.758	3.84e-05	0.00086674
Dnajc18	421.041	424.114	450.867	410.438	419.835	405.155	372.64	447.438	367.104	437.254	470.019	475.846	583.435	489.321	554.075	504.855	549.347	503.295	503.685	556.338	496.381	459.628	428.686	509.825	7.65271e-07	9.73571e-06	23.1511	18.0141	65.5879	3.84e-05	0.00086674
Ung	111.99	136.428	109.453	133.221	203.398	83.4142	227.935	205.555	243.85	164.625	214.101	194.742	148.382	179.558	129.352	141.032	153.251	132.544	90.9288	90.4683	145.677	122.231	99.3174	105.055	5.46514e-06	4.74023e-05	23.8801	10.8901	43.8045	3.84e-05	0.00086674
Slc26a6	150.756	166.087	116.482	114.609	104.307	140.829	75.663	75.3113	94.8797	91.2256	90.324	90.5971	141.316	124.956	129.352	127.747	173.292	104.737	196.161	188.546	208.264	213.146	155.057	190.541	2.35624e-08	6.71128e-07	24.6004	22.8273	50.4706	3.84e-05	0.00086674
Slco1b2	73106.1	52532.8	56510	84487.5	50310.7	67738.8	92113	88316.2	86064.7	87597.6	74059	74759.6	67280.7	68166.9	56609.3	68130.9	59098.4	58743.8	52303.5	51255.8	49811.9	58066.7	61835.2	49235.8	1.21085e-06	1.40435e-05	23.4054	9.92626	14383.6	3.97e-05	0.00088325
Crebl2	2705	2470.54	2486.29	2733.97	2695.46	2830.67	3401.05	3624.69	3281.77	3513.76	3336.97	3185.29	3288.63	3131.24	3081.02	2964.75	3149.91	3029.04	2848.42	2914.43	2735.49	2892.12	2596.44	2581.06	4.17964e-10	3.46814e-08	23.7763	12.6735	359.537	3.97e-05	0.00088325
Glt1d1	1941.53	2071.14	2061.53	2659.52	2414.7	2707.17	2620.78	3132.95	2722.25	3055.53	2722.26	2686.59	3363.33	3989.12	3804.17	2736.85	2832.79	4293.3	2808.58	2574.54	2612.48	2263.8	2931.89	1952.79	3.80029e-07	5.55814e-06	24.9574	15.3763	663.798	3.97e-05	0.00088325
Susd6	1539.87	1357.36	1301.39	1664.28	1773.22	1695.37	2145.05	2273.51	1962.32	2228.21	2020.58	2358.91	1628.17	1709.47	1727.41	1711.81	1631.54	1941.81	1568.27	1470.32	1457.85	1485.96	1481.65	1425.45	8.52416e-08	1.87439e-06	23.9472	11.3447	371.682	3.97e-05	0.00088325
Clcn7	1472.03	1203.14	1301.39	1473.27	1332.52	1588.12	1721.33	1632.93	1685.67	1654.64	1609.11	1486.81	1252.67	1437.51	1218.15	1243.74	1233.08	1321.73	1213.75	1179.47	1184.84	1365.75	1414.77	1310.1	5.13027e-08	1.13939e-06	22.2395	8.9662	216.019	3.97e-05	0.00088325
Xrn1	1111.29	900.624	1046.33	1184.29	1183.01	1147.22	1287.22	1291.81	1111.95	1134.55	1010.29	1003.34	959.942	910.39	863.705	934.084	803.98	919.464	990.001	940.194	869.747	1023.3	1032.7	829.11	1.03259e-06	1.24376e-05	23.7917	7.59047	161.93	3.97e-05	0.00088325
Ifngr2	775.319	678.187	601.49	727.817	925.723	834.142	825.672	704.382	841.503	668.988	629.759	637.567	585.454	597.476	627.408	528.361	556.42	593.203	585.418	659.489	581.63	652.571	662.791	633.419	1.20638e-08	3.91012e-07	23.3921	6.66328	116.659	3.97e-05	0.00088325
Bcas3	936.843	662.369	712.952	857.119	860.532	818.976	993.076	1087.14	943.476	965.733	1008.62	889.884	778.25	879.939	793.427	659.173	594.144	727.6	645.697	678.09	574.076	810.158	744.88	805.421	1.05087e-07	2.01343e-06	22.0027	9.39821	187.895	3.97e-05	0.00088325
Celsr1	838.852	916.442	1004.16	534.842	332.913	484.236	266.712	355.292	216.361	423.622	390.568	448.752	1365.72	759.183	1205.93	1028.11	985.524	1049.23	1553.96	1155.8	1144.91	1137.45	1006.35	1275.08	1.25106e-08	3.96891e-07	23.3032	20.5091	496.649	3.97e-05	0.00088325
Wdr6	772.088	632.711	770.189	887.486	729.279	769.144	828.509	761.087	894.706	794.816	741.828	662.121	481.485	557.574	471.575	447.625	501.014	521.833	355.542	511.526	440.269	541.452	612.119	563.383	3.52884e-07	5.27946e-06	24.3182	7.43199	185.606	3.97e-05	0.00088325
Gm6652	439.347	374.683	397.646	432.968	290.321	370.489	528.695	489.966	483.266	680.522	517.69	511.408	488.551	522.923	496.019	464.998	492.762	539.444	418.886	467.561	416.529	384.876	417.538	397.561	2.12475e-06	2.19409e-05	23.7298	13.6366	75.0453	3.97e-05	0.00088325
Brd9	512.572	494.305	548.27	559.332	591.942	540.567	551.394	512.117	527.602	449.837	457.474	479.233	391.648	408.468	429.815	334.185	416.136	470.855	371.889	350.036	414.371	464.679	466.184	475.837	1.12921e-08	3.91012e-07	24.608	6.05551	86.1938	3.97e-05	0.00088325
Npnt	85.0697	53.385	59.2453	34.2848	25.2075	62.8315	14.1868	12.4042	27.4885	12.5828	11.7087	8.46702	23.2163	11.5505	27.5	50.0767	31.8291	89.9073	29.6285	104.842	49.6381	78.7934	142.895	115.354	2.52577e-08	6.71128e-07	25.0861	24.5949	34.6157	3.97e-05	0.00088325
Serpinf2	32831.5	29503.1	24568.7	29347.8	35653.8	29023.8	27879	27331.8	23985	20150.4	21028.8	19925.4	19197.8	21628.8	20096.4	19572.8	19398.1	21609.3	25749.2	22037.9	21759.8	24678.5	24552.7	24661.1	3.25323e-07	4.96761e-06	24.3016	4.48527	4757.8	4.1e-05	0.00090067
Nat8f5	786.087	1364.28	1009.18	757.204	263.375	669.48	315.893	390.733	192.419	1494.21	991.055	1242.96	2075.33	2051.79	1929.08	2147.17	2065.36	2019.67	1617.31	1829.66	1944.52	1412.22	1465.44	1685	1.03252e-11	2.69513e-09	23.4869	18.5145	850.682	4.1e-05	0.00090067
Stx7	1281.43	1280.25	1109.59	1097.11	962.231	1037.8	882.419	859.435	818.448	1058.01	986.873	963.547	1119.43	906.19	1053.15	1218.19	1110.48	1090.94	1349.63	1123.67	1197.79	1267.77	1197.89	1164.87	5.85353e-07	7.91904e-06	23.4635	22.4128	150.342	4.1e-05	0.00090067
Ddx58	1508.64	1447.33	1323.48	1285.19	1330.78	1295.63	1246.55	1242.19	1120.82	1172.3	1041.23	1083.78	1054.83	1119.35	988.983	1019.93	1039.75	960.247	1264.83	1100.84	1076.93	1210.19	1428.95	1058.79	2.6915e-09	1.22601e-07	25.485	3.35339	165.287	4.1e-05	0.00090067
Usp2	71.0709	44.4875	51.212	144.976	168.629	283.825	2084.51	2705.89	1757.49	2276.45	2121.78	2402.94	982.149	1398.66	1489.08	913.645	966.663	958.393	406.626	503.917	530.912	152.536	168.232	188.481	2.40716e-13	2.54322e-10	23.3247	12.0753	1125.5	4.1e-05	0.00090067
Nup93	344.586	296.583	344.426	300.726	207.744	252.409	239.284	251.628	224.342	211.811	220.792	188.815	215.003	200.559	232.222	200.307	227.519	263.234	290.155	229.13	229.846	280.828	324.302	285.296	1.85408e-06	1.97772e-05	23.9707	1.89897	46.5083	4.1e-05	0.00090067
Tox	132.45	122.588	172.715	182.199	132.122	214.494	348.995	364.152	153.404	257.948	296.062	283.645	228.125	180.608	238.334	154.318	103.739	181.668	102.167	162.336	117.621	108.088	144.922	161.702	8.49401e-05	0.000461677	23.2119	10.9275	74.2088	4.1e-05	0.00090067
Gm19426	73.2245	101.827	87.3617	74.4469	75.6225	98.5804	64.3135	54.9329	50.5434	32.5057	73.5973	55.0356	69.6488	66.1529	84.5371	62.3404	91.9508	82.4922	99.1022	82.0133	116.542	109.099	110.465	108.145	1.78787e-06	1.93783e-05	24.6797	23.921	24.9778	4.1e-05	0.00090067
Galnt18	117.375	89.9635	74.3077	89.1404	79.0994	67.1647	61.4762	52.2749	54.0903	60.8171	58.5433	45.7219	59.5548	33.6015	35.6482	63.3624	56.5851	42.6364	72.5387	82.0133	60.429	74.7527	104.385	93.7255	5.85353e-07	7.91904e-06	24.3295	1.99823	25.3731	4.1e-05	0.00090067
Lag3	36.6123	77.1116	42.1746	30.3665	33.0305	60.6649	16.0784	19.4923	28.3752	29.36	37.635	22.8609	47.4419	49.3522	50.926	52.1207	69.5525	64.8815	103.189	82.0133	100.355	92.9358	47.6318	80.3361	2.13865e-11	4.56252e-09	23.9881	21.6403	29.4056	4.1e-05	0.00090067
Gm40264	60.3026	61.2938	54.2245	64.6513	53.0227	32.499	31.211	23.9224	41.6761	20.9714	29.2717	30.4813	37.3479	30.4513	23.426	37.813	38.9023	50.9783	48.0186	47.3479	49.6381	62.6307	59.7931	41.198	5.85353e-07	7.91904e-06	23.3945	1.22009	14.8698	4.1e-05	0.00090067
Gm30896	10.7683	10.8747	13.0541	7.83652	5.21534	6.49981	5.67472	0.886015	1.77345	4.19428	4.18167	0.846702	7.06582	4.20018	3.05556	2.04395	5.89428	3.70752	7.15171	10.146	12.9491	11.1119	16.2151	12.3594	2.21413e-06	2.25758e-05	24.483	0.437277	5.48893	4.1e-05	0.00090067
Hspd1	22509	21684.2	19676.5	21513.2	22441.6	19905.7	20990.8	21914.7	19508	26081.1	22287.5	23671.2	26636.1	27654	24999.6	28608.1	24047.5	26436.5	24070.6	22645.8	21753.4	19933.7	22036.3	22226.3	1.89449e-05	0.000133227	22.704	15.9842	2738.54	4.23e-05	0.00091902
Hsp90aa1	7157.7	8227.21	5800.01	5444.42	7478.8	7232.12	4406.42	3519.25	4381.31	7254.01	6423.04	7850.62	14616.1	14112.6	13058.4	18536.6	14728.6	13633.5	13575	11867.4	13477.8	8129.87	9546.63	10809.3	3.00522e-11	5.05127e-09	23.1608	18.4484	5226.04	4.23e-05	0.00091902
Hspb8	3607.39	3875.35	3702.33	3700.8	4667.73	3723.31	4333.6	4601.96	3879.43	4336.89	6091.02	5130.17	4739.15	5545.29	5379.82	5215.13	4957.09	4672.4	5193.16	4826.1	5268.12	3882.09	3912.9	4372.14	6.28125e-06	5.37663e-05	24.3344	15.9591	742.888	4.23e-05	0.00091902
Rab5if	3690.3	4092.85	3355.89	3837.93	3974.09	3835.97	4181.32	4332.61	4295.3	4155.48	4340.57	4053.16	4319.23	4116.18	4018.06	3714.88	4065.88	3792.79	3562.57	3605.2	3869.62	3537.62	3421.38	3751.08	1.78787e-06	1.93783e-05	24.1184	11.8501	320.944	4.23e-05	0.00091902
Ltbr	2380.87	2341.03	2422.03	2619.36	2529.44	2729.92	3382.13	3572.41	3244.53	2924.46	3090.25	2855.08	2526.53	2794.17	2565.65	2274.91	2325.88	2172.61	2110.78	2236.34	2471.12	2244.6	2073.5	2335.93	2.6915e-09	1.22601e-07	23.5099	9.96944	460.983	4.23e-05	0.00091902
Irgm1	2975.28	2787.88	2903.02	2283.36	2014.86	2311.76	2251.92	2073.28	2124.59	2109.72	2160.25	2206.51	2085.43	2631.41	1914.82	2475.22	2631.21	2234.71	2698.24	2865.39	2847.72	2413.3	3174.1	2251.47	0.000522872	0.00209328	24.2971	23.5331	292.075	4.23e-05	0.00091902
Rb1cc1	2699.62	2156.16	2115.76	2911.27	2555.52	2507.84	3165.55	3149.78	3170.93	3313.48	2801.72	2949.06	2725.39	2609.36	2351.76	2632.61	2197.39	2260.66	2530.68	2241.42	2103.15	2631.5	2274.16	2079.47	1.71271e-05	0.000123537	23.4494	10.2317	395.183	4.23e-05	0.00091902
Stx4a	1341.73	1696.45	1545.4	1459.55	1442.91	1525.29	1052.66	1028.66	898.253	903.867	908.258	971.167	1010.41	949.242	984.909	1112.93	1119.91	1216.99	1302.63	1256.41	1254.98	1241.5	1339.77	1404.85	9.13174e-10	6.29211e-08	23.4814	1.77109	273.528	4.23e-05	0.00091902
D630039A03Rik	853.927	814.615	763.16	1013.85	1010.04	996.637	823.78	700.838	790.073	632.288	804.553	681.595	505.711	579.625	557.13	649.975	531.664	512.564	586.44	621.441	566.522	686.917	890.816	743.624	5.82463e-09	2.20531e-07	23.4126	5.57811	171.543	4.23e-05	0.00091902
Tnfrsf19	226.135	202.665	235.977	353.623	227.737	303.324	426.55	380.986	259.811	273.677	303.589	252.317	318.971	254.111	322.871	198.263	185.081	198.352	163.468	174.173	141.361	191.933	188.5	191.571	2.52577e-08	6.71128e-07	24.009	9.86892	90.2417	4.23e-05	0.00091902
Wdr89	99.0685	100.838	91.3783	91.0995	77.3609	71.4979	61.4762	46.9588	51.4301	58.7199	49.3437	65.196	94.8838	86.1038	62.1297	88.9117	81.3411	113.079	162.446	124.288	94.9599	149.506	141.882	139.043	1.15498e-09	6.85855e-08	25.441	23.6765	40.0758	4.23e-05	0.00091902
Acsl1	59464.8	55741.8	52332.7	51580.9	45513.4	48391.1	51914.2	48885	45637.1	62471.7	61082.4	53970.5	65471.9	59525	57127.8	73430.9	67382.3	76316.4	69518.7	72236	64192.9	62588.2	68057.7	62511.8	2.30026e-09	1.22388e-07	24.7919	19.919	10572.5	4.36e-05	0.00093108
Lpin2	7940.56	8677.03	9956.22	13222.2	12357.8	12557.6	18592.3	19060	17592.6	25150	14579.8	21667.1	14009.5	14269.1	14691.1	16317.9	13310.5	20862.2	9056.1	8324.78	7951.81	5951.93	7125.51	6523.7	5.78118e-09	2.20531e-07	24.7994	12.3951	6848.4	4.36e-05	0.00093108
Mpst	4063.96	4764.11	4035.71	3762.51	3605.54	4223.79	3236.48	3271.17	2683.23	3770.66	3783.57	3496.88	4439.35	4076.28	4322.6	4869.7	4638.8	5104.32	4896.88	5023.11	4763.1	3809.36	4496.64	4490.58	1.20638e-08	3.91012e-07	21.7759	19.5624	809.246	4.36e-05	0.00093108
Dctn2	4160.88	4183.8	3755.55	4195.48	4321.78	4364.62	4244.69	4364.51	4141.9	4665.09	4227.66	4447.73	3932.63	4318.84	4178.99	3574.86	3679.21	3931.82	3365.39	3667.77	3669.99	3781.07	3808.52	3760.35	1.7704e-07	3.10759e-06	24.5322	9.56827	380.547	4.36e-05	0.00093108
Atrnl1	1961.99	1601.55	1690	1898.4	1739.32	1827.53	2472.29	2139.73	2220.36	2566.9	2306.61	2065.11	1979.44	1929.98	1653.06	1707.72	1611.5	1616.48	1660.22	1539.65	1508.57	1789.02	1778.59	1634.53	5.85353e-07	7.91904e-06	22.979	10.3772	320.517	4.36e-05	0.00093108
Tmem134	1263.12	1180.4	1114.62	1180.38	1108.26	1341.13	1416.79	1350.29	1376.2	1651.5	1431.8	1417.38	1657.44	1749.38	1598.06	1421.57	1661.01	1744.39	1148.36	1601.37	1411.45	1264.74	1326.6	1406.91	1.62662e-07	2.99998e-06	23.8547	15.6796	238.54	4.36e-05	0.00093108
Ecsit	980.993	906.556	847.509	874.751	806.64	960.888	963.757	996.767	904.46	1119.87	1053.78	1060.92	1094.19	1095.2	1079.63	980.073	1024.43	962.101	939.939	946.113	966.865	1017.24	867.507	923.865	7.29764e-06	6.1261e-05	23.2466	14.4907	87.1455	4.36e-05	0.00093108
Vps39	997.146	1022.22	949.933	1054.99	1065.67	1048.64	1078.2	1041.07	1076.48	1010.82	1068	1006.73	866.067	950.292	850.464	881.963	803.98	919.464	973.654	915.675	856.798	1033.41	944.528	993.902	9.42057e-08	1.91032e-06	21.869	7.05547	98.1828	4.36e-05	0.00093108
Gtf2ird1	933.613	919.407	1022.23	875.731	824.893	814.643	687.587	558.189	779.432	574.616	515.181	522.415	761.09	680.43	696.668	819.623	951.337	925.025	858.205	914.829	942.046	880.87	891.829	976.393	9.94346e-07	1.23387e-05	22.5544	0.224846	187.353	4.36e-05	0.00093108
Spopl	618.101	592.178	652.702	700.389	692.771	580.649	714.069	747.797	712.041	585.102	631.432	641.8	600.595	504.022	530.649	548.8	472.722	526.467	550.682	510.681	515.805	675.805	540.165	576.772	9.07166e-08	1.91032e-06	22.824	7.49358	81.0141	4.36e-05	0.00093108
Adck1	491.035	474.533	428.775	396.724	431.135	414.904	404.797	384.531	312.127	333.445	318.643	319.207	304.84	311.864	346.297	321.922	335.974	389.289	448.514	381.32	347.467	383.865	399.296	466.567	3.66456e-07	5.40237e-06	24.314	2.21226	63.4519	4.36e-05	0.00093108
Bok	455.5	393.467	329.364	392.805	365.943	433.32	293.194	249.856	291.733	185.597	202.393	191.355	198.852	252.011	192.5	220.746	298.251	316.066	262.57	312.834	267.614	356.591	381.054	292.506	4.71029e-08	1.13939e-06	24.0252	2.7145	91.0401	4.36e-05	0.00093108
Gtf3c5	395.197	377.649	332.376	299.747	337.259	293.575	229.826	233.908	224.342	287.308	301.916	246.39	263.454	273.012	302.5	275.933	325.365	326.262	392.322	348.345	316.173	352.55	371.933	398.591	4.38891e-08	1.12966e-06	24.4	24.093	55.8768	4.36e-05	0.00093108
Smarcd1	389.813	403.353	372.542	278.196	179.929	174.411	132.41	140.876	134.782	131.071	160.576	203.208	258.407	218.41	311.667	352.581	272.316	310.505	394.366	386.393	282.722	516.198	424.632	495.406	8.18032e-11	9.81063e-09	24.6849	23.3745	149.473	4.36e-05	0.00093108
Zfp605	190.599	178.938	181.752	142.037	142.553	163.578	171.187	197.581	132.122	208.666	226.646	234.536	261.435	212.109	255.649	314.768	231.056	240.062	250.31	253.649	230.925	236.38	207.756	243.068	6.73198e-07	8.71935e-06	24.7416	18.4297	53.6308	4.36e-05	0.00093108
S100a9	25.8439	31.6355	24.0998	20.5709	13.0384	8.66641	16.0784	7.97414	9.75398	9.43713	6.69067	5.08021	5.04701	7.35032	3.05556	5.10987	11.7886	12.0494	18.3901	13.528	14.0282	15.1526	24.3226	12.3594	1.20638e-08	3.91012e-07	24.9628	1.81377	8.40704	4.36e-05	0.00093108
Gm35187	18.3061	13.8405	21.0873	19.5913	19.1229	15.1662	7.5663	8.86015	7.09381	6.29142	6.69067	9.31372	10.094	16.8007	20.3704	17.3736	23.5771	20.3913	20.4335	27.0559	33.4518	29.295	15.2016	23.6889	1.7704e-07	3.10759e-06	22.9466	21.838	8.83162	4.36e-05	0.00093108
Bnip5	9.69148	17.795	15.0624	17.6322	18.2537	23.8326	7.5663	3.54406	7.09381	7.33999	3.34533	4.23351	2.0188	2.10009	2.03704	0	2.35771	1.85376	2.04334	6.76399	8.63272	12.1221	15.2016	7.20965	5.16177e-09	2.20531e-07	24.1117	4.15798	6.85271	4.36e-05	0.00093108
Chp1	14810.7	12396.2	12940.6	14269.3	14106.6	13603	17099.8	17000	15147	18552.3	18423.6	17896.7	17512.1	16134	15567.1	18049.1	17199.5	16131.4	14779.5	15947.8	15262.6	14356.6	14245	13930.1	2.4773e-08	6.71128e-07	24.3409	14.0801	2420.63	4.49e-05	0.00093871
Abca6	16524	11770.4	12810	17091.5	17528.8	16078.4	22246.8	25000.7	18452.8	18603.7	16909.8	16150.8	15899.1	14899.1	14587.2	13666.9	11940.6	13774.4	14453.6	11438.8	11145.9	14410.1	12797.8	11231.6	2.52577e-08	6.71128e-07	23.5221	9.32764	3008.19	4.49e-05	0.00093871
Trp53inp2	7716.57	6828.33	7021.07	8750.45	6119.34	7186.62	9320.73	10146.6	7609.88	12243.1	11439.4	14130.6	11688.9	12732.9	11404.4	12850.3	12394.5	14737.4	11100.5	12365.4	10828.7	10682.6	9407.79	9876.19	2.38555e-08	6.71128e-07	25.1544	16.767	3009.88	4.49e-05	0.00093871
Morf4l1	8054.7	7166.44	6713.8	7499.55	7510.96	7556.03	8445.88	8502.2	7845.75	7925.09	7718.52	7384.94	7597.77	7473.18	7037.97	6891.17	6842.09	6876.52	6663.35	6562.76	6695.75	7056.05	6503.26	6612.28	1.20638e-08	3.91012e-07	24.2598	9.44539	666.195	4.49e-05	0.00093871
Ido2	5361.54	5179.33	4804.89	4538.32	4326.13	5616.92	4230.51	4872.2	3222.36	5049.91	4082.98	4435.87	5987.78	4915.27	6093.8	5586.11	5597.21	6528.01	7493.97	6280.36	6192.9	6253.98	6239.77	5798.62	3.52884e-07	5.27946e-06	24.2653	21.0441	1125.76	4.49e-05	0.00093871
Vdac2	3470.63	3366.22	3038.58	3150.28	3409.97	3123.16	3576.97	4023.39	3253.4	3909.07	3995.16	3835.56	3834.72	4038.48	3754.26	3243.74	3155.8	3133.78	2980.22	2834.96	2813.19	2956.77	2780.89	2936.39	1.83228e-07	3.14311e-06	23.5239	12.2316	518.056	4.49e-05	0.00093871
Emc6	2139.66	2420.12	2293.5	2134.47	2133.95	2283.6	2534.71	2708.55	2614.07	2506.08	2776.63	2620.54	2889.92	2568.41	2851.86	2379.16	2780.92	2523.89	2261.98	2460.4	2568.23	2228.44	2143.43	2288.55	1.4092e-05	0.000103598	23.8476	14.2409	253.289	4.49e-05	0.00093871
Plbd2	2759.92	2275.78	2102.71	2383.28	2409.49	2544.68	3169.33	3093.08	3089.35	3439.31	3196.47	2815.28	2959.57	2800.47	2889.54	2480.33	2831.61	2553.55	2449.97	2590.61	2452.77	2448.66	2616.71	2530.59	1.77615e-05	0.000126841	22.9823	11.9478	347.126	4.49e-05	0.00093871
Abca2	2994.67	2494.26	2579.68	2693.8	2235.64	2296.6	2046.68	1982.02	2336.52	2004.87	1796.44	1883.91	2060.19	1984.59	1857.78	1816.05	1686.94	1720.29	2736.04	2422.35	2246.66	3191.13	2628.87	2746.88	5.05707e-08	1.13939e-06	24.1131	1.89973	446.72	4.49e-05	0.00093871
Desi2	1222.2	1349.45	1204.99	1080.46	1021.34	809.226	746.226	716.786	652.63	1063.25	1044.58	1015.2	1625.14	1249.56	1527.78	1732.25	1582.03	1651.7	1702.11	1563.33	1444.9	1822.35	1460.37	1552.13	1.1994e-09	6.85855e-08	24.0312	20.5331	437.002	4.49e-05	0.00093871
Slc35b2	1288.97	1155.68	1025.24	1213.68	1240.38	1174.3	1318.43	1507.11	1269.79	1266.67	1271.23	1236.18	951.867	1187.6	940.094	903.425	1051.54	941.709	881.703	946.113	963.627	1056.64	935.407	956.824	5.16295e-07	7.30551e-06	23.9073	8.54582	204.31	4.49e-05	0.00093871
4833420G17Rik	930.382	1114.16	1290.34	1387.06	1425.53	1437.54	1682.56	1715.33	1796.51	1360	1456.06	1465.64	1145.67	1332.51	1329.17	1170.16	1092.8	1311.53	917.462	1068.71	1048.88	1111.19	1140.12	1015.53	1.06353e-09	6.85855e-08	23.6361	9.58418	289.823	4.49e-05	0.00093871
Fbxo6	1508.64	1698.43	1313.44	1442.9	1071.75	1343.29	1026.18	987.907	842.389	864.022	778.626	781.506	885.246	858.938	896.298	782.832	852.313	1024.2	1208.64	1006.14	1085.57	1217.26	1140.12	1201.95	2.4773e-08	6.71128e-07	24.6082	2.23164	308.525	4.49e-05	0.00093871
Tspan9	1732.62	1595.62	1529.33	1497.76	1721.93	1449.46	1262.63	1104.86	1181.12	1154.48	1012.8	959.313	1261.75	984.943	1124.45	1106.8	1184.75	1169.72	1490.62	1332.51	1389.87	1319.29	1409.7	1400.73	4.89373e-08	1.13939e-06	23.7796	2.05852	271.052	4.49e-05	0.00093871
Mta1	1167.29	1250.59	1168.84	1360.62	1329.91	1219.8	1389.36	1461.04	1334.52	1113.58	1098.11	1221.79	1014.45	994.394	1104.08	1025.04	944.264	1165.09	1041.08	1086.46	1095.28	1263.72	1094.52	1231.82	4.56993e-07	6.56691e-06	22.8052	6.85358	139.898	4.49e-05	0.00093871
Tyk2	1152.21	1022.22	1097.54	1238.17	1200.4	1155.88	1041.31	1102.2	1142.1	1067.44	983.528	1083.78	929.66	1015.39	969.631	960.655	951.337	996.395	1005.33	1089	1075.85	1112.2	1162.42	1217.4	1.10706e-06	1.29754e-05	21.7266	5.05394	108.512	4.49e-05	0.00093871
Rab22a	803.316	709.822	665.756	761.122	717.11	812.476	829.455	875.383	864.558	764.408	761.9	779.812	737.873	763.384	713.982	700.052	682.558	628.424	650.805	678.09	602.132	710.151	641.509	654.019	2.48428e-09	1.22601e-07	23.8115	9.21544	88.4255	4.49e-05	0.00093871
Ppp1r1b	278.899	358.865	245.014	232.157	105.176	207.994	166.458	220.618	133.009	233.831	258.427	277.718	330.075	291.913	395.186	413.899	323.007	317.92	481.208	353.418	391.71	293.96	229.038	277.057	6.05426e-07	8.05056e-06	22.0541	18.8773	107.617	4.49e-05	0.00093871
Slc19a1	201.368	229.358	193.802	195.913	193.837	175.495	262.929	388.961	273.111	375.388	383.041	423.351	286.67	268.812	321.852	213.593	209.837	225.232	163.468	225.748	172.654	189.912	211.81	212.17	9.55914e-05	0.000506038	23.058	11.9223	76.9426	4.49e-05	0.00093871
Gm12346	63.5331	101.827	50.2079	61.7126	76.4917	62.8315	34.0483	32.7826	57.6372	66.0599	55.198	66.0427	123.147	111.305	110	226.878	167.398	119.567	135.882	114.988	158.626	65.6612	111.479	116.384	2.59181e-09	1.22601e-07	23.5176	19.0304	54.3562	4.49e-05	0.00093871
Tube1	96.9148	138.405	120.499	118.527	149.506	138.663	139.031	83.2854	108.18	91.2256	34.2897	66.0427	66.6206	69.303	44.8149	39.857	71.9103	56.5396	93.9939	75.2494	73.3781	77.7833	117.559	97.8453	1.7704e-07	3.10759e-06	23.6923	4.6135	39.6588	4.49e-05	0.00093871
Mtnr1a	62.4562	90.9521	81.3368	71.5082	85.1839	110.497	66.2051	41.6427	41.6761	35.6514	35.126	41.4884	50.4701	51.4522	44.8149	57.2305	56.5851	115.86	91.9505	75.2494	96.039	95.9664	97.2905	99.9052	1.95039e-07	3.25006e-06	23.0644	0.894352	29.6486	4.49e-05	0.00093871
Bmp10	93.6843	61.2938	52.2162	82.2834	78.2301	101.83	131.464	108.094	82.4655	96.4685	103.705	103.298	77.724	53.5523	70.2779	73.5821	58.9428	75.0772	66.4087	47.3479	53.9545	58.59	52.699	54.5874	8.37829e-06	6.85865e-05	23.8253	9.67506	24.7138	4.49e-05	0.00093871
Sar1b	8365.9	9648.83	7697.87	8311.61	6939.88	8397.75	7613.59	8936.35	6802.96	9057.55	8809.1	8627.05	12465.1	10000.6	10788.2	10366.9	9986.1	10398.7	10592.7	9163.51	9765.76	8704.65	7719.39	8450.74	1.70107e-06	1.89943e-05	22.0121	17.2487	1443	4.62e-05	0.00096331
Dazap2	7166.31	6653.35	5902.44	6521.94	6293.18	6326.48	6703.74	6803.71	5794.75	6155.11	5856.01	5594.16	5572.91	5358.39	5234.17	5216.15	5525.3	5292.48	5681.52	5799.27	5583.21	6088.31	5742.16	5851.15	5.16295e-07	7.30551e-06	24.898	5.11637	590.819	4.62e-05	0.00096331
Pcbp2	3684.92	3033.06	3314.72	3592.06	4061.01	3594.39	4486.81	4691.45	4454.91	3887.05	4076.29	4008.29	3611.64	3952.37	3843.89	3200.82	3701.61	3668.59	3091.58	3531.65	3345.18	3277	3080.86	3123.84	6.04036e-09	2.25484e-07	24.036	10.4318	449.008	4.62e-05	0.00096331
Ccnyl1	241.21	210.574	234.973	272.319	217.306	284.908	282.79	312.763	246.51	350.222	342.06	373.396	303.83	307.663	300.463	339.295	321.828	264.161	242.136	255.34	267.614	258.604	250.32	263.667	9.76948e-08	1.92843e-06	22.7719	13.4636	40.0998	4.62e-05	0.00096331
Fgg	134535	133089	118220	126421	138394	121447	107297	103694	111338	86097.1	88444.8	84662.6	89502.7	83414.6	79461.9	100501	96817.1	92391.3	111548	103968	122282	109290	111294	107990	1.27733e-08	4.00284e-07	23.4354	2.96359	23186.2	4.76e-05	0.00097717
Fus	6802.34	6471.44	7089.35	7191.97	6779.08	7088.04	6867.36	7314.94	5914.46	5849.97	5474.64	5709.31	3684.32	4347.19	4159.64	2893.21	3408.07	3962.41	3482.88	3613.66	3745.52	4694.27	5133.09	4334.03	2.48428e-09	1.22601e-07	25.2859	6.40825	1896.19	4.76e-05	0.00097717
Nop53	3576.16	3824.93	3172.13	3563.66	3833.28	3574.89	4056.48	4114.65	3648.88	3638.54	3681.54	3567.16	2933.32	3166.94	2836.58	2215.64	2700.76	2864.06	2632.85	2850.18	2780.82	2859.8	2747.44	3071.31	4.89373e-08	1.13939e-06	24.5089	7.90851	624.814	4.76e-05	0.00097717
Acsm3	3117.43	2893.66	2814.65	3310.93	2681.56	3267.24	3876.78	4099.59	3194.87	4095.72	3622.16	3789.84	3813.52	3535.51	3102.41	3526.83	3151.08	3418.33	2944.46	3177.38	2760.31	2786.05	2812.3	2812.79	6.04861e-06	5.20561e-05	23.6956	12.2491	510.962	4.76e-05	0.00097717
Mfn1	3248.8	2822.48	2927.12	3085.63	2944.93	2903.25	3703.7	3833.79	3734	3769.61	3827.9	3649.29	3162.46	3483	3043.34	3143.59	2899.99	3131.93	2746.26	2785.92	2754.92	2972.94	2743.39	2871.5	1.83228e-07	3.14311e-06	23.4776	11.05	477.118	4.76e-05	0.00097717
Tmem63b	3179.88	3021.19	3355.89	3417.7	3443.86	3208.74	4016.76	3903.78	4060.32	3537.88	4130.65	3683.15	3427.93	3603.76	3647.32	3126.22	3386.86	3514.73	3289.78	3232.34	3199.5	3439.64	3017.02	3345.28	8.3805e-06	6.85865e-05	23.4928	11.0703	286.526	4.76e-05	0.00097717
Pnrc2	2994.67	2805.68	2522.44	2511.6	2300.84	2442.84	2012.63	2092.77	2115.73	2070.93	1875.9	1769.61	2208.57	2195.65	2204.08	2435.36	2397.8	2610.09	2953.66	2662.47	2655.64	2557.76	2630.9	2236.02	5.07498e-08	1.13939e-06	21.774	0.161242	408.673	4.76e-05	0.00097717
Galt	1328.81	1989.08	1703.05	1420.37	1324.7	1537.2	1081.04	1108.4	978.945	969.927	976.837	988.101	1230.46	1022.75	1345.46	1256.01	1183.57	1242.94	1603	1466.94	1307.86	1435.45	1353.96	1683.97	1.7704e-07	3.10759e-06	23.631	0.996517	296.036	4.76e-05	0.00097717
Dnmt3a	1119.9	1051.88	1098.55	1462.49	1335.13	1369.29	1274.92	1232.45	1589.9	980.413	977.674	1099.02	961.961	954.492	876.946	848.238	767.436	873.12	889.877	908.911	916.148	1033.41	1023.58	931.075	4.9859e-13	4.09712e-10	23.7601	6.97877	246.138	4.76e-05	0.00097717
Tmie	1072.52	1227.85	1170.85	847.323	610.195	1042.14	377.369	354.406	314.788	448.788	418.167	470.766	1267.81	718.231	1327.13	1085.34	1099.87	1246.65	1468.14	1404.37	1196.71	1096.04	1077.29	1420.3	1.01333e-07	1.95844e-06	22.4582	20.9853	477.685	4.76e-05	0.00097717
Ddo	752.705	800.774	712.952	712.144	618.018	863.391	708.394	699.066	784.752	943.713	1011.13	929.679	1138.61	1196	1260.93	1037.3	997.313	1146.55	1126.9	1091.54	1095.28	887.941	964.797	864.128	6.78718e-09	2.50027e-07	23.6876	17.4684	233.708	4.76e-05	0.00097717
Dhps	353.201	360.843	405.68	319.338	382.459	396.488	455.869	440.349	407.007	513.799	535.253	519.875	459.278	573.325	535.741	415.943	463.291	444.902	356.564	432.895	405.738	414.171	394.229	420.22	3.44197e-07	5.18093e-06	23.3248	13.8542	70.3468	4.76e-05	0.00097717
D6Wsu163e	552.414	487.385	453.879	432.968	450.258	420.321	366.02	380.101	402.574	398.457	384.713	354.768	401.742	379.067	403.334	375.064	424.388	373.532	476.099	399.075	410.054	503.066	448.955	448.028	8.37829e-06	6.85865e-05	24.309	1.61247	49.5154	4.76e-05	0.00097717
Gm36264	273.515	295.594	189.786	172.403	344.213	244.826	123.898	130.244	109.954	152.043	133.813	166.8	165.542	132.306	116.111	177.823	219.267	217.817	255.418	238.43	312.936	315.174	200.662	249.248	1.71271e-05	0.000123537	23.1514	0.914375	62.4663	4.76e-05	0.00097717
Mmp2	108.76	112.702	114.474	118.527	135.599	115.913	127.681	113.41	121.481	81.7885	94.5057	82.1301	71.6676	61.9527	83.5186	88.9117	82.52	95.4685	88.8855	104.842	101.434	136.373	80.062	120.504	2.20051e-05	0.000151248	22.2236	4.84204	23.5053	4.76e-05	0.00097717
Gm33703	35.5354	32.6241	46.1912	24.4891	34.7689	38.9988	5.67472	3.54406	14.1876	13.6314	6.69067	2.54011	7.06582	4.20018	5.0926	16.3516	24.756	12.0494	18.3901	17.7555	59.3499	19.1933	28.3764	41.198	5.46514e-06	4.74023e-05	23.3092	1.37975	16.2011	4.76e-05	0.00097717
Pcdh1	4332.09	3644.02	3746.51	4513.83	4739.01	4386.29	4570.04	3887.83	4292.64	2531.25	3237.45	3069.3	3063.54	3212.09	3245	2688.81	2758.53	2801.96	3324.52	3500.36	2969.66	4210.4	3603.8	3820.09	5.13027e-08	1.13939e-06	22.8021	5.46169	803.735	4.9e-05	0.00099831
Ndufaf4	1535.56	1515.54	1476.11	1440.94	1362.07	1428.88	1752.54	2057.33	1562.41	2167.39	2532.42	2309.8	2274.18	2229.25	2476.02	2273.89	1980.48	1809.27	2006.57	1761.17	1940.2	1850.63	1618.47	1905.41	8.72233e-10	6.18282e-08	23.6952	15.1873	408.984	4.9e-05	0.00099831
Fbxo31	1339.58	1334.62	1088.51	1434.08	1553.3	1644.45	2477.96	3388.12	2516.53	2583.68	2576.74	2776.34	1872.44	2316.4	1987.13	1647.42	1681.05	2224.51	1482.45	1707.91	1575.47	1494.05	1254.64	1360.56	4.36116e-10	3.46814e-08	23.5159	11.7396	621.844	4.9e-05	0.00099831
Rbms1	2085.82	1849.69	2327.64	2539.03	3262.2	2726.67	3107.86	2984.1	2697.42	2014.3	2237.19	2093.89	1611.01	1600.27	1657.13	1589.17	1613.86	1557.16	1633.65	1582.77	1659.64	1889.02	1777.58	1775.63	2.10188e-10	1.9431e-08	24.1234	7.43247	651.27	4.9e-05	0.00099831
Pitpnm2	1250.2	1080.55	1181.89	1855.3	1296.01	1429.96	1991.83	2091	2264.7	2015.35	2047.34	1918.63	1929.98	2050.74	1912.78	1417.48	1603.24	1861.17	1379.26	1477.93	1534.47	1553.64	1571.85	1428.54	4.87646e-08	1.13939e-06	23.1727	12.1559	361.707	4.9e-05	0.00099831
Bco2	1550.64	1653.94	1332.52	1540.86	1299.49	1540.45	1255.06	1221.82	931.949	943.713	836.333	867.023	1089.15	967.092	1027.69	1144.61	1048	1227.19	1619.35	1286.85	1327.28	1385.96	1357	1255.51	5.82463e-09	2.20531e-07	22.8223	1.79812	267.137	4.9e-05	0.00099831
Tbc1d23	548.107	510.123	545.258	540.72	554.565	600.149	618.545	565.278	549.77	613.414	497.618	559.67	469.372	491.421	481.76	467.042	482.152	455.098	458.731	435.432	438.111	487.913	479.358	413.01	2.52577e-08	6.71128e-07	25.0642	8.28427	65.9528	4.9e-05	0.00099831
Cep57	307.974	298.56	272.127	274.278	338.128	337.99	321.568	343.774	340.503	310.377	311.952	293.806	271.529	282.462	225.093	271.845	235.771	253.038	242.136	256.186	249.27	267.696	266.535	242.038	2.92677e-07	4.68177e-06	24.3094	7.92105	41.0637	4.9e-05	0.00099831
Klf15	4599.15	4771.03	4970.58	6469.05	7446.64	6794.47	8815.68	8953.18	8652.67	7644.08	8188.54	8865.82	6417.78	7236.92	6766.03	6629.54	5480.51	7638.41	6937.16	5729.1	5311.28	5130.66	4025.39	5450.5	3.71021e-09	1.62685e-07	24.3925	11.4724	1698.71	5.04e-05	0.00102235
Bach1	2202.12	1717.22	2320.61	2752.58	2818.89	2931.41	4072.56	3325.22	5176.7	5621.39	3011.64	4660.25	2692.08	2716.47	2417.97	2958.61	2779.74	2139.24	1847.18	2058.79	2570.39	1981.96	2326.86	1694.27	6.05426e-07	8.05056e-06	23.813	10.8212	1167.69	5.04e-05	0.00102235
Timm9	835.621	887.772	938.887	865.935	892.693	874.224	1052.66	1113.72	1190.87	1123.02	1332.28	1264.97	1146.68	1164.5	1245.65	1252.94	1259.02	1056.64	961.394	1006.14	1049.95	1035.43	990.133	1033.04	1.49188e-07	2.83151e-06	23.8373	14.3427	178.835	5.04e-05	0.00102235
Trip6	615.948	638.642	629.607	602.432	617.149	557.9	575.984	588.314	594.106	513.799	506.818	513.948	501.673	448.37	521.482	441.493	522.234	540.371	505.728	540.273	570.839	568.727	541.178	555.143	1.95039e-07	3.25006e-06	24.9761	3.91868	65.8082	5.04e-05	0.00102235
Bend7	521.186	395.444	427.771	489.782	478.073	488.569	599.629	646.791	655.29	472.905	552.816	612.165	416.883	447.32	472.593	382.218	420.852	429.145	346.347	394.002	408.975	407.099	427.673	392.411	2.43222e-08	6.71128e-07	23.2825	9.40429	89.4452	5.04e-05	0.00102235
Aspa	537.339	627.768	510.112	492.721	595.418	596.899	641.244	612.236	602.087	693.105	800.371	681.595	727.779	806.435	706.853	775.678	680.2	731.308	784.644	627.36	679.827	593.981	547.259	605.611	1.84736e-06	1.97772e-05	23.8717	15.962	102.843	5.18e-05	0.00105039
Aqp9	21718.6	17026.8	18126	23480.2	17124.6	19507	24821.2	24448.7	20718.3	22384.9	20167.3	18628.3	17333.5	18179.5	16064.1	15358.2	15354.6	16477.1	14685.5	16008.7	14656.2	17484.1	18745.7	15839.6	5.13027e-08	1.13939e-06	23.0326	8.44285	3435	5.33e-05	0.00105378
Chuk	7439.83	6798.67	7296.21	8580.01	7231.07	8014.26	9346.27	9690.35	8595.92	9342.76	8930.37	8626.2	7436.27	7148.71	7100.1	7250.9	7212.25	7256.54	6895.27	6988.04	6706.55	7799.54	6955.26	6562.84	3.69472e-06	3.44721e-05	23.3928	9.93013	1135.77	5.33e-05	0.00105378
Lrpprc	7157.7	6134.33	6049.05	6608.14	6422.69	6089.24	7335.52	7625.93	6959.91	8539.56	7851.5	7583.91	7953.08	7963.55	7313.99	6821.68	6376.44	6564.16	6470.25	6174.67	5738.6	6799.47	6295.51	6370.24	4.29808e-05	0.00026227	23.0789	12.3002	840.262	5.33e-05	0.00105378
Afg3l2	4131.8	3834.82	3642.08	4028.95	3954.97	3645.31	4357.24	4623.23	3979.62	5022.65	4718.59	4444.34	4099.18	4375.54	4110.75	3578.95	3542.47	3694.54	3592.2	3492.75	3484.38	3762.89	3671.7	3664.56	2.38555e-08	6.71128e-07	23.2058	11.1472	483.81	5.33e-05	0.00105378
Hipk3	4062.89	3194.2	3310.71	4363.96	4349.6	3984.38	5303.97	5012.19	4360.03	4279.22	3924.08	4004.9	3877.12	3329.7	3715.56	3577.93	3208.85	3567.56	3389.91	3051.4	2956.71	3825.52	3366.66	3171.22	2.52577e-08	6.71128e-07	23.4337	9.01011	618.907	5.33e-05	0.00105378
Ccdc50	3527.7	2808.64	3268.53	3710.59	3515.14	3552.14	3787.88	3655.7	3786.32	3472.86	3133.74	3384.27	2943.42	2784.72	2885.47	3194.69	2898.81	2754.68	2893.38	2843.41	2843.4	3566.92	3045.39	2902.4	1.71271e-05	0.000123537	23.0779	7.58947	432.023	5.33e-05	0.00105378
Eif4ebp2	3596.62	3035.03	3258.49	3955.48	3873.26	3512.06	4499.11	4730.44	3694.99	3721.38	3961.71	3685.69	3664.13	3413.7	3342.78	3099.65	2903.52	3141.19	3442.01	3430.19	2798.08	3514.39	3124.44	3432.82	5.08824e-06	4.57611e-05	22.6536	8.9381	397.616	5.33e-05	0.00105378
Necab1	2717.92	2396.39	2705.2	2493.97	2831.93	2813.33	2422.16	2403.76	2019.96	2114.97	1634.19	1899.15	1796.74	1626.52	1634.72	1662.75	1477.11	1785.17	2556.22	1902.37	2195.95	2207.23	2062.36	2124.79	9.42057e-08	1.91032e-06	23.9496	4.32275	513.293	5.33e-05	0.00105378
Mfsd14b	2026.6	1872.43	1763.3	2029.66	1949.67	1868.69	2079.79	2028.09	1941.04	1907.35	1736.23	1729.81	1751.31	1577.17	1584.82	1643.33	1690.48	1605.36	1712.32	1784	1661.8	1836.49	1746.16	1750.92	1.49188e-07	2.83151e-06	23.7641	6.53467	158.633	5.33e-05	0.00105378
Kras	1972.76	1881.33	2011.33	1807.3	1641.1	1527.45	1535.96	1472.56	1401.91	1692.39	1455.22	1475.8	2079.37	1629.67	1933.15	2112.42	1907.39	1825.03	2022.91	1852.49	1932.65	1911.25	1972.16	2072.26	0.000193467	0.000915823	22.6903	20.8337	273.139	5.33e-05	0.00105378
Ube2f	1370.81	1432.5	1259.21	1293.03	1028.29	1293.46	1120.76	1204.98	1203.29	1522.52	1609.94	1546.08	1857.3	1729.43	1692.78	1869.19	1769.46	1558.08	1626.5	1559.94	1638.06	1526.37	1426.93	1665.43	2.4564e-08	6.71128e-07	23.7402	17.9277	295.046	5.33e-05	0.00105378
Rcbtb2	1290.04	1407.78	1322.47	1228.37	1271.67	1286.96	1126.43	1113.72	1067.62	1234.17	1032.87	1054.14	1176.96	1089.95	1091.85	1097.6	1055.08	1076.11	1288.33	1111.83	1215.06	1339.49	1186.74	1280.23	1.4092e-05	0.000103598	24.5889	2.07386	113.366	5.33e-05	0.00105378
Pnkp	1185.59	1379.11	1168.84	1083.4	1003.95	1046.47	890.931	913.482	892.933	831.516	941.711	878.03	938.745	913.54	999.168	893.205	906.541	880.535	1196.38	1008.68	1120.1	1192	1080.33	1248.3	1.35887e-05	0.000101479	24.4967	1.19469	183.98	5.33e-05	0.00105378
Pgap1	1077.91	833.398	1021.23	1487.96	1422.92	1195.96	2036.28	1646.22	1964.98	1482.68	1381.62	1286.14	1311.21	1150.85	1079.63	1137.46	977.272	919.464	872.508	876.782	716.516	968.755	822.915	882.667	1.69437e-10	1.89864e-08	23.666	9.48818	346.968	5.33e-05	0.00105378
Ift46	1026.22	1005.42	921.817	1002.1	1103.05	1018.3	1045.1	1117.27	1157.18	946.859	977.674	929.679	917.547	869.438	827.038	696.986	732.07	799.897	748.886	800.687	752.126	860.667	889.803	802.331	9.56041e-12	2.69513e-09	24.5477	7.37254	161.347	5.33e-05	0.00105378
Zw10	656.867	584.269	677.806	674.92	577.165	537.317	595.846	658.309	607.407	708.833	783.644	771.346	816.607	784.384	805.649	821.667	829.915	720.185	713.127	769.404	753.205	740.456	658.738	786.882	8.93933e-07	1.11865e-05	24.34	17.549	101.534	5.33e-05	0.00105378
R3hcc1	634.254	589.212	549.274	576.964	655.395	552.484	560.852	621.097	547.11	524.285	526.054	533.422	467.353	488.271	481.76	378.13	442.071	450.463	479.164	414.294	443.506	557.615	495.573	482.017	5.36824e-09	2.20531e-07	25.3007	6.18747	81.9189	5.33e-05	0.00105378
Fam174a	512.572	408.296	451.871	458.436	486.765	486.402	537.207	475.79	508.981	530.577	500.964	466.533	479.466	499.822	438.982	375.064	476.258	416.169	338.174	388.929	369.049	358.611	378.014	394.471	2.13505e-06	2.19409e-05	25.3284	10.0338	67.667	5.33e-05	0.00105378
Tmtc2	483.497	366.774	409.696	485.864	504.15	446.32	816.214	1033.98	977.172	766.505	905.749	629.1	619.773	780.184	741.482	440.471	416.136	505.149	348.39	404.148	357.179	450.537	441.861	340.914	2.52577e-08	6.71128e-07	23.1475	11.1554	211.252	5.33e-05	0.00105378
Rdh13	407.042	359.854	352.459	422.192	308.575	392.155	504.104	647.677	514.301	556.791	679.939	600.312	486.532	521.873	512.316	535.514	495.12	388.362	398.452	417.676	397.105	446.496	342.544	476.867	2.25285e-05	0.000152205	23.0314	12.2329	102.893	5.33e-05	0.00105378
Hectd2os	901.308	760.241	772.197	781.693	551.957	647.814	569.364	566.164	556.864	696.251	432.384	347.995	273.548	351.765	285.186	283.087	304.145	277.137	320.805	447.269	197.474	558.625	795.552	518.065	5.85353e-07	7.91904e-06	24.9716	4.20361	259.687	5.33e-05	0.00105378
Cnnm2	328.434	336.127	290.202	333.052	372.028	304.408	400.068	365.924	399.027	395.311	331.188	336.141	313.924	322.364	298.426	284.109	294.714	316.066	266.656	297.615	263.298	314.163	304.033	318.255	5.13027e-08	1.13939e-06	22.5653	8.94346	45.5875	5.33e-05	0.00105378
Dync2h1	191.676	134.451	155.644	162.608	156.46	140.829	182.537	225.048	156.064	277.871	291.044	301.426	282.633	265.662	188.426	239.142	216.91	180.741	192.074	194.465	159.705	194.963	165.191	150.373	8.3805e-06	6.85865e-05	23.3108	13.9199	46.8873	5.33e-05	0.00105378
Zbed5	93.6843	87.9863	111.462	121.466	161.676	138.663	181.591	192.265	226.115	158.334	129.632	153.253	93.8744	119.705	99.8149	92.9996	64.8371	138.105	29.6285	89.6228	65.8245	78.7934	89.1829	67.9767	2.48428e-09	1.22601e-07	23.6667	9.35293	52.3248	5.33e-05	0.00105378
Wasf1	35.5354	30.6469	50.2079	47.9987	38.2458	37.9156	60.5304	51.3889	73.5982	73.3999	72.761	77.8966	76.7146	95.5542	102.871	97.0875	108.455	66.7353	67.4304	89.6228	80.9317	67.6815	48.6452	94.7554	4.89978e-06	4.46821e-05	25.4763	17.1031	26.8989	5.33e-05	0.00105378
Gm31036	53.8416	44.4875	47.1954	22.53	21.7306	24.9159	16.0784	20.3784	23.9416	20.9714	32.617	27.9412	57.5359	46.202	59.0742	82.7799	66.016	59.3203	44.9536	56.6484	58.2709	44.4476	67.9006	61.797	9.76948e-08	1.92843e-06	22.7828	19.7544	23.4312	5.33e-05	0.00105378
Fermt1	38.7659	51.4077	48.1996	35.2643	34.7689	25.9992	18.9157	22.1504	14.1876	28.3114	20.9083	27.9412	35.3291	38.8517	44.8149	62.3404	49.512	63.0278	63.3437	54.1119	41.0054	57.5798	90.1964	55.6173	5.82463e-09	2.20531e-07	24.7964	22.3867	23.6159	5.33e-05	0.00105378
Etf1	5360.47	4707.76	4596.03	5346.47	5178.84	4870.52	5708.77	5819.35	5493.27	5814.32	5467.95	5451.07	5515.38	5183.03	5142.51	5333.68	5063.19	4856.85	4778.36	4706.89	4641.17	5135.72	4571.64	4653.32	5.85353e-07	7.91904e-06	23.5852	10.9874	458.416	5.48e-05	0.00107901
Ncoa4	3248.8	3138.84	2967.28	3144.4	3075.31	2948.75	3214.73	3329.64	2772.79	3680.48	3565.29	3682.31	3980.07	3675.16	3564.82	3560.56	3428.11	3532.34	3630	3311.82	3120.73	3260.84	2923.78	3372.06	3.28064e-06	3.14282e-05	22.9259	15.6431	312.798	5.48e-05	0.00107901
Slc46a3	2582.24	2221.41	1711.08	1846.48	1432.48	2356.18	2742.78	2776.77	2586.58	3443.5	3133.74	2955.84	3037.29	3662.56	2730.65	2662.24	2934.17	2915.03	2806.53	2379.23	2602.76	2323.4	2465.71	1730.32	8.77782e-08	1.91032e-06	23.6684	14.7369	561.503	5.48e-05	0.00107901
Fam126b	1350.35	911.499	1097.54	1479.14	1105.65	1278.3	1774.3	1712.67	1442.7	2554.32	1673.5	1982.13	1671.57	1454.31	1241.58	1765.97	1330.93	1259.63	1160.62	1116.06	1123.33	1310.19	1131	1023.77	1.71271e-05	0.000123537	23.0842	11.8459	311.984	5.48e-05	0.00107901
Mtarc2	14171.1	14135.1	11376.1	13046.8	12220.4	12831.7	14034.5	16455.1	13408.2	15266.1	15044.8	14497.2	15682.1	16015.3	14445.7	15135.4	15312.2	14726.3	13718	13738.5	14169.5	11800.8	12420.8	11264.6	8.6886e-06	6.97446e-05	24.3433	14.7083	1520.2	5.63e-05	0.00108997
Mocs2	5686.75	5744.81	5094.09	5227.94	4596.46	4903.02	4707.18	4779.16	4595.9	4925.13	4660.05	4879.54	5422.51	5325.83	5262.69	5646.4	5742.21	6012.66	6149.45	5315.65	5504.44	5380.18	5038.84	5182.71	8.06799e-06	6.73797e-05	21.2649	19.1382	579.206	5.63e-05	0.00108997
Abcf1	3159.42	2722.63	2938.16	2894.61	2811.94	2683.34	3361.33	3547.6	3447.59	4029.66	3978.44	3936.32	3594.48	3740.26	3526.12	3096.58	3280.76	3313.59	3101.8	3146.95	3119.65	3150.73	2970.4	3106.33	2.65292e-08	6.93289e-07	23.3745	12.8984	427.651	5.63e-05	0.00108997
Agtr1a	3636.46	3603.48	3165.1	3320.72	3654.22	3468.73	3247.83	3366.86	2852.6	2186.27	2074.11	1972.82	2331.72	1886.93	2105.28	2262.65	2336.49	2425.64	3058.89	2727.58	2691.25	3021.43	2924.8	2799.41	8.72233e-10	6.18282e-08	23.3948	3.79711	704.439	5.63e-05	0.00108997
Ppp3r1	2562.86	2205.59	2126.81	2292.18	2245.2	2279.27	2683.2	2895.5	2504.11	3282.03	2846.04	2998.17	2672.9	2516.96	2579.91	2559.02	2609.99	2407.11	2238.48	2405.44	2166.81	2483	2314.7	2232.93	8.6886e-06	6.97446e-05	23.0394	12.0689	253.948	5.63e-05	0.00108997
Egln2	2290.42	2177.91	2079.61	2268.67	2410.36	2195.85	2638.75	2829.05	2512.98	2596.26	2443.77	2527.41	2276.2	2368.9	2256.02	2138.99	2158.49	2308.86	2129.17	2254.1	2111.78	2289.05	2082.62	2248.38	1.0862e-05	8.44746e-05	23.3806	10.2203	182.504	5.63e-05	0.00108997
Ubp1	2059.98	2031.59	2196.09	2164.84	1974.88	2225.1	2465.67	2401.1	2475.74	2386.55	2476.38	2617.16	2388.25	2393.05	2594.17	2438.43	2521.57	2467.35	2228.27	2248.18	2331.91	2252.68	2117.08	2351.38	1.0862e-05	8.44746e-05	24.2332	14.2368	193.211	5.63e-05	0.00108997
Snw1	1829.54	1679.65	1464.06	1692.69	1648.92	1616.29	1984.26	2203.52	1949.91	1997.53	2156.9	2150.62	1965.31	1809.23	1787.5	1867.15	1736.46	1768.48	1752.17	1716.36	1631.58	1716.28	1550.57	1648.95	3.523e-06	3.341e-05	23.4103	11.8827	214.997	5.63e-05	0.00108997
Kcnk5	1138.21	1106.26	665.756	1268.54	1535.92	1860.03	3181.63	4527.54	1539.36	2673.85	4020.26	3620.5	1907.77	2864.53	2716.39	1564.64	1447.64	2154.07	2289.57	2033.42	1260.38	1408.18	1289.1	1250.36	9.42057e-08	1.91032e-06	23.4202	12.0259	1056.39	5.63e-05	0.00108997
Rabgap1l	1877.99	1751.82	1864.72	2258.88	2220.87	2001.94	2771.16	2467.55	2309.03	2179.98	2130.98	2132	1894.65	1791.38	1812.96	1779.26	1642.15	1966.84	1908.48	1705.37	1651.01	1980.95	1749.2	1754.01	6.73198e-07	8.71935e-06	23.3475	8.91647	248.198	5.63e-05	0.00108997
Mmp15	1484.95	1453.26	1442.97	1534	1592.42	1554.54	1908.6	1749.88	1986.27	2082.46	2375.19	1783.15	2024.86	2136.84	2004.45	1576.91	1748.24	1607.21	1690.87	1724.82	1747.05	1504.15	1530.3	1597.45	5.60891e-09	2.20531e-07	23.5488	13.1269	294.332	5.63e-05	0.00108997
Dgkd	878.694	798.797	886.671	1105.93	943.977	902.39	1247.49	1255.48	1276	1160.77	1125.7	1131.19	1060.88	1108.85	1093.89	894.227	829.915	929.66	820.403	1026.43	842.769	939.46	944.528	899.147	7.65271e-07	9.73571e-06	22.7148	10.593	172.668	5.63e-05	0.00108997
Tshz1	821.622	691.038	782.239	890.424	910.077	945.722	986.456	1000.31	1012.64	884.993	863.932	976.247	886.256	861.038	855.557	859.48	800.444	757.26	769.319	802.378	807.159	818.24	849.265	732.295	1.79142e-06	1.93979e-05	23.2389	9.48729	86.5617	5.63e-05	0.00108997
Arsg	994.992	1251.58	959.975	948.219	1452.47	1023.72	617.599	559.962	564.844	326.105	373.841	381.016	563.247	386.417	457.315	545.734	466.827	608.033	786.688	656.107	681.985	835.412	806.7	850.739	1.54611e-12	1.00893e-09	24.0858	2.64269	315.367	5.63e-05	0.00108997
Agpat1	190.599	249.13	251.039	238.034	249.467	290.325	338.592	432.375	354.69	400.554	473.365	478.387	419.911	479.871	542.871	381.196	438.535	372.605	328.978	393.157	467.246	335.377	295.925	358.423	1.01333e-07	1.95844e-06	24.5975	15.2936	102.832	5.63e-05	0.00108997
Traf3ip2	176.6	244.187	197.819	171.424	245.99	162.495	123.898	131.13	111.728	109.051	146.358	96.524	153.429	155.407	181.297	188.043	173.292	156.643	231.92	180.091	223.372	204.055	195.594	217.32	5.43098e-06	4.74023e-05	22.846	0.323153	47.703	5.63e-05	0.00108997
Zscan20	107.683	140.383	169.703	148.894	118.214	118.08	124.844	111.638	142.763	130.023	111.232	143.093	189.768	161.707	177.222	222.79	167.398	185.376	189.009	207.147	170.496	204.055	174.312	185.391	0.000100188	0.000523894	25.0018	20.4159	36.9175	5.63e-05	0.00108997
Accs	179.831	189.813	200.832	161.628	243.383	212.327	183.483	147.078	118.821	148.897	118.759	113.458	96.9027	124.956	98.7964	75.6261	80.1623	114.933	137.926	139.507	110.067	137.383	155.057	120.504	1.95039e-07	3.25006e-06	25.1297	4.84857	48.4276	5.63e-05	0.00108997
Blnk	39.8428	65.2483	44.1829	47.9987	47.8073	55.2484	84.175	59.363	93.9929	72.3513	91.1603	93.9839	52.4889	53.5523	65.1853	42.9229	33.008	67.6622	43.9319	39.7384	46.4009	33.3357	31.4167	31.9285	1.95039e-07	3.25006e-06	24.1717	11.0346	22.4947	5.63e-05	0.00108997
Daam1	3378.02	2807.65	3152.05	3009.22	3482.11	3439.48	4134.98	3723.03	3851.94	4124.03	4430.89	4199.64	3522.82	3627.91	3508.8	3938.69	3215.92	3128.22	3321.46	3417.5	3300.94	3323.47	3133.56	2899.31	6.51389e-06	5.53095e-05	23.6951	11.7812	422.091	5.78e-05	0.00110954
Nfkbia	1301.89	1215	1166.83	1522.24	1561.99	1735.45	2234.89	1944.8	1672.37	1586.49	1943.64	1777.23	1285.98	1817.63	1507.41	1067.96	1112.84	1775.9	1262.79	1265.71	881.617	1176.85	1011.42	1135.01	1.78787e-06	1.93783e-05	23.8683	10.3854	372.866	5.78e-05	0.00110954
Spred1	654.713	611.95	744.081	708.225	879.655	916.473	1129.27	1045.5	1075.6	938.47	950.075	916.978	780.268	616.377	717.038	731.733	701.42	470.855	681.456	633.278	710.041	711.161	743.867	590.162	3.00614e-05	0.000194226	23.2366	9.35293	192.511	5.78e-05	0.00110954
Med14	830.237	674.232	719.981	832.63	751.879	706.312	858.775	938.29	774.998	994.044	918.294	917.825	875.152	875.738	890.186	854.37	831.094	849.021	792.818	750.803	722.99	813.189	727.652	808.511	6.07033e-07	8.05056e-06	22.9065	12.7358	81.819	5.78e-05	0.00110954
Tk2	794.702	743.435	721.989	814.998	758.832	778.894	830.401	840.828	729.775	750.776	798.698	679.902	608.67	578.575	620.279	554.932	657.802	685.891	606.874	684.008	629.11	718.232	680.02	674.617	4.73919e-07	6.77067e-06	23.5802	6.80469	86.7356	5.78e-05	0.00110954
Trmt112	566.413	596.132	528.187	584.8	631.926	601.232	599.629	674.258	637.556	635.433	673.248	682.442	613.717	647.878	696.668	518.141	596.501	592.276	503.685	541.119	560.048	521.249	559.42	567.503	5.85353e-07	7.91904e-06	23.2865	11.4934	61.8624	5.78e-05	0.00110954
Fer	751.628	657.426	711.948	789.529	697.987	722.562	769.871	794.755	574.598	708.833	564.525	602.005	550.125	489.321	491.945	537.558	510.445	527.394	677.369	564.793	508.251	643.48	662.791	611.79	2.59116e-06	2.61914e-05	23.6535	5.7078	108.973	5.78e-05	0.00110954
Spry4	226.135	286.697	293.214	386.928	278.152	567.65	486.135	548.443	374.198	314.571	557.834	440.285	137.279	249.911	183.334	179.867	150.894	218.744	261.548	175.018	169.417	283.858	293.898	207.02	1.42549e-05	0.000104726	22.6028	8.52871	144.327	5.78e-05	0.00110954
Zfp775	121.682	131.485	83.3451	101.875	105.176	100.747	100.253	73.5392	96.6531	58.7199	71.9247	62.6559	76.7146	91.354	56.0186	73.5821	75.4468	93.6148	125.666	103.151	97.1181	120.21	128.707	109.175	6.98132e-07	8.97419e-06	23.1958	1.8996	25.1803	5.78e-05	0.00110954
Slc41a3	33.3818	27.6811	38.158	34.2848	72.1456	43.3321	69.0425	62.0211	47.8832	73.3999	71.9247	65.196	52.4889	82.9536	41.7593	37.813	38.9023	52.8321	26.5635	33.8199	29.1354	37.3764	30.4033	27.8087	3.04146e-06	2.99915e-05	23.1016	11.7297	19.3132	5.78e-05	0.00110954
Pi4k2a	3123.89	3767.59	3134.98	3014.12	3253.51	3223.91	2573.49	2625.26	2661.06	2536.49	2370.17	2441.89	2610.32	2632.47	2669.54	2917.74	2889.38	3107.83	3359.26	2922.89	3164.97	2890.1	3198.43	3151.65	1.07083e-06	1.25707e-05	22.4922	1.01714	419.997	5.93e-05	0.00112819
Hnrnpd	2689.93	2838.3	2970.3	2784.9	2933.63	3098.24	3277.15	3645.95	3051.22	2752.5	3128.72	3252.18	2554.8	2319.55	2592.13	2138.99	2407.23	2465.5	2204.77	2297.22	2280.12	2185	2398.82	2412.14	2.52577e-08	6.71128e-07	24.3237	8.52821	502.588	5.93e-05	0.00112819
Cast	2968.82	2439.89	2628.88	2799.6	2923.2	2809	2964.1	2941.57	2859.69	3403.66	2963.97	3076.07	2788.98	2710.17	2613.52	2741.96	2569.91	2616.58	2492.88	2468.01	2378.31	2694.13	2475.84	2614.01	3.25323e-07	4.96761e-06	22.5503	10.1114	243.853	5.93e-05	0.00112819
Shank2	872.233	894.692	1254.19	695.491	677.125	901.307	574.093	540.469	408.781	379.582	364.641	538.503	448.175	205.809	453.241	902.403	631.867	897.219	1008.39	829.434	624.793	815.209	654.684	1009.35	5.52786e-05	0.000322669	22.857	0.868191	249.44	5.93e-05	0.00112819
Nup62	441.501	367.763	394.634	314.44	378.982	380.239	282.79	272.007	251.83	424.671	450.784	435.205	515.805	453.62	612.13	701.074	578.819	578.373	567.028	617.214	556.811	588.93	449.969	599.431	1.17438e-08	3.91012e-07	24.5158	19.7971	141.538	5.93e-05	0.00112819
Spata5l1	367.2	318.332	334.384	307.583	344.213	353.156	299.815	324.281	322.768	385.874	365.478	439.438	453.222	439.969	553.056	521.207	531.664	445.829	444.428	467.561	487.749	412.15	419.565	488.197	1.7704e-07	3.10759e-06	24.6516	18.6742	93.1894	5.93e-05	0.00112819
Mvd	489.958	590.2	464.925	505.455	176.452	367.239	175.916	272.893	80.692	171.965	127.959	227.763	305.849	181.658	300.463	396.526	304.145	373.532	578.267	334.817	426.241	381.845	434.767	439.789	8.45272e-08	1.86422e-06	22.7102	0.0995624	142.755	5.93e-05	0.00112819
Igsf8	254.132	274.834	223.927	295.829	325.959	255.659	456.815	446.552	411.441	344.98	356.278	407.264	349.253	321.314	355.463	254.471	269.958	271.576	234.985	282.396	274.089	225.268	220.93	226.589	1.1994e-09	6.85855e-08	23.865	11.0944	76.884	5.93e-05	0.00112819
Trp53i11	449.039	391.49	394.634	383.01	383.328	435.487	411.417	348.204	351.143	350.222	281.844	238.77	280.614	258.311	256.667	311.702	333.616	313.285	331.022	302.688	371.207	314.163	438.821	433.609	2.13505e-06	2.19409e-05	23.3097	3.60578	72.2058	5.93e-05	0.00112819
Smo	389.813	387.535	389.613	394.765	302.49	326.074	250.634	215.302	194.193	208.666	212.429	231.15	206.928	237.31	194.537	204.395	186.259	230.793	257.462	311.989	261.14	264.665	313.154	351.213	1.4644e-06	1.65347e-05	24.7726	2.36463	84.35	5.93e-05	0.00112819
Tnnc1	32.3049	42.5102	30.1247	15.673	13.9076	14.0829	13.241	41.6427	16.8478	108.003	127.123	83.8235	163.523	129.156	200.648	92.9996	119.064	85.2729	66.4087	88.7773	103.593	57.5798	34.4571	37.0782	8.18032e-11	9.81063e-09	22.8882	15.9588	64.3419	5.93e-05	0.00112819
Acnat1	4665.91	4275.74	4669.33	5391.52	2737.19	3984.38	4026.22	3665.44	3783.66	3580.87	2712.23	3632.35	6341.07	5684.95	5764.82	6285.14	6055.79	6908.03	8086.54	6731.01	6986.03	6584.3	6607.65	6549.45	2.49213e-09	1.22601e-07	24.5266	20.8801	1768.73	6.08e-05	0.00115471
Uqcc1	1736.93	1652.96	1496.19	1625.1	1624.58	1515.54	1692.96	1836.71	1568.62	2067.78	1983.78	1889.84	1873.45	1998.24	1956.58	1759.84	1663.37	1633.16	1662.26	1550.64	1520.44	1618.3	1494.83	1544.92	6.28125e-06	5.37663e-05	23.7713	13.3887	193.33	6.08e-05	0.00115471
Nsmce2	352.124	344.036	302.251	323.256	394.628	353.156	369.803	445.666	291.733	339.737	367.15	370.009	318.971	332.865	296.389	266.735	260.527	253.038	242.136	263.796	224.451	283.858	242.213	337.824	3.69472e-06	3.44721e-05	24.5294	8.49737	62.12	6.08e-05	0.00115471
Shmt1	9091.69	9461.99	8423.88	8192.1	6902.51	9197.23	8325.76	8832.68	5913.57	8019.47	7372.28	8277.36	10424.1	9552.27	10373.6	10338.3	9356.59	10756.4	11611.3	10584	9970.79	10564.4	9555.75	9865.89	5.44457e-06	4.74023e-05	23.5449	20.2186	1527.63	6.4e-05	0.00120951
Tmem97	4023.04	3946.53	3317.74	4078.91	3121.38	3879.3	4232.4	4609.94	3565.52	4971.27	4566.38	4391	4642.24	4669.56	4935.75	3837.51	4134.25	4172.81	3621.83	3544.33	3600.92	3521.46	3965.6	3568.78	5.33043e-05	0.000314538	23.4356	13.298	568.705	6.4e-05	0.00120951
Paip2	2889.14	2980.66	2714.24	2998.45	3064.01	3217.41	3056.78	3125.86	3145.22	3198.14	3086.91	3294.52	3399.67	3474.6	3256.21	3344.92	3547.18	3378.47	2930.16	3116.51	3150.94	3044.66	2786.97	2824.12	8.45272e-08	1.86422e-06	24.7468	15.4033	253.113	6.4e-05	0.00120951
Nedd4l	2015.83	2238.21	1890.83	2164.84	1502.89	1497.12	901.335	779.693	891.159	1235.22	998.582	1092.25	2320.62	2200.9	2557.5	2321.93	2493.28	2406.18	2997.59	2666.7	2844.48	2441.59	2787.98	2678.9	5.9941e-11	9.2355e-09	23.6048	21.1226	974.289	6.4e-05	0.00120951
Phkg2	384.429	379.626	383.588	433.947	485.027	456.07	489.918	461.614	485.926	430.962	459.983	439.438	414.865	468.32	404.352	395.504	411.421	405.973	366.78	406.685	370.128	438.415	398.283	393.441	8.95704e-06	7.17177e-05	22.8759	9.35652	45.3654	6.4e-05	0.00120951
Swi5	4770.36	4679.09	4130.1	4366.9	4463.47	4448.03	4144.44	4559.43	4039.04	4740.59	4404.97	4424.86	5113.63	5134.73	5230.1	5193.67	5161.03	5184.03	5017.43	4666.31	4733.97	4157.87	4443.94	4490.58	4.39868e-05	0.000266791	22.4708	17.161	388.147	6.56e-05	0.0012243
Zmynd11	2464.87	2407.27	2645.95	2734.95	2459.03	2551.18	2759.81	2819.3	2785.21	2708.46	2581.76	2619.7	2529.56	2525.36	2613.52	2408.79	2277.55	2492.38	2502.08	2384.3	2348.1	2552.7	2505.23	2408.02	2.21413e-06	2.25758e-05	22.5276	9.10044	161.866	6.56e-05	0.0012243
Slc25a37	1957.68	1884.29	2369.81	2587.03	1768	2383.26	2498.77	2928.28	2270.02	3262.1	2757.39	2869.47	3177.6	3019.93	3448.71	2400.62	2823.36	2518.33	2439.75	2478.16	2488.38	2475.93	2506.24	2330.78	2.21413e-06	2.25758e-05	23.8753	14.3496	464.344	6.56e-05	0.0012243
Pex1	1701.39	1575.85	1630.75	1527.14	1448.13	1479.79	1518.93	1613.43	1449.8	1702.88	1646.74	1588.41	1984.49	1835.48	1990.19	1892.7	1846.09	1943.67	1910.53	1880.39	1775.1	1752.65	1761.36	1828.16	5.82463e-09	2.20531e-07	23.7192	18.6988	209.083	6.56e-05	0.0012243
Gle1	1594.79	1475.01	1381.72	1615.3	1390.76	1546.95	1761.06	1687.86	1575.71	1656.74	1404.2	1457.17	1384.9	1348.26	1345.46	1208.99	1237.8	1275.39	1209.66	1302.07	1134.12	1450.61	1324.57	1321.43	2.91232e-09	1.31066e-07	23.4049	8.00652	210.857	6.56e-05	0.0012243
Ppif	1161.9	1218.96	1099.55	1056.95	1156.94	1111.47	1274.92	1505.34	1009.09	1584.39	1605.76	1345.41	1567.6	1627.57	1867.96	1251.92	1308.53	1381.98	1210.68	1262.33	1240.95	1079.87	1127.96	1236.97	3.25323e-07	4.96761e-06	23.4108	14.4315	201.123	6.56e-05	0.0012243
Vps16	1083.29	1009.37	1036.29	1120.62	1114.35	1133.13	1188.85	1166.88	1095.99	1043.33	1068	1237.03	949.848	1008.04	1025.65	918.755	887.679	914.83	900.093	1013.75	1063.98	968.755	1045.87	1004.2	1.83597e-07	3.14311e-06	22.8716	8.17664	111.141	6.56e-05	0.0012243
Lnx2	1084.37	996.519	942.904	846.344	917.9	698.729	767.033	691.092	634.009	815.788	752.7	690.062	1169.9	971.293	1187.59	1170.16	1102.23	1261.48	1304.68	1216.67	1070.46	1418.28	1167.49	1324.52	3.13274e-07	4.92253e-06	24.3808	21.4418	291.176	6.56e-05	0.0012243
Chmp6	744.091	787.922	744.081	716.062	731.017	701.979	777.437	702.61	640.216	653.259	629.759	636.72	620.783	619.527	555.093	526.317	588.25	614.521	579.288	645.115	542.782	658.632	664.818	669.468	5.82463e-09	2.20531e-07	25.4196	4.90536	83.5963	6.56e-05	0.0012243
Ldlrad4	844.236	574.383	716.968	876.711	857.924	964.138	959.028	1036.64	1162.5	762.311	758.554	782.353	485.523	531.323	411.482	457.844	526.949	551.493	510.836	558.029	531.991	762.68	652.657	611.79	4.03037e-10	3.45321e-08	23.0185	7.5209	224.802	6.56e-05	0.0012243
Pou6f1	379.045	343.048	406.684	383.989	277.282	381.322	399.122	384.531	366.218	298.842	296.062	279.412	274.558	231.01	255.649	213.593	266.422	252.111	264.613	294.233	340.993	356.591	321.261	348.123	1.70107e-06	1.89943e-05	22.9476	5.02497	64.5325	6.56e-05	0.0012243
Atp23	120.605	135.44	127.528	123.425	169.499	151.662	208.073	201.125	212.814	248.511	258.427	246.39	179.674	182.708	193.519	195.197	234.593	170.546	133.839	164.027	154.31	145.465	126.68	156.552	1.21955e-08	3.91012e-07	23.6488	12.7232	49.6086	6.56e-05	0.0012243
Ttll8	29.0744	23.7266	28.1164	36.2439	20.8614	32.499	51.0725	66.4511	71.8248	239.074	216.61	254.011	154.439	193.208	146.667	212.571	180.365	266.014	116.471	69.3309	123.016	78.7934	64.8603	60.7671	1.37559e-08	4.26855e-07	22.9883	15.5249	81.4948	6.56e-05	0.0012243
Rasl2-9	31.2281	38.5558	27.1122	24.4891	43.4612	38.9988	26.482	24.8084	22.1682	17.8257	21.7447	22.0143	22.2069	18.9008	22.4074	12.2637	16.504	17.6107	24.5201	26.2105	24.8191	26.2645	30.4033	27.8087	3.25323e-07	4.96761e-06	24.4567	3.93442	8.0349	6.56e-05	0.0012243
Gm5844	13.9988	22.738	16.0665	17.6322	16.5153	15.1662	10.4037	8.86015	11.5274	15.7286	18.3993	17.7807	28.2633	30.4513	18.3334	32.7032	30.6503	27.8064	42.9102	24.5194	32.3727	12.1221	16.2151	22.6589	3.1541e-06	3.05012e-05	21.9696	18.6807	10.2574	6.56e-05	0.0012243
CYTB	469610	451575	436508	417609	440664	486412	403432	399446	411475	403444	451553	404233	442988	507280	488479	551494	550475	576328	522190	535105	568862	463299	520797	452512	5.82463e-09	2.20531e-07	23.0278	19.6949	65473.2	6.72e-05	0.00123192
Adh1	89986.5	111042	90872.2	78975.4	72526.3	81997.2	89290.8	103206	67298.9	121242	105573	115775	142852	115189	132803	122898	121960	112461	111996	112295	114140	100436	90174.1	106167	2.6915e-09	1.22601e-07	22.4909	16.7454	21545.5	6.72e-05	0.00123192
Reep6	19485.3	20018.4	19838.1	18943.8	19255	22538.1	23726	24878.4	21637.9	26991.2	23940.9	22966.8	25191.7	25980.2	26613.9	24387.4	24741.8	27615.4	23066.3	25811.4	22817.4	21963.2	23614.2	24031.8	1.03259e-06	1.24376e-05	25.1719	16.2635	3061.66	6.72e-05	0.00123192
Hoga1	6880.95	6625.66	6322.18	6533.7	6271.45	7344.78	7967.31	8376.39	6244.32	7946.06	7000.95	7111.45	7368.64	7519.38	7127.6	5127.24	5742.21	6292.58	5533.38	5426.41	5275.67	5897.39	5192.88	5418.57	0.000131565	0.000665789	24.7507	10.4193	1069.93	6.72e-05	0.00123192
Crls1	1801.54	1838.82	1608.66	1616.28	1734.97	1516.62	1538.8	1586.85	1291.96	1703.93	1635.03	1652.76	2310.52	2013.99	2112.41	2201.33	2178.53	2103.09	1960.59	2049.49	1908.91	1990.04	1818.12	1812.71	1.34575e-09	7.5782e-08	22.8798	18.6263	297.938	6.72e-05	0.00123192
Erlec1	1879.07	1651.97	1761.29	1806.32	2126.99	1910.94	2095.86	1958.98	2009.32	2171.59	2036.47	1974.51	2092.49	1935.23	1805.84	1945.84	1887.35	1849.12	1719.47	1715.52	1745.97	1773.86	1646.84	1587.15	1.21085e-06	1.40435e-05	24.9378	11.6356	196.454	6.72e-05	0.00123192
Atf2	1704.62	1483.9	1507.24	1624.12	1717.59	1648.79	1751.6	1694.95	1712.27	1573.9	1447.69	1513.9	1415.18	1251.65	1282.32	1381.71	1395.77	1319.88	1432.38	1230.2	1276.56	1541.52	1465.44	1404.85	2.92677e-07	4.68177e-06	23.8232	6.88049	191.185	6.72e-05	0.00123192
Ankrd27	1214.67	1245.65	1282.31	1380.21	1310.79	1272.88	1529.34	1665.71	1532.26	1414.52	1477.8	1402.14	1389.95	1259.01	1384.17	1225.35	1290.85	1269.82	1159.6	1233.58	1148.15	1267.77	1138.1	1370.86	4.94026e-08	1.13939e-06	23.0705	9.91082	134.523	6.72e-05	0.00123192
Ldb1	867.926	964.884	1061.39	1068.7	1266.46	1223.05	1360.04	1680.77	1865.67	1268.77	1721.17	1408.91	1022.52	1250.61	1160.09	1021.97	1185.93	1074.25	827.555	1086.46	1223.69	991.989	908.044	1035.1	2.59116e-06	2.61914e-05	23.8192	10.4112	257.773	6.72e-05	0.00123192
Fgfrl1	1054.22	958.952	1077.46	1210.74	1076.97	1360.63	1900.09	2056.44	1425.86	1582.29	1299.66	1332.71	1059.87	971.293	1170.28	904.447	932.476	1032.54	624.242	960.486	704.646	787.934	755.015	801.301	4.35359e-10	3.46814e-08	23.7843	9.55121	374.882	6.72e-05	0.00123192
Wdr91	956.226	1152.72	1007.17	1243.07	719.717	986.888	930.654	832.854	992.246	653.259	651.504	688.369	824.682	906.19	818.89	898.315	972.557	1074.25	1160.62	1239.5	1103.91	1373.83	1227.28	1322.46	5.57471e-09	2.20531e-07	23.9809	0.188802	245.769	6.72e-05	0.00123192
Cblc	653.637	662.369	540.237	634.758	572.818	772.394	676.238	690.206	789.186	591.394	587.106	506.328	474.419	570.175	456.297	337.251	427.925	474.562	422.972	488.698	506.093	565.696	497.6	498.496	1.21955e-08	3.91012e-07	24.2643	6.9317	121.247	6.72e-05	0.00123192
Sgms1	665.482	552.633	528.187	655.329	572.818	625.065	843.642	813.362	760.811	799.01	507.654	706.996	635.924	531.323	585.649	484.416	489.226	454.171	483.251	452.342	474.8	497.005	590.837	493.346	5.57471e-09	2.20531e-07	22.9831	9.09545	122.404	6.72e-05	0.00123192
Alg1	515.802	510.123	531.199	533.863	580.641	550.317	552.34	559.076	551.543	556.791	556.998	555.437	550.125	550.224	567.316	494.635	536.38	499.588	433.189	465.024	488.828	520.239	474.291	483.047	4.71249e-08	1.13939e-06	25.286	10.4011	37.4754	6.72e-05	0.00123192
Alkbh7	507.188	608.984	418.734	380.071	424.181	462.57	319.676	355.292	277.545	299.891	296.898	285.339	320.99	332.865	352.408	348.493	360.73	392.997	454.644	333.126	420.845	462.659	370.92	458.328	9.42057e-08	1.91032e-06	23.9121	1.3247	80.2901	6.72e-05	0.00123192
Zbtb14	314.435	330.196	322.335	343.827	364.205	342.323	577.876	500.599	413.214	517.994	508.491	540.196	543.059	484.071	527.593	479.306	476.258	406.9	431.146	418.522	457.534	343.459	389.162	399.621	1.1994e-09	6.85855e-08	24.0262	13.9102	99.9382	6.72e-05	0.00123192
Pear1	296.129	211.563	291.206	339.909	339.866	269.742	380.206	427.945	398.14	370.145	393.077	371.702	362.376	319.214	345.278	332.142	321.828	303.089	297.307	280.705	289.196	272.747	306.06	341.943	2.78362e-07	4.49492e-06	23.1712	11.2067	48.2754	6.72e-05	0.00123192
1600020E01Rik	132.45	121.599	180.748	129.303	147.768	162.495	148.489	161.255	160.497	175.111	175.63	187.968	196.833	187.958	203.704	256.515	249.918	248.404	191.053	223.212	217.976	192.943	183.433	193.631	2.39227e-09	1.22601e-07	25.2378	18.5468	36.9212	6.72e-05	0.00123192
Rd3	179.831	217.494	206.856	199.831	117.345	202.577	159.838	115.182	95.7664	138.411	81.1243	93.9839	134.251	98.7043	94.7224	79.714	86.0565	73.2234	131.796	113.297	96.039	184.862	187.487	128.744	6.07033e-07	8.05056e-06	25.0053	3.09455	55.4198	6.72e-05	0.00123192
Zfp846	125.989	131.485	117.486	113.629	119.084	111.58	108.766	95.6896	125.028	125.828	122.105	105.838	120.119	126.005	118.148	140.01	162.682	126.056	159.381	143.735	159.705	125.261	121.613	136.983	3.69472e-06	3.44721e-05	23.2079	20.446	18.0451	6.72e-05	0.00123192
Il12rb1	61.3794	44.4875	51.212	96.9769	35.6382	100.747	195.778	285.297	183.552	184.548	289.371	236.23	110.025	120.755	120.185	75.6261	81.3411	59.3203	58.2353	80.3223	72.299	66.6714	50.6721	56.6473	2.44687e-08	6.71128e-07	23.4875	11.1082	88.791	6.72e-05	0.00123192
Gm30692	12.922	15.8178	46.1912	7.83652	12.1691	15.1662	0.945787	2.65804	0	7.33999	9.19967	22.0143	49.4607	31.5014	86.5742	39.857	40.0811	89.9073	54.1486	52.4209	34.5309	26.2645	22.2957	45.3178	1.7704e-07	3.10759e-06	22.5116	18.7324	25.5599	6.72e-05	0.00123192
Slc1a2	5196.79	3640.06	4932.42	5973.39	5191.87	4982.1	7774.37	9141.02	8599.47	8098.11	8532.27	8252.8	5060.14	6832.65	5135.38	5817.07	5936.72	5644.69	3642.26	4541.17	4692.96	4670.03	5037.82	4131.13	1.78787e-06	1.93783e-05	23.7268	10.9485	1863.14	6.89e-05	0.00125593
Hsph1	1969.53	1994.03	1389.75	1344.94	1534.18	1403.96	1457.46	1469.9	1631.58	2872.03	3025.02	3537.52	5626.41	6959.7	5728.16	5568.73	4648.23	3259.83	3372.54	3616.2	4214.93	2535.53	2107.96	4294.89	1.1994e-09	6.85855e-08	23.4272	17.1454	1774.99	6.89e-05	0.00125593
Gtf3c2	2264.58	2253.04	2380.86	2501.81	2559.86	2573.92	2710.63	2911.45	2798.51	2394.93	2776.63	2655.26	2105.61	2344.75	2403.71	2085.85	2197.39	2433.06	2196.6	2436.73	2214.29	2378.95	2299.5	2312.24	3.55229e-05	0.000221951	23.0354	8.99626	237.333	6.89e-05	0.00125593
Proser2	517.956	625.79	571.366	506.435	569.342	508.068	392.502	503.257	314.788	506.459	551.98	486.854	764.118	649.979	738.427	846.194	722.639	909.269	924.614	793.077	686.301	881.88	632.388	911.506	4.71029e-08	1.13939e-06	24.8656	20.9198	203.916	6.89e-05	0.00125593
Lad1	460.884	464.647	332.376	303.665	219.914	270.825	170.242	119.612	160.497	383.777	365.478	241.31	431.015	656.279	530.649	609.096	512.803	622.863	516.966	680.626	552.494	550.544	658.738	591.192	1.01333e-07	1.95844e-06	24.2767	20.5758	218.383	6.89e-05	0.00125593
Hr	50.6111	60.3052	68.2827	38.203	20.8614	72.5812	20.8073	11.5182	27.4885	27.2628	16.7267	25.4011	75.7052	80.8535	77.4075	82.7799	114.349	121.421	55.1703	154.726	106.83	96.9765	112.492	162.732	2.81616e-06	2.83109e-05	24.9023	21.7998	49.3175	6.89e-05	0.00125593
Tdo2	104639	88408.4	83085	103379	111481	91081.8	115658	135959	130154	142377	113109	108644	114036	120446	87213.8	97720.1	103745	94937.4	89104.1	88049.4	89990.7	87026.3	86880.4	70107.7	1.7704e-07	3.10759e-06	24.3617	11.1718	19529.3	7.06e-05	0.00127071
Agpat2	8895.7	9969.15	8845.62	6342.68	5569.99	6495.48	4815.95	4582.47	3757.06	6939.44	6131.16	6117.42	9457.09	8256.51	9831.77	9354.13	10170	10081.7	10434.3	10083.4	9638.43	8195.53	7873.44	9256.16	2.52577e-08	6.71128e-07	21.642	19.202	2557.3	7.06e-05	0.00127071
Gfm1	4495.77	4329.12	4053.78	4062.26	4006.25	3907.47	4243.75	3909.99	3287.98	5151.62	4215.12	4464.66	5144.93	4664.3	5028.43	4990.3	4649.41	5019.05	4903.01	4612.19	4367.08	4299.29	4364.9	4542.08	4.87646e-08	1.13939e-06	22.8745	17.4343	462.255	7.06e-05	0.00127071
Fam168b	2998.97	2566.43	2751.39	2943.59	2878.87	2590.17	2925.32	2804.24	2787.87	2582.63	2652.85	2690.82	2488.18	2393.05	2354.82	2549.82	2347.1	2515.55	2702.32	2652.33	2562.84	2922.43	2757.58	2808.68	2.04333e-05	0.000142251	21.861	5.2732	198.254	7.06e-05	0.00127071
Dctpp1	706.401	812.638	589.441	703.327	817.07	707.396	788.786	905.507	868.105	781.185	949.238	888.19	902.406	958.692	913.612	775.678	919.508	896.292	732.539	709.373	783.419	698.029	634.415	655.048	5.63673e-07	7.8606e-06	24.0638	13.741	118.29	7.06e-05	0.00127071
Rere	1145.75	980.701	1265.24	1461.51	1309.05	1463.54	1824.42	1841.14	1738.87	1480.58	1737.9	1736.59	1296.07	1367.16	1442.22	1179.36	1111.66	1251.29	1158.58	1223.44	1095.28	1393.03	1277.95	1243.15	2.09486e-07	3.46597e-06	22.5552	9.80749	284.779	7.06e-05	0.00127071
Hikeshi	696.71	717.731	621.573	647.492	677.125	677.063	577.876	625.527	578.145	616.559	597.978	575.757	769.165	712.981	702.779	788.964	787.476	745.211	835.728	828.588	870.826	692.978	707.383	769.373	2.59181e-09	1.22601e-07	22.3502	20.0074	118.215	7.06e-05	0.00127071
Fam76a	640.715	616.893	638.644	735.653	749.271	826.559	1238.04	1228.9	1067.62	1022.36	974.328	1008.42	743.93	774.934	735.371	690.854	703.778	745.211	627.307	648.497	640.98	651.561	609.079	568.533	8.18032e-11	9.81063e-09	23.822	10.4081	204.639	7.06e-05	0.00127071
Ndufaf6	563.183	560.542	472.958	585.78	647.572	628.315	557.068	565.278	686.326	682.619	681.612	637.567	681.347	682.53	685.464	559.02	695.525	608.033	581.332	604.531	603.211	554.585	526.99	488.197	2.33331e-05	0.000156119	23.6854	13.5907	73.3449	7.06e-05	0.00127071
Mrm2	278.899	301.526	271.123	227.259	246.86	201.494	237.393	227.706	171.138	254.803	296.062	238.77	278.595	306.613	260.741	258.559	356.015	327.188	348.39	343.272	299.987	280.828	297.952	300.745	8.93933e-07	1.11865e-05	23.329	20.0317	55.3278	7.06e-05	0.00127071
Gm40804	163.678	176.961	166.69	151.833	73.0148	162.495	80.3919	68.2232	104.634	56.6228	76.9427	83.8235	125.166	109.205	83.5186	145.12	123.78	105.664	159.381	135.28	189.92	187.892	121.613	161.702	4.99039e-06	4.54523e-05	23.0214	0.174357	45.3908	7.06e-05	0.00127071
Lrrcc1	192.753	187.836	156.649	143.996	197.314	168.995	128.627	126.7	102.86	115.343	135.486	112.611	106.997	116.555	86.5742	83.8019	88.4143	107.518	156.316	119.215	105.751	153.546	138.842	130.804	1.03259e-06	1.24376e-05	25.5066	3.36222	38.1967	7.06e-05	0.00127071
Piezo2	62.4562	43.4988	52.2162	61.7126	54.7611	68.248	99.3076	88.6015	81.5788	83.8856	104.542	110.071	116.081	95.5542	107.963	69.4942	58.9428	67.6622	65.387	71.0219	60.429	54.5493	68.9141	74.1564	1.77615e-05	0.000126841	23.1893	12.679	21.477	7.06e-05	0.00127071
Tro	13.9988	27.6811	23.0956	36.2439	24.3383	53.0818	41.6146	45.1868	32.8088	50.3314	71.0883	68.5829	49.4607	60.9027	87.5927	104.241	83.6988	91.761	59.257	51.5754	67.9827	33.3357	30.4033	29.8686	5.82463e-09	2.20531e-07	24.3245	16.4745	29.3688	7.06e-05	0.00127071
Elovl5	21408.5	27327.2	27365.3	18506.9	21598.5	18820.2	11085.6	10058.9	6433.2	6364.82	6450.64	6197.86	15642.7	7375.52	15486.6	14536.6	10661.6	20309.8	21349.9	20603.1	15104	14963.7	18312.9	27998.2	1.07083e-06	1.25707e-05	23.3128	0.979176	7390.77	7.23e-05	0.00128138
Ogdh	7646.58	6385.43	6535.06	6984.3	7666.55	6564.81	8570.72	8234.62	8897.41	8921.24	8313.15	8115.64	8110.55	8153.61	8027.97	7249.88	6958.79	7600.41	6989.26	6903.49	7105.81	7337.89	6952.22	7695.79	8.3805e-06	6.85865e-05	22.6686	11.6965	742.187	7.23e-05	0.00128138
Als2	4798.36	4537.72	4787.82	4785.17	3781.99	3435.15	3416.18	3055.87	2991.81	4149.19	4300.43	4540.02	4628.11	3753.91	4408.15	6473.18	5252.99	4771.57	5710.13	5460.23	5532.49	5706.46	4943.57	5650.31	5.57471e-09	2.20531e-07	24.4229	21.4671	988.73	7.23e-05	0.00128138
St3gal1	5401.39	4642.51	5223.63	4218.98	4791.16	3660.47	3492.79	2975.24	3660.4	3617.57	4795.54	3778.83	3716.62	3418.95	4058.8	5680.13	4403.03	4434.19	6737.93	6217.8	6102.25	7047.97	6449.55	6629.79	1.26471e-08	3.96891e-07	25.2904	23.5983	1499.24	7.23e-05	0.00128138
Zfand3	3748.45	3459.15	3253.47	3722.35	4115.77	3995.22	4466.95	4483.24	4593.24	3667.9	3705.79	3795.76	3368.38	3588.01	3251.11	2968.83	3090.96	3345.11	3150.84	3288.14	3141.23	3389.13	3435.57	3195.94	1.1994e-09	6.85855e-08	23.5412	8.41883	439.585	7.23e-05	0.00128138
Polr2b	2730.84	2361.79	2198.1	2295.12	1927.07	1932.61	2439.18	2555.27	2108.63	3661.61	3247.48	3200.53	3474.36	3389.55	3017.87	2952.48	2975.43	2849.23	2747.28	2655.71	2518.6	2511.29	2375.51	2396.69	1.79602e-10	1.9431e-08	22.7572	15.2719	527.975	7.23e-05	0.00128138
Higd1a	2182.74	2485.37	2017.35	2126.64	1884.48	2271.68	1874.55	2093.65	1980.94	2204.09	2284.03	2424.95	2550.76	2637.72	2475	2433.32	2422.55	2568.38	2490.84	2298.07	2529.39	2143.59	2119.11	2231.9	3.52365e-06	3.341e-05	21.9198	17.3185	249.132	7.23e-05	0.00128138
Dipk2a	1818.77	1358.35	1676.94	1610.4	1533.31	1710.53	2467.56	2325.79	2370.22	2915.03	2862.77	2843.22	3017.11	2444.51	2811.11	3174.25	3112.18	2320.91	2006.57	2581.31	2626.51	2358.75	1930.61	2295.76	2.04887e-06	2.15136e-05	24.7883	15.5518	619.246	7.23e-05	0.00128138
Ablim1	2094.44	2192.74	2090.66	1678.97	2525.09	1854.61	1099.01	1128.78	1237.87	1602.21	1096.43	1310.69	1793.71	1312.56	1593.98	1975.47	1723.49	1821.32	2357	1891.38	2172.21	1931.45	2199.17	2087.71	7.36928e-07	9.41833e-06	22.7697	0.332284	423.126	7.23e-05	0.00128138
Med22	1119.9	1013.33	1050.35	1175.48	1155.2	1069.22	1238.04	1397.25	1152.74	1422.91	1628.34	1383.51	1434.36	1442.76	1516.58	1378.64	1441.74	1183.62	1320	1270.78	1276.56	1314.23	1144.18	1291.56	2.09486e-07	3.46597e-06	24.3733	14.9676	189.176	7.23e-05	0.00128138
Ktn1	1458.03	1219.94	1232.1	1451.71	1388.15	1372.54	1678.77	1604.57	1410.78	1455.41	1343.15	1462.25	1119.43	987.043	1023.61	1036.28	946.622	1042.74	1089.1	1012.06	1078.01	1263.72	1156.34	978.453	6.07033e-07	8.05056e-06	23.5754	7.9688	262.035	7.23e-05	0.00128138
Thoc7	649.329	743.435	591.449	727.817	675.387	711.729	669.617	758.429	635.782	759.165	804.553	825.534	871.115	851.587	813.797	686.766	772.151	682.183	591.548	711.064	686.301	630.347	599.958	637.539	3.1541e-06	3.05012e-05	23.6267	13.6995	80.1601	7.23e-05	0.00128138
Med24	831.314	768.15	766.172	682.757	550.219	618.565	496.538	489.08	543.563	637.531	561.18	535.116	609.679	575.425	627.408	595.811	640.119	711.843	740.713	703.455	691.697	802.077	799.606	798.212	1.85511e-09	1.02642e-07	24.4957	24.0697	124.837	7.23e-05	0.00128138
Mre11a	474.883	379.626	431.788	438.845	385.935	378.072	407.634	400.479	375.085	373.291	353.769	387.789	311.905	328.664	293.334	364.845	345.405	367.971	366.78	363.564	357.179	386.896	426.659	419.19	2.13505e-06	2.19409e-05	23.5584	4.22031	41.5442	7.23e-05	0.00128138
Dexi	221.827	316.355	229.952	191.995	236.429	261.076	167.404	217.96	230.549	185.597	212.429	232.843	303.83	320.264	346.297	235.054	361.909	338.311	390.279	348.345	364.732	264.665	274.643	332.674	6.73198e-07	8.71935e-06	22.6311	19.4335	77.3029	7.23e-05	0.00128138
Zc3h8	102.299	97.8724	115.478	141.057	132.122	147.329	238.338	301.245	202.173	278.92	327.843	353.075	271.529	242.561	273.982	298.416	285.283	228.939	207.399	205.456	232.004	202.034	135.801	182.301	5.13466e-10	3.74746e-08	24.4768	14.3802	86.6423	7.23e-05	0.00128138
E030030I06Rik	61.3794	69.2027	79.3284	55.8352	58.238	72.5812	65.2593	48.7308	49.6566	42.9914	65.234	66.8895	70.6582	66.1529	81.4816	97.0875	82.52	92.6879	129.752	93.8503	120.858	79.8036	89.1829	117.414	5.36824e-09	2.20531e-07	24.8524	21.6466	23.5014	7.23e-05	0.00128138
Gm17971	16.1525	12.8519	17.0707	40.1622	88.6608	80.1643	124.844	54.9329	163.157	53.4771	64.3977	88.9037	28.2633	34.6515	36.6667	27.5933	36.5446	24.0989	11.2384	7.60949	22.6609	13.1322	13.1747	16.4792	4.71249e-08	1.13939e-06	23.7432	9.44721	41.9664	7.23e-05	0.00128138
Cdkl1	27.9976	30.6469	38.158	34.2848	67.7995	33.5823	45.3978	33.6686	50.5434	33.5543	55.198	49.9554	18.1693	24.1511	16.2963	18.3955	23.5771	20.3913	12.2601	16.0645	24.8191	26.2645	14.1882	18.5391	3.76658e-05	0.000233043	24.0001	8.32578	15.0088	7.23e-05	0.00128138
Hal	23407.1	21600.1	19014.7	15825.9	25320.5	19650	14591.6	16171.5	14728.5	10937.6	11723.7	9096.97	13026.3	13505.7	12191.7	11533	11766.2	12516.6	20563.2	14863.9	15537.8	18191.2	15661.7	16823.2	1.70483e-07	3.10042e-06	23.8462	2.67498	5299.64	7.4e-05	0.00129006
Trpm7	3149.73	2526.89	2887.96	3552.88	3201.35	3293.24	4646.65	4359.19	4227.91	3955.21	3628.01	3731.42	2887.9	3079.78	2699.08	3045.48	2767.96	2854.79	2731.95	2572.85	2498.09	3293.16	2709.95	2272.07	1.01333e-07	1.95844e-06	23.4119	9.47877	665.12	7.4e-05	0.00129006
Pex13	2807.3	2710.77	2441.11	2527.28	2282.58	2455.84	2562.14	2281.49	2386.18	2542.78	2181.16	2214.97	2701.16	2421.41	2522.87	2849.26	2796.25	2902.99	2740.13	2822.27	2669.67	2622.41	2607.59	2681.99	3.28064e-06	3.14282e-05	22.6069	20.5626	228.97	7.4e-05	0.00129006
Coro1b	2513.32	2390.46	2168.98	2424.42	2286.93	2524.09	2843.04	2698.8	2608.75	2635.06	2443.77	2347.06	2176.27	2494.91	2231.58	1792.54	2034.71	2130.89	1837.99	2179.7	1965.02	2026.4	2097.83	1951.76	1.87815e-07	3.1907e-06	24.4732	9.01132	326.974	7.4e-05	0.00129006
Ndufab1	2082.59	2380.57	2029.4	2014.96	2088.74	2060.44	1921.84	2183.14	1882.52	2150.62	2063.23	2199.73	2422.57	2305.9	2432.22	2447.63	2430.8	2251.39	2232.35	2249.03	2263.93	2109.24	1988.37	2196.88	2.03482e-05	0.000141747	21.8984	17.4667	188.518	7.4e-05	0.00129006
Xrn2	2767.46	2205.59	2512.4	2653.64	2492.07	2516.51	2984.9	3257.88	2794.96	2928.66	2738.99	2692.51	2314.56	2304.85	2057.41	2086.87	1926.25	2225.44	2076.04	2062.17	1851.72	2318.34	2232.61	2052.69	5.13027e-08	1.13939e-06	23.2086	8.74013	489.408	7.4e-05	0.00129006
Pla2g12b	2182.74	2063.23	1761.29	1842.56	1974.01	1901.19	1487.72	1472.56	1417.88	1259.33	1174.21	1174.38	1408.12	1308.36	1262.96	1339.81	1485.36	1462.62	1715.39	1652.1	1620.79	1712.24	1626.58	1639.68	2.01518e-10	1.9431e-08	23.8071	2.18484	365.85	7.4e-05	0.00129006
B4galt5	740.86	628.756	663.748	857.119	1106.52	1106.05	1279.65	1608.12	1716.7	1387.26	1742.92	1422.46	1938.05	1995.09	2124.63	1438.94	1380.44	1118.74	916.44	1013.75	1039.16	1006.13	841.157	1367.77	4.19234e-10	3.46814e-08	23.8479	13.7419	456.223	7.4e-05	0.00129006
Dgat1	809.777	903.59	796.297	834.589	870.962	878.557	900.389	991.451	962.097	918.548	1009.45	967.78	904.425	930.341	966.575	774.656	866.46	846.241	738.669	816.751	810.397	853.596	711.437	826.02	3.04146e-06	2.99915e-05	23.1701	11.4002	87.0428	7.4e-05	0.00129006
Zfp385a	890.54	821.535	755.126	600.473	584.118	695.48	664.888	545.785	686.326	491.779	452.456	506.328	675.29	462.02	599.908	584.569	767.436	602.471	762.168	826.052	718.674	770.761	661.778	866.188	5.27669e-06	4.64948e-05	23.4726	0.46228	137.039	7.4e-05	0.00129006
Stard3	528.724	548.679	549.274	576.964	625.841	532.984	653.539	623.755	659.724	612.365	600.487	615.552	576.369	555.474	542.871	513.031	512.803	518.125	457.709	538.582	598.895	569.737	455.036	556.173	5.72528e-05	0.000331057	23.3006	9.6174	53.4686	7.4e-05	0.00129006
Miip	366.123	485.408	468.942	534.842	564.995	626.148	631.786	614.009	692.533	481.294	631.432	584.224	398.714	509.272	513.334	391.416	430.283	501.442	416.842	480.243	476.958	461.649	466.184	408.89	3.55229e-05	0.000221951	23.3826	9.27615	96.1333	7.4e-05	0.00129006
Ano10	641.792	516.054	451.871	508.394	578.903	534.068	417.092	473.132	434.496	502.265	406.458	375.089	399.724	455.72	360.556	309.658	339.511	352.214	430.124	403.303	367.97	498.015	477.331	444.938	2.52577e-08	6.71128e-07	25.55	4.40475	88.4785	7.4e-05	0.00129006
Srsf4	371.507	361.831	368.526	537.781	442.435	461.486	585.442	634.387	613.614	479.197	562.016	609.625	365.404	472.521	481.76	364.845	404.348	475.489	421.951	417.676	389.551	432.354	369.906	355.333	6.79436e-06	5.72962e-05	23.7859	10.1136	96.6239	7.4e-05	0.00129006
Ifitm1	177.677	225.403	184.765	184.158	212.96	165.745	205.236	178.975	211.041	236.977	272.645	244.697	270.52	250.961	273.982	239.142	294.714	231.72	229.876	195.31	220.134	219.207	199.648	198.78	3.1541e-06	3.05012e-05	22.4127	15.5876	37.2964	7.4e-05	0.00129006
Endod1	186.292	163.121	178.74	141.057	115.607	154.912	144.705	131.13	148.083	162.528	178.975	145.633	206.928	256.211	191.482	213.593	234.593	206.694	186.966	260.413	199.632	175.77	248.293	193.631	1.03259e-06	1.24376e-05	23.7305	19.4587	43.4944	7.4e-05	0.00129006
2210408I21Rik	139.988	103.804	90.3742	134.2	139.945	124.58	154.163	142.648	124.142	176.16	109.56	154.946	114.062	116.555	110	94.0216	95.4874	99.1761	90.9288	109.069	73.3781	93.946	105.398	96.8153	5.46753e-05	0.000322114	23.1661	9.5561	26.6133	7.4e-05	0.00129006
Zfp41	93.6843	114.679	75.3118	74.4469	73.884	94.2472	87.0124	69.9952	49.6566	57.6714	63.5613	60.9625	78.7334	63.0028	90.6483	83.8019	88.4143	106.591	105.232	114.142	116.542	98.9969	93.2367	99.9052	3.13274e-07	4.92253e-06	22.373	21.7524	21.994	7.4e-05	0.00129006
Gm51485	86.1465	118.633	114.474	87.1813	89.5301	135.413	69.9882	57.591	62.9575	80.7399	34.2897	38.9483	36.3385	50.4022	34.6297	53.1426	34.1868	42.6364	82.7555	75.2494	57.1918	58.59	109.452	69.0067	1.06753e-06	1.25707e-05	24.5477	3.06293	33.1482	7.4e-05	0.00129006
Syt9	55.9952	46.4647	61.2536	72.4878	81.707	67.1647	52.9641	56.705	33.6956	30.4085	23.4173	31.328	25.2351	26.2511	40.7408	32.7032	33.008	27.8064	43.9319	45.6569	49.6381	50.5086	59.7931	43.2579	7.33016e-09	2.66613e-07	22.725	4.2107	13.7209	7.4e-05	0.00129006
Prkg2	1.07683	1.97722	1.00416	2.93869	13.9076	4.33321	14.1868	11.5182	17.7345	3.14571	12.545	7.62032	8.07522	7.35032	9.16668	0	2.35771	2.78064	1.02167	0	3.23727	0	2.02689	0	3.1541e-06	3.05012e-05	23.6006	10.1039	5.1353	7.4e-05	0.00129006
Lrrc3	4118.88	3685.54	3485.43	3434.35	3626.4	3555.39	3589.26	3240.16	3084.03	2994.72	3490.02	3050.67	5051.05	4470.05	4400.01	4751.16	4651.77	4657.57	5270.81	4596.98	4770.66	3882.09	3951.41	4173.36	9.10293e-08	1.91032e-06	22.424	19.0671	824.902	7.57e-05	0.00130586
Nek7	3873.36	3171.46	3249.45	3752.71	3858.49	3571.64	4224.83	3816.95	4211.95	4120.88	3662.3	3744.12	3308.82	3318.14	3154.36	3571.8	3248.93	3258.91	3110.99	3072.54	2925.41	3504.29	3446.72	3136.2	5.13027e-08	1.13939e-06	22.8198	8.84284	417.103	7.57e-05	0.00130586
Slc22a23	3682.76	3407.74	3808.77	3965.28	3387.36	3815.39	4888.77	4552.35	3992.93	4284.46	4554.67	3960.87	3758.01	3720.31	3809.26	3490.04	3454.05	3555.51	3636.13	3508.82	3396.97	3369.93	3494.35	3631.61	3.04146e-06	2.99915e-05	23.5653	10.3949	371.156	7.57e-05	0.00130586
Pja1	3389.86	3326.67	3013.48	3177.71	3429.96	3224.99	3052.05	2829.05	2981.17	2862.6	2566.71	2714.53	2750.62	2826.72	2622.69	2745.02	2757.35	2991.04	2898.49	2947.41	2869.3	2942.63	3085.93	2915.79	2.68421e-07	4.35658e-06	24.5645	3.34978	245.845	7.57e-05	0.00130586
Slc20a2	3654.77	3467.06	2994.4	3371.66	3359.55	3075.49	3132.45	3376.6	2491.7	2802.83	2692.16	2584.13	2521.49	2540.06	2578.89	2257.54	2319.99	2573.02	2898.49	2447.72	2356.73	2898.18	2769.74	2757.18	3.04146e-06	2.99915e-05	25.8504	4.70008	436.204	7.57e-05	0.00130586
Fam149a	1713.24	1558.05	1398.79	1519.31	1303.84	1475.46	1389.36	1406.99	1403.69	1072.69	1153.3	1104.95	1159.8	1033.24	1098.98	1240.68	1235.44	1059.42	1691.89	1485.54	1389.87	1559.71	1290.11	1493.43	1.08891e-05	8.44746e-05	22.4286	2.87309	213.753	7.57e-05	0.00130586
Stk24	1656.17	1402.84	1407.83	1519.31	1623.71	1543.7	1674.99	1524.83	1629.8	1317	1229.41	1417.38	1194.12	1243.25	1181.48	1236.59	1143.49	1267.04	1282.2	1391.69	1253.9	1343.53	1444.16	1316.28	1.41132e-08	4.33097e-07	23.7696	6.01089	204.878	7.57e-05	0.00130586
Pde9a	1300.81	1435.46	1174.86	980.544	829.24	980.388	536.261	480.22	570.165	520.091	446.602	401.337	974.074	890.439	900.371	827.799	1077.47	958.393	1167.77	1209.06	1295.99	1026.34	1014.46	1149.42	1.70483e-07	3.10042e-06	22.3103	22.0569	370.74	7.57e-05	0.00130586
Atg14	873.31	829.444	836.463	1022.67	1033.51	1052.97	1010.1	963.098	1330.97	1123.02	873.132	944.073	862.03	847.387	789.353	763.414	683.737	787.847	670.217	658.643	666.878	655.602	619.213	573.682	1.17956e-11	3.04313e-09	25.2835	9.24846	221.377	7.57e-05	0.00130586
Acd	397.351	369.74	375.555	403.581	393.758	430.071	444.52	441.236	437.156	371.194	377.186	422.504	358.338	319.214	353.426	319.878	344.226	372.605	322.849	337.354	303.224	372.753	311.127	397.561	3.80029e-07	5.55814e-06	23.666	7.82656	49.4167	7.57e-05	0.00130586
H3c14	18.3061	18.7836	15.0624	11.7548	33.0305	24.9159	15.1326	7.97414	20.3947	13.6314	19.2357	14.3939	65.6112	72.4532	53.9815	86.8678	69.5525	70.4428	92.9722	58.3394	88.4854	31.3153	47.6318	66.9468	9.50328e-06	7.53033e-05	24.1696	19.454	31.934	7.57e-05	0.00130586
Olfr1393	37.6891	60.3052	40.1663	40.1622	55.6303	35.749	48.2351	33.6686	40.7894	13.6314	20.072	13.5472	27.2539	18.9008	23.426	19.4175	17.6828	21.3182	41.8886	45.6569	31.2936	49.4984	40.5377	33.9884	0.000271119	0.00122586	22.2831	3.57342	12.6885	7.57e-05	0.00130586
Gm28857	6.46099	3.95444	7.0291	6.85695	11.2999	15.1662	11.3494	20.3784	6.20708	38.7971	26.7627	36.4082	19.1787	33.6015	24.4445	34.7471	29.4714	38.9289	11.2384	16.91	10.7909	11.1119	11.1479	7.20965	1.52073e-06	1.71184e-05	22.4155	14.7701	11.7115	7.57e-05	0.00130586
Gm15375	10.7683	12.8519	12.0499	5.87739	12.1691	2.1666	8.51208	16.8343	11.5274	22.02	29.2717	45.7219	30.2821	19.9509	38.7037	26.5713	21.2194	21.3182	35.7585	22.8285	12.9491	14.1424	15.2016	9.26955	7.046e-06	5.92158e-05	23.5307	15.9617	9.81025	7.57e-05	0.00130586
Nt5dc2	181.984	197.722	139.578	158.69	230.344	159.245	202.398	234.794	221.681	231.734	240.028	263.324	244.275	226.81	208.797	134.9	185.081	161.277	174.706	129.361	147.835	146.475	134.788	180.241	5.08824e-06	4.57611e-05	23.2605	11.6706	45.7352	7.74e-05	0.00133398
Gpr84	35.5354	38.5558	31.1289	33.3052	49.5458	45.4987	24.5905	22.1504	17.7345	16.7771	18.3993	15.2406	31.2915	16.8007	21.3889	43.9449	23.5771	21.3182	69.4737	34.6654	30.2145	50.5086	44.5915	58.7072	1.2557e-06	1.44129e-05	23.8393	0.727534	15.9194	7.74e-05	0.00133398
Inmt	35317.9	44906.6	35214.8	39936.9	30489.8	41617.2	48333.5	48076.1	27315.6	54135.6	43121.3	50404.2	73663.2	51780.9	70272.8	48345.5	48601.9	47416.4	39022.8	42000.1	40474.5	31656.8	28603.4	35661	1.85408e-06	1.97772e-05	23.3556	15.0209	9816.16	7.92e-05	0.00136024
Strbp	2150.43	1797.29	2030.41	2208.92	1974.01	2181.77	2425.94	2263.77	2464.21	2835.33	2120.11	2430.88	2024.86	2042.34	1997.32	2110.38	2035.89	2089.19	1801.21	1892.22	1900.28	2073.88	1869.8	1796.23	1.90843e-05	0.000134037	23.6396	10.7148	283.569	7.92e-05	0.00136024
Ubald2	513.649	558.565	476.975	495.66	507.627	550.317	472.894	574.138	492.133	475.002	409.803	392.87	353.291	355.966	358.519	316.812	384.307	355.922	347.369	364.41	363.653	385.886	429.7	404.771	1.80591e-07	3.14311e-06	25.4005	5.8305	92.4096	7.92e-05	0.00136024
Gm39070	7.53782	9.8861	25.1039	5.87739	3.47689	9.74971	1.89157	2.65804	0.886726	2.09714	3.34533	1.6934	2.0188	4.20018	9.16668	8.17579	4.71543	9.26879	30.6502	26.2105	16.1864	28.2848	13.1747	25.7488	1.63124e-08	4.96467e-07	24.634	23.3795	10.1643	7.92e-05	0.00136024
Ttc39b	2425.02	1838.82	2386.88	3139.51	3423	2173.1	3166.49	2376.29	3025.51	3030.37	2824.3	2612.08	2080.38	2155.74	1864.91	2210.53	1837.84	2040.06	1883.96	1887.15	1727.62	2256.72	2405.91	1915.71	8.49401e-05	0.000461677	22.6298	8.41956	542.532	8.1e-05	0.00138669
Gsap	1987.83	2051.37	1847.65	2276.51	2416.44	2349.68	2036.28	2192	2059.86	2098.19	1966.22	1878.83	1606.97	2225.05	1696.85	1530.92	1465.32	1571.06	1699.04	1512.6	1683.38	1877.91	1976.21	1574.79	2.52577e-08	6.71128e-07	24.5287	7.18506	318.055	8.1e-05	0.00138669
Rad50	621.332	565.485	545.258	678.838	639.749	625.065	703.665	679.574	632.236	527.431	494.273	510.561	534.983	484.071	489.908	463.976	396.096	496.807	505.728	525.054	497.461	610.144	601.985	546.904	5.60891e-09	2.20531e-07	22.411	6.43902	97.3679	8.1e-05	0.00138669
Catsper2	150.756	185.859	173.719	163.587	139.945	126.746	140.922	146.192	132.122	156.237	181.484	140.553	166.551	210.009	183.334	252.428	196.869	193.718	238.05	202.92	194.236	227.289	186.473	227.619	1.06753e-06	1.25707e-05	25.2417	21.0676	40.0792	8.1e-05	0.00138669
Crcp	1027.3	1083.52	901.733	1045.2	1121.3	1193.8	1181.29	1433.57	1171.37	1234.17	1457.73	1280.21	1375.82	1471.11	1282.32	1102.71	1197.72	1436.66	1220.9	1116.9	1113.62	989.969	942.501	897.087	8.72275e-08	1.91032e-06	24.2309	13.7072	189.381	8.28e-05	0.00141549
Nhlrc1	44.1501	85.0205	64.2661	55.8352	45.1996	44.4154	31.211	43.4147	31.0354	69.2056	53.5253	50.8021	62.583	81.9036	85.5557	96.0655	73.0891	74.1503	76.6254	119.215	84.169	96.9765	91.2098	70.0366	1.21085e-06	1.40435e-05	24.7857	20.9327	25.0742	8.28e-05	0.00141549
Ccdc12	820.545	929.293	811.359	780.713	848.362	775.644	670.563	686.662	590.559	568.325	576.234	613.859	583.435	573.325	568.334	492.591	546.99	620.082	686.564	595.231	625.872	746.517	657.724	665.348	5.06667e-08	1.13939e-06	25.2698	3.37845	144.927	8.46e-05	0.00144566
Tspan12	7496.9	7082.4	6434.64	7650.4	8055.97	7923.27	9678.24	9332.4	9064.11	8326.7	7864.04	7842.15	7695.69	7393.37	6953.44	6936.14	7208.71	7008.13	6058.52	6329.4	6434.61	6686.33	6244.83	5913.98	3.00522e-11	5.05127e-09	24.0828	9.58039	1090.53	8.65e-05	0.00145706
Lsr	5626.44	6785.82	5405.38	5191.69	5397.01	5748	4274.96	4656.9	4121.5	4700.74	4482.75	5059.04	6954.78	5739.55	6804.73	7078.19	6576.84	6356.54	7378.52	6677.75	7134.94	5674.14	5712.77	6352.73	1.01333e-07	1.95844e-06	21.587	19.3588	1251.06	8.65e-05	0.00145706
Atp6v0d1	2517.63	2505.14	2121.78	2311.77	2486.85	2369.18	2639.69	2430.34	2631.8	2895.1	2647.83	2693.36	2745.57	2928.58	2729.63	2552.89	2865.8	2643.46	2242.57	2417.28	2552.05	2264.81	2272.14	2332.84	6.07033e-07	8.05056e-06	22.9075	14.2179	258.791	8.65e-05	0.00145706
Isca1	2364.72	2318.29	1948.07	2224.59	2388.63	2222.93	2393.79	2547.29	2409.23	2535.44	2547.47	2335.2	2550.76	2599.91	2498.43	2342.36	2389.54	2280.12	2249.72	2242.26	2200.26	2224.4	2063.37	2198.94	1.7704e-07	3.10759e-06	23.603	12.9516	169.79	8.65e-05	0.00145706
Akt1	2251.65	2147.26	1859.7	1947.38	2059.19	1916.36	2283.13	2386.04	2498.79	2468.33	2953.09	2642.56	2295.38	2486.51	2392.5	2408.79	2343.57	2001.13	2228.27	2030.89	2254.22	2027.42	1973.17	1905.41	3.69472e-06	3.44721e-05	23.7674	13.0103	260.449	8.65e-05	0.00145706
Ncoa2	2631.78	2106.73	2287.47	2903.43	2693.72	2687.67	2988.69	2902.59	2910.23	2541.73	2236.36	2397.86	2245.92	2171.49	2182.69	2252.43	1981.66	2148.51	2361.09	2165.32	2017.9	2579.98	2278.22	2366.83	5.63673e-07	7.8606e-06	22.7865	7.4194	331.927	8.65e-05	0.00145706
Riok2	1151.13	1205.12	1194.95	1174.5	1085.66	1062.72	1518.93	1839.37	1361.12	2080.36	1929.42	2044.79	1740.21	1650.67	1755.93	1699.54	1428.77	1407	1544.77	1475.39	1359.65	1449.6	1285.05	1277.14	3.14738e-11	5.17267e-09	23.7536	13.678	293.158	8.65e-05	0.00145706
Ggt6	1101.6	1508.62	1202.98	909.036	1076.1	1091.97	921.197	1044.61	853.917	997.19	1032.04	922.905	1482.81	1217	1643.89	1366.38	1345.08	1356.02	1758.3	1534.58	1530.15	1256.65	1300.25	1431.63	1.05087e-07	2.01343e-06	22.3222	19.6428	338.052	8.65e-05	0.00145706
Slc17a8	918.537	922.373	1432.93	1053.03	340.736	849.308	727.31	848.803	325.428	658.502	511.836	908.511	2231.79	1074.2	2097.13	1997.96	1633.89	2970.65	2043.35	1838.96	1442.74	1109.17	1052.97	1736.5	6.07033e-07	8.05056e-06	22.9091	18.7728	744.019	8.65e-05	0.00145706
Top3b	1034.84	1089.45	1220.05	1087.32	1063.93	1055.14	926.871	932.974	964.758	847.245	990.219	997.415	1036.66	1043.75	1202.87	1121.11	1086.91	1189.19	1175.94	1297.84	1140.6	1303.12	1270.86	1330.7	1.12921e-08	3.91012e-07	25.226	23.3035	147.803	8.65e-05	0.00145706
Rabl6	776.395	781.002	697.889	899.24	757.963	797.31	1051.71	1199.66	1071.16	1201.66	1355.7	1344.56	1137.6	1290.51	1294.54	1137.46	1000.85	950.051	983.871	946.958	986.288	1008.15	826.969	1075.27	4.71249e-08	1.13939e-06	23.6346	13.6489	234.25	8.65e-05	0.00145706
Vac14	884.079	813.626	949.933	804.223	654.526	765.894	894.715	857.663	760.811	1416.62	1131.56	1220.94	1369.76	1454.31	1519.63	1234.54	1234.26	1396.81	875.573	1090.69	911.831	971.786	971.891	1084.54	5.60891e-09	2.20531e-07	22.8009	15.7396	298.596	8.65e-05	0.00145706
Gnl1	766.704	711.799	678.811	777.774	714.502	706.312	995.914	1043.73	1064.96	1069.54	1073.02	1121.88	881.209	975.493	775.094	752.173	897.11	728.527	766.254	790.541	757.521	802.077	669.885	754.954	3.55229e-05	0.000221951	23.3278	11.6488	168.102	8.65e-05	0.00145706
Umad1	926.075	783.968	788.264	887.486	941.369	847.142	920.251	896.647	824.655	968.879	889.859	889.037	849.917	886.239	857.594	754.217	779.224	798.043	697.802	727.129	673.352	736.415	704.342	732.295	3.37372e-07	5.08165e-06	25.4044	9.98826	100.556	8.65e-05	0.00145706
Flot1	733.322	847.239	817.384	830.671	826.632	791.893	918.359	932.974	810.467	929.033	837.17	926.292	714.657	749.733	725.186	513.031	591.786	566.323	502.663	563.102	569.76	605.093	596.918	697.276	2.44687e-08	6.71128e-07	24.3102	8.68237	183.786	8.65e-05	0.00145706
Abhd10	383.352	384.569	352.459	398.683	511.104	412.738	403.851	402.251	412.327	348.125	357.951	414.037	300.802	336.015	354.445	329.076	291.178	350.36	316.719	293.388	333.439	372.753	344.57	318.255	9.94346e-07	1.23387e-05	24.3222	6.99477	51.8333	8.65e-05	0.00145706
Nsun6	295.052	348.979	319.322	423.172	350.297	355.323	384.935	365.038	335.182	303.037	250.9	284.492	238.219	258.311	302.5	226.878	255.812	304.943	303.437	243.504	275.168	299.011	307.073	322.375	1.33261e-05	0.000101013	23.2593	6.20355	57.1793	8.65e-05	0.00145706
C330020E22Rik	10.7683	9.8861	3.01247	9.79565	4.34612	2.1666	8.51208	11.5182	24.8283	18.8743	18.3993	26.2478	16.1504	12.6006	17.3148	13.2857	15.3251	12.0494	9.19505	6.76399	3.23727	6.06103	8.10754	8.2396	1.89449e-05	0.000133227	22.9972	12.5779	5.75978	8.65e-05	0.00145706
Klkb1	20787.2	17145.5	17080.7	20515	21929.7	19979.3	23593.6	21605.5	18960.9	18664.5	17807.2	18005.1	17431.4	16995	15318.5	15871.2	15729.5	16854.4	15495.7	15569	14721	17619.4	16659	16076.5	1.17438e-08	3.91012e-07	24.4373	7.4022	2687.74	8.84e-05	0.0014685
Epb41	5154.79	4202.58	4678.37	4919.37	5364.85	4800.11	6780.35	6768.27	6154.76	6311.34	6866.3	6258.82	5028.84	5561.04	5029.45	4578.44	4147.22	4729.86	5335.17	4301.05	4324.99	5105.41	4739.87	4700.69	2.85098e-05	0.000187144	23.2557	10.5115	911.569	8.84e-05	0.0014685
Ptges3	3864.75	3700.37	3441.25	3722.35	3754.18	3702.72	3846.52	3725.69	3882.09	3802.11	3682.38	3845.72	4423.2	3964.97	4290.01	4917.74	4329.94	4209.89	4267.53	4179.3	4539.73	3674	3677.78	4134.22	8.19065e-05	0.000449261	24.0438	18.4248	379.369	8.84e-05	0.0014685
Nox4	3272.49	2446.81	2126.81	2948.49	2537.26	3008.33	4041.35	3865.68	4282	3655.32	3584.53	2915.2	2905.06	2782.62	2189.82	2413.9	2341.21	2268.07	2107.71	2189.84	2139.84	2504.22	2355.24	1700.45	5.13027e-08	1.13939e-06	23.5639	9.66305	711.119	8.84e-05	0.0014685
Ankrd46	2783.61	2675.18	2251.32	2424.42	2277.37	2578.26	2119.51	2212.38	2066.96	2462.04	2410.31	2341.13	2606.28	2737.47	2424.08	2698.01	2742.02	2654.58	2955.7	2993.06	2981.53	2969.91	2633.94	2656.24	2.57629e-09	1.22601e-07	23.8178	21.0895	328.566	8.84e-05	0.0014685
AU022252	3286.49	3223.86	2945.19	3202.2	2903.21	3028.91	2885.6	2922.08	2852.6	2310	2089.16	2041.4	2947.46	2644.02	2411.86	2624.43	2350.64	2997.53	3515.57	2927.11	2752.76	3543.68	3251.12	3103.24	3.52884e-07	5.27946e-06	22.8075	1.95216	402.339	8.84e-05	0.0014685
Tmem64	2600.55	2222.4	2483.28	2383.28	2296.49	2127.6	2302.99	2126.44	2115.73	2420.1	2222.97	2192.96	2684	2247.1	2566.67	2954.53	2819.82	2955.82	2723.78	3005.75	2527.23	2795.15	2816.36	3058.95	2.92881e-06	2.93238e-05	25.2899	21.5307	333.697	8.84e-05	0.0014685
Syngr2	1915.68	1852.65	1732.17	1810.24	1966.18	1883.86	2265.16	2314.27	2107.75	2114.97	2215.45	2101.51	2167.19	2524.31	2342.6	1975.47	2163.2	2151.29	1810.4	1994.53	1928.33	1899.12	1841.42	2096.98	1.79141e-05	0.000127106	23.4887	13.4198	199.689	8.84e-05	0.0014685
Grb2	2150.43	2017.75	1867.73	1854.32	1869.7	1896.86	1931.3	1814.56	1803.6	2081.41	1852.48	1886.45	2175.26	1988.79	1982.04	2123.66	2216.25	2185.58	2197.62	2115.44	2194.87	2101.16	1930.61	2041.36	1.78787e-06	1.93783e-05	22.5994	19.3121	170.154	8.84e-05	0.0014685
Klhl2	1784.31	1689.54	1479.12	1765.18	1750.62	1825.36	2096.81	2020.11	2394.16	2209.34	2240.54	2181.1	1645.33	1902.68	1595	1880.43	1698.73	1715.65	1506.97	1466.94	1607.84	1689.01	1642.79	1437.81	3.25323e-07	4.96761e-06	23.6685	10.7515	322.589	8.84e-05	0.0014685
Dcaf6	1574.33	1583.75	1350.59	2048.27	2043.55	1735.45	2503.5	2541.98	2124.59	1574.95	1816.52	1636.67	1403.07	1389.21	1543.06	1264.18	1124.63	1254.99	1262.79	1263.17	1193.47	1425.35	1456.32	1246.24	2.56733e-10	2.3155e-08	23.7393	8.31155	405.51	8.84e-05	0.0014685
Mrpl44	1026.22	1134.92	911.775	836.548	993.523	837.392	867.287	847.917	736.869	823.128	739.319	757.798	823.673	815.886	776.112	823.711	833.452	878.681	940.96	893.692	877.3	954.613	917.165	908.416	4.89373e-08	1.13939e-06	24.1655	1.23868	88.7848	8.84e-05	0.0014685
Setd1b	980.993	879.863	1155.79	1633.91	1222.13	1197.05	1664.59	1639.13	1769.02	1143.99	1296.32	1259.05	985.177	1175	1086.76	859.48	776.867	881.462	840.837	930.894	738.098	1296.05	897.91	1056.73	4.53583e-08	1.13939e-06	22.4359	8.40359	340.284	8.84e-05	0.0014685
Spats2	377.968	352.934	378.567	294.849	234.69	319.574	272.387	264.033	269.565	279.968	269.299	256.551	256.388	237.31	272.963	265.713	328.901	300.309	291.177	322.98	312.936	302.041	317.207	420.22	8.89989e-05	0.000479393	24.4321	0.643844	41.7903	8.84e-05	0.0014685
Hdac4	341.356	316.355	347.438	340.889	341.605	368.322	415.2	388.075	395.48	471.857	408.131	371.702	356.319	362.266	402.315	315.79	332.438	390.216	306.502	339.89	356.1	307.092	315.181	295.596	1.95039e-07	3.25006e-06	24.0885	11.6651	44.9299	8.84e-05	0.0014685
2310015A10Rik	313.358	524.952	742.072	352.643	355.513	296.825	206.182	165.685	242.076	163.577	142.177	149.019	228.125	235.21	293.334	327.032	251.096	491.246	528.205	381.32	364.732	323.255	410.444	381.082	9.94346e-07	1.23387e-05	22.4273	0.231093	138.536	8.84e-05	0.0014685
Tex12	43.0733	77.1116	82.3409	39.1826	46.0689	58.4983	22.6989	28.3525	25.7151	20.9714	25.09	18.6274	25.2351	23.101	42.7778	40.879	24.756	32.4408	49.0403	44.8114	35.61	55.5595	51.6856	43.2579	1.7704e-07	3.10759e-06	24.1684	1.48273	18.0625	8.84e-05	0.0014685
Bach2os	18.3061	22.738	29.1206	21.5504	32.1613	14.0829	12.2952	6.20211	12.4142	11.5343	20.9083	12.7005	25.2351	24.1511	24.4445	32.7032	33.008	21.3182	37.8019	28.7469	31.2936	35.356	35.4705	25.7488	1.78787e-06	1.93783e-05	24.3162	21.8523	10.1984	8.84e-05	0.0014685
Slc39a14	4978.19	4434.9	5678.51	6400.48	7300.61	6651.47	8454.39	9490.11	8775.92	8487.13	11079.7	10755.7	6972.95	7249.52	7817.14	7606.55	6913.99	7233.36	6171.92	6403.8	7308.68	5504.43	5467.52	6187.94	2.6915e-09	1.22601e-07	23.9193	11.977	1945.45	9.03e-05	0.00149543
Scyl3	1022.99	1020.25	1075.45	1129.44	1063.06	1132.05	1291	1249.28	1205.95	1047.52	1088.91	1140.51	901.397	993.343	923.798	890.139	926.581	925.952	814.273	957.95	907.515	1137.45	979.999	949.614	9.07166e-08	1.91032e-06	22.4299	8.01996	145.446	9.03e-05	0.00149543
Ubac1	694.556	667.312	617.557	642.595	638.88	659.731	825.672	1017.14	845.936	829.419	939.202	858.556	828.72	787.534	766.945	669.393	676.664	686.817	605.852	683.163	694.934	691.968	597.931	705.516	0.000280802	0.00125862	23.0392	11.6644	104.174	9.03e-05	0.00149543
Tbc1d8	440.424	456.738	533.208	584.8	596.288	543.817	638.406	748.683	815.788	1128.26	903.24	1309.85	790.362	834.787	847.409	948.392	858.208	1001.03	590.527	604.531	771.549	590.951	587.797	638.569	1.17438e-08	3.91012e-07	23.2431	14.0356	236.021	9.03e-05	0.00149543
Ndufs3	3808.75	4232.24	3555.72	3521.53	3900.21	3894.47	3837.06	3813.41	3784.55	4194.28	3944.15	3988.81	4381.82	4553	4404.08	3971.39	4364.13	4372.09	3735.24	3872.38	4023.93	3697.23	3553.13	3555.39	3.26675e-06	3.14035e-05	22.8461	15.75	330.676	9.22e-05	0.00151463
Cped1	2801.91	2367.72	2619.85	3129.71	3174.41	3024.58	3788.82	3396.1	3546.02	3851.4	3441.51	3582.4	3043.35	3065.08	2678.71	3030.15	2857.55	2868.69	2759.54	2749.56	2719.31	3026.48	2901.49	2492.48	7.046e-06	5.92158e-05	23.5899	10.7051	431.289	9.22e-05	0.00151463
Chmp1a	2580.09	2501.18	2221.2	2450.87	2481.63	2406.01	2778.72	2820.19	2512.09	2742.01	2698.85	2417.33	2234.82	2467.61	2109.36	2108.33	2146.7	2180.02	2200.68	2187.3	2129.05	2344.61	2118.09	2231.9	1.03259e-06	1.24376e-05	23.4508	8.80626	269.095	9.22e-05	0.00151463
Gng12	2757.76	2438.9	2406.97	2642.87	2526.83	2474.26	2873.3	2961.06	2488.15	3289.36	2952.26	2911.81	2737.5	2584.16	2587.04	2497.7	2437.88	2357.98	2398.89	2294.68	2236.95	2439.57	2488	2265.89	4.71249e-08	1.13939e-06	23.2767	10.9786	261.849	9.22e-05	0.00151463
Dhx32	1671.24	1497.74	1446.99	1514.41	1350.77	1428.88	1325.99	1247.51	1252.94	1306.52	1085.56	1125.27	1289.01	1186.55	1239.54	1298.93	1243.69	1234.6	1279.13	1416.21	1236.64	1370.8	1355.99	1440.9	2.92881e-06	2.93238e-05	24.574	2.36408	147.515	9.22e-05	0.00151463
Auh	1206.05	1069.68	964.995	1136.3	1239.51	1220.88	1149.13	1260.8	1164.27	1302.32	1201.81	1157.44	1186.05	1283.16	1212.04	1014.82	1064.51	1133.57	821.425	1016.29	879.458	864.707	933.381	936.225	1.43454e-05	0.000105356	25.4517	10.8979	163.592	9.22e-05	0.00151463
Cog7	1112.37	996.519	974.033	1091.23	1008.3	1017.22	1165.21	1098.66	1060.52	1311.76	1064.65	1177.76	1121.45	1097.3	1049.08	910.579	1037.39	900	845.945	920.748	892.408	981.887	888.789	1000.08	3.25323e-07	4.96761e-06	23.3077	10.6937	123.485	9.22e-05	0.00151463
Ciart	16.1525	37.5672	31.1289	149.873	156.46	175.495	1407.33	1562.93	973.625	832.565	1501.22	1211.63	323.009	562.825	505.186	179.867	187.438	177.034	99.1022	100.614	117.621	53.5391	45.6049	35.0183	1.36149e-13	2.41301e-10	23.5401	10.998	587.541	9.22e-05	0.00151463
Rbm43	233.672	280.765	253.048	191.015	225.129	237.243	187.266	180.747	160.497	192.937	154.722	175.267	159.486	198.459	169.074	161.472	169.755	172.399	218.638	202.92	243.874	210.116	221.944	204.96	1.35887e-05	0.000101479	25.034	1.69803	33.9696	9.22e-05	0.00151463
Gm35164	105.529	123.576	79.3284	98.936	112.13	90.9973	54.8556	42.5287	28.3752	65.0113	33.4533	55.8823	39.3667	44.1019	60.0927	61.3184	50.6908	62.1009	69.4737	65.1034	69.0618	104.048	160.124	85.4859	1.26155e-06	1.44129e-05	24.0091	2.30751	31.4357	9.22e-05	0.00151463
Gm22806	7.53782	20.7608	28.1164	11.7548	12.1691	7.58311	11.3494	15.0623	15.0743	11.5343	14.2177	11.0071	20.1881	16.8007	14.2593	26.5713	22.3983	23.172	29.6285	33.8199	30.2145	25.2543	22.2957	17.5092	1.78787e-06	1.93783e-05	24.0379	21.0214	8.11465	9.22e-05	0.00151463
Gm7816	36.6123	40.533	32.133	40.1622	23.469	27.0825	34.0483	41.6427	29.2619	67.1085	39.3077	49.9554	59.5548	78.7535	66.2038	60.2965	57.764	41.7096	36.7802	34.6654	50.7172	36.3662	28.3764	41.198	8.6886e-06	6.97446e-05	22.7932	15.5975	14.5692	9.41e-05	0.00154406
Saxo2	26.9208	24.7153	20.0831	28.4074	26.9459	33.5823	22.6989	22.1504	23.0549	14.68	15.054	7.62032	12.1128	15.7507	6.11112	15.3296	14.1463	21.3182	27.5852	16.0645	15.1073	25.2543	29.3898	17.5092	4.18915e-06	3.85183e-05	22.592	4.05342	7.34973	9.41e-05	0.00154406
Mug2	31317.5	28233.7	32766.7	29521.1	44765	28540.7	35361.1	35277.6	25352.4	24305.9	24164.2	22276.7	23420.2	21210.9	23467.7	23952	22825	21499.9	24368.9	23931.8	22991.1	24871.5	30842.1	25573.7	1.03259e-06	1.24376e-05	24.4562	5.48203	5754.56	9.6e-05	0.00154409
Lgals9	21946.9	22934.8	19881.3	19788.2	18734.4	19495.1	15090	15476	12635.8	13628.3	11643.4	13426.1	13170.7	13560.3	12941.3	12262.7	12403.9	13578.8	16493.9	15392.3	14585	16481	16285	18019	1.50613e-07	2.8561e-06	24.9461	2.77502	4211.95	9.6e-05	0.00154409
Acad11	17125.9	14677.9	13672.6	15055.9	14636.9	15213.9	18300	18451.3	16339.7	18929.8	17220.1	16598.8	17822	17473.8	15824.7	15450.2	15245	15466.8	15749.1	15486.1	14005.5	14847.5	14246	14454.3	4.247e-05	0.000259368	23.3532	11.9704	1632.17	9.6e-05	0.00154409
Mbl1	16908.4	13841.5	13311.1	14192.9	10781	12289	11518.7	8203.61	11227.7	11556.3	9805.17	10248.5	11933.2	9538.62	8957.88	14347.5	11478.5	13204.3	14553.7	14216.2	12978.2	15758.7	14968.5	14739.6	6.54271e-06	5.54693e-05	23.9297	0.0266818	2495.17	9.6e-05	0.00154409
Prdx2	4427.93	4625.71	3862.99	3830.1	4052.32	4150.13	4093.37	4310.46	4148.99	4621.05	4507	4265.69	4881.47	4747.26	4524.27	4756.27	4889.9	4589.91	4287.96	4455.78	4547.28	4006.34	3846.01	4232.07	2.79882e-05	0.00018443	21.8072	16.3665	371.786	9.6e-05	0.00154409
Atf4	4214.72	5029.06	5100.12	3891.81	3445.6	3621.48	2985.85	3468.75	3124.82	3767.51	3660.63	3695.01	4431.28	3243.59	4651.58	5361.27	5230.59	3460.04	4633.28	4904.74	5516.31	4620.53	4480.43	4945.82	7.55887e-05	0.000417497	22.7353	20.9576	865.277	9.6e-05	0.00154409
Tut7	5159.1	4253.99	4680.38	5241.65	5078.01	4646.28	5685.13	4753.47	4985.17	5217.69	4606.52	4716.98	4257.66	4260.04	3925.38	4161.48	3966.85	4138.52	4096.91	4062.62	3736.89	5194.31	4974.99	4468.95	5.52786e-05	0.000322669	21.3397	7.22533	531.111	9.6e-05	0.00154409
Dyrk2	3820.6	3422.57	3335.81	3550.92	3423.87	3997.38	3617.64	3065.61	3046.79	2617.23	2360.13	2734.85	3028.21	2659.77	2688.89	2592.75	2499.18	2983.62	3108.95	3046.33	2653.48	3429.53	3243.02	2800.43	8.3805e-06	6.85865e-05	24.5009	4.23647	440.67	9.6e-05	0.00154409
Nfs1	2224.73	2084.98	1954.09	2094.31	2169.58	2139.52	2087.35	2093.65	1973.85	2445.27	2156.9	2264.08	2344.84	2512.76	2305.93	2205.42	2390.72	2238.41	2193.53	2246.49	2193.79	2105.2	2105.93	2102.13	8.3805e-06	6.85865e-05	22.9222	15.7674	136.961	9.6e-05	0.00154409
Cutal	2378.72	2719.67	2588.72	2286.3	2201.74	2380.01	1779.03	1753.42	1628.03	1778.38	1486.16	1634.13	2368.06	2082.24	2416.95	2735.82	2528.65	2744.49	3026.19	2564.4	2641.61	2425.42	2419.09	2503.81	4.88474e-08	1.13939e-06	22.0032	21.0178	469.874	9.6e-05	0.00154409
Rnpepl1	2160.12	1918.89	1982.21	2249.08	2430.35	2355.1	2371.09	2527.8	2284.21	2499.79	2395.26	2382.62	2288.32	2577.86	2520.84	2200.31	2232.76	2375.59	2160.84	2270.16	2131.2	2130.45	2243.76	2250.44	2.17239e-05	0.000149779	24.6704	12.4274	150.651	9.6e-05	0.00154409
Lclat1	2790.07	2153.19	2228.22	2585.07	2725.02	2411.43	2696.44	2584.51	2372.88	2766.13	2355.95	2226.83	2220.69	2208.25	2277.41	1922.33	2055.93	2165.19	1956.5	1931.96	1894.88	2122.37	2290.38	2308.12	3.13274e-07	4.92253e-06	24.3294	7.79491	288.293	9.6e-05	0.00154409
Srm	730.092	875.909	638.644	591.657	551.088	532.984	811.485	987.021	771.452	1538.25	1569.8	1409.76	1377.84	1626.52	1383.15	1141.55	1295.56	880.535	837.771	837.043	999.237	801.067	791.499	1004.2	4.03037e-10	3.45321e-08	23.0538	14.6286	403.037	9.6e-05	0.00154409
Nelfb	1187.74	1183.37	1042.32	1006.99	1008.3	1067.05	986.456	929.43	916.875	984.607	960.111	996.568	944.801	1013.29	905.464	946.348	1114.02	1046.45	1125.88	1133.81	1057.51	1054.62	1060.06	1097.93	9.0677e-05	0.000487136	23.9871	23.9231	96.4107	9.6e-05	0.00154409
Pithd1	1004.68	943.134	820.397	932.546	886.608	879.641	868.232	859.435	755.49	757.068	685.793	701.916	752.005	768.634	733.334	736.843	904.183	791.555	888.855	936.812	828.741	962.694	913.112	881.638	8.37829e-06	6.85865e-05	22.9223	2.0237	90.6739	9.6e-05	0.00154409
Pik3r4	1018.68	751.344	949.933	969.769	923.116	882.891	999.697	927.658	861.011	867.168	813.752	854.322	823.673	753.933	782.223	673.481	676.664	826.776	789.753	811.678	769.391	941.481	939.461	979.483	0.000293228	0.00129341	22.0391	6.04915	104.068	9.6e-05	0.00154409
Macir	570.721	569.439	589.441	625.942	751.009	477.736	722.581	963.098	763.471	722.465	811.243	849.242	749.986	674.13	731.297	671.437	697.883	610.813	563.963	577.475	667.957	572.768	493.546	589.132	2.04887e-06	2.15136e-05	23.7163	11.876	117.927	9.6e-05	0.00154409
Mapk15	744.091	878.874	961.983	811.08	557.173	874.224	449.249	424.401	816.674	405.797	365.478	425.044	492.589	498.772	783.242	831.887	1038.57	941.709	696.781	1146.5	978.735	964.714	890.816	1174.14	6.73198e-07	8.71935e-06	23.007	22.703	288.864	9.6e-05	0.00154409
Pofut1	921.768	800.774	808.347	732.715	762.309	708.479	658.268	668.055	624.255	791.67	687.466	680.748	799.447	633.178	657.964	827.799	773.33	733.161	891.92	814.215	820.108	834.402	857.372	797.182	3.15113e-05	0.000201831	23.9916	23.3151	97.5082	9.6e-05	0.00154409
Jmjd4	530.878	468.601	534.212	567.168	633.664	602.316	711.232	744.253	881.405	650.114	810.407	773.886	589.491	591.176	555.093	578.437	578.819	497.734	507.771	539.428	593.5	546.503	550.299	484.077	2.12475e-06	2.19409e-05	23.7121	10.457	111.279	9.6e-05	0.00154409
Enox2	697.787	626.779	569.357	658.268	699.725	659.731	693.262	653.879	533.809	625.996	483.401	519.028	506.72	463.07	443.056	536.536	462.112	471.781	552.725	524.209	506.093	581.859	552.326	489.226	3.25323e-07	4.96761e-06	24.6698	5.55167	99.21	9.6e-05	0.00154409
Gkap1	526.571	442.897	376.559	455.498	474.596	534.068	559.906	602.49	541.789	562.034	618.05	564.75	576.369	535.524	484.815	473.174	569.388	515.345	421.951	422.749	492.065	427.303	382.068	403.74	3.66456e-07	5.40237e-06	24.6514	12.3726	86.1344	9.6e-05	0.00154409
Ppip5k1	225.058	252.096	209.869	241.952	151.245	205.827	157.001	178.975	156.064	157.286	147.195	158.333	161.504	173.258	144.63	171.692	152.072	191.864	260.526	214.757	202.869	218.197	198.635	202.9	8.49401e-05	0.000461677	23.3939	0.926465	34.4893	9.6e-05	0.00154409
Pard6a	65.6867	75.1344	82.3409	72.4878	62.5841	71.4979	66.2051	51.3889	42.5628	55.5742	61.8887	66.0427	76.7146	64.0528	88.6112	72.5601	87.2354	93.6148	85.8205	94.6958	102.514	68.6917	78.0351	79.3062	2.2932e-06	2.33284e-05	21.8117	19.8247	16.9733	9.6e-05	0.00154409
3110009E18Rik	44.1501	59.3166	99.4116	30.3665	41.7227	47.6653	24.5905	22.1504	32.8088	53.4771	45.9983	62.6559	61.5736	37.8017	86.5742	84.8238	76.6257	84.346	93.9939	82.0133	92.8017	82.8341	60.8066	140.073	2.13505e-06	2.19409e-05	25.2182	21.8752	31.4164	9.6e-05	0.00154409
Enkd1	22.6135	17.795	24.0998	9.79565	21.7306	9.74971	11.3494	13.2902	13.3009	11.5343	9.19967	13.5472	13.1222	16.8007	20.3704	21.4614	22.3983	25.0257	22.4768	18.601	24.8191	23.234	26.3495	18.5391	0.000256688	0.00116727	23.1037	21.3708	6.15055	9.6e-05	0.00154409
Gm40863	23.6903	34.6014	92.3825	25.4687	14.7768	23.8326	1.89157	2.65804	4.43363	0	1.67267	0	5.04701	1.05005	19.3519	9.19776	9.43085	29.6601	55.1703	27.9015	49.6381	22.2238	20.2689	54.5874	1.4644e-06	1.65347e-05	23.3809	0.22662	19.4659	9.6e-05	0.00154409
Ak3l2-ps	10.7683	13.8405	14.0582	6.85695	15.646	9.74971	15.1326	26.5804	25.7151	25.1657	21.7447	18.6274	22.2069	16.8007	23.426	9.19776	18.8617	14.8301	7.15171	12.6825	10.7909	10.1017	4.05377	10.2995	5.46753e-05	0.000322114	23.3717	12.1849	6.8187	9.6e-05	0.00154409
Napa	2404.57	2550.61	2298.52	2331.36	2366.03	2365.93	2591.46	2541.98	2401.25	2666.51	2628.6	2623.08	2639.59	2718.57	2747.97	2477.26	2592.31	2421.93	2588.92	2346.26	2547.73	2295.11	2214.37	2413.17	1.07083e-06	1.25707e-05	23.2029	14.4514	179.484	9.8e-05	0.00156555
Klf3	2316.26	2060.26	2295.5	2137.41	2665.04	2529.51	3074.75	3002.7	2314.35	3341.79	3393.84	3673.84	3044.36	2989.48	3132.97	3119.06	2780.92	3346.96	2973.07	2708.98	2566.08	2523.41	2570.09	2823.09	4.89373e-08	1.13939e-06	24.1433	14.377	486.086	9.8e-05	0.00156555
Pfdn2	1563.56	1664.82	1477.12	1478.16	1494.2	1610.87	1714.71	1825.19	1753.94	1737.48	1824.04	1792.47	1525.21	1688.47	1648.98	1332.65	1342.72	1430.17	1301.61	1329.97	1434.11	1369.79	1291.13	1303.92	6.2605e-08	1.38763e-06	24.2693	10.5133	235.73	9.8e-05	0.00156555
Nat8	1072.52	1501.7	990.099	906.097	438.089	890.474	681.912	886.015	564.844	1846.53	1150.8	1115.11	1503	1752.53	1513.52	1843.64	1874.38	1480.23	1295.48	1551.49	1660.72	1450.61	1368.15	1303.92	1.02443e-06	1.24376e-05	23.2949	18.2709	405.787	9.8e-05	0.00156555
Slc5a6	248.748	245.175	274.135	372.235	272.936	389.988	934.438	1032.21	833.522	788.525	816.261	787.433	514.795	598.526	477.686	333.163	359.551	296.601	292.198	320.444	291.354	325.275	310.113	335.764	1.89399e-09	1.02743e-07	23.4222	11.0329	261.046	9.8e-05	0.00156555
Intu	286.437	220.46	258.068	302.685	205.137	263.242	216.585	231.25	212.814	248.511	163.085	183.734	185.73	178.508	168.056	145.12	170.934	158.496	171.641	183.473	170.496	208.095	212.823	176.121	1.06753e-06	1.25707e-05	25.8598	5.17189	47.1558	9.8e-05	0.00156555
Tlcd3a	149.68	187.836	190.79	139.098	146.03	141.912	114.44	138.218	116.161	156.237	170.612	143.093	164.533	175.358	145.648	200.307	173.292	178.888	203.313	213.911	217.976	186.882	183.433	168.912	1.10292e-09	6.85855e-08	23.3608	20.8355	34.9021	9.8e-05	0.00156555
Kbtbd3	166.909	198.711	178.74	162.608	166.891	181.995	136.193	126.7	115.274	139.46	144.686	143.093	171.599	144.906	156.852	223.812	225.162	172.399	174.706	198.692	239.558	185.872	199.648	173.032	1.95039e-07	3.25006e-06	22.1537	20.8706	38.2932	9.8e-05	0.00156555
Gm30365	80.7623	68.2141	82.3409	103.834	27.8152	82.3309	63.3677	26.5804	56.7505	39.8457	16.7267	27.9412	14.1316	22.051	19.3519	20.4395	21.2194	29.6601	44.9536	27.0559	15.1073	76.7731	102.358	42.228	2.79882e-05	0.00018443	24.2964	3.60262	30.5235	9.8e-05	0.00156555
Apoa5	50217	42747.5	46107.9	40025	54205.7	44118.5	64087.5	52594.7	63204	63824.4	73321.4	63226.6	55734.2	56316.1	57223.5	54625.5	57577.7	65177.2	41657.7	58214.2	52835.5	46197.2	40202.2	45371.4	9.55914e-05	0.000506038	24.3061	13.4205	11274	0.00010404	0.00161309
Hsd3b5	12718.5	13499.5	12738.7	16021.8	12247.4	13292.1	12846.6	7784.53	13991.6	10703.8	11277.1	11356.8	5734.42	7612.83	4439.73	10293.3	7108.51	7049.84	6815.58	8443.15	8934.87	12971.6	11670.8	10159.4	1.78787e-06	1.93783e-05	23.1533	5.79995	3042.55	0.00010404	0.00161309
Eif5a	8906.47	9984.96	8297.35	8375.28	9134.67	8407.5	8192.41	8935.46	8102.01	10422.8	9569.33	9719.29	10685.5	10570.8	10055.9	9873.29	10399.9	9731.3	8794.56	8972.43	9518.65	8559.19	8395.36	8651.58	3.06217e-05	0.000196643	22.3436	15.6441	843.921	0.00010404	0.00161309
Pcyox1	10338.7	9783.29	8999.26	9279.42	8212.43	9147.4	10211.7	10430.2	9088.94	12471.7	10294.4	10771.7	12500.4	11229.2	11589.7	11003.6	10684	11050.2	11014.6	9818.77	9732.31	10178.5	9527.37	9742.3	5.85353e-07	7.91904e-06	22.551	15.4512	1090.51	0.00010201	0.00161309
Afmid	6652.66	7742.8	6370.38	6551.33	7634.39	7242.95	7002.61	7661.37	4969.21	6858.7	7375.62	7012.39	8266	9173.2	9434.55	8974.97	8131.75	9462.51	9189.94	8212.33	8462.22	6946.95	7069.77	7260.12	0.000355321	0.00151548	22.3124	17.7739	1170.73	0.00010404	0.00161309
Cpt2	6627.9	5876.3	5318.02	5620.74	5656.04	5518.34	5818.48	5270.02	5026.85	5883.53	5350.86	5354.54	5895.92	5829.85	5833.06	5892.7	6008.63	6342.63	6939.2	6505.26	6323.47	5986.28	6003.63	6051.99	3.66456e-07	5.40237e-06	22.7705	20.7417	445.879	0.00010201	0.00161309
Trip4	4229.79	3655.88	4102.99	4457.02	4478.24	4036.38	5000.38	4488.55	4932.86	4417.63	4134.83	4129.37	4139.56	3723.46	3450.74	3632.09	3784.13	3737.18	3448.14	3381.15	3308.49	3895.22	3517.66	3475.05	1.06353e-09	6.85855e-08	24.0781	8.49322	528.742	0.00010404	0.00161309
Mal2	3182.04	3410.7	3154.06	2622.3	2944.93	2259.77	1657.02	1515.09	1113.73	2600.45	2818.44	2480.84	3457.2	2810.97	3683.99	4618.3	3907.91	3531.41	4357.43	3529.11	3837.24	3674	3834.87	3955.01	5.60891e-09	2.20531e-07	23.5782	20.6598	928.2	0.00010404	0.00161309
Gstt2	2111.67	2754.27	1898.86	2757.47	2964.92	3501.23	3666.82	3955.17	3793.41	3343.89	3267.55	2727.23	2937.36	3445.2	2934.36	2453.76	2595.84	2437.69	2450.99	2419.82	2232.64	1906.19	1963.04	1692.21	8.78627e-11	1.04246e-08	24.5953	10.7776	818.234	0.00010404	0.00161309
Bnip2	1912.45	1994.03	2070.57	2243.2	2232.17	2342.1	2467.56	2516.28	2314.35	2377.11	2356.79	2617.16	2565.9	2519.06	2587.04	2660.2	2552.22	2417.3	2447.93	2271.85	2345.94	2410.27	2117.08	2035.18	9.75804e-08	1.92843e-06	25.7865	15.113	235.542	0.00010404	0.00161309
Slc35f5	2629.62	2428.03	2154.92	2493.97	2507.71	2465.59	2559.3	2404.64	2322.34	2191.51	1884.26	1885.61	2109.65	1850.18	1947.41	1963.21	1994.63	2105.87	2087.28	2139.96	2050.27	2224.4	2274.16	2116.55	5.85353e-07	7.91904e-06	24.4969	4.96851	256.226	0.00010404	0.00161309
Nfx1	2293.65	2134.41	2312.57	2757.47	2598.98	2718	3398.21	3312.81	3192.21	2418	2612.71	2656.1	1882.54	1913.18	1903.61	1868.17	1761.21	1895.47	1859.44	1973.39	1880.85	2280.97	2032.97	2128.91	3.03397e-12	1.37169e-09	23.1203	8.25115	506.313	0.00010404	0.00161309
Fbxw2	1825.23	1838.82	1804.47	1921.91	1823.63	1906.61	2027.77	2158.33	1776.11	1928.32	1983.78	1830.57	1957.23	1853.33	1903.61	1687.28	1763.57	1753.65	1760.34	1762.02	1817.19	1762.75	1707.65	1713.84	9.76522e-05	0.00051319	24.2424	10.0289	110.147	0.00010404	0.00161309
Dhfr	2085.82	1661.85	1618.7	2081.57	2480.76	1951.03	2319.07	2458.69	2071.39	2009.06	2056.54	1773.84	1745.26	1927.88	1658.15	1597.35	1480.64	1712.87	1265.85	1346.88	1287.35	1481.92	1336.73	1366.74	1.02414e-09	6.85855e-08	25.3877	8.9687	467.91	0.00010404	0.00161309
Tns2	1884.45	1804.21	2010.32	3108.16	3495.15	3219.57	3818.14	3190.54	3788.09	2092.95	2371.84	2604.45	1953.19	2203	2017.69	1421.57	1382.8	1485.79	1464.06	1465.25	1393.11	1465.76	1579.96	1555.22	8.18032e-11	9.81063e-09	24.0798	8.38998	1047.01	0.00010404	0.00161309
Gpd1l	1601.25	1502.69	1361.64	1645.67	1522.88	1467.87	2392.84	2529.57	2251.4	2187.32	2380.2	2115.91	2168.2	2212.45	2170.47	1820.13	1813.08	1803.71	1679.63	1737.5	1648.85	1620.32	1419.83	1631.44	7.97348e-11	9.81063e-09	23.1991	12.4618	380.411	0.00010404	0.00161309
Slc39a8	2086.9	1820.03	1699.03	1759.3	1828.85	1840.53	1681.61	1689.63	1583.69	1220.54	1123.2	1183.69	1443.45	1095.2	1198.8	1517.63	1454.71	1460.76	1874.77	1727.35	1505.33	1785.98	1650.9	1718.99	2.92677e-07	4.68177e-06	22.7363	2.68585	308.508	0.00010404	0.00161309
Car14	1663.7	2050.38	1942.04	1485.02	1639.36	1574.04	1151.02	1140.3	1142.99	1038.08	1075.53	1166.76	1556.5	1109.9	1338.34	1359.22	1413.45	1432.95	1997.37	1663.94	1612.16	1739.52	1305.31	1733.41	1.78787e-06	1.93783e-05	22.7219	0.497376	299.25	0.00010404	0.00161309
Fgfr2	1786.46	1555.08	1315.45	1664.28	2209.57	1971.61	2250.03	1851.77	2453.57	1425.01	1462.75	1348.8	1336.45	1327.26	1232.41	1177.31	1017.35	1020.49	1488.58	1150.72	1213.98	1649.61	1399.56	1356.44	1.1994e-09	6.85855e-08	23.2438	7.10157	436.098	0.00010404	0.00161309
Tgfbr2	1394.5	1280.25	1269.26	1336.13	1314.27	1442.96	1455.57	1445.98	1391.27	2116.01	1772.19	1635.83	1604.95	1732.58	1740.65	1271.34	1530.16	1420.91	1237.24	1219.21	1291.67	1377.88	1382.34	1152.51	5.85353e-07	7.91904e-06	23.4278	12.7479	210.921	0.00010404	0.00161309
Tom1l2	1272.82	1598.58	1657.86	1824.93	1499.41	1965.11	1734.57	1626.72	1798.28	1602.21	1547.22	1582.49	1559.53	1476.37	1543.06	1357.18	1300.28	1405.15	1458.95	1245.42	1231.24	1299.08	1326.6	1369.83	6.05426e-07	8.05056e-06	25.3664	8.58478	210.91	0.00010404	0.00161309
Adcy9	1662.63	1434.47	1550.42	2054.15	1714.11	2208.85	1991.83	2230.1	2209.72	1610.6	1395	1496.97	1219.36	1201.25	1257.87	1221.26	1234.26	1353.24	1383.35	1248.8	1235.56	1523.34	1552.59	1276.11	8.72233e-10	6.18282e-08	23.7567	7.24401	370.255	0.00010404	0.00161309
Klhdc7a	1619.55	1430.52	1285.32	2046.31	1458.56	2092.94	1919	1472.56	1900.25	1284.5	1387.48	931.372	1204.22	967.092	1008.34	749.107	878.248	684.964	914.397	983.315	898.882	994.009	946.555	1135.01	1.69437e-10	1.89864e-08	24.8662	6.88299	513.768	0.00010201	0.00161309
Copg2	1054.22	1000.47	922.821	1084.38	963.969	935.972	984.564	1018.03	809.581	1070.59	812.08	847.549	850.927	829.536	684.445	660.195	666.054	715.551	797.926	844.653	698.171	911.175	894.87	888.847	3.69472e-06	3.44721e-05	24.6627	5.83795	141.556	0.00010201	0.00161309
Nrip1	1020.84	783.968	959.975	808.141	580.641	623.982	785.003	719.444	653.517	881.847	745.173	654.501	1025.55	718.231	820.927	1244.76	996.134	1014.93	1300.59	1010.37	1149.23	1070.78	947.569	1195.77	2.09193e-05	0.000145315	24.9043	21.479	225.574	0.00010404	0.00161309
Socs7	829.16	663.357	773.201	945.28	879.655	956.555	1077.25	1088.03	1253.83	1026.55	940.875	1104.95	983.158	952.392	822.964	1005.62	964.305	843.46	696.781	764.331	802.843	818.24	707.383	736.414	1.03259e-06	1.24376e-05	24.4749	11.3067	149.371	0.00010404	0.00161309
Mdp1	743.014	754.31	723.998	706.266	555.434	643.481	542.882	571.48	521.395	667.939	654.849	594.385	675.29	631.078	751.668	650.997	779.224	755.407	774.428	749.957	731.623	761.67	751.974	735.385	1.0862e-05	8.44746e-05	23.2723	21.2781	77.0458	0.00010404	0.00161309
Kiz	670.866	623.813	554.295	639.656	732.756	625.065	724.473	816.02	647.31	663.745	621.396	651.114	636.933	635.278	631.482	570.261	552.884	563.543	499.598	514.063	539.545	540.442	520.909	509.825	1.20638e-08	3.91012e-07	25.3922	9.4347	101.247	0.00010404	0.00161309
Gpr137	582.566	679.175	617.557	615.167	514.581	621.815	513.562	519.205	603.86	478.148	575.397	522.415	573.341	676.23	561.204	672.459	745.038	637.693	682.477	755.03	776.945	670.754	714.477	674.617	5.85353e-07	7.91904e-06	23.587	21.5257	97.2925	0.00010201	0.00161309
Alpl	484.574	514.077	311.289	344.807	418.966	460.403	402.905	538.697	458.437	656.405	740.991	623.173	1049.78	1008.04	1118.34	587.635	781.582	832.337	859.227	648.497	733.781	442.455	447.942	551.023	9.76948e-08	1.92843e-06	22.7615	16.202	205.709	0.00010404	0.00161309
Serpinb9	773.165	709.822	581.407	674.92	471.989	641.314	471.002	514.775	418.535	489.682	357.951	428.431	330.075	446.27	394.167	337.251	298.251	363.337	523.096	420.213	343.151	563.676	597.931	417.13	1.70483e-07	3.10042e-06	25.5826	3.4099	145.31	0.00010404	0.00161309
Rwdd3	275.669	367.763	370.534	317.379	363.336	418.154	276.17	215.302	182.666	207.617	148.867	198.975	198.852	204.759	221.019	155.34	200.406	304.943	306.502	277.324	280.563	290.93	337.476	239.978	2.95657e-05	0.00019175	23.5309	2.29203	68.7285	0.00010404	0.00161309
Stk11ip	338.125	283.731	291.206	302.685	270.329	370.489	310.218	363.266	282.865	226.491	244.209	231.15	222.069	259.361	248.519	181.911	199.227	252.111	266.656	252.804	244.953	270.726	307.073	271.907	2.73035e-05	0.000181209	23.3762	5.18217	50.629	0.00010404	0.00161309
Cys1	127.066	117.645	112.466	180.24	162.545	183.078	244.013	278.209	307.694	205.52	348.751	298.886	378.526	476.721	425.741	193.153	286.462	181.668	128.731	176.709	190.999	121.221	70.941	169.942	9.8475e-10	6.74341e-08	23.8922	13.7133	103.545	0.00010404	0.00161309
Rgs2	194.906	215.517	224.931	155.751	173.845	172.245	175.916	145.306	186.212	143.654	140.504	148.173	108.006	147.006	122.222	128.769	157.967	141.812	173.684	187.701	190.999	163.648	193.567	164.792	3.80029e-07	5.55814e-06	25.1493	2.01297	39.1899	0.00010404	0.00161309
BC051226	122.759	153.235	114.474	127.343	100.83	136.496	98.3619	90.3735	112.614	102.76	110.396	132.932	100.94	120.755	90.6483	138.988	152.072	130.69	147.121	161.49	180.208	149.506	148.976	163.762	1.71271e-05	0.000123537	24.5589	22.7598	27.2993	0.00010404	0.00161309
Clmp	87.2233	60.3052	91.3783	70.5287	78.2301	94.2472	58.6388	49.6168	47.8832	44.0399	34.2897	40.6417	39.3667	40.9518	49.9075	29.6372	36.5446	38.002	56.192	48.1934	39.9263	54.5493	67.9006	54.5874	1.01131e-07	1.95844e-06	24.9869	3.71809	21.6311	0.00010201	0.00161309
Rbmx2	77.5319	82.0546	69.2869	77.3856	68.6687	66.0814	49.1809	53.1609	41.6761	48.2342	38.4713	38.9483	24.2257	27.3012	53.9815	36.7911	37.7234	48.1977	55.1703	38.0474	43.1636	56.5696	55.7393	50.4676	1.95039e-07	3.25006e-06	25.0314	3.40912	18.4626	0.00010404	0.00161309
4930544F09Rik	12.922	12.8519	14.0582	43.1009	22.5998	38.9988	35.9399	40.7567	54.0903	25.1657	61.8887	51.6488	17.1598	32.5514	43.7963	36.7911	28.2926	23.172	11.2384	17.7555	24.8191	16.1627	11.1479	9.26955	6.79436e-06	5.72962e-05	24.4232	11.4641	16.6957	0.00010201	0.00161309
Gm33447	26.9208	28.6697	16.0665	33.3052	26.9459	35.749	20.8073	36.3266	7.09381	17.8257	7.527	1.6934	4.03761	11.5505	6.11112	4.08789	2.35771	8.34191	7.15171	4.22749	4.31636	16.1627	14.1882	9.26955	6.28125e-06	5.37663e-05	25.1939	5.57752	11.5155	0.00010201	0.00161309
Gm38804	6.46099	4.94305	12.0499	6.85695	6.08457	6.49981	3.78315	6.20211	7.98053	5.24285	5.018	1.6934	7.06582	7.35032	5.0926	14.3076	10.6097	12.0494	11.2384	17.7555	14.0282	12.1221	20.2689	9.26955	1.4092e-05	0.000103598	25.0076	22.1934	4.66	0.00010404	0.00161309
Itih1	34749.3	32054.7	32325.8	30872.9	36075.4	28402	30982.1	25598.8	23988.6	24966.5	26007.5	25258	27633.4	25110.8	26388.8	26745.1	25252.3	26153.8	27446.2	28081.5	29117.1	29256.6	28282.1	31181.8	5.85353e-07	7.91904e-06	24.5701	2.60733	3478.48	0.00010609	0.00163007
Bhmt2	11519.9	12477.2	10624	10235.5	9987.38	10443	9055.91	10093.5	7332.34	10160.6	9308.39	9774.33	11646.5	12303.4	11374.8	11858	11267.5	13289.6	13557.6	11377.9	10772.6	10998.8	11579.6	11138.9	3.24141e-05	0.000206718	21.6048	19.3252	1581.83	0.00010609	0.00163007
Scap	6369.46	6519.88	5608.22	7268.37	6640.87	6719.72	5799.57	5351.53	5492.38	4667.19	4261.12	4710.2	5138.87	4662.2	5006.02	4500.77	3981	5327.7	5601.83	5016.34	4659.51	5817.58	5446.24	5734.76	3.82636e-07	5.5889e-06	24.0497	4.49013	830.707	0.00010609	0.00163007
Hopx	1449.41	1457.21	1225.07	1557.51	1407.27	1527.45	1535.96	2232.76	1682.12	2106.58	2558.34	2402.94	1961.27	2272.3	1756.95	1969.34	1892.07	1662.82	1589.72	1459.33	2288.75	1504.15	1500.91	1391.46	3.37372e-07	5.08165e-06	24.0023	13.7779	339.968	0.00010609	0.00163007
Mrps21	1048.83	1156.67	1002.15	967.81	1076.97	1104.97	984.564	1119.04	1053.43	1185.93	1211.85	1242.96	1326.36	1353.51	1238.52	1102.71	1372.19	1254.99	1015.54	1133.81	1242.03	1034.42	1002.29	1025.83	0.000194561	0.000919429	22.2958	15.5958	129.936	0.00010609	0.00163007
Trmt1	902.385	971.804	1019.22	1073.6	990.046	1012.89	1031.85	1156.25	1129.69	1008.73	1179.23	1170.99	933.697	1054.25	1007.32	908.535	895.931	922.245	858.205	966.405	905.357	1016.23	973.918	1040.25	4.40102e-05	0.000266791	21.9877	9.5986	99.8964	0.00010609	0.00163007
Chd6	943.304	855.148	1084.49	1157.85	1009.17	1126.63	1004.43	965.756	955.89	984.607	770.263	985.561	788.343	813.786	826.02	865.612	726.176	843.46	812.23	815.906	763.996	859.657	998.241	842.499	2.25285e-05	0.000152205	24.3075	6.14195	115.433	0.00010609	0.00163007
Sowahc	356.431	386.547	357.48	363.418	273.805	288.158	372.64	303.017	378.632	451.934	418.167	387.789	442.118	462.02	447.13	481.35	455.039	424.511	451.579	500.535	460.772	378.815	435.78	440.819	9.07166e-08	1.91032e-06	24.9625	18.4051	70.0547	0.00010609	0.00163007
Zfp870	303.666	333.162	300.243	309.543	275.544	306.574	245.905	326.94	240.303	262.142	381.368	304.813	384.582	352.815	366.667	449.668	420.852	307.724	465.883	447.269	435.952	361.642	388.149	350.183	1.21085e-06	1.40435e-05	24.3203	20.1085	68.1261	0.00010609	0.00163007
Brip1	120.605	124.565	122.507	135.18	180.799	157.079	168.35	173.659	219.021	138.411	111.232	128.699	89.8368	85.0537	77.4075	72.5601	86.0565	81.5654	75.6038	93.8503	84.169	112.129	93.2367	75.1864	1.17438e-08	3.91012e-07	24.231	7.66548	44.0534	0.00010609	0.00163007
Gm16793	41.9964	46.4647	35.1455	24.4891	31.2921	24.9159	44.452	43.4147	43.4496	40.8942	57.707	62.6559	60.5642	56.7025	49.9075	72.5601	70.7314	52.8321	49.0403	53.2664	56.1127	55.5595	41.5511	46.3478	1.21085e-06	1.40435e-05	24.0104	17.6287	14.0365	0.00010609	0.00163007
Ccne2	22.6135	29.6583	27.1122	45.06	39.1151	33.5823	48.2351	48.7308	45.223	70.2542	37.635	70.2763	50.4701	52.5023	56.0186	61.3184	41.26	59.3203	38.8236	34.6654	46.4009	44.4476	39.5243	27.8087	1.08891e-05	8.44746e-05	24.2869	14.0169	14.2715	0.00010609	0.00163007
8430426J06Rik	4.30733	0.98861	2.00832	1.95913	6.08457	4.33321	4.72893	1.77203	4.43363	6.29142	11.7087	18.6274	12.1128	11.5505	7.12964	10.2197	4.71543	4.6344	5.10836	4.22749	8.63272	1.01017	2.02689	1.02995	9.32941e-06	7.40843e-05	23.1095	14.3466	4.62006	0.00010609	0.00163007
Hnrnpl	3999.35	4268.82	4326.91	4843.95	4958.92	4662.53	4441.42	4396.41	4462	3424.63	3635.54	3791.53	2726.4	3143.84	3482.32	3312.22	3333.81	3601.85	3219.29	3599.29	3501.65	3869.97	3956.48	3688.25	2.10188e-10	1.9431e-08	23.9031	5.76885	723.07	0.00011025	0.00168931
Nup54	906.692	924.351	917.8	973.687	957.015	1010.72	1016.72	1041.07	929.289	1060.1	1041.23	1138.81	1184.03	981.793	1137.69	1090.45	1079.83	1020.49	911.332	919.902	951.757	940.47	849.265	1016.56	1.0862e-05	8.44746e-05	23.4832	14.0402	91.1644	0.00011025	0.00168931
Atn1	880.848	756.287	959.975	1071.64	981.354	1022.64	1266.41	1134.98	1328.32	1035.99	1028.69	1144.74	944.801	904.09	1081.67	859.48	939.549	912.976	865.357	919.902	885.933	941.481	884.735	888.847	1.08891e-05	8.44746e-05	23.2469	9.48946	105.78	0.00011025	0.00168931
Kat5	637.484	770.127	597.474	647.492	591.072	566.567	582.605	545.785	560.411	495.974	495.109	516.488	523.88	442.069	574.445	521.207	512.803	603.398	621.177	644.27	616.16	615.195	647.59	602.521	1.12643e-05	8.69444e-05	23.3049	1.60545	76.9089	0.00011236	0.00171926
Pcp4l1	301.513	162.132	214.89	218.443	71.2764	190.661	262.929	344.66	324.542	639.628	418.167	366.622	487.541	444.17	368.704	490.547	571.745	329.042	446.471	415.985	402.501	387.906	345.584	222.469	2.54412e-06	2.57981e-05	24.7678	16.5813	139.86	0.00011236	0.00171926
Plin5	1595.86	1646.04	1446.99	1146.09	1005.69	911.057	853.1	993.223	875.198	1408.23	1746.26	1596.03	2200.5	1776.68	2154.17	1948.9	1821.33	2233.78	2489.82	2337.8	1942.36	1774.87	1580.97	2038.27	5.36824e-09	2.20531e-07	23.4872	19.2326	600.617	0.00011449	0.00174344
Enpp1	1199.59	1104.28	1064.41	1298.9	1304.7	1119.05	1753.49	1886.33	1340.73	1313.86	1451.04	1402.98	1503	1254.81	1473.8	1092.49	1188.29	1105.77	1162.66	1045.88	1017.58	946.531	1004.32	985.663	5.82463e-09	2.20531e-07	24.1143	10.9195	217.9	0.00011449	0.00174344
Ap2a1	1197.44	1126.03	1248.17	1309.68	1219.52	1283.71	1345.86	1359.15	1408.12	1313.86	1416.75	1416.53	1330.39	1193.9	1241.58	1089.42	1123.45	1201.23	1196.38	1099.15	1172.97	1272.82	1197.89	1282.29	1.355e-06	1.53462e-05	22.0732	9.79844	119.734	0.00011449	0.00174344
Mertk	1019.76	1014.31	980.058	1129.44	957.015	947.889	1418.68	1417.62	1371.77	1677.71	1314.72	1489.35	1237.53	1296.81	1071.48	1160.96	1194.18	1109.47	1115.67	1031.51	1069.38	1065.73	1109.72	899.147	9.27042e-07	1.15617e-05	23.3703	11.8681	221.34	0.00011449	0.00174344
Crim1	1049.91	628.756	877.634	919.811	946.585	868.808	1113.19	1080.05	1214.81	1389.36	1142.43	1230.26	939.754	1079.45	895.279	985.183	954.874	915.757	791.796	848.88	889.17	834.402	981.012	932.105	2.25285e-05	0.000152205	22.9727	11.2652	161.339	0.00011449	0.00174344
Pramel12	338.125	328.219	305.264	236.075	285.975	274.075	262.929	260.488	242.963	254.803	270.972	256.551	318.971	281.412	257.685	297.394	293.535	260.453	323.87	295.924	338.834	356.591	314.167	331.644	1.35887e-05	0.000101479	24.4121	23.4415	38.0583	0.00011449	0.00174344
Gm51915	54.9184	105.781	160.665	65.6308	66.9302	60.6649	18.9157	29.2385	17.7345	35.6514	43.4893	32.1747	54.5078	69.303	70.2779	88.9117	73.0891	176.107	103.189	99.7688	61.5081	119.2	95.2636	143.163	3.25323e-07	4.96761e-06	23.5689	22.302	44.3162	0.00011449	0.00174344
ND2	348350	364378	322760	326886	330109	350943	335751	332685	337518	341378	364348	346246	350158	366195	378427	400479	401728	396163	345420	382267	421606	384447	357176	347363	1.77615e-05	0.000126841	24.2604	19.2031	25851	0.00011664	0.00177253
Pdia4	10198.7	9370.05	7648.67	8328.26	10069.1	8362	7329.85	5828.21	6976.76	7646.17	6044.18	6955.66	9293.57	9111.25	7877.23	10116.5	10266.7	7922.04	9712.02	9626	10229.8	9588.55	10179	11030.8	8.37829e-06	6.85865e-05	23.9938	22.6148	1618.27	0.00011664	0.00177253
Mypop	90.4538	98.861	117.486	86.2017	70.4071	70.4146	76.6088	75.3113	84.239	52.4285	84.4697	86.3636	151.41	112.355	128.333	128.769	172.113	113.079	137.926	143.735	181.287	126.272	76.0082	175.092	3.04146e-06	2.99915e-05	23.632	20.0911	38.2087	0.00011664	0.00177253
ND4	195555	181788	172403	165359	177531	198462	172249	168559	169242	181266	184575	173113	179196	199177	196235	237053	233160	228428	205209	220030	231046	200414	213437	192774	5.60891e-09	2.20531e-07	24.3112	20.2178	22395.9	0.00011881	0.00178231
Glyat	13026.4	12313.1	10282.6	12333.7	11058.3	12341	13349.8	12616.9	14295.8	15254.6	15590.1	13643.8	15448.9	14629.2	13359.9	16799.2	14953.8	14824.5	13340	13649.7	14650.8	12895.9	12083.3	12904.2	3.04146e-06	2.99915e-05	24.5161	15.9183	1925.44	0.00011881	0.00178231
Lipa	12859.5	11866.3	11909.3	11534.4	11062.6	10502.6	10325.2	8904.45	7025.53	11028.9	8277.19	9489.84	13804.6	11389.9	12722.3	13472.7	12968.6	14981.1	13445.2	13913.5	12151.6	12435.2	12200.8	13265.8	2.43823e-08	6.71128e-07	22.1233	20.0216	2219.27	0.00011881	0.00178231
Wdr26	5986.11	4968.76	5859.26	6601.29	6305.35	6068.65	6967.61	6638.02	7169.18	6203.34	5980.62	6167.38	5715.24	5172.53	5449.08	5658.67	5336.69	5582.59	5254.46	5309.73	5336.1	5861.02	5567.85	5293.94	2.02262e-07	3.35145e-06	23.4262	8.55	640.625	0.00011881	0.00178231
Gstm6	4798.36	5539.18	4924.39	4501.1	4137.51	4375.45	3450.23	4006.56	2750.62	4204.77	3293.48	3589.17	3273.49	3675.16	3944.73	3848.75	4041.12	3709.37	4575.05	4258.77	3992.63	4435.67	5272.94	4111.56	3.50008e-06	3.32718e-05	24.2991	1.3889	580.513	0.00011881	0.00178231
Golgb1	4958.81	4056.27	4647.24	5457.15	4021.03	4631.11	5607.57	5714.8	4726.25	5357.15	4672.6	4792.33	4148.65	4656.95	3700.28	3714.88	3292.55	3762.2	3796.53	3707.51	3399.13	4683.16	4333.48	4310.34	2.92881e-06	2.93238e-05	21.7927	8.23842	905.642	0.00011881	0.00178231
Ppp1r37	2953.75	2961.88	2843.77	2999.43	2853.66	3151.32	3431.32	3339.39	3590.35	3323.97	3393.84	3361.41	3098.87	3073.49	2882.41	2839.04	2805.68	2844.59	2605.26	2811.28	2923.26	3061.83	2949.12	2994.07	1.79142e-06	1.93979e-05	22.4152	9.88863	256.699	0.00011881	0.00178231
Ipo5	2826.68	2518.98	2447.13	2598.78	2587.68	2404.93	3430.37	3759.36	2970.53	3601.84	3291.81	3233.55	2936.35	3209.99	2800.93	2793.05	2712.55	2757.47	2704.37	2681.92	2437.66	2583.01	2614.68	2734.52	5.37426e-06	4.70741e-05	23.0857	11.7448	291.157	0.00011881	0.00178231
Qars	2181.66	2131.44	1968.15	2013.01	2115.69	2136.27	2261.38	2495.91	2271.79	2399.13	2139.34	2102.36	2099.56	2230.3	1862.87	1765.97	1841.37	1907.52	1686.78	1883.77	1777.26	1977.92	1917.43	1907.47	5.13027e-08	1.13939e-06	23.2674	9.11787	255.589	0.00011881	0.00178231
Rbm7	1940.45	2001.94	1833.59	2067.86	1856.66	2012.77	2185.71	2139.73	2061.64	1989.14	1981.27	1944.87	1903.73	1861.73	1862.87	1909.05	1846.09	1711.02	1840.03	1807.67	1713.6	1838.51	1775.55	1819.92	4.94026e-08	1.13939e-06	24.153	8.614	118.341	0.00011881	0.00178231
Necap1	1601.25	1564.97	1493.18	1910.15	1902.73	1825.36	1942.65	1974.04	2039.47	1989.14	2092.51	1977.9	2162.14	2096.94	2107.32	1969.34	1994.63	2091.04	1820.62	1875.32	1804.24	1945.59	1736.03	1741.65	6.78693e-12	2.15117e-09	25.4689	14.3842	197.033	0.00011881	0.00178231
Snta1	594.411	632.711	528.187	528.965	511.104	568.733	594.9	661.853	585.239	639.628	717.574	716.31	744.939	824.286	917.686	659.173	695.525	694.232	654.892	639.197	724.069	557.615	510.775	609.731	4.89373e-08	1.13939e-06	22.679	15.6777	105.799	0.00011881	0.00178231
Rab11fip3	673.02	650.505	625.59	629.86	618.887	636.981	628.948	610.464	543.563	603.976	612.196	625.713	725.76	682.53	720.093	691.876	679.021	725.746	805.078	710.219	699.25	729.344	656.711	760.103	1.77615e-05	0.000126841	24.2184	20.603	64.5025	0.00011881	0.00178231
Tnip1	463.038	478.487	404.675	429.049	368.551	378.072	381.152	365.038	412.327	372.242	364.641	327.674	421.93	406.368	341.204	380.174	377.234	419.876	467.926	441.35	415.45	482.862	511.788	482.017	1.95039e-07	3.25006e-06	24.4952	0.0760345	56.2032	0.00011881	0.00178231
Hmga1	324.126	355.9	257.064	378.112	384.197	393.238	428.442	547.557	404.347	329.251	389.731	327.674	290.708	300.313	304.537	242.208	225.162	263.234	288.112	269.714	277.326	256.584	300.992	257.488	1.21955e-08	3.91012e-07	23.9325	8.39184	83.1737	0.00011881	0.00178231
Cdpf1	215.366	236.278	206.856	222.361	220.783	239.41	179.7	160.369	205.72	138.411	137.159	148.173	159.486	130.206	165	189.065	162.682	196.498	255.418	202.074	237.4	213.146	208.769	222.469	7.78189e-06	6.51781e-05	22.4328	1.69708	39.7863	0.00011881	0.00178231
Mcm4	271.361	215.517	225.935	201.79	249.467	184.161	165.513	166.571	146.31	200.277	173.121	168.494	232.163	231.01	209.815	229.944	259.349	292.894	246.223	320.444	247.112	266.685	367.88	318.255	2.6915e-09	1.22601e-07	25.3239	22.919	70.9172	0.00011881	0.00178231
Adgrv1	61.3794	48.4419	80.3326	72.4878	55.6303	62.8315	114.44	118.726	114.388	83.8856	133.813	138.012	135.26	150.157	89.6298	77.67	80.1623	140.886	39.8452	53.2664	83.0899	75.7629	59.7931	66.9468	0.000203112	0.000945938	22.9799	12.8657	31.9762	0.00011881	0.00178231
Gm46848	6.46099	4.94305	11.0457	6.85695	11.2999	12.9996	11.3494	22.1504	13.3009	33.5543	17.563	25.4011	18.1693	28.3512	35.6482	20.4395	16.504	26.8795	27.5852	20.292	29.1354	16.1627	11.1479	13.3894	1.2557e-06	1.44129e-05	24.6649	15.9895	9.87333	0.00011881	0.00178231
Rangap1	2511.17	2129.47	2048.48	2461.65	2456.43	2335.6	2285.02	2293.01	2598.99	3444.55	2970.66	3118.4	3061.52	3479.85	2870.19	3020.95	3082.71	2947.48	2399.91	2414.74	2462.48	2404.21	2588.33	2724.22	0.000125075	0.000641478	22.6461	14.7213	425.335	0.000121	0.00180297
Gprin3	1705.7	1639.12	1784.39	3242.36	3733.32	3289.99	3262.97	2774.11	3683.46	2648.69	2876.99	2693.36	3193.75	2308	2718.43	2209.51	1859.06	1885.27	1577.46	1580.24	1688.78	1664.76	1519.15	1490.34	9.04537e-10	6.25202e-08	24.5237	10.2431	878.128	0.000121	0.00180297
Pcgf3	1488.18	1430.52	1543.39	1799.46	1782.78	2040.94	1977.64	1853.54	2008.43	1797.25	1698.59	1736.59	1557.51	1611.82	1648.98	1598.37	1473.57	1620.18	1372.11	1497.38	1507.49	1416.26	1671.17	1252.42	4.20516e-07	6.11802e-06	23.9482	9.34868	237.736	0.000121	0.00180297
Dnajb1	791.471	765.184	756.131	762.101	747.533	743.145	888.094	838.17	828.202	1222.63	1067.16	1252.27	1554.48	1306.26	1471.76	1502.3	1472.39	828.63	820.403	920.748	939.887	938.45	736.773	1404.85	1.03259e-06	1.24376e-05	23.3573	15.9158	291.113	0.000121	0.00180297
Casp6	1307.27	1116.14	862.571	1359.64	1519.4	1347.63	1501.91	1569.13	1193.53	852.488	905.749	781.506	593.529	724.532	610.093	505.877	567.03	595.983	552.725	642.579	565.443	788.944	703.329	651.959	5.13466e-10	3.74746e-08	24.9385	6.76754	438.624	0.000121	0.00180297
Pdcd2	622.409	649.517	607.515	653.37	611.064	653.231	743.389	775.263	653.517	702.542	670.739	640.107	609.679	597.476	680.371	588.657	628.331	613.594	497.555	565.638	575.155	610.144	564.487	557.203	1.01333e-07	1.95844e-06	24.0167	9.76421	69.6845	0.000121	0.00180297
Klf6	539.492	632.711	571.366	577.943	611.064	541.651	577.876	473.132	550.657	412.088	413.149	386.943	439.09	343.365	377.871	353.603	378.413	379.094	517.988	390.62	423.003	463.669	461.116	441.849	9.02957e-08	1.91032e-06	25.1312	4.73354	111.274	0.000121	0.00180297
Tyw5	362.892	440.92	344.426	383.01	435.481	466.903	347.104	361.494	313.901	217.054	264.281	259.091	288.689	257.261	256.667	293.307	244.023	260.453	347.369	268.868	309.699	388.916	306.06	278.087	1.26155e-06	1.44129e-05	23.9874	4.30383	65.3496	0.000121	0.00180297
Dmac2l	285.36	277.8	248.027	271.339	412.012	254.576	317.784	292.385	214.588	231.734	239.191	248.93	196.833	221.56	217.963	201.329	196.869	201.133	199.226	183.473	189.92	226.279	241.199	218.35	1.7704e-07	3.10759e-06	25.1764	6.27216	50.1565	0.000121	0.00180297
Gtf3a	85.0697	83.0433	77.3201	92.0791	79.9686	76.9144	103.091	89.4875	116.161	100.663	113.741	123.618	112.044	119.705	97.7779	80.7359	96.6663	97.3223	76.6254	91.3138	97.1181	80.8138	83.1023	81.3661	9.22952e-05	0.000492248	23.2763	12.902	15.8807	0.000121	0.00180297
Eif3f	2989.28	3082.49	2739.34	2803.51	2969.27	3101.49	3263.91	3408.5	3107.09	3317.68	3178.07	3229.32	3325.98	3222.59	3404.91	2845.18	3021.41	2947.48	2739.1	3011.66	2777.58	2913.34	2879.19	2997.16	4.24384e-05	0.000259368	22.8998	11.9535	208.708	0.00012321	0.00181397
Cul3	3399.56	2983.62	2977.33	3472.56	3477.76	3379.9	4055.53	3903.78	3807.6	3510.61	3579.51	3404.59	3125.11	3238.34	3048.43	3197.76	3050.88	3084.65	3189.66	2968.55	3062.46	3254.78	3016.01	2817.94	5.44457e-06	4.74023e-05	23.7289	9.28303	308.967	0.00012321	0.00181397
Tle1	1745.54	1684.59	1866.73	2163.86	2468.6	2087.52	2309.61	2452.49	2264.7	2073.02	2163.59	2539.26	1363.7	1474.27	1500.28	1574.86	1551.38	1483.93	1339.41	1448.34	1696.33	1874.88	1610.36	1703.54	7.65271e-07	9.73571e-06	22.6201	8.33977	443.225	0.00012321	0.00181397
Mpp1	1630.32	1582.77	1496.19	1668.2	1575.03	1500.37	1535.01	1514.2	1625.37	2394.93	1827.39	1919.47	2210.59	2280.7	2032.97	1858.97	1918	1918.64	1396.63	1589.54	1703.88	1560.72	1641.78	1653.07	7.29822e-05	0.000404915	23.3086	14.5063	282.767	0.00012321	0.00181397
Rtp3	1382.65	1559.04	1739.2	1410.57	1615.02	1669.37	1175.61	1076.51	1236.1	1191.18	1476.96	1440.24	2101.58	2126.34	2300.84	2381.2	2274.01	2124.41	2154.71	2414.74	2356.73	2297.13	1903.24	2286.49	5.13027e-08	1.13939e-06	24.1996	20.2407	581.843	0.00012321	0.00181397
Brpf3	1310.5	1159.64	1622.72	1886.64	1648.92	1593.54	2085.46	2160.11	2408.35	1910.49	2130.14	2297.95	1611.01	1686.37	1958.61	1771.08	1690.48	1776.83	1277.09	1460.18	1507.49	1611.22	1494.83	1713.84	1.24467e-05	9.52919e-05	23.2863	11.0199	314.761	0.00012321	0.00181397
Trappc6b	1325.58	1250.59	1205.99	1258.74	1395.1	1333.54	1465.02	1342.31	1307.92	1389.36	1257.85	1316.62	1232.48	1274.76	1238.52	1213.08	1236.62	1157.67	1128.95	1056.03	1081.25	1168.77	1022.56	1133.97	1.1617e-08	3.91012e-07	25.658	9.49013	129.226	0.00012321	0.00181397
Rmnd1	1186.67	1343.52	1258.21	1180.38	1242.99	1254.46	1192.64	1282.06	1136.78	1428.15	1303.84	1339.48	1435.37	1611.82	1510.46	1480.84	1295.56	1537.69	1515.14	1450.03	1543.1	1417.27	1305.31	1343.06	4.18915e-06	3.85183e-05	23.5585	18.1799	153.062	0.00012321	0.00181397
Llgl2	1370.81	1337.59	1322.47	1286.17	1205.61	1226.3	1169.94	1061.45	1236.1	990.899	960.947	994.875	1176.96	1209.65	1274.17	1068.98	1254.3	1493.2	1475.3	1382.39	1375.84	1310.19	1207.01	1420.3	6.07033e-07	8.05056e-06	22.0606	22.0408	140.357	0.00012321	0.00181397
Mtx3	1327.73	1193.25	1366.66	1846.48	1981.83	1774.45	1809.29	1733.05	2448.25	1183.84	1239.45	994.028	963.98	1112	974.723	847.216	809.875	1055.71	1000.22	1070.4	919.385	1385.96	1339.77	990.812	1.83228e-07	3.14311e-06	23.3921	7.03744	492.41	0.00012321	0.00181397
Col4a1	1636.78	1422.61	1613.68	1583.96	1647.18	1467.87	1290.05	1216.5	1155.4	1357.9	1222.72	1060.07	1055.84	968.142	996.112	1148.7	1007.92	978.784	1318.98	1316.44	1219.37	1614.26	2021.82	1874.51	2.34792e-08	6.71128e-07	24.0129	2.90795	316.284	0.00012321	0.00181397
Gsk3a	843.159	875.909	848.513	850.262	911.816	915.39	1024.29	1166.88	1142.99	1028.65	945.057	983.868	856.983	853.687	845.371	779.766	801.623	829.557	732.539	786.313	854.639	813.189	774.27	880.607	3.66456e-07	5.40237e-06	23.1969	9.41902	101.508	0.00012321	0.00181397
Klhl12	822.699	714.765	753.118	824.793	804.901	768.061	841.75	841.714	827.315	778.039	854.733	793.36	738.883	727.682	710.927	740.931	732.07	710.916	697.802	752.494	735.939	729.344	677.993	755.984	9.00862e-05	0.000484661	23.8636	8.59596	55.423	0.00012321	0.00181397
E130309D02Rik	607.333	564.496	503.083	541.699	502.411	536.234	662.051	695.522	613.614	706.736	759.391	769.652	704.563	714.031	785.279	576.393	701.42	604.325	592.57	615.523	591.341	615.195	546.245	654.019	1.26155e-06	1.44129e-05	23.3583	13.5727	85.1164	0.00012321	0.00181397
Tecpr1	571.798	556.587	655.715	637.697	572.818	674.897	580.713	566.164	579.919	434.108	471.692	406.417	512.777	463.07	519.445	497.701	476.258	578.373	661.022	563.947	598.895	613.174	699.275	682.857	1.08891e-05	8.44746e-05	22.5135	2.68352	86.2733	0.00012321	0.00181397
Rnf135	421.041	421.148	440.825	361.459	434.612	470.153	346.158	378.328	443.363	420.477	537.762	431.818	486.532	431.569	515.371	630.558	651.908	519.052	542.508	549.574	595.658	456.598	578.676	509.825	1.4092e-05	0.000103598	25.0049	20.1251	89.6543	0.00012321	0.00181397
Gm52113	122.759	223.426	204.848	143.017	106.915	150.579	34.0483	28.3525	28.3752	28.3114	19.2357	27.9412	168.57	94.5041	203.704	155.34	102.561	233.573	228.855	197.001	130.57	205.065	155.057	274.997	1.05002e-05	8.23212e-05	23.2899	22.1426	73.3446	0.00012321	0.00181397
Gm37336	110.914	195.745	175.728	117.548	58.238	87.7474	20.8073	49.6168	32.8088	39.8457	55.198	33.0214	147.373	99.7544	195.556	141.032	88.4143	193.718	207.399	186.01	91.7227	195.973	154.043	237.918	3.1541e-06	3.05012e-05	23.6862	21.8739	71.5857	0.00012321	0.00181397
Comt	39420.6	39169.7	31049.5	35765.9	28290.6	35188.9	26465	20831.1	26522	28889.2	25091.7	22766.1	22060.5	22738.8	21501	31951	33266.2	24266.6	29044.1	32195.7	33368.7	31253.7	39822.2	31762.6	8.49401e-05	0.000461677	23.6315	1.43523	5843.67	0.00012544	0.00184436
Zfp687	811.931	865.034	1002.15	858.099	755.356	867.724	777.437	737.165	818.448	713.028	716.738	722.237	580.407	754.983	652.871	626.47	735.607	646.962	675.326	757.567	728.386	910.165	817.848	786.882	1.78787e-06	1.93783e-05	24.5432	3.4344	110.947	0.00012544	0.00184436
Snx10	814.085	851.193	753.118	807.161	705.81	973.888	854.991	1085.37	915.988	1589.63	1408.38	1711.18	1161.82	1374.51	1238.52	1066.94	928.939	909.269	787.71	809.987	940.966	809.148	916.152	704.486	1.78787e-06	1.93783e-05	23.5855	13.0089	201.411	0.00012769	0.00187124
Elac1	702.094	698.947	662.744	673.941	729.279	784.31	694.208	715.014	595.88	534.771	515.181	498.707	484.513	492.472	448.149	512.009	486.868	622.863	794.861	655.261	665.799	681.866	740.827	686.977	5.08824e-06	4.57611e-05	21.6301	3.78367	116.564	0.00012769	0.00187124
Slc41a1	256.286	246.164	247.023	270.36	220.783	384.572	383.044	374.784	389.273	272.628	441.584	309.046	251.341	309.764	252.593	196.219	252.275	159.423	239.071	227.439	283.801	240.421	242.213	241.008	0.000138443	0.000685326	23.1237	9.64178	66.0553	0.00012769	0.00187124
[truncated: 19,552 more rows]

## Sheet: Sheet2 STD_TE
Protein ID (Uniprot)	ID	Gene Name	Protein Description	STD-TE-CT3	STD-TE-CT6	STD-TE-CT9	STD-TE-CT12	STD-TE-CT15	STD-TE-CT18	STD-TE-CT21	STD-TE-CT24	p(RAIN)	p(BIO)	PERIOD(BIO)	LAG(BIO)	AMPLITUDE(BIO)
[truncated: 7,314 more rows]

[truncated: 3 more sheets: Sheet3 STD_NE, Sheet4 STD_22, Sheet5 STD_6937]
