# Supplementary material for: Environmental circadian disruption re-writes liver circadian proteomes
Source: Nat Commun. 2024 Jul 1;15:5537. doi: 10.1038/s41467-024-49852-3 (PMC11220080; doi:10.1038/s41467-024-49852-3)
Supplement: Supplementary file 5 — Supplementary Data 2 [file 41467_2024_49852_MOESM5_ESM.xlsx]

## Sheet: Sheet description
Sheet1: Circadian transcriptome under ECD (ECD_mRNA)
Sheet2: STD rhythmic transcripts that lost rhythmicity in response to ECD (LOR_mRNA)
Sheet 3: STD NON-rhythmic transcripts that gain rhythmicity in response to ECD (GOR_mRNA)
Sheet 4: STD rhythmic transcripts that retain rhythmicity under ECD (ROR_mRNA)

## Sheet: Sheet1_ECD_mRNA
ID	ECD_3_REP_1	ECD_3_REP_2	ECD_3_REP_3	ECD_6_REP_1	ECD_6_REP_2	ECD_6_REP_3	ECD_9_REP_1	ECD_9_REP_2	ECD_9_REP_3	ECD_12_REP_1	ECD_12_REP_2	ECD_12_REP_3	ECD_15_REP_1	ECD_15_REP_2	ECD_15_REP_3	ECD_18_REP_1	ECD_18_REP_2	ECD_18_REP_3	ECD_21_REP_1	ECD_21_REP_2	ECD_21_REP_3	ECD_24_REP_1	ECD_24_REP_2	ECD_24_REP_3	PERIOD_BIO_CYCLE	LAG_BIO_CYCLE	AMPLITUDE_BIO_CYCLE	P_BIO_CYCLE	Q_BIO_CYCLE	P_RAIN	Q_RAIN
Cyp2a5	23688.8	34564	24540.2	56567.6	51888.6	50531.1	72409.2	72679.3	65252.9	101466	131120	89453.4	78886.3	76024.7	71316.1	41708.8	32883.9	47950.5	24912.9	33199.7	31585.8	22504.4	25117.3	20654.4	23.2224	11.9007	32002.2	0	0	1.81083e-12	1.08586e-09
Clpx	15406.9	9823.59	14244.8	5625.23	6473.39	7168.78	3276.48	3730.73	3129.62	3790.11	3629.35	3619.28	8910.58	8841.57	8005.81	13759.5	19538.9	15097.9	18314.8	17264.9	18393.8	17803.4	20565.4	18427.4	24.1908	22.1253	8326.02	0	0	2.10188e-10	2.7432e-08
Gys2	4925.41	5402.18	5615.65	10225.7	9418.21	9580.09	12103.5	13487.2	12364.9	15225.4	16003.4	14727.8	9986.89	10423.1	12506.1	7314.35	6915.99	6537.04	5944.45	5428.51	5120.23	5416.51	4435.23	6085.63	23.0106	11.2737	4595.14	0	0	4.0311e-10	4.97742e-08
Ubxn1	7202.8	6713.05	7771.23	6274.29	5867.95	6699.77	5386.37	5384.07	4363.09	3550.79	4023.61	4155.43	3712.82	3750.35	3559.61	4161.89	4660.49	4980.29	6130.18	5696.35	5513.37	6177.1	6936.5	6156.66	23.8672	2.22899	1725.72	0	0	1.9557e-12	1.11259e-09
Rdh9	2573.72	3252.31	3366.46	4876.06	4220.76	4096.29	3746.66	5484.21	5193.87	5177.77	5778.19	5084.19	4181.08	4370.31	4339.14	2237.23	2464.34	2817.85	1572.56	2062.85	1899.23	1726.25	1807.89	2123.25	24.1633	10.3856	1876.89	0	0	1.11056e-09	1.01399e-07
Homer2	1212.99	1332.03	1148.48	1757.75	1655	1572.07	2087.72	2456.5	2284.34	3031.34	2761.62	2952.38	2475.22	2879.55	2851.05	1774.8	1725.7	1953.13	1344.07	1508.99	1436.09	1209.05	1131.94	1159.43	23.188	12.7005	840.497	0	0	1.9557e-12	1.11259e-09
Tspan4	1464.4	1479.09	1439.01	1691.01	1642.85	1394.02	2106.94	2094.77	2084.8	2731.74	2908.22	2966.54	2543.65	2851	2733.16	2449.18	2442.36	2828.31	1776.62	1742.46	1738.24	1323.99	1166.81	1202.05	22.9238	14.0676	773.143	0	0	1.56886e-10	2.52235e-08
Ppif	1058.35	1275.95	1049.03	1254	1334.93	1265.91	1641.2	1401.96	1436.63	1865.37	1679.01	1676.79	1459.52	1468.33	1447.18	1447.24	1310.21	1306.88	1212.11	1119.86	1228.43	1147.08	1121.21	1049.06	23.2687	12.2001	241.581	0	0	1.06353e-09	9.87303e-08
Per2	261.779	440.13	254.459	881.565	706.93	470.102	1471.16	1082.13	1170.59	2619.5	1539.7	2133.04	1205.35	1740.58	1551.84	1535.02	695.776	1088.42	421.549	591.264	578.636	216.345	123.387	206.533	23.1245	12.8232	745.726	0	0	4.9859e-13	3.95079e-10
Slc2a2	7260.68	10265.8	9607.04	14670.1	12311.9	12382.2	18301.5	15707.7	15515.1	20093.3	13862.7	14165.8	13740.8	13352.6	13351.8	9082.72	7996.48	8091.17	7286.08	8318.12	8770.53	9792.99	6853.35	9845.84	22.8594	10.3035	4382.68	1e-08	9.24458e-06	1.95039e-07	4.85322e-06
Dazap2	7708.21	7846.17	8440.04	7790.93	7410.18	7566.14	6981.73	7002.66	7128.72	7006.04	6332.7	6526.03	6233.99	6038.5	5965.56	5838.2	6564.26	6131.5	7435.15	7040.59	6814.14	7726.45	7287.89	7494.21	24.4473	3.12428	888.48	1e-08	9.24458e-06	4.35359e-10	5.03089e-08
Rorc	1705.45	1891.71	1636.92	2217.37	2158.09	2275.6	4061.59	3384.33	3976.12	6917.92	5092.56	6077.12	9733.7	9561.46	9137.81	10414.4	9025.3	10419.8	6336.68	6998.14	6385.99	2989.39	3275.12	2664.17	23.8422	16.4431	3872.08	1e-08	9.24458e-06	2.22885e-13	2.60271e-10
Ak4	2456.22	2870.37	3031.08	3626.36	3512.1	3476.37	5247.39	4206.91	5537.31	6716.64	5953.01	5755.47	5104.89	5384.89	5309.94	3762.61	3431.62	3325.43	3040.04	3339.38	3092.67	2681.78	2528.09	3004.02	23.0357	12.1513	1661.09	1e-08	9.24458e-06	4.97141e-12	2.12117e-09
Thrap3	3617.38	3226.92	3492.23	3431.54	3501.69	3325.45	3113.84	3419.07	3277.16	2842.12	2822.63	2839.45	2444.91	2253.47	2393.92	2390.3	2602.84	1921.73	2939.85	2812.8	3168.5	3417.57	3045.78	3387.58	23.0857	4.62828	511.055	1e-08	9.24458e-06	1.12921e-08	6.10791e-07
Map2k3	2318.86	2600.58	2267.71	3014.97	2801.7	3220.14	3901.91	3583.59	3454.92	3838.34	3930.74	3970.48	3039.28	3442.41	3457.36	3250.94	2894.12	2991.84	2737.01	2565.18	2803.35	2358.39	2631.36	2283.89	23.8272	12.0441	732.798	1e-08	9.24458e-06	2.89391e-11	7.3092e-09
Lrp5	2610.87	2729.66	2523.14	1746.98	1959.45	1807.67	1509.6	1446.92	1459.6	1460.02	1373.98	1219.83	1872.05	2148.45	1984.91	2199.76	2803.99	1890.34	2603.83	2833.01	2393.87	2718.96	2934.47	2802.95	23.7043	22.6653	737.68	1e-08	9.24458e-06	2.39227e-09	1.88142e-07
Trak1	1581.9	1473.8	1460.46	1823.41	1979.4	1949.89	2370.12	2008.93	2191.22	2374.62	1989.5	1803	1741.06	1981.22	1848.98	1521.1	1504.77	1285.95	1396.61	1382.65	1479.25	1490.75	1298.25	1605.28	23.0279	10.0464	378.496	1e-08	9.24458e-06	3.66456e-07	7.84804e-06
Marveld1	1119.69	1299.23	1231.35	1430.53	1314.98	1202.94	2112.85	1804.57	1863.5	2599.09	2477.54	2356.1	2107.65	2300.38	2232.72	1733.05	1619.08	1636.55	1410.05	1361.42	1299.6	1061.44	1000.51	911.369	23.2927	12.9453	682.219	1e-08	9.24458e-06	1.07858e-13	1.99421e-10
Lrp4	628.096	578.729	682.457	1033.34	1157.98	880.491	1239.03	1328.39	1072.63	1399.72	1273.82	1009.01	901.323	785.147	761.484	648.689	538.594	457.867	610.941	534.664	531.971	512.693	457.337	532.178	23.4226	10.0225	374.391	1e-08	9.24458e-06	5.82463e-09	3.41881e-07
Pcsk4	438.889	420.028	621.036	868.649	1048.68	1029.23	1425.33	1292.63	1358.02	1036.11	1242.87	1219.48	724.382	677.062	957.57	408.91	388.008	381.992	361.677	332.523	356.981	380.857	278.962	319.088	23.456	9.89985	525.239	1e-08	9.24458e-06	2.40716e-13	2.67038e-10
Mettl27	584.034	558.627	665.883	569.412	594.168	691.582	604.729	549.749	558.689	381.237	442.515	421.469	415.469	333.433	415.027	356.458	477.041	404.231	445.986	454.818	452.642	617.485	547.195	566.054	23.4236	4.36308	120.645	1e-08	9.24458e-06	3.13274e-07	7.28349e-06
Mpzl1	314.48	299.416	535.241	130.244	170.01	162.853	102.02	137.948	85.8591	113.165	105.621	77.2663	209.201	206.993	172.026	250.484	357.231	296.96	450.874	387.101	303.317	418.042	394.302	423.994	23.8053	22.6873	165.785	1e-08	9.24458e-06	2.69659e-09	1.88142e-07
Nat8f6	8.63955	16.9281	3.89975	27.9862	41.6351	19.5423	66.535	19.4149	59.2548	152.124	169.358	127.087	161.3	208.013	188.867	200.173	126.405	134.744	87.9754	101.071	97.9948	58.5934	52.3054	55.7312	23.2253	15.8198	85.1895	1e-08	9.24458e-06	2.13865e-11	6.24344e-09
LOC118568532	16.4152	11.6381	17.5489	19.3751	27.7568	29.3135	51.7494	38.8299	35.0692	39.8861	44.6157	49.8211	33.2375	43.8459	43.3072	27.8316	21.9835	17.0065	21.9939	20.2142	13.9992	20.2824	14.7528	15.2988	22.8378	11.8355	14.5289	1e-08	9.24458e-06	3.24133e-07	7.28349e-06
Abcb11	28761.9	30191.3	22211	21421.3	22234	23223.9	22355.7	20146.6	18652	14726.3	17702.4	12631.1	19200.5	18017.6	19502.7	26080.3	24734.7	21525	28506.5	23926.5	29589.8	29603.2	26804.5	28681.9	23.2783	0.202804	5792.38	4e-08	2.86284e-05	4.75025e-08	1.75928e-06
Glo1	21585.9	19982.6	22431.4	19097.3	17568.3	20871.2	17730.8	14824.8	16150	14300.6	14590.2	14969.4	17063.5	18757.9	16538.5	16847.7	19602.6	18770	20455.5	22618.6	20727.1	22081.8	21698.7	24247.4	23.9851	0.16894	3801.3	4e-08	2.86284e-05	4.0311e-10	4.97742e-08
Slc9a3r1	7827.44	8731.73	6537.94	10443.2	9330.6	8855.94	12941.8	9870.96	10616.3	13296	13036.9	11958.1	11263.6	11090	11016.9	11727.8	9748.56	11097.4	10008.4	8043.21	8121.9	7721.94	7713.04	8070.1	23.7741	12.7426	2313.57	4e-08	2.86284e-05	1.20638e-08	6.10791e-07
Slc4a4	3977.65	2666.18	4115.22	2682.37	3026.35	3162.6	1954.65	2145.86	2498.38	1634.4	1908.46	1754.05	1753.77	1323.53	1590.34	1826.18	2001.59	1671.87	2220.16	2248.82	2719.36	2919.53	2824.49	3200.72	24.6952	2.49954	862.679	4e-08	2.86284e-05	4.35359e-10	5.03089e-08
Foxo3	1381.46	1525.64	1439.01	1798.65	2040.99	1946.63	2517.98	2123.38	1974.76	2177.97	2246.26	1643.4	1857.39	1855.8	2196.64	1574.62	1495.97	1176.07	1138.79	1006.66	1080.28	1425.4	1251.31	1214.07	23.7578	10.3496	535.903	4e-08	2.86284e-05	5.36824e-09	3.41881e-07
Cry1	660.926	416.854	789.7	334.758	245.474	272.507	530.801	365.818	370.041	1237.4	948.767	1022.47	2100.81	2130.09	1969.27	2202.97	2601.74	2142.82	1885.36	2440.86	1871.23	1169.62	871.757	1074.19	23.5691	18.154	1039.58	4e-08	2.86284e-05	9.98688e-14	1.99421e-10
Wee1	124.41	162.933	185.238	1093.62	952.403	681.811	1388.36	1442.84	1344.72	1158.55	1315.71	1221.93	1040.14	1026.81	959.976	450.657	418.785	414.697	278.589	322.416	263.653	165.639	150.21	180.307	23.7371	10.8265	619.826	4e-08	2.86284e-05	1.41385e-13	2.41301e-10
Vcam1	461.352	460.233	404.599	681.356	635.803	536.329	600.293	816.449	937.194	959.122	914.167	873.005	796.722	631.177	798.777	611.224	688.082	548.133	461.871	677.174	477.141	447.338	462.702	474.262	23.4668	12.1352	210.484	9e-08	6.24009e-05	2.6915e-09	1.88142e-07
Fmo5	24712.6	32692.4	27992.4	23651.6	24095.5	20146	37163.5	26079.4	30610.6	63090.6	52038.3	51027.2	56193.9	60226.9	58672.8	54376.4	54365.1	49717.9	36204.3	30580	34174.5	24542.8	25138.8	28645.8	22.1719	14.9591	16283.8	1.6e-07	8.65834e-05	4.94449e-10	5.2742e-08
Gpt2	15093.3	14570.9	13826.6	17650.7	18983.9	17781.4	24943.2	23632.1	20773.1	25813.7	20712.6	20787.3	22726.6	22175.8	23885.1	17907.5	19053	15087.4	18004.4	13732.5	16339.5	15723.3	12868.5	14477	23.5239	12.1338	4655.16	1.6e-07	8.65834e-05	1.4644e-06	2.27049e-05
Serpina6	7777.33	8600.53	6850.89	10598.2	8651.43	8205.61	12338.5	14210.7	13270.7	18620.3	15691.1	14293.6	15864.1	11429.5	12068.3	8424.4	7429.31	7332.42	8102.29	6724.24	7810.42	7382.77	6024.51	6107.48	23.2003	11.7587	4357.82	1.6e-07	8.65834e-05	1.06353e-09	9.87303e-08
Gstt2	1545.62	2858.73	3314.79	3540.25	3776.65	4066.98	4227.19	4484.85	3736.68	4369.85	4250.33	4381.46	3364.81	4660.92	4262.15	3146.04	2722.65	3471.94	1836.49	2238.72	2480.2	2208.52	2780.23	2281.7	24.054	11.2534	1143.76	1.6e-07	8.65834e-05	3.25323e-07	7.28349e-06
Abtb1	1276.06	1247.39	1211.85	1369.17	1317.58	1335.39	1364.71	1320.22	1163.33	978.601	976.993	871.082	884.704	792.285	834.866	745.029	945.288	743.053	1030.05	893.465	932.117	1102.01	1083.66	1149.59	23.6357	5.29156	265.663	1.6e-07	8.65834e-05	1.06353e-09	9.87303e-08
Acot7	755.961	745.894	631.76	630.766	688.714	741.523	1006.9	761.27	822.312	1179.89	974.261	946.425	990.282	977.865	975.614	869.201	916.71	930.125	805.22	776.223	810.79	769.602	740.323	651.29	23.3735	14.1467	143.035	1.6e-07	8.65834e-05	1.41132e-08	6.88197e-07
Nek4	793.111	805.143	683.432	593.092	694.786	704.61	575.158	565.077	446.225	537.071	491.683	559.394	712.651	701.534	708.553	829.595	784.809	825.47	827.213	836.866	937.95	792.138	824.816	829.411	22.7455	21.293	164.848	1.6e-07	8.65834e-05	2.10188e-10	2.7432e-08
Gab1	507.142	473.987	577.164	533.891	605.444	560.214	791.027	741.855	766.685	776.388	819.472	738.925	835.825	635.255	719.38	649.76	496.826	456.559	564.509	486.15	423.477	544.243	450.631	402.139	23.198	11.7329	164.662	1.6e-07	8.65834e-05	2.13505e-06	2.98867e-05
Sec22c	457.896	515.249	514.768	540.349	601.107	653.583	601.772	659.086	628.827	632.612	671.057	560.793	500.518	492.501	555.775	374.656	439.669	362.369	395.889	383.058	360.481	413.534	461.361	436.015	23.3766	9.23655	133.23	1.6e-07	8.65834e-05	4.35592e-09	2.89356e-07
Psmd11	5997.58	4994.85	5699.49	4798.56	4750.74	5019.12	4598.31	4169.1	4226.44	3870.81	4253.06	4204.37	4744.16	4397.84	4293.43	4638.24	5148.52	4547.28	5103.8	5078.81	5612.53	5310.59	5410.26	5454.01	23.6361	0.280524	670.085	2.5e-07	0.000132065	9.39075e-08	2.91512e-06
Cipc	1663.98	1492.85	1655.45	1863.23	1721.79	1588.36	2037.45	1826.03	1913.09	2346.79	2105.13	2058.57	1911.16	2004.67	2190.62	1971.76	1852.11	1908.65	1677.64	1761.66	1826.9	1532.44	1587.94	1375.8	23.6994	13.3219	280.438	3.6e-07	0.000173637	1.63162e-10	2.56743e-08
Usp12	1562.03	1631.44	1444.86	1472.51	1576.06	1460.25	1731.39	1730.99	1719.6	1824.56	1905.73	1787.79	1845.66	2031.19	2065.51	1775.87	1749.88	2025.08	1724.07	1747.51	1629.75	1398.36	1628.17	1588.89	23.0422	14.9902	216.172	3.6e-07	0.000173637	1.11702e-08	6.10791e-07
Cwc22	759.417	694.052	678.557	653.37	667.897	584.099	560.372	547.706	587.711	496.258	548.136	549.081	527.89	542.465	529.31	595.167	673.793	616.159	620.716	612.489	719.795	670.444	726.911	743.083	23.6483	0.826725	93.6938	3.6e-07	0.000173637	4.89373e-08	1.75928e-06
Hps1	260.914	345.968	310.031	257.258	271.496	377.819	272.054	283.049	243.066	177.169	222.168	182.677	183.784	199.856	166.011	226.934	217.636	170.065	257.817	282.998	271.819	322.264	355.409	339.851	22.8292	3.27668	72.967	3.6e-07	0.000173637	1.03259e-06	1.72906e-05
Fubp3	1147.33	1073.88	1278.14	1108.68	1122.41	1090.03	966.975	1174.09	1024.26	972.108	983.367	906.394	802.588	788.206	834.866	783.566	920.007	741.745	1064.26	965.226	995.113	1152.71	976.368	1108.07	23.9762	3.90013	167.466	4.9e-07	0.000231311	3.25323e-07	7.28349e-06
Thrsp	2992.74	3875.48	562.539	9513.16	7951.44	10707	51705.1	15266.3	32482.5	77367.9	35749	52045.9	59165.7	78034.5	90214.9	42329.7	32777.3	40225.6	12410.6	16132.9	22064	8785.64	8140.87	9115.88	23.3165	14.2644	30089.2	8.1e-07	0.000246185	1.07858e-13	1.99421e-10
Etnk2	11930.4	15543.2	10933	14971.5	13470.7	13778.4	21356.2	18024.2	18492.3	19284.5	18022	16781.5	14685.1	16948	17819.7	13647.1	12768	16297.5	11378.2	10141.4	11335.9	10351.9	11135.7	10732.1	24.0356	11.3895	3899.06	8.1e-07	0.000246185	2.6915e-09	1.88142e-07
Vdac1	9252.1	9729.42	8925.56	10622.9	10198.9	11621.2	11720.5	11746	10924.7	12400	11947	12363	11514.8	12780.6	12447.2	11193.6	11374.2	11215.1	10168.5	10651.9	10799.3	9811.02	10697.1	9281.98	23.9717	13.3937	1276.4	8.1e-07	0.000246185	4.75431e-10	5.2742e-08
Mdh2	6069.29	7359.49	7039.06	7296.86	7170.78	7186.15	8302.08	7321.47	6964.26	9158.97	9005.09	8535.83	8517.6	9040.41	8554.37	8560.35	8194.33	9030.45	7558.56	7605.57	7885.08	7486.44	7636.59	6664.8	22.9862	14.7977	964.782	6.4e-07	0.000246185	1.52073e-06	2.34797e-05
Prkar1a	6896.09	7392.29	6808.97	7255.96	7091.85	7567.23	6663.85	7133.46	6434.59	6183.28	6380.05	6466.25	5879.13	6118.03	5857.3	5992.35	6364.21	5945.74	6891.41	6906.16	6754.64	7190.09	7369.7	7118.3	22.2635	3.97319	668.981	8.1e-07	0.000246185	3.13274e-07	7.28349e-06
Tmem14c	5882.67	6111.04	5290.02	5517.59	5228.68	5920.24	6657.93	5369.76	5597.77	6992.13	6293.55	6636.34	7364.06	8093.14	7531.84	7130.23	7054.49	8076.78	6688.58	6900.1	7032.29	5967.52	6130.46	5457.29	22.6044	16.4595	1061.43	8.1e-07	0.000246185	2.38555e-08	1.05555e-06
Tmem150a	3124.06	3160.26	3540	2800.77	2862.41	2818.44	3493.82	2595.47	3100.6	4027.57	3964.42	3586.24	4799.89	4973.96	4843.19	5220.56	4507.71	4871.71	4692.02	4377.37	4786.58	4010.27	3551.4	3625.81	23.4207	17.8618	1066.89	8.1e-07	0.000246185	2.37716e-10	3.06639e-08
Naa60	3003.11	2804.77	3000.86	3215.18	3396.73	3476.37	4095.6	3372.07	3706.45	4283.58	4319.53	4348.07	4091.14	4267.33	4193.58	3561.37	4009.78	3502.03	3528.79	3652.7	3489.31	3026.58	3428.02	2920.97	23.8067	13.6846	611.575	8.1e-07	0.000246185	3.00522e-11	7.3092e-09
Pnkd	3261.43	2920.1	2766.88	1932.12	2153.75	2306	1922.12	1517.43	1543.05	2299.48	2031.38	2006.65	3843.82	4028.72	3282.92	4742.07	4797.89	3774.14	4475.75	4243.96	4785.41	3993.37	3972.53	3894.63	23.7596	20.4219	1454.94	8.1e-07	0.000246185	6.22465e-11	1.23309e-08
Clock	3084.32	2657.71	2593.34	1635.04	1816.33	2089.95	1224.24	1177.16	1187.52	1484.13	1728.18	1588.86	2223	2619.54	2537.08	2915.89	2897.42	2578.45	3245.32	3269.64	3477.65	3011.93	3271.1	3331.85	23.6265	21.4988	1005.65	8.1e-07	0.000246185	1.50261e-11	4.83165e-09
Otud5	1574.13	1725.61	1743.19	1729.76	1792.05	1738.18	1700.34	1721.8	1633.74	1447.96	1617.09	1485.72	1472.23	1392.87	1426.73	1484.71	1377.26	1283.34	1606.77	1427.12	1422.09	1638.36	1575.87	1593.26	23.6826	5.49842	176.515	6.4e-07	0.000246185	5.13027e-08	1.75928e-06
Nhlrc2	1377.14	1378.58	1478.98	1502.64	1581.27	1426.59	2035.97	1739.17	2065.45	2363.49	1989.5	1962.42	1715.64	1678.38	1877.85	1172.14	1217.88	1279.41	1120.46	1111.78	1101.27	999.469	966.98	1033.76	23.8443	11.1429	555.715	8.1e-07	0.000246185	6.2842e-12	2.39019e-09
Acp6	1801.35	2003.86	1908.93	1830.94	1675.81	1800.07	1889.59	1577.72	1616.81	1609.36	1530.59	1422.26	1219.03	1329.65	1356.96	1454.73	1403.64	1386.68	1710.63	1449.36	1462.92	1789.35	1661.7	1617.3	24.5464	3.91093	256.15	6.4e-07	0.000246185	4.35359e-10	5.03089e-08
Gle1	1608.68	1719.26	1538.45	1691.01	1643.72	1859.78	1763.92	1847.48	1670.02	1409	1573.39	1521.73	1332.43	1338.83	1346.13	1275.97	1253.06	1232.32	1380.72	1363.44	1360.26	1486.24	1602.69	1502.56	23.154	6.40718	242.1	8.1e-07	0.000246185	7.57437e-11	1.36464e-08
Uvrag	1357.27	1271.72	1472.16	1508.03	1571.73	1633.96	1700.34	1718.73	1707.51	1515.67	1730.91	1659.13	1415.53	1508.09	1610.79	1184.98	1279.44	1364.44	1297.64	1448.34	1205.1	1257.51	1276.79	1288.37	23.5203	9.91918	228.648	8.1e-07	0.000246185	6.07033e-07	1.16005e-05
Chn2	1068.71	1169.1	1245	1462.82	1393.04	1477.62	1564.31	1627.79	1816.34	1506.4	1685.38	1619.62	1375.45	1354.12	1389.44	1326.28	1191.5	1440.32	1143.68	1079.44	1154.94	1132.43	1182.91	1122.27	23.866	10.686	257.324	8.1e-07	0.000246185	2.2938e-08	1.05555e-06
Auh	1103.27	1155.34	1290.82	1353.03	1330.59	1568.82	1542.13	1505.17	1580.53	1384.88	1406.76	1464.04	1249.34	1411.23	1427.93	1157.15	1006.84	1250.63	1082.59	1165.35	1090.78	1139.19	1184.25	1099.33	23.3487	9.79325	214.062	8.1e-07	0.000246185	3.66456e-07	7.84804e-06
Mtx3	1032.43	1067.53	1093.88	1156.05	1348.81	1396.19	1027.6	1098.48	1141.56	722.588	821.293	703.963	719.494	671.964	772.311	685.085	706.768	554.674	834.545	780.266	806.124	1083.98	1004.53	1211.88	22.5653	5.1404	299.478	8.1e-07	0.000246185	5.57471e-09	3.41881e-07
B3gat3	1480.82	1320.39	1352.24	1015.04	1056.49	1159.51	1017.25	932.939	810.219	838.536	889.583	896.779	1078.26	1063.52	1063.43	1401.21	1359.68	1454.71	1408.83	1445.31	1404.59	1264.27	1421.63	1269.8	22.3716	21.3555	278.715	8.1e-07	0.000246185	3.25323e-07	7.28349e-06
Crim1	622.912	604.121	607.387	705.037	841.376	724.152	762.934	746.964	827.149	824.622	828.577	724.416	703.853	562.859	617.127	570.547	564.975	507.579	530.296	593.285	536.638	566.779	559.266	646.919	22.6738	9.2368	129.005	8.1e-07	0.000246185	6.85326e-07	1.27135e-05
Polr3g	712.763	728.966	485.519	586.634	612.383	625.355	678.657	626.387	669.942	804.216	811.278	791.893	896.435	980.924	1010.5	851.004	939.792	845.092	854.095	708.506	794.457	634.387	624.983	749.639	22.5933	16.0584	153.295	8.1e-07	0.000246185	1.17438e-08	6.10791e-07
Ttc19	615.136	593.541	609.337	623.231	729.482	732.838	774.763	711.2	637.292	810.709	814.92	835.071	675.503	731.105	815.618	594.097	636.421	678.952	586.503	552.857	551.804	584.808	591.453	572.611	23.2015	11.6201	109.107	8.1e-07	0.000246185	2.10188e-10	2.7432e-08
Asap2	421.61	380.882	406.549	182.987	207.308	239.936	146.377	126.708	149.951	144.703	127.474	138.625	319.667	326.295	310.368	580.181	540.793	413.389	728.241	581.157	678.964	636.64	730.935	627.249	24.9288	22.4013	282.601	8.1e-07	0.000246185	3.78718e-11	8.75273e-09
Rnaseh2b	185.75	232.761	214.487	233.577	251.546	314.849	351.896	301.442	341.018	356.192	392.436	395.946	361.702	375.239	406.606	297.584	364.925	395.074	267.592	302.202	323.149	243.388	303.103	234.945	24.2536	14.177	80.1093	8.1e-07	0.000246185	1.20638e-08	6.10791e-07
Gm30301	121.818	83.5825	66.2958	18.2987	28.6242	49.9415	29.5711	29.6333	25.3949	57.5102	60.0946	54.1913	130.017	112.164	114.283	202.314	170.372	132.127	152.735	230.441	195.989	108.172	109.975	109.277	23.2362	19.7752	78.3519	8.1e-07	0.000246185	4.75431e-10	5.2742e-08
St6galnac3	75.1641	97.3366	95.544	66.7363	85.8724	58.627	48.7923	54.1574	65.3013	35.2482	21.8526	22.0262	26.3945	12.2361	18.0447	44.9587	40.6694	45.7867	61.0941	44.4711	61.83	86.7634	60.3524	67.7516	23.7496	2.76007	30.9212	8.1e-07	0.000246185	4.35359e-10	5.03089e-08
Smim10l1	4258.44	3810.94	3698.92	4135.5	3870.33	4658.68	4224.23	4394.93	4487.65	4790.97	4737.46	5101.85	4866.36	5209.5	5326.78	5020.39	5084.77	4963.28	4558.84	4994.92	4749.25	4110.56	4498.27	3960.19	24.3507	15.885	602.765	1e-06	0.000288143	2.52577e-08	1.05555e-06
Dhx32	1585.36	1534.11	1634.97	1461.74	1504.07	1438.53	1519.95	1264.01	1330.21	1276.36	1447.73	1201.65	1392.07	1356.16	1279.97	1392.65	1413.54	1503.11	1517.58	1541.33	1506.09	1664.28	1630.86	1701.44	24.0963	0.831859	153.582	1e-06	0.000288143	1.20638e-08	6.10791e-07
Mdfic	1682.98	1512.95	1555.03	1215.25	1385.23	1505.85	1193.19	1085.19	1192.35	1040.75	1205.54	1280.49	1274.76	1208.31	1382.22	1295.24	1449.81	1465.18	1480.92	1664.63	1531.75	1620.33	1909.82	1666.47	24.7222	24.2112	279.54	1e-06	0.000288143	2.10188e-10	2.7432e-08
Amdhd2	537.38	730.024	653.209	750.245	699.99	832.721	884.176	768.423	765.476	764.329	753.914	809.723	601.208	666.865	690.509	610.154	622.131	592.611	563.287	623.606	543.638	582.554	590.112	605.394	23.5705	9.34306	117.276	1e-06	0.000288143	8.93933e-07	1.56788e-05
Fads2	15628.1	14707.3	8313.3	27190.7	25071.3	23821	27990.5	29700.8	26753	31999.8	37171.3	29211.2	39386.4	27046.8	27295.5	20995.7	21475.6	22251	19358.3	15220.2	17867.7	19201.8	16057.8	17690.8	23.5274	12.1176	8573.35	1.21e-06	0.000336308	4.94449e-10	5.2742e-08
Slc25a13	10567	11554.5	9969.72	12537.8	12507.9	12037	13338	12705.5	12400	15287.5	15572.7	13520.6	12940.1	12961	13061.9	11647.5	11009.3	10243.1	11755.7	10146.5	10351.3	10846.5	10639.5	10950.6	23.1823	11.5305	1524.75	1.44e-06	0.000336308	5.85353e-07	1.14425e-05
Aco2	6022.63	7545.7	5814.53	7871.66	8172.63	6796.39	9465.71	8657.02	8143.31	11384.2	10309	10080.3	9099.25	9822.5	9443.37	8122.53	7095.16	8042.77	6975.72	6203.72	6753.47	7095.44	7259.72	7133.59	22.9259	12.2428	1657.24	1.44e-06	0.000336308	1.63926e-07	4.54061e-06
Fgf1	4626.48	4946.18	4955.61	4416.44	4179.12	4058.29	4678.15	5248.16	5247.08	7636.8	6219.79	7241.36	8211.62	8975.15	8634.97	7684.72	7505.15	6658.7	6142.4	5525.54	5578.7	4400.14	5274.8	4474.89	22.4958	15.5377	1900.76	1.44e-06	0.000336308	3.00522e-11	7.3092e-09
Smarca2	3642.44	3217.4	2974.54	3910.53	4101.93	3740.19	4502.2	4046.48	4799.64	5791.84	5746.32	4964.8	5285.74	4761.87	4817.92	4006.68	3703.11	2966.98	3664.42	3273.68	3485.81	3457.01	2879.48	3424.74	23.2253	12.1786	1004.58	1.44e-06	0.000336308	1.1617e-08	6.10791e-07
Nampt	2868.33	2876.72	3469.81	3425.08	3745.43	4100.64	5197.12	5880.68	7207.32	8051.43	9375.67	9145.4	5952.45	6648.26	6381.79	3630.95	3972.41	4765.75	3368.73	4103.47	3219.83	2682.9	2542.85	2942.83	23.1886	12.1521	2979.12	1.44e-06	0.000336308	6.78693e-12	2.39019e-09
Dnajb6	2553.85	2747.64	2792.22	2834.14	2761.8	2827.13	3521.92	3521.26	3523.85	3726.11	4192.06	4159.8	3166.36	3360.84	3689.53	2684.68	2809.48	3015.38	2550.07	2729.92	2708.86	2595.01	2695.74	2565.82	23.1048	11.8167	556.849	1.44e-06	0.000336308	1.06353e-09	9.87303e-08
1810058I24Rik	1697.67	1573.26	1945	3673.73	2711.49	2971.52	3125.66	2871.37	3103.02	3356.93	3119.46	3732.03	2644.34	2673.58	2827	1557.5	1775.16	1940.05	1599.44	1866.78	1859.57	1698.08	1767.65	1740.78	23.207	10.3411	860.082	1.44e-06	0.000336308	1.05002e-05	0.000105895
Rabggtb	3216.51	2632.32	3290.42	2670.53	2821.65	2942.21	2390.82	2450.37	2483.87	1958.13	2340.05	2247.89	1704.89	1884.35	1952.43	1982.46	2259.9	2361.29	2262.92	2334.73	2453.37	2744.88	2856.68	2486.05	24.5644	3.14852	522.467	1.44e-06	0.000336308	5.9941e-11	1.23309e-08
Arhgap21	1280.38	1141.59	1109.48	1120.52	1430.34	1253.97	1570.22	1774.93	1910.67	1498.05	1986.77	1593.75	1355.89	1355.14	1506.13	1227.8	1077.19	1072.72	1031.27	1073.37	988.114	1109.89	960.274	1008.62	23.5883	10.7548	355.857	1.44e-06	0.000336308	1.58342e-08	7.65387e-07
Kdm5a	1411.7	1468.51	1483.86	1443.44	1569.12	1538.42	1388.36	1596.11	1483.79	1173.39	1414.95	1221.58	1132.03	1084.93	1234.25	1213.88	1191.5	931.433	1191.33	1181.52	1367.26	1461.46	1494.06	1479.61	22.3598	5.33071	217.037	1.44e-06	0.000336308	3.64911e-05	0.00028226
Lgalsl	1248.41	973.366	1129.95	477.918	505.693	622.098	359.289	304.508	428.086	698.471	416.11	548.906	1761.59	1610.06	1519.36	2023.14	2290.68	2034.24	1928.13	2089.13	2292.38	1890.77	1822.64	1918.9	24.1313	20.5911	937.759	1.44e-06	0.000336308	5.16262e-12	2.12117e-09
Blcap	1138.69	980.772	958.365	869.725	801.476	964.089	934.447	757.183	720.732	955.412	787.604	834.022	1112.48	1215.45	1153.65	1355.18	1233.27	1351.36	1401.5	1425.1	1389.43	1313.85	1296.91	1176.91	24.2276	20.7894	303.601	1.44e-06	0.000336308	6.53557e-12	2.39019e-09
Commd7	1123.14	998.758	1026.61	938.614	924.647	990.145	839.819	829.733	686.872	708.674	706.567	754.134	941.403	953.393	1028.55	1128.25	1169.52	1333.05	1341.62	1245.19	1250.6	1342.02	1240.58	1134.29	23.5763	21.8367	263.006	1.44e-06	0.000336308	8.18032e-11	1.36464e-08
Gm32202	367.181	447.537	501.118	453.161	592.433	548.271	764.413	960.528	743.709	814.419	817.651	916.882	523.002	558.78	645.999	372.515	368.223	375.451	276.145	384.069	307.983	237.754	254.821	260.079	23.9777	10.7848	285.779	1.44e-06	0.000336308	5.9941e-11	1.23309e-08
Gm36041	428.522	365.012	360.727	286.32	275.833	366.962	218.826	212.542	163.253	93.686	50.0789	71.8472	180.851	205.974	151.575	163.778	286.884	215.852	262.704	317.362	409.478	472.128	488.184	492.839	23.9502	1.11335	150.784	1.44e-06	0.000336308	6.78693e-12	2.39019e-09
Tmem218	198.71	206.311	171.589	166.841	128.375	175.881	150.813	146.123	118.51	83.4826	87.4104	96.6703	91.8919	89.7311	85.4114	148.792	164.876	193.613	224.826	190.013	202.989	236.627	236.045	229.481	23.5969	0.460576	64.9977	1.44e-06	0.000336308	1.05094e-10	1.7145e-08
A230083G16Rik	49.2455	47.6103	73.1204	71.0419	60.7179	66.2268	79.8419	76.6379	94.324	115.948	129.294	93.5237	103.623	97.8885	99.8471	82.4242	68.1487	71.9506	78.2004	71.7602	61.83	57.4667	65.7171	45.8963	23.3863	13.018	24.3876	1.44e-06	0.000336308	9.38273e-08	2.91512e-06
Amdhd1	9389.47	11774.5	9264.84	9605.72	8769.4	11358.4	9520.41	8295.29	8156.61	6061.76	5086.19	5332.43	6184.13	6211.84	6315.63	7575.54	8402.07	7252.62	9322.95	8803.26	9906.8	10994.2	9807.94	10830.4	22.7252	2.46588	2222.55	1.69e-06	0.000357105	2.43222e-08	1.05555e-06
Prkar2a	5199.28	4916.55	4283.88	4180.71	4547.77	4332.97	4703.28	4170.12	4314.72	5449.56	5471.34	4932.46	5803.85	6056.85	5881.35	5909.93	6187.24	5591.22	5792.94	5104.07	5474.87	4996.22	4940.85	5097.77	22.8418	17.3763	789.242	1.69e-06	0.000357105	2.53334e-08	1.05555e-06
Wipi2	3019.52	3042.83	2966.74	3292.68	3433.16	3247.29	3455.38	3121.72	2845.44	2917.25	3043.88	2708.34	2589.59	2543.06	2617.68	2530.53	2685.28	2522.2	2741.9	2656.14	2643.53	2988.27	3146.37	3042.27	22.4618	6.11368	375.696	1.69e-06	0.000357105	1.01333e-07	2.95051e-06
Tbc1d15	3398.8	3177.19	3687.22	3451.99	3558.94	3631.62	3246.91	3892.18	3730.64	2751.22	3301.56	2962.69	2324.67	2479.84	2688.65	2149.45	2802.89	2265.79	2254.37	2909.83	2383.37	3033.34	2973.36	3299.07	23.5052	6.16935	650.202	1.69e-06	0.000357105	1.63926e-07	4.54061e-06
Micu1	1093.77	1186.03	1161.15	1207.71	1140.63	1250.71	1125.18	1150.59	1052.08	766.185	958.783	886.29	860.265	939.118	830.054	927.005	921.106	1012.54	1120.46	914.69	1093.11	1213.56	1251.31	1262.15	22.5419	3.60916	178.342	1.69e-06	0.000357105	9.94346e-07	1.72906e-05
Ncbp2	940.847	895.073	839.422	876.183	919.442	887.005	814.684	812.362	753.383	1138.15	1079.88	1216.33	1175.04	1376.56	1376.21	1427.97	1177.21	1551.52	1148.57	1187.58	1126.94	935.241	1019.28	917.926	22.8002	16.9448	258.877	1.69e-06	0.000357105	2.79118e-09	1.92639e-07
Arntl	1073.9	491.973	983.713	66.7363	103.22	135.711	34.0067	55.1793	25.3949	200.358	154.789	197.186	916.964	872.839	772.311	1280.25	1609.19	1435.09	1605.55	1515.05	1507.25	1577.52	1490.03	1497.09	24.5063	21.3642	829.619	1.69e-06	0.000357105	6.2842e-12	2.39019e-09
Ncbp3	927.888	912.001	883.294	865.419	875.205	799.065	768.848	841.995	819.894	744.85	774.856	783.327	731.225	714.79	686.9	795.34	799.098	763.985	846.764	836.866	839.955	822.562	893.216	825.04	24.1353	2.30161	76.682	1.69e-06	0.000357105	2.48428e-09	1.88142e-07
Mfsd4b3-ps	479.495	522.655	488.444	442.397	399.871	463.588	430.259	358.665	388.18	406.282	397.899	408.358	540.598	534.308	564.196	575.899	608.942	729.971	564.509	644.831	607.801	557.764	557.924	552.941	23.2755	20.1169	115.25	1.69e-06	0.000357105	3.00522e-11	7.3092e-09
Gm34490	35.4222	20.1021	16.5739	1.07639	3.46959	3.25706	0	0	0	2.78275	0.910525	0.349621	30.3048	33.6492	14.4357	78.1425	68.1487	47.0949	64.7597	85.9101	73.4961	49.5791	60.3524	51.3601	24.5958	21.1924	36.0791	1.69e-06	0.000357105	4.61658e-13	3.95079e-10
Ak3	14475.6	14084.2	14242.9	14091	13689.3	15313.6	15544	14306.8	14645.6	16307.9	15503.5	15903.2	16442.8	17865.7	17734.3	16649.7	16965.7	16238.6	14529.4	14096.3	15086.5	13590.3	13655.7	13194.1	23.1219	15.1901	1528.05	2.25e-06	0.000359142	1.1994e-09	1.01569e-07
Cpt1a	11193.4	9296.7	11678.8	16360.1	18589.2	16837.9	17346.4	18660.8	17017	15545.4	17059.6	14353	12113.1	10199.8	11713.4	7682.58	9262.73	6619.45	9900.9	8532.39	8033.24	10111.9	9502.15	10566	22.9475	8.68474	5143.45	2.25e-06	0.000359142	5.13466e-10	5.2742e-08
Fpgs	5804.05	5068.91	5143.78	3315.29	3827.83	4363.37	3792.49	2858.08	2910.74	4255.76	3099.43	3080.86	5413.8	5916.14	5621.51	6495.46	7217.16	6198.22	7174.89	6274.47	7008.96	7204.74	6768.86	7281.12	24.2287	21.3749	2102.53	2.25e-06	0.000359142	1.15498e-09	1.01569e-07
Akr1c20	4191.91	4273.29	3744.74	4355.08	4372.56	4310.17	5197.12	4728.05	4781.5	5603.54	5138.09	6078.52	6218.35	6825.68	6515.32	5794.32	5727.79	6463.78	4832.54	5751.94	6183	4744.94	5171.53	5243.1	24.5494	16.3987	1003.56	2.25e-06	0.000359142	5.9941e-11	1.23309e-08
Slc16a12	3773.76	3974.93	4104.49	5049.36	4507	4258.06	5087.71	6260.81	6620.82	6641.5	7385.27	6989.98	4932.84	4938.27	5506.03	3033.64	2938.09	2561.44	3310.07	3345.44	2875.68	2697.55	2671.6	3007.3	23.6088	10.7883	1980.83	2.25e-06	0.000359142	2.68412e-09	1.88142e-07
Pid1	5581.15	4087.08	5864.26	4056.92	3900.69	4491.48	3122.71	3188.14	3052.23	3081.43	3362.57	3557.57	4186.95	4205.13	4084.11	5678.71	5226.56	5036.54	5621.87	4314.71	5288.22	5899.91	5730.8	5395	23.6333	22.3356	1243.82	2.25e-06	0.000359142	5.60891e-09	3.41881e-07
Mapk14	3730.56	3601.45	3589.72	3393.86	3493.88	3266.83	4012.8	3729.71	3677.43	4810.45	4532.59	4295.97	4818.46	4865.87	4621.84	4430.57	3853.7	4237.24	3881.92	3428.32	3433.32	3415.32	3145.03	3231.32	22.6152	14.4798	710.815	2.25e-06	0.000359142	2.56905e-08	1.05555e-06
Tpr	3236.38	3099.96	2956.99	2837.37	2975.18	2898.78	2722.02	2889.76	2997.81	2474.8	2757.07	2532.83	2410.7	2298.34	2327.76	2322.86	2638.01	1985.84	2666.14	2779.45	2837.18	2855.3	2816.45	3148.27	23.8166	3.81159	363.048	2.25e-06	0.000359142	2.56514e-08	1.05555e-06
Sdr9c7	3466.19	4191.82	3734.99	3002.06	2956.96	3072.49	2886.14	1851.57	2167.03	2040.68	2532.17	2346.31	2639.45	2914.22	2531.06	4354.57	3681.13	3038.93	3888.03	4358.17	4388.77	3213.62	3452.16	3801.74	21.8733	21.3487	930.39	2.25e-06	0.000359142	2.4773e-08	1.05555e-06
Chka	2370.69	1352.13	2086.37	768.544	819.692	936.947	483.487	550.771	388.18	1420.13	1303.87	1451.1	3045.14	3150.79	2491.36	4192.93	4728.64	4203.22	4390.22	3977.13	5089.89	4026.05	3613.1	3704.49	24.7417	20.729	2104.77	2.25e-06	0.000359142	5.16262e-12	2.12117e-09
Shfl	2470.91	1781.68	2478.29	1341.18	1628.97	1564.47	1460.81	1217.01	1309.65	1626.98	1415.87	1658.6	2864.29	2778.61	2333.78	3111.78	3264.54	2875.41	2840.87	2735.99	3158	3068.27	2470.43	3026.97	23.6359	20.338	917.983	2.25e-06	0.000359142	2.6915e-09	1.88142e-07
Ldah	2467.46	2287.41	2430.52	2179.69	2176.3	2230	2377.52	2090.68	2096.9	2637.12	2823.54	2603.46	2733.3	2997.84	2770.46	2916.96	3001.84	3209	2730.9	2613.69	2556.03	2086.83	2159.28	2396.44	21.9509	16.6882	398.31	2.25e-06	0.000359142	4.18915e-06	5.13074e-05
Asb13	2375.88	2072.63	2422.72	1971.95	1984.61	2051.95	1669.29	1409.12	1604.72	1908.04	1882.96	1744.26	2545.6	2514.51	2060.7	2597.97	2865.54	3029.77	2707.69	2903.76	2788.18	2669.38	2439.58	2853.22	23.4005	20.7358	610.089	2.25e-06	0.000359142	3.78718e-11	8.75273e-09
Atg2a	1390.97	1374.35	1534.55	1506.95	1922.15	1569.9	1441.59	1478.6	1447.51	1195.66	1521.49	1212.66	1040.14	1068.62	1024.94	937.71	1143.14	599.152	1207.22	1106.72	1007.95	1531.32	1204.37	1451.2	23.054	6.01873	349.853	2.25e-06	0.000359142	1.01333e-07	2.95051e-06
Marchf7	1765.06	1577.49	1717.84	1725.46	1812.86	1927.09	1333.66	1861.79	1992.9	1130.72	1508.74	1359.33	1275.73	1265.41	1354.55	1274.9	1399.25	1265.02	1417.38	1514.04	1387.09	1771.33	1825.33	1750.62	22.4376	4.72944	270.201	2.25e-06	0.000359142	8.79737e-05	0.000567405
Fam47e	754.233	1158.52	485.519	890.176	889.951	776.265	1959.09	1280.36	1448.72	2406.15	1730	1983.05	1541.63	2153.55	2078.74	2380.67	1888.38	2747.2	1539.57	1020.82	1259.93	724.53	807.381	781.33	24.0231	14.9795	718.431	2.25e-06	0.000359142	4.40068e-07	9.16787e-06
Hspb1	762.009	815.723	930.091	484.377	621.057	718.724	524.887	355.6	454.69	1184.53	1114.48	1598.82	2493.79	2254.49	1311.24	3036.85	2729.24	3023.23	1964.79	2684.44	1471.09	776.363	1243.26	1146.31	23.1575	17.8956	1075.03	2.25e-06	0.000359142	9.44196e-13	6.54653e-10
Polr3c	1200.9	1269.61	1196.25	1160.35	1118.08	1269.17	1150.32	1174.09	1166.96	1009.21	1097.18	1048.69	894.48	1041.09	987.644	1031.91	1024.43	988.994	1141.24	1092.58	1062.78	1143.7	1097.07	1211.88	23.6598	4.21062	116.529	1.96e-06	0.000359142	2.52577e-08	1.05555e-06
Usp2	247.955	526.887	484.544	1082.85	978.425	718.724	1990.13	1612.46	1828.43	1926.59	1670.81	1218.95	632.49	779.029	780.732	341.472	357.231	313.966	211.385	257.73	187.823	63.1006	59.0112	71.03	23.7818	10.3464	796.331	2.25e-06	0.000359142	2.1397e-13	2.60271e-10
Dclre1a	590.082	668.66	603.487	769.62	793.669	642.726	1315.91	917.611	1140.35	1290.27	819.472	889.087	795.745	952.373	1020.12	630.492	744.14	783.607	664.703	589.242	596.135	591.568	482.819	554.034	23.8609	11.453	234.038	2.25e-06	0.000359142	2.6915e-09	1.88142e-07
Trim65	310.16	373.476	307.106	346.598	297.518	345.248	385.903	274.875	401.482	636.323	435.231	579.323	494.652	598.547	530.513	539.504	418.785	385.917	373.896	390.133	437.477	286.206	308.468	285.213	22.7588	14.7199	121.483	2.25e-06	0.000359142	1.35887e-05	0.000130403
Gm20684	537.38	567.091	482.595	566.182	601.107	661.183	653.521	653.977	598.595	623.337	626.441	610.789	477.056	514.934	585.85	500.968	419.884	453.943	475.312	482.108	485.307	464.24	501.596	468.798	23.5356	9.02489	96.385	2.25e-06	0.000359142	2.92881e-06	3.9647e-05
Gm36317	48.3815	30.6822	20.4737	22.6042	41.6351	30.3992	75.4063	58.2448	51.9992	283.841	166.626	169.217	465.325	806.56	460.74	630.492	490.231	355.828	342.127	613.499	498.14	94.6509	143.505	120.204	22.8316	17.3806	284.118	2.25e-06	0.000359142	6.09773e-09	3.48686e-07
1700001L05Rik	146.008	171.397	196.938	425.175	401.606	413.646	584.029	538.509	532.084	480.489	456.173	399.617	273.721	290.606	310.368	164.849	182.463	181.839	193.057	163.735	148.159	155.498	151.552	166.101	23.3031	9.57402	193.995	2.25e-06	0.000359142	1.1994e-09	1.01569e-07
Agbl5	247.091	220.065	256.409	248.647	294.048	275.764	286.84	304.508	292.646	298.682	265.873	259.419	261.012	258.997	257.437	214.089	222.033	213.235	237.045	224.377	194.823	240.008	218.61	251.337	22.5773	9.24812	38.7215	2.25e-06	0.000359142	3.13274e-07	7.28349e-06
Cys1	81.2118	92.0465	102.368	256.181	189.093	132.454	291.275	172.691	166.881	376.599	303.205	317.107	239.506	245.741	226.16	175.553	120.909	139.977	119.744	173.842	101.495	111.553	80.4699	120.204	23.1727	12.0101	91.1994	2.25e-06	0.000359142	5.60891e-09	3.41881e-07
Nek2	224.628	185.151	280.782	168.994	252.413	241.022	134.548	151.232	131.812	83.4826	151.147	124.815	144.681	102.987	76.9905	74.9311	107.719	88.9571	208.942	213.259	183.157	255.783	237.386	222.925	23.8601	2.39561	72.0381	2.25e-06	0.000359142	7.65271e-07	1.37594e-05
Lrrc29	173.655	180.919	251.534	185.139	220.319	182.395	190.733	194.149	218.88	142.848	143.863	138.45	130.017	102.987	119.095	98.4809	104.421	88.9571	127.076	112.189	102.661	165.639	162.281	172.657	24.0849	5.43273	53.0128	2.25e-06	0.000359142	1.11056e-09	1.01399e-07
Hspbap1	138.233	111.091	159.89	111.945	126.64	130.282	121.242	99.1184	97.9519	123.369	111.995	115.725	136.86	133.577	156.387	165.919	198.95	172.681	174.729	159.692	171.491	140.85	155.575	180.307	23.7201	20.6358	31.8295	2.25e-06	0.000359142	1.7704e-07	4.63207e-06
Car5b	177.975	199.963	157.94	156.077	165.673	129.197	143.42	126.708	139.067	106.672	137.489	113.802	105.578	93.8098	83.0054	112.397	97.8263	88.9571	147.848	126.338	155.158	174.654	174.351	198.884	24.0697	2.75021	42.4323	2.25e-06	0.000359142	2.80445e-09	1.92639e-07
H4c9	146.008	168.223	93.5941	66.7363	91.0768	98.7974	112.37	59.2666	81.0219	93.686	116.547	145.967	180.851	235.544	187.664	171.271	208.843	261.639	183.282	200.12	177.324	134.089	155.575	135.503	22.41	18.2998	65.2648	2.25e-06	0.000359142	2.28497e-07	5.58332e-06
A230072C01Rik	120.09	96.2786	102.368	91.4933	98.016	102.055	93.1489	95.031	96.7426	132.645	120.189	122.892	146.636	131.538	170.823	198.032	170.372	170.065	120.966	160.702	138.826	100.285	127.411	114.741	23.1448	17.6743	34.1573	2.25e-06	0.000359142	1.17438e-08	6.10791e-07
Gm13889	162.424	100.511	127.717	114.098	75.4637	119.425	69.4921	102.184	94.324	106.672	87.4104	112.753	128.062	135.616	121.501	184.117	156.083	162.216	174.729	182.938	180.824	127.328	130.093	140.967	22.4971	19.9155	41.8488	2.25e-06	0.000359142	2.52577e-08	1.05555e-06
Tmem171	16.4152	0	29.2482	4.30557	3.46959	5.42843	0	4.08735	3.62785	0.927584	3.6421	2.97178	35.1927	14.2754	15.6387	40.6769	25.281	40.554	46.4315	36.3855	24.4987	40.5647	18.7763	31.6903	24.3295	20.9032	18.6031	2.25e-06	0.000359142	7.24131e-06	8.01712e-05
Stard5	4569.46	4708.13	5222.75	5291.54	5659.77	5806.25	6965.47	6604.14	6458.78	6049.7	5993.98	5689.91	5623.98	5657.14	5986.01	4758.13	4601.14	4354.97	3963.78	4421.85	4482.09	4257.04	3850.48	3956.91	24.4493	10.3652	1193.37	2.56e-06	0.000381199	8.74256e-13	6.54653e-10
Mreg	2821.68	1944.62	2714.23	1152.82	1387.84	1980.29	1296.69	1039.21	1111.33	1325.52	1483.24	1450.23	2771.42	2769.43	2849.85	2969.41	3295.32	2855.78	3588.66	3871.01	4017.78	3489.69	3623.83	3075.05	24.1778	21.1116	1332.01	2.56e-06	0.000381199	4.61658e-13	3.95079e-10
Slc10a2	418.154	342.794	152.09	510.21	541.257	593.87	709.706	623.322	823.521	995.298	1151.81	1308.81	2508.45	1722.23	1969.27	1859.36	1672.94	1575.06	801.554	864.155	963.615	742.559	712.158	888.421	23.9361	16.0722	719.374	2.56e-06	0.000381199	4.9859e-13	3.95079e-10
Relch	1057.48	1070.7	1041.23	888.024	945.464	922.833	836.862	938.048	914.218	731.864	806.725	718.297	818.229	830.013	892.609	961.259	1085.98	773.142	956.733	1084.49	1185.27	1065.95	1036.72	1134.29	23.3535	0.360312	151.078	2.56e-06	0.000381199	9.94346e-07	1.72906e-05
Dgkd	806.07	809.375	889.144	902.017	977.558	897.862	964.018	1047.38	974.682	841.319	975.172	864.089	775.216	759.655	784.341	622.999	703.47	597.844	694.028	714.57	617.134	667.064	751.052	773.68	23.7796	8.22677	156.032	2.56e-06	0.000381199	5.13466e-10	5.2742e-08
Angptl2	483.815	306.822	360.727	637.224	742.493	579.756	647.607	699.96	684.454	746.705	753.004	651.694	592.41	541.446	564.196	491.334	549.586	427.779	452.096	411.358	403.645	440.578	370.161	465.519	23.3444	10.6077	150.159	2.56e-06	0.000381199	7.38043e-07	1.33673e-05
Gm19522	79.4839	58.1903	58.4963	158.23	162.203	173.71	251.354	182.909	243.066	367.323	348.731	360.46	390.052	538.387	639.984	593.026	678.189	578.221	409.33	344.651	390.812	265.924	281.644	242.595	24.8145	16.8463	230.101	2.56e-06	0.000381199	4.8216e-14	1.33721e-10
Prkn	125.273	131.193	140.391	138.855	143.121	219.309	209.955	204.368	197.113	180.879	146.595	195.963	128.062	136.636	110.674	93.1287	64.8512	61.4851	73.3129	88.9423	113.161	129.582	101.928	124.576	22.521	8.63262	56.5779	2.56e-06	0.000381199	8.18032e-11	1.36464e-08
2810403D21Rik	50.9734	50.7843	62.3961	60.278	71.9941	82.5121	72.4492	75.6161	64.092	47.3068	53.721	50.6951	20.5291	37.7278	40.9012	23.5498	32.9752	36.6294	36.6564	23.2463	36.1647	41.6915	49.6231	51.3601	23.5406	6.79718	21.205	2.56e-06	0.000381199	1.21955e-08	6.10791e-07
Lmod2	1.72791	6.34804	0.974939	12.9167	4.33699	14.1139	22.1783	10.2184	22.9764	47.3068	39.1526	26.0468	22.4842	26.5115	57.7429	37.4656	26.3801	19.6229	3.66564	10.1071	10.4994	5.63399	2.68233	4.37107	22.915	13.8501	17.2165	2.56e-06	0.000381199	1.7704e-07	4.63207e-06
Maco1	2407.84	2367.82	2274.53	2400.36	2502.44	2494.91	3208.46	2886.69	3138.09	3432.99	3976.26	3734.66	2833.99	3155.88	3344.28	2646.14	2830.37	2940.82	2620.93	2667.26	2536.2	2364.02	2324.24	2352.73	23.4041	12.6965	496.028	2.89e-06	0.000411028	2.05944e-11	6.24344e-09
Hspa4l	1243.23	1270.66	882.319	860.037	999.243	1028.14	836.862	864.476	916.636	1556.49	1378.53	1824.5	2857.45	2873.43	2600.84	2901.98	2513.81	2600.69	1677.64	2049.72	1713.74	1246.24	1296.91	1293.84	22.8754	16.8586	895.636	2.89e-06	0.000411028	3.03081e-11	7.3092e-09
Ddx52	1162.02	1100.33	1291.79	1248.62	1172.72	1159.51	1064.56	1166.94	1066.59	870.074	752.093	776.334	743.933	817.777	821.633	808.186	1079.39	935.358	1023.94	1058.21	1091.94	1099.75	1125.24	1279.63	22.5357	3.33583	193.722	2.89e-06	0.000411028	1.49188e-07	4.26002e-06
Inca1	692.028	768.112	883.294	945.072	959.343	1027.06	999.503	925.786	806.591	502.751	476.204	513.943	325.532	376.259	377.735	454.939	493.528	376.76	670.813	586.21	622.967	758.334	822.134	792.257	22.0147	5.13776	283.43	2.89e-06	0.000411028	8.18032e-11	1.36464e-08
Dipk1a	673.885	635.862	774.101	581.252	548.196	731.752	637.257	614.125	594.967	464.72	500.789	433.88	448.706	387.475	460.74	441.023	449.562	532.434	522.965	665.045	554.137	618.612	673.264	630.528	23.3293	3.50303	123.685	2.89e-06	0.000411028	6.73198e-07	1.25199e-05
Nrg4	148.6	151.295	132.592	330.452	320.07	319.192	804.334	777.619	707.43	913.67	705.657	807.276	374.411	445.596	511.265	256.907	226.429	193.613	168.62	163.735	267.152	176.907	164.963	149.709	23.4874	11.0987	327.459	2.89e-06	0.000411028	4.03811e-10	4.97742e-08
Gm46848	6.91164	10.5801	4.87469	9.68753	13.011	10.8569	22.1783	15.3276	18.1392	32.4654	33.6894	36.5354	29.3272	23.4524	36.0893	19.268	18.6859	9.15735	12.2188	11.1178	9.33283	6.76078	5.36466	14.206	23.4592	13.0594	10.3705	2.89e-06	0.000411028	5.07498e-08	1.75928e-06
Cpped1	2849.32	3062.93	2530.94	2925.63	2806.03	2999.75	3335.62	3173.83	3176.78	3774.34	3456.35	3304.45	3735.31	3581.09	3700.36	3501.43	3423.92	3330.66	3536.12	3038.19	3359.82	3235.03	2859.36	3115.48	24.2613	15.3186	409.86	3.24e-06	0.000449287	1.01333e-07	2.95051e-06
Pdcl3	1075.62	1208.24	1207.95	997.816	812.752	1105.23	962.539	954.397	951.705	971.181	958.783	1071.41	1028.41	1127.76	1008.1	1074.73	1253.06	1372.29	1313.52	1257.32	1256.43	1236.1	1353.23	1246.85	24.6514	22.0984	172.997	3.24e-06	0.000449287	2.52577e-08	1.05555e-06
Ttc7b	703.26	705.69	720.48	867.572	973.221	870.72	1024.64	726.527	844.079	973.036	1025.25	918.98	871.996	988.062	1039.37	725.761	862.85	750.903	709.913	768.138	622.967	638.894	706.794	655.661	24.5258	11.7317	119.371	3.24e-06	0.000449287	2.44989e-06	3.37613e-05
Hcn3	202.166	217.949	78.97	314.307	291.446	328.963	1034.99	489.461	1181.47	1802.3	483.489	667.427	706.786	924.842	1086.29	354.317	466.049	158.291	200.388	305.234	284.651	161.132	113.999	143.153	23.0432	12.1137	445.563	3.24e-06	0.000449287	2.81837e-07	6.73101e-06
Serp1	15458.8	17337.5	13823.6	19175.9	19210.3	19053.8	20402.6	18601.5	18132	25143.1	26631.9	26312.2	23236.9	27286.4	30975.5	27698.8	27135.3	30944	19292.3	21239	21186.7	19498.1	18834	19217.4	23.5038	15.5307	5710.26	3.61e-06	0.000479611	1.21955e-08	6.10791e-07
Tardbp	5488.71	4718.71	5030.68	3928.83	4250.25	4402.45	4034.97	4059.76	4254.26	3876.38	4463.39	4894.53	5435.31	5625.53	5220.92	7244.77	6577.45	7217.3	6247.48	6082.44	6322.99	5248.62	5332.47	5219.06	23.0424	19.2593	1351.65	3.61e-06	0.000479611	4.75431e-10	5.2742e-08
Cldn1	3767.71	3194.12	3793.49	2384.21	2503.31	2892.27	1406.11	1578.74	1349.56	1465.58	1368.52	1370.87	4418.63	4162.3	3529.53	6296.36	6128.98	4722.58	6034.87	5570.01	5742.03	6490.35	5133.98	5978.54	24.2097	21.448	2424.17	3.61e-06	0.000479611	1.19277e-08	6.10791e-07
Rnf14	3044.58	2926.45	2874.12	3153.83	3273.56	3247.29	3424.33	3448.7	3317.06	3170.48	3266.96	3125.97	3033.41	2960.11	3060.37	2611.89	2814.98	2926.43	2793.22	2832	2893.18	2918.4	2792.3	2866.33	23.4325	9.08419	279.419	3.61e-06	0.000479611	2.30026e-09	1.86945e-07
Dlg1	2584.95	2409.08	2401.27	2380.98	2569.23	2719.64	2358.3	2664.95	2314.57	1966.48	2218.95	1844.08	1925.82	1670.22	1968.07	1924.66	2062.05	1794.84	2166.39	2133.6	2134.89	2259.23	2153.91	2327.6	23.4822	4.7443	350.269	3.61e-06	0.000479611	1.17438e-08	6.10791e-07
Alpl	309.296	427.435	413.374	403.647	441.506	348.505	588.465	542.596	480.085	1177.1	664.683	682.986	728.292	718.869	638.781	878.835	602.346	733.896	587.725	422.476	428.144	392.125	451.972	444.757	22.8191	14.4952	181.738	3.61e-06	0.000479611	2.44989e-06	3.37613e-05
Gm30881	11.2314	11.6381	13.6491	17.2223	9.54138	13.0282	20.6998	20.4368	15.7207	25.9724	20.9421	22.0262	27.3721	21.4131	20.4506	17.1271	12.0909	14.3901	12.2188	10.1071	11.666	10.1412	2.68233	14.206	23.3388	12.695	6.53446	3.61e-06	0.000479611	1.52073e-06	2.34797e-05
Gns	6259.36	6574.45	5931.53	6969.64	7256.65	6264.41	7293.71	7701.6	6803.42	7428.1	7456.29	6204.73	6181.2	5667.34	6121.95	5444.28	5768.46	5605.61	5579.11	4949.44	4828.57	6126.4	4813.44	5504.27	24.1895	9.07502	1039.12	4e-06	0.000515977	2.33867e-08	1.05555e-06
Dpp9	2184.08	2054.65	1874.81	1553.23	1668.01	1467.85	1428.28	1224.16	1239.52	1343.14	1356.68	1262.66	1762.57	1737.52	1613.19	2268.27	2401.69	1872.02	2278.81	1820.28	1922.56	2163.45	1928.59	2000.86	22.5901	21.0472	427.143	4e-06	0.000515977	3.04146e-06	4.05777e-05
Arhgap24	622.048	523.713	536.216	487.606	410.279	439.703	377.031	362.753	380.924	311.668	324.147	329.868	623.692	500.659	458.334	579.111	623.231	470.949	701.36	637.756	740.794	548.75	502.937	688.444	22.2077	20.9749	144.639	4e-06	0.000515977	2.02404e-10	2.7432e-08
Gm12576	97.627	81.4665	112.118	64.5835	95.4138	60.7984	53.228	62.3322	37.4878	67.7137	41.8841	65.2044	130.017	95.8491	104.659	144.51	130.802	116.429	116.079	113.199	150.492	109.299	81.811	108.184	21.9045	19.3735	40.1566	4e-06	0.000515977	5.82463e-09	3.41881e-07
Lingo4	0.863955	1.05801	2.92482	3.22918	3.46959	6.51411	19.2212	3.06552	6.04641	43.5965	10.9263	20.4529	22.4842	43.8459	36.0893	53.5222	27.4793	24.8557	9.77505	18.1927	18.6657	4.50719	2.68233	1.09277	23.0236	15.6585	17.7564	4e-06	0.000515977	1.26288e-08	6.22177e-07
Urml	2720.59	1315.1	2400.3	974.135	1310.64	1835.89	1336.61	712.221	1101.66	1988.74	1075.33	1468.06	3503.62	3122.24	3041.13	3537.82	4554.97	4880.87	3671.75	3054.36	3413.48	2880.09	2671.6	2821.53	23.1813	19.0783	1432.4	4.41e-06	0.000552795	2.02404e-10	2.7432e-08
Mcur1	1577.58	1658.95	1525.78	1672.71	1851.03	1765.33	1982.74	1682.97	2021.92	2210.43	2200.74	2001.58	1937.55	1967.97	2166.56	2055.25	1911.46	1883.8	1798.61	1711.13	1754.57	1658.64	1822.64	1728.76	23.4554	13.5251	228.666	4.41e-06	0.000552795	2.59181e-09	1.88142e-07
Nat8f5	144.28	211.601	66.2958	526.356	549.931	493.987	1054.21	489.461	702.593	1821.78	2141.55	1927.46	2168.26	2952.97	2839.03	3247.73	2502.82	2968.29	1719.19	1880.93	2176.88	1467.09	1417.61	1427.16	24.813	17.0059	1254.18	4.41e-06	0.000552795	3.03397e-12	1.454e-09
Thra	714.491	741.662	779.951	653.37	709.532	729.581	548.544	534.422	513.945	491.62	461.636	455.032	618.804	587.331	516.077	674.38	669.396	531.126	855.317	703.452	753.626	932.988	885.168	934.317	24.5993	0.21335	193.271	4.41e-06	0.000552795	4.80124e-13	3.95079e-10
Ndrg1	642.783	757.532	601.537	534.967	471.865	378.904	374.074	474.133	399.063	382.165	374.226	304.695	397.872	299.784	297.135	373.585	480.338	337.514	522.965	475.033	470.142	695.234	861.028	514.694	23.8484	1.63779	158.643	4.41e-06	0.000552795	9.94346e-07	1.72906e-05
Necap1	2044.98	1885.37	2062.97	2072.05	2014.1	2126.86	2319.85	2125.42	1961.46	2163.13	2146.11	2116.61	2034.33	1971.03	2042.65	1878.63	1880.68	1805.31	1744.85	1961.78	1791.9	1871.61	1813.25	1793.23	24.6957	9.6676	165.9	4.84e-06	0.000586804	1.03259e-06	1.72906e-05
Lrfn3	481.223	335.388	536.216	131.32	168.275	181.31	104.977	64.3758	83.4405	183.662	151.147	137.926	553.307	564.898	465.552	666.887	744.14	614.851	629.269	643.821	697.629	700.868	693.382	678.609	23.798	20.8552	325.155	4.84e-06	0.000586804	4.75431e-10	5.2742e-08
Armcx5	103.675	116.381	138.441	97.9517	108.425	129.197	81.3205	101.162	89.4869	70.4964	46.4368	66.7777	67.4526	68.318	75.7875	88.8469	101.124	86.3407	94.0848	111.178	120.16	105.919	138.14	112.555	22.938	1.79683	26.2279	4.84e-06	0.000586804	9.07166e-08	2.90599e-06
Gm40264	73.4362	51.8423	81.8948	39.8265	57.2483	58.627	39.921	34.7425	27.8135	21.3344	36.421	26.5712	47.9011	53.0229	51.728	64.2267	65.9503	51.0195	53.7628	70.7495	69.9963	85.6366	61.6936	68.8444	23.2982	22.6483	20.4099	4.84e-06	0.000586804	6.73198e-07	1.25199e-05
Gm41753	30.2384	38.0882	43.8722	25.8334	29.4916	28.2278	34.0067	11.2402	16.93	18.5517	19.121	20.8025	24.4393	25.4918	24.0595	42.8178	39.5702	47.0949	32.9908	44.4711	59.4968	52.9595	33.5291	59.0095	24.1267	22.6586	15.2299	4.84e-06	0.000586804	3.62971e-06	4.61504e-05
Gm31508	31.1024	14.8121	27.2983	8.61114	15.6132	5.42843	2.95711	5.10919	3.62785	2.78275	0.910525	2.79697	16.6187	18.3541	20.4506	61.0153	49.4627	53.6359	43.9877	63.6746	67.663	51.8327	40.2349	66.6589	24.7229	21.8031	29.426	4.84e-06	0.000586804	3.00522e-11	7.3092e-09
Prodh2	6531.5	6918.3	7244.77	7536.9	7359.01	7530.32	8821.06	7307.17	7117.84	9056	7843.26	8288.83	9608.57	9092.41	9954.64	8667.39	8007.47	8301.79	7392.38	7069.9	8151.06	7621.65	6932.48	7145.61	23.9153	14.8715	1009.05	5.76e-06	0.000614409	1.01333e-07	2.95051e-06
Pdhb	5397.13	5764.02	5679.02	6597.21	6175.01	6828.96	8735.3	6505.02	7135.98	8957.68	8008.98	8712.92	6500.86	7477.25	7972.13	5927.05	5754.17	6387.9	5664.64	6010.68	6047.68	5726.38	6294.09	6041.92	22.8096	11.633	1247.96	5.76e-06	0.000614409	1.85408e-06	2.69571e-05
Chd3	3473.1	3286.17	3303.09	3770.6	4275.41	3577.33	4651.53	4132.32	4390.9	4743.67	4621.82	3709.83	4585.8	4747.59	4833.56	4207.92	3673.43	3451.01	3770.72	3535.45	3166.16	3024.32	3374.37	3577.72	23.8963	12.3894	651.134	5.29e-06	0.000614409	3.04146e-06	4.05777e-05
Agmo	3918.9	3880.77	3784.71	3895.46	3885.95	4044.18	3836.85	4307.05	4590.44	4819.73	4691.93	4974.59	5201.67	5325.74	5635.95	4599.7	4808.88	4620.54	4424.43	4593.67	4561.42	3962.95	4067.75	4340.48	23.3202	15.4555	618.27	5.76e-06	0.000614409	6.22465e-11	1.23309e-08
Lmbrd1	3756.48	3741.11	3788.61	3823.34	3977.02	4246.12	3829.46	4051.59	4175.65	3832.78	3815.1	3819.79	3607.25	3539.28	3766.52	3270.21	3454.7	3267.86	3311.3	3512.21	3426.32	3531.38	3664.06	3779.89	23.3885	7.58169	334.87	5.76e-06	0.000614409	1.94619e-10	2.7432e-08
Slc25a44	2876.97	2868.26	2271.61	2998.83	2700.21	2679.47	3523.4	2813.12	2569.72	3983.05	3219.61	3108.31	4114.61	4295.88	3773.74	3517.48	3511.86	3422.23	3161.01	2833.01	3083.34	2890.23	2497.25	2751.59	23.2333	15.2597	501.674	5.29e-06	0.000614409	3.83156e-06	4.75186e-05
Crip2	1782.34	1835.64	2032.75	1368.1	1276.81	1691.5	1000.98	1118.91	1039.98	1253.17	1120.86	1117.91	1874.99	1873.14	1574.7	2539.09	2552.28	2477.72	2243.37	2504.53	2319.21	2623.18	3035.05	2200.84	24.4769	21.9081	804.267	5.76e-06	0.000614409	1.17438e-08	6.10791e-07
Ralgapa2	1271.74	1093.98	1280.09	1522.02	1609.89	1537.33	1639.72	1495.97	1834.48	1517.53	1532.41	1433.1	1541.63	1364.32	1441.17	1106.84	1046.41	849.017	1085.03	1049.11	1053.44	1152.71	1070.25	1195.49	23.3566	9.51667	299.828	5.76e-06	0.000614409	1.70483e-07	4.63207e-06
Tymp	1353.82	1279.13	1315.19	1080.7	1115.47	1311.51	927.054	736.746	644.548	427.616	328.699	326.022	981.484	972.767	885.391	1406.56	1516.86	1276.8	1837.71	1639.37	1805.9	1912.17	1966.15	1930.92	24.0965	23.2612	638.887	5.76e-06	0.000614409	1.83156e-14	8.12735e-11
Il11ra1	1307.16	1455.82	1184.55	1139.9	1069.5	1284.37	1380.97	1112.78	1164.54	1182.67	1149.99	1188.71	1438.99	1445.89	1408.69	1566.06	1533.35	1597.3	1546.9	1560.53	1629.75	1323.99	1472.6	1397.65	23.6995	19.8709	221.632	5.76e-06	0.000614409	9.07166e-08	2.90599e-06
Tjp3	1212.99	1295	1268.39	667.363	763.311	896.776	524.887	435.303	397.854	649.309	561.794	543.487	1265.96	1486.68	1124.78	1650.63	1477.29	1686.26	1886.58	1498.88	1712.58	1911.05	1813.25	1980.1	24.4614	21.776	733.375	5.76e-06	0.000614409	9.44196e-13	6.54653e-10
Lmo7	828.533	1053.77	784.826	827.746	1007.05	834.892	1067.52	1097.45	1240.72	1119.59	1244.69	1123.51	1109.55	1028.85	1092.3	882.046	737.545	760.06	779.56	632.703	774.625	723.404	606.206	755.103	23.7622	11.2703	241.337	5.76e-06	0.000614409	1.20638e-08	6.10791e-07
Esr1	503.686	480.335	352.928	696.426	669.632	652.497	771.806	1373.35	821.103	1034.26	870.462	1001.66	1384.24	1430.6	1619.21	1430.11	1365.17	1156.44	1094.81	896.497	998.613	903.691	721.547	786.793	25.2862	16.0517	441.367	5.76e-06	0.000614409	6.78693e-12	2.39019e-09
Ptpn9	1177.57	1053.77	1176.75	864.343	979.293	890.262	718.577	861.41	696.547	824.622	855.893	760.951	1045.03	1005.4	916.668	1004.08	1117.86	1072.72	1129.02	1076.4	1136.27	1000.6	1217.78	1000.98	22.4133	21.2043	168.807	5.76e-06	0.000614409	2.13505e-06	2.98867e-05
Gm8941	451.849	339.62	285.657	505.904	714.736	596.041	857.562	807.253	945.659	898.829	956.051	1020.89	1185.8	1200.15	1187.34	1521.1	1443.21	824.161	1005.61	796.438	883.119	508.185	614.253	617.414	25.4095	15.8174	410.046	5.76e-06	0.000614409	4.35359e-10	5.03089e-08
Alkbh3	829.397	878.145	824.798	828.822	838.774	753.466	912.268	833.82	723.151	640.033	702.925	695.572	582.634	545.524	655.622	640.126	550.685	601.769	739.238	604.403	754.793	848.478	803.357	711.392	23.1117	4.72754	130.889	5.29e-06	0.000614409	5.25012e-06	6.20095e-05
Ncoa5	753.369	746.952	546.941	451.008	529.98	461.416	415.474	345.382	384.552	607.568	577.273	644.877	798.678	868.76	716.974	990.161	796.9	880.414	874.867	980.386	937.95	742.559	633.03	668.774	22.325	19.037	263.618	5.29e-06	0.000614409	2.69659e-09	1.88142e-07
Cnnm3	512.326	463.407	480.645	405.8	411.147	399.532	314.932	350.491	377.296	387.73	354.194	303.821	421.334	356.885	386.156	496.686	493.528	367.602	508.303	454.818	479.474	588.188	469.408	497.21	24.0724	23.3121	86.6438	5.29e-06	0.000614409	1.84736e-06	2.69571e-05
Dexi	241.907	286.72	215.461	167.917	204.706	174.795	217.347	175.756	220.089	268.999	295.921	220.786	401.783	348.728	381.344	387.501	301.173	451.327	345.792	342.63	276.485	276.065	248.115	279.749	22.8146	17.655	97.3756	5.76e-06	0.000614409	2.69659e-09	1.88142e-07
Ccbe1	145.144	122.729	132.592	141.007	154.397	130.282	164.12	196.193	206.787	202.213	201.226	177.083	176.941	151.931	143.154	139.158	122.008	100.731	122.188	104.103	134.16	101.412	79.1287	127.854	24.1125	10.984	41.1162	5.29e-06	0.000614409	2.81837e-07	6.73101e-06
Dnmt3b	101.083	99.4526	94.569	40.9029	51.1765	42.3417	28.0925	37.808	31.4413	56.5826	58.2736	62.9319	132.95	126.439	103.456	327.556	208.843	257.714	250.486	170.81	320.816	198.316	225.316	187.956	24.9658	20.9877	106.963	5.76e-06	0.000614409	3.00522e-11	7.3092e-09
Unc93a2	167.607	197.847	254.459	158.23	146.59	184.567	128.634	114.446	124.556	59.3654	75.5735	71.148	64.5199	32.6295	32.4804	32.1133	29.6776	23.5475	92.8629	104.103	89.8285	113.806	119.364	147.524	25.2863	3.48499	78.2768	5.76e-06	0.000614409	4.8216e-14	1.33721e-10
Galnt18	70.8443	96.2786	109.193	83.9586	54.6461	70.5696	50.2709	58.2448	58.0456	39.8861	49.1683	36.1858	51.8114	47.9246	45.7131	63.1562	79.1404	75.8752	74.5347	76.8138	60.6634	102.538	79.1287	84.1432	23.6241	0.759541	23.3426	5.76e-06	0.000614409	2.92677e-07	6.91546e-06
Gm51934	28.5105	32.7982	25.3484	38.7501	34.6959	30.3992	22.1783	23.5023	31.4413	57.5102	46.4368	45.4508	75.2732	86.6721	62.5548	93.1287	62.6528	53.6359	54.9846	73.7816	64.1632	47.3255	22.7998	48.0818	22.8292	17.2028	24.2512	5.29e-06	0.000614409	1.19858e-05	0.000117356
H3c14	20.7349	17.9861	4.87469	19.3751	16.4806	13.0282	29.5711	16.3494	27.8135	37.1034	38.242	37.0599	86.0265	71.377	92.6292	70.6493	57.157	77.1834	41.544	27.2891	39.6645	22.5359	25.4821	8.74215	23.5079	16.1535	29.3794	5.76e-06	0.000614409	2.59181e-09	1.88142e-07
Zcchc4	306.704	330.098	335.379	296.008	320.937	296.392	276.49	275.896	291.437	301.465	226.721	268.16	224.842	212.092	271.873	225.864	238.52	244.632	279.811	263.795	291.651	294.094	300.421	278.656	25.1468	3.35732	39.3687	6.25e-06	0.000660327	2.52577e-08	1.05555e-06
Cdkn1a	154.648	114.265	450.422	67.8127	40.7677	40.1704	31.0496	26.5678	38.697	124.296	34.5999	53.4921	137.838	212.092	132.327	201.244	705.669	222.393	261.483	356.78	369.814	338.039	378.208	382.469	24.2671	21.6595	182.778	6.25e-06	0.000660327	5.82463e-09	3.41881e-07
Dnttip1	857.044	804.085	850.146	770.697	783.261	773.008	773.284	815.427	724.36	550.985	609.141	605.02	594.365	589.37	588.256	589.815	610.041	699.883	681.81	714.57	656.798	832.703	775.193	682.98	23.5679	3.79375	111.665	6.76e-06	0.000710825	5.13027e-08	1.75928e-06
Pgk1	9860.32	10446.8	9350.64	9565.9	9933.45	10361.8	11315.4	10261.3	9793.98	11167.2	11143	11459.7	12053.5	13554.5	13019.8	12258.7	12505.3	15379.1	11320.7	11206.7	12067.4	10799.2	12085.2	11117.8	24.3942	17.3489	1700.52	7.29e-06	0.000745361	1.62662e-07	4.52252e-06
Marchf8	4955.65	4662.63	4909.79	5516.51	5960.76	5857.27	5438.12	5852.07	6140.74	5904.07	6541.21	5966.29	6123.52	6179.21	6405.85	4789.17	5384.85	5279.87	5261.42	5156.63	4868.24	4875.65	4869.77	5485.7	23.7261	11.5908	620.703	7.29e-06	0.000745361	2.85098e-05	0.000233757
Nr2f6	4997.12	4565.3	5205.2	3879.32	3835.64	3985.55	4286.33	3382.29	3476.69	3642.62	3821.47	3474.89	3975.79	4284.66	4185.16	4214.34	4515.4	5192.22	4959.61	4675.53	4708.41	4353.94	5015.95	4251.96	22.5252	21.3799	569.801	7.29e-06	0.000745361	4.29808e-05	0.000323369
Dcun1d4	2034.62	1825.06	2007.4	2571.5	2733.17	2576.33	2146.86	2369.64	2344.8	1803.22	2049.59	1857.36	1566.07	1523.39	1574.7	1130.39	1171.72	1199.61	1410.05	1453.4	1486.25	1925.7	1828.01	2113.41	22.9134	6.65927	637.838	7.29e-06	0.000745361	6.78693e-12	2.39019e-09
Ccndbp1	858.772	837.941	925.217	768.544	737.289	831.635	793.984	744.92	717.105	675.281	661.951	680.713	631.513	534.308	618.33	579.111	693.578	605.693	731.907	742.87	663.798	783.124	822.134	630.528	25.1945	3.37789	121.931	7.29e-06	0.000745361	1.20638e-08	6.10791e-07
Gm13880	64.7966	75.1184	77.0201	11.8403	28.6242	43.4274	13.307	21.4586	13.3021	13.9138	9.10525	7.34205	71.3629	71.377	56.5399	70.6493	112.116	71.9506	109.969	99.0493	94.495	109.299	115.34	138.782	24.4741	22.0295	49.8911	7.29e-06	0.000745361	1.20638e-08	6.10791e-07
Hsp90aa1	7456.8	8173.1	5085.28	6897.52	6685.04	5974.53	5015.26	3965.76	4664.2	13135.5	13684.3	18445.2	18353.9	21364.2	17539.4	20001.3	16135.9	20330.6	10135.5	12339.7	11346.4	8014.91	9959.49	9698.32	22.8723	16.3451	6726.42	7.84e-06	0.000773094	7.97348e-11	1.36464e-08
Sod2	7877.55	7687.47	7122.9	8590.69	8505.71	9137.13	9697.84	8698.91	9130.08	9875.06	9869.18	10155.3	9917.48	10883	10965.1	10113.6	9666.12	10574.1	9090.79	9488.52	9632.65	8822.82	9182.95	8658.01	25.162	15.5439	1132.47	7.84e-06	0.000773094	2.05944e-11	6.24344e-09
Bhlhe40	1466.13	1287.59	1611.57	4000.95	3891.15	3531.74	9743.67	3534.54	4689.6	6234.29	5819.16	6013.84	3780.28	3499.51	3702.76	3275.56	2589.65	2175.52	2866.53	2447.93	2654.03	1666.53	590.112	1003.16	24.155	10.999	2211.07	7.84e-06	0.000773094	1.20638e-08	6.10791e-07
Dipk2a	2013.02	1658.95	1835.81	1870.77	2043.59	2051.95	2043.36	1861.79	2693.07	2414.5	3408.09	3668.75	3020.7	2713.35	2952.11	3239.17	2342.34	2807.38	2441.32	2497.46	2811.52	1816.4	2108.31	1883.93	23.5999	15.3	561.676	7.84e-06	0.000773094	1.71271e-05	0.000157025
Abi1	2256.65	2364.64	2289.16	2224.9	2349.78	2373.31	2160.17	2313.44	2198.48	1888.56	1969.46	1825.9	1877.92	2010.79	2001.75	1947.14	2140.09	1870.72	2073.53	2202.33	2153.55	2246.83	2176.71	2233.62	23.0115	3.76572	189.668	7.84e-06	0.000773094	4.87646e-08	1.75928e-06
Tmbim1	2133.97	2199.59	2241.38	2117.26	2263.04	2159.43	2132.08	1966.02	1991.69	1886.71	2030.47	1994.77	1967.86	1891.49	1824.92	1945	1897.17	2014.62	2078.42	1988.06	1977.39	2207.39	2128.43	2124.34	24.4129	3.21932	148.061	7.84e-06	0.000773094	3.52884e-07	7.63847e-06
Dhrs9	90.7153	119.555	87.7445	57.0488	48.5743	46.6845	23.6569	8.17471	10.8835	21.3344	27.3157	21.8513	68.4301	68.318	70.9756	210.878	168.173	200.154	183.282	128.36	163.325	125.075	162.281	149.709	23.6085	21.2607	75.7399	7.84e-06	0.000773094	3.03397e-12	1.454e-09
C330020E22Rik	10.3675	8.46405	5.84963	5.38196	9.54138	9.77117	8.87133	13.2839	20.5578	20.4068	20.0315	18.3551	18.5739	19.3738	13.2327	11.7749	3.29752	6.54096	3.66564	6.06424	9.33283	1.1268	8.04699	3.27831	23.4144	12.1997	7.44349	7.84e-06	0.000773094	6.51389e-06	7.31025e-05
Mettl7b	17918.4	18900.2	15912	22996	21652.9	24271.6	27761.3	20652.4	22479.3	27506.6	27654.5	28522.5	32172	32356.2	30578.5	28382.8	28049.8	30248	25233.1	25137.3	24399.5	24433.5	23136.4	22437.8	24.7881	15.5615	5895.59	8.41e-06	0.000818389	1.69437e-10	2.57487e-08
Ttc5	526.149	584.019	474.795	485.453	444.975	451.645	436.174	464.937	467.992	423.906	375.136	383.884	452.617	433.361	402.997	415.332	452.859	485.339	505.859	474.022	495.807	557.764	565.971	561.683	23.7307	1.1246	71.9352	8.41e-06	0.000818389	1.20638e-08	6.10791e-07
Hsp25-ps1	23.3268	19.0441	24.3735	10.7639	9.54138	14.1139	13.307	10.2184	10.8835	6.49309	13.6579	16.9566	42.0357	31.6098	13.2327	50.3109	49.4627	35.3212	43.9877	49.5247	38.4979	16.902	30.8468	22.9481	22.9648	19.3623	18.0831	8.41e-06	0.000818389	1.03259e-06	1.72906e-05
Coq8a	15098.5	12731	12853.6	9052.46	10283	12223.7	9190.69	6974.05	6144.36	5490.37	4789.36	4392.82	14875.7	13235.3	12578.3	15011.9	17456	14807.4	18746.1	16268.4	19030.8	20621.5	16173.1	20205.3	23.9606	21.8968	6139.71	9e-06	0.000857009	5.9941e-11	1.23309e-08
Wdr33	1810.85	1797.55	1707.12	1568.3	1670.61	1643.73	1552.48	1697.27	1506.77	1603.79	1589.78	1578.02	1647.21	1751.8	1701.01	1772.66	1870.79	1725.51	1848.71	1902.15	1767.4	1751.04	1734.13	1815.09	22.4295	20.7778	131.286	9e-06	0.000857009	3.66456e-07	7.84804e-06
Tbc1d16	581.442	760.706	716.58	810.523	922.044	713.295	789.548	961.55	850.126	1068.58	834.041	653.442	586.544	687.259	629.157	390.712	416.586	408.156	491.196	430.561	403.645	594.949	502.937	746.361	22.9781	8.50401	223.572	9e-06	0.000857009	4.89373e-08	1.75928e-06
Wnt5b	247.955	306.822	287.607	206.667	274.965	295.307	350.417	349.469	313.204	415.558	417.931	411.679	406.671	472.108	525.701	568.406	470.446	566.447	298.139	327.469	325.483	258.036	236.045	288.491	22.9516	15.5647	111.103	9e-06	0.000857009	2.4564e-08	1.05555e-06
Synm	33.6943	31.7402	27.2983	49.514	45.1047	45.5988	44.3566	41.8954	43.5342	73.2792	70.1104	50.6951	57.6768	52.0033	48.1191	61.0153	37.3719	30.0884	24.4376	34.364	40.8312	20.2824	21.4586	38.2469	23.1958	12.3367	15.6644	9e-06	0.000857009	1.79141e-05	0.000161045
Slc25a39	13226.3	14243.9	14727.4	14107.2	14019.8	14858.7	17535.7	13393.2	14839.1	16169.6	16601.6	16498.1	16382.2	18180.8	17543	16405.6	16607.4	18321.2	14822.6	14698.7	14850.9	14303.6	14719.3	13175.5	23.104	14.9932	1665.67	9.61e-06	0.000870274	4.14458e-05	0.000314486
Tuba4a	7416.19	8664.01	7482.65	7205.37	5903.51	4817.19	6650.54	4554.34	4676.3	6683.24	6388.24	5952.48	7471.6	7785.19	6414.27	8643.84	8812.06	11038.5	9468.35	7628.82	8482.38	8638.03	8026.87	8229.64	22.9842	20.4042	1892.66	9.61e-06	0.000870274	1.70483e-07	4.63207e-06
Hectd3	2219.5	2340.31	2353.5	2611.33	2863.28	2601.3	2945.28	2736.48	2859.95	2327.31	2493.93	2187.58	2025.53	1941.45	1966.87	1875.42	1968.62	1622.16	2302.02	1896.09	1998.39	2385.43	2073.44	2338.53	22.7194	7.20996	435.365	9.61e-06	0.000870274	1.1994e-09	1.01569e-07
Amt	2982.37	2765.63	3012.56	2299.17	2290.8	2720.73	2245.92	2186.74	1944.53	1412.71	1405.85	1357.58	2026.51	1995.5	1806.87	2438.47	2454.45	2103.57	3124.35	2571.24	3012.17	2827.13	2758.78	2851.03	22.8202	0.829165	641.295	9.61e-06	0.000870274	5.60891e-09	3.41881e-07
Eps8l2	2006.97	1506.6	1859.21	1439.14	1835.41	1693.67	1032.03	879.803	840.451	820.912	889.583	791.019	1804.6	1634.53	1637.25	2037.06	2373.11	1715.04	2447.43	2518.68	2258.55	2812.49	2179.39	2347.27	24.1422	22.5297	814.575	9.61e-06	0.000870274	4.75431e-10	5.2742e-08
Seh1l	1996.6	1965.78	2097.09	2017.16	2148.55	2182.23	1898.46	2087.62	2060.62	1884.85	1965.82	1969.42	1668.72	1695.71	1842.96	1662.4	1747.68	1747.74	1944.01	1842.52	1892.23	2076.69	2098.92	2110.14	22.0459	5.31215	189.587	9.61e-06	0.000870274	8.60825e-07	1.51821e-05
Tspan14	1041.07	1085.51	1145.55	940.767	987.099	951.061	1049.77	928.851	904.543	977.674	1054.39	904.82	1285.51	1193.02	1152.45	1351.97	1399.25	1402.38	1348.96	1202.74	1257.6	1289.06	1268.74	1255.59	24.2242	20.2493	212.077	9.61e-06	0.000870274	2.6915e-09	1.88142e-07
Mob3c	520.965	501.495	719.505	622.155	590.698	728.495	749.627	764.335	833.196	763.402	814.009	798.71	733.18	695.416	716.974	662.605	629.826	620.083	684.253	613.499	640.466	517.2	604.865	561.683	24.0933	11.8927	101.061	9.61e-06	0.000870274	9.75193e-08	2.93309e-06
Zbtb14	400.875	394.636	369.502	460.696	387.727	409.303	421.388	527.269	611.897	498.113	512.625	564.289	522.024	500.659	566.602	525.588	429.776	419.93	436.212	436.626	414.144	375.223	332.609	330.016	24.3082	13.0541	92.1189	9.61e-06	0.000870274	3.1541e-06	4.13105e-05
Neu2	82.0758	86.7565	67.2708	72.1183	60.7179	62.9698	60.6207	87.8781	76.1848	107.6	62.8262	82.5107	130.995	160.089	114.283	192.68	142.892	189.688	152.735	123.306	109.661	110.426	84.4934	73.2155	23.4935	18.0872	41.8413	9.61e-06	0.000870274	5.13027e-08	1.75928e-06
2810408I11Rik	53.5652	57.1323	22.4236	35.5209	31.2263	65.1411	73.9277	48.0264	43.5342	79.7722	104.71	105.411	103.623	96.8688	111.877	113.467	84.6363	150.442	53.7628	70.7495	68.8297	68.7346	53.6466	66.6589	23.1051	15.9314	34.5765	9.61e-06	0.000870274	1.23157e-06	1.96865e-05
Gdap10	12.0954	21.1601	14.6241	35.5209	37.2981	66.2268	53.228	103.206	129.393	74.2067	101.979	79.3641	28.3496	62.2	34.8863	13.9158	19.7851	2.61638	19.5501	29.3105	12.8326	12.3948	16.094	8.74215	23.5968	10.4146	40.0912	9.61e-06	0.000870274	5.85353e-07	1.14425e-05
Gm4756	1314.08	1374.35	1050.98	1370.25	1255.12	1281.11	1253.81	1314.09	1287.89	1067.65	1084.43	968.277	980.506	1070.65	939.525	909.878	957.379	719.506	1088.7	842.93	955.449	1068.2	1031.36	1271.98	24.1906	5.84334	209.849	1.089e-05	0.000982181	3.69472e-06	4.64709e-05
BC004004	4972.93	4743.04	4373.57	3468.14	3700.32	3878.07	3977.31	3028.73	3217.9	2693.7	2900.02	2631.08	3390.22	3384.29	3162.63	3564.58	4157.07	4702.95	4517.29	4030.7	4373.6	4278.45	4370.85	4191.86	23.0029	0.020344	734.516	1.156e-05	0.00101376	3.13274e-07	7.28349e-06
Nmrk1	909.745	814.665	748.753	992.434	1166.65	1142.14	2114.33	1815.81	2368.99	2099.12	2006.8	2466.41	1719.55	1794.62	1781.61	1980.32	1347.59	1877.26	1224.33	1047.09	1202.77	802.279	1169.49	787.886	23.9671	12.9049	664.696	1.156e-05	0.00101376	1.37559e-08	6.7225e-07
Ccdc12	974.542	1036.85	1105.58	956.913	883.012	1054.2	1017.25	938.048	856.172	664.15	741.167	740.149	695.055	768.832	775.92	841.37	793.602	987.686	961.62	970.279	956.615	1037.78	1058.18	973.657	22.7695	2.42704	147.321	1.156e-05	0.00101376	9.07166e-08	2.90599e-06
Rell1	739.546	694.052	904.743	752.398	787.598	984.717	625.429	685.654	786.034	557.478	528.104	518.139	630.535	540.426	552.166	507.391	662.801	528.51	654.928	643.821	550.637	919.466	895.898	776.958	23.5288	3.74012	148.84	1.156e-05	0.00101376	4.08666e-05	0.000311068
Gm19426	88.1235	113.207	82.8698	81.8058	68.5245	71.6553	103.499	65.3977	61.6734	69.5688	55.542	74.1197	109.488	122.361	97.4411	139.158	83.5371	150.442	134.407	138.467	121.327	126.201	134.116	115.834	24.3065	21.0414	32.8649	1.156e-05	0.00101376	2.04887e-06	2.92901e-05
Gm2061	57.0211	57.1323	38.9975	33.3682	19.9502	19.5423	32.5282	18.3931	16.93	39.8861	20.9421	45.276	73.318	115.223	86.6143	88.8469	92.3305	88.9571	120.966	108.146	115.494	78.8758	63.0347	67.7516	23.2155	19.4053	42.4377	1.156e-05	0.00101376	5.9941e-11	1.23309e-08
Gm40376	9.50351	21.1601	55.5715	7.53475	7.80659	6.51411	28.0925	39.8517	55.627	115.02	93.784	105.586	141.748	127.459	103.456	53.5222	43.9669	104.655	28.1033	40.4283	13.9992	11.268	6.70582	18.5771	22.9023	14.418	48.49	1.156e-05	0.00101376	3.37372e-07	7.38193e-06
Slc31a1	10928.2	11157.7	9221.94	10972.7	10606.5	11114.2	12147.8	11631.6	11333.4	11897.2	12719.1	12177.7	11838.4	12536.9	13041.5	12306.9	11510.5	11930.7	11682.4	11149.1	11412.9	10650.5	10825.9	10594.4	24.1086	14.2486	988.922	1.225e-05	0.00106168	1.7704e-07	4.63207e-06
Ubxn8	1320.99	1408.21	1433.16	1475.73	1527.49	1707.78	1681.12	1557.28	1657.93	1608.43	1562.46	1623.99	1429.21	1536.64	1592.74	1263.12	1282.73	1613	1274.42	1248.22	1324.1	1364.55	1369.33	1383.44	23.1345	10.016	166.218	1.225e-05	0.00106168	2.13505e-06	2.98867e-05
Gas2l3	125.273	106.859	95.544	168.994	140.518	107.483	167.077	194.149	256.368	212.417	247.663	241.239	243.416	203.934	182.852	206.596	116.512	139.977	149.07	92.9851	135.326	126.201	119.364	130.04	22.8599	12.2216	59.9893	1.225e-05	0.00106168	3.04146e-06	4.05777e-05
Abcg5	2603.1	2860.85	3894.88	4013.87	3705.53	3572.99	4141.43	5504.65	5345.03	4124.97	4162.92	3618.58	2680.51	2069.93	2517.83	1184.98	1557.53	1365.75	1889.03	1603.99	1494.42	2202.89	1846.78	2270.77	23.3374	8.51362	1680.53	1.296e-05	0.00111021	3.27669e-12	1.454e-09
Slc2a9	2057.94	2422.83	2148.76	2581.19	2575.31	2358.11	3008.86	2744.66	2724.51	2871.8	2324.57	2051.75	2106.67	1900.67	1971.68	1748.04	1525.65	1605.15	2194.5	1382.65	1749.91	2223.17	1621.47	2303.56	22.7092	8.12959	536.492	1.296e-05	0.00111021	4.89373e-08	1.75928e-06
Bsdc1	2573.72	2600.58	2383.72	2492.92	2431.32	2475.36	2472.14	2354.32	2324.24	1972.97	2400.14	2033.4	2005.98	1957.77	1869.43	1896.83	2110.41	1899.5	2270.26	2016.36	1965.73	2276.13	2133.79	2193.19	25.1865	4.77828	283.689	1.296e-05	0.00111021	1.83228e-07	4.7311e-06
Pklr	3934.45	4746.22	2559.21	6924.43	5632.89	6073.33	12425.8	7454.31	9201.43	23572.7	8642.7	11279	14848.4	18551.9	18039.8	10258.1	12229.4	5786.14	6673.91	9027.64	9433.16	7434.61	4800.03	6126.06	23.8297	14.1026	5734.88	1.369e-05	0.00113336	5.57471e-09	3.41881e-07
Samm50	5539.68	6680.25	6333.2	6274.29	5861.01	6399.03	6823.53	6824.86	6138.32	7714.72	7011.95	7154.65	7496.03	7729.11	7406.73	6520.08	6804.98	7294.48	5814.93	6155.21	6395.32	6303.3	6013.78	5657.26	23.0036	14.0712	718.029	1.369e-05	0.00113336	1.07083e-06	1.76251e-05
Acat3	2087.32	2147.75	1711.02	1679.17	1738.27	2174.63	1758	1661.51	1555.14	1703.05	1439.54	1448.31	1768.43	1918	1838.15	2130.18	1970.82	1984.53	2145.62	2196.27	2267.88	2039.5	1986.27	2125.43	22.3533	21.4773	259.592	1.369e-05	0.00113336	5.85353e-07	1.14425e-05
Stk24	1458.36	1338.38	1693.47	1462.82	1394.78	1402.71	1364.71	1360.07	1332.63	1063.01	1184.59	1061.8	1200.46	1160.39	1115.16	1113.26	1204.69	1135.51	1347.73	1392.76	1278.6	1336.38	1385.42	1380.17	23.3687	3.18583	169.804	1.369e-05	0.00113336	2.58479e-07	6.26762e-06
Leprotl1	1009.1	869.681	897.918	833.128	822.294	849.006	740.756	711.2	637.292	771.75	775.767	716.025	817.251	843.269	848.099	1041.54	1101.37	1244.09	1063.04	1059.22	1091.94	1095.25	1145.35	957.265	23.7307	21.5873	192.092	1.369e-05	0.00113336	1.21955e-08	6.10791e-07
Tspan33	825.941	833.709	865.745	659.828	647.947	657.926	541.151	546.684	493.387	474.923	687.446	599.601	557.217	594.469	542.543	689.366	757.33	705.116	913.967	862.134	767.626	752.7	748.37	767.124	23.4405	23.0552	153.263	1.369e-05	0.00113336	2.12475e-06	2.98867e-05
Susd1	294.609	326.924	363.652	428.404	501.356	524.386	566.286	586.535	603.432	607.568	768.483	659.211	590.454	596.508	697.727	457.08	482.537	426.471	456.983	426.519	465.475	490.157	409.055	363.892	23.1206	12.2514	144.112	1.369e-05	0.00113336	2.6915e-09	1.88142e-07
LOC118568783	184.023	190.441	175.489	125.938	165.673	149.825	161.162	164.516	162.044	216.127	196.673	198.585	195.515	242.682	206.912	285.809	206.644	209.311	218.717	222.356	207.656	217.472	179.716	177.029	23.2179	18.058	39.7882	1.369e-05	0.00113336	5.25012e-06	6.20095e-05
Mir670hg	4.31978	1.05801	0.974939	1.07639	7.80659	2.17137	5.91422	3.06552	2.41857	4.63792	8.19472	10.139	13.686	13.2557	10.8268	17.1271	17.5868	9.15735	4.88752	6.06424	9.33283	2.25359	2.68233	1.09277	23.4312	16.142	5.74003	1.369e-05	0.00113336	9.42057e-08	2.91512e-06
Ppp1r3b	10252.6	10357.9	7755.64	4937.41	3565.88	2757.64	12992.1	2682.33	4409.04	27199.5	14391.8	15994.8	27888.2	28905.7	26020.4	21606.9	19859.8	21487.1	18597	19124.6	22080.3	8082.52	7365.68	9696.14	22.2168	16.2841	10754.8	1.444e-05	0.00113624	2.4773e-08	1.05555e-06
Acly	6493.49	7865.22	3351.84	8032.04	7478.71	6672.62	10388.3	6799.31	8998.27	18791.9	10092.3	11026.4	22178.2	20582.1	19170.6	19220.9	17595.5	14586.4	11734.9	10517.4	16175	12969.4	8561.99	13902.2	24.2009	16.592	6031.8	1.521e-05	0.00113624	5.16177e-09	3.38829e-07
Cald1	14101.5	13762.5	12795.1	14081.4	14300.8	14230.1	13015.7	12912	12198	10811	12746.4	11322.5	12094.5	11418.3	11104.7	12643	13040.6	9893.86	14139.6	13361.5	14677	14858	13667.8	15526.1	22.6036	2.76873	1583.95	1.521e-05	0.00113624	1.45953e-05	0.000135322
Caprin1	10476.3	11010.7	8406.9	7705.89	8281.05	8637.72	6576.61	6383.43	6064.55	8032.88	7426.24	7704.78	10941	12260.5	11846.9	13179.3	12420.6	11467.6	12579.3	12611.6	13634.1	12303.5	12564	13089.2	24.0815	20.8548	3204.74	1.521e-05	0.00113624	5.76356e-11	1.23309e-08
Fkbp4	8446.89	9235.33	6874.29	8267.77	7469.17	7037.41	8007.85	5886.81	6161.3	10417.7	9966.6	10894.7	13079.9	13893	12692.6	14895.2	12506.4	17051	11059.2	9925.15	10294.1	8807.05	8630.39	8810.99	22.7831	17.0715	3396.72	1.521e-05	0.00113624	1.92382e-09	1.56925e-07
Ivns1abp	5702.97	5576.75	7155.07	6444.36	6326.8	6223.15	6804.31	7494.16	7561.64	9021.68	9425.75	8873.04	7098.16	7538.43	7640.11	6681.72	6441.15	6628.61	5337.18	6297.72	5715.19	5344.4	5241.27	5705.35	23.291	12.0464	1188.37	1.444e-05	0.00113624	1.63162e-10	2.56743e-08
Tef	3579.37	4542.02	4571.49	7128.95	7256.65	6390.35	9508.58	8950.28	9511.01	7347.4	7062.03	6311.37	5232.95	5370.61	5577	3063.61	2876.53	2817.85	1827.93	2057.8	1657.74	1195.53	895.898	1414.04	24.7749	9.77273	3724.74	1.521e-05	0.00113624	9.82514e-16	1.08995e-11
Odc1	2359.46	2824.88	2224.81	3348.66	3604.04	3731.5	4417.92	3627.53	3642.36	5218.59	5432.19	5969.44	5021.8	6148.62	6469.61	7234.06	6002.58	7727.49	4915.63	4389.5	5338.38	3871.68	4804.05	3738.36	25.1467	16.4527	1824.37	1.521e-05	0.00113624	7.57437e-11	1.36464e-08
Wdtc1	3946.55	3648.01	4304.35	3469.21	3978.76	3754.3	3839.81	3129.89	3417.43	2723.39	3219.61	2556.43	2555.38	2676.64	2544.3	2438.47	2984.25	1810.54	2898.3	2905.78	2633.03	3399.55	3116.87	3066.31	25.3838	4.365	717.418	1.521e-05	0.00113624	4.89373e-08	1.75928e-06
Abcg8	3230.33	3157.09	4417.45	5536.96	5131.53	4178.8	5361.24	5255.32	6048.83	4076.73	3968.98	2931.05	2402.88	1590.69	1882.66	1148.59	1708.11	1123.74	2348.45	1871.83	1740.57	2661.49	2136.47	2710.07	23.9376	7.3953	1947.68	1.521e-05	0.00113624	3.27669e-12	1.454e-09
Lrrc3	3048.03	2862.97	2761.03	2601.64	2698.48	2510.11	2702.8	2771.23	2160.99	3722.4	3342.54	3154.63	4570.16	4546.72	4039.6	4186.51	4127.39	3618.46	4132.4	3480.88	3247.83	3134.75	2824.49	3150.45	22.5957	16.9938	714.367	1.521e-05	0.00113624	5.13466e-10	5.2742e-08
Selenoi	3442	3244.91	2659.63	2515.53	2799.96	2816.27	2089.2	2000.76	1956.62	2262.38	2690.6	2171.85	2865.27	2801.04	2733.16	3340.86	3012.83	2810	3494.58	3246.39	3834.63	4009.14	3255.01	4182.02	25.221	23.3621	714.998	1.521e-05	0.00113624	8.18032e-11	1.36464e-08
Col27a1	699.804	610.47	629.81	998.892	1132.82	917.404	1506.65	810.318	1709.93	3796.6	3233.27	3515.97	3746.06	4418.24	4817.92	3211.33	2386.3	2025.08	1886.58	2095.2	1776.74	1417.51	1262.04	1446.83	23.4982	15.0331	1656.01	1.521e-05	0.00113624	6.78693e-12	2.39019e-09
Tnks1bp1	1451.44	1487.56	1418.54	2115.11	2328.97	1908.63	2758.98	2586.27	2325.45	2824.49	2422.91	2204.71	2815.41	2668.48	2480.54	1821.9	1621.28	1391.92	1840.15	1649.47	1566.75	1267.65	1169.49	1284	24.1069	11.6431	644.022	1.521e-05	0.00113624	3.13274e-07	7.28349e-06
Atp6v0a2	1506.74	1498.14	1414.64	1730.84	1803.32	1540.59	1843.76	1747.34	1841.74	2126.95	2153.39	1890.75	1584.65	1739.56	1791.23	1571.41	1475.09	1569.83	1677.64	1393.77	1443.09	1499.77	1570.5	1520.04	22.9155	11.1496	209.221	1.521e-05	0.00113624	1.57705e-06	2.42986e-05
Timp3	1463.54	1529.88	1398.06	1477.89	1611.63	1268.08	1639.72	1880.18	1932.43	2336.59	2126.07	2034.1	1908.22	1638.61	1763.56	1462.23	1381.66	1089.72	1353.84	1014.75	1119.94	1050.17	941.497	1140.85	23.7048	11.529	496.845	1.521e-05	0.00113624	1.06353e-09	9.87303e-08
Umps	1022.06	1124.66	697.081	1179.73	1195.28	1066.14	1364.71	1257.88	1156.07	1645.53	1263.81	1349.54	1720.53	1780.35	1630.03	1674.18	1508.06	1788.3	1227.99	1088.53	1254.1	1358.92	1182.91	1243.57	24.5963	15.6815	331.358	1.521e-05	0.00113624	1.62662e-07	4.52252e-06
Pgap1	803.479	905.653	789.7	1052.71	1239.51	1172.54	1092.65	1377.44	1212.91	1031.47	1321.17	1022.29	788.902	845.308	968.396	567.336	577.066	499.73	620.716	810.587	741.96	795.519	751.052	823.947	22.602	8.68552	304.996	1.521e-05	0.00113624	2.6915e-09	1.88142e-07
Rabl6	820.758	1020.98	814.074	1007.5	1017.46	896.776	1210.94	1046.36	954.124	1211.42	1172.76	1252.69	941.403	1045.16	985.238	833.876	850.759	1008.62	920.076	800.48	957.782	797.772	823.475	783.515	23.9714	11.2947	148.418	1.521e-05	0.00113624	1.95039e-07	4.85322e-06
Bri3	710.171	727.908	1011.99	800.836	857.857	1035.74	1184.32	1038.19	995.24	1047.24	937.84	1021.42	741.978	759.655	943.134	521.307	563.875	511.503	540.071	707.495	589.135	627.626	683.994	597.744	23.5717	9.19092	253.148	1.521e-05	0.00113624	2.59181e-09	1.88142e-07
Plekhm2	559.843	536.409	592.763	488.682	563.809	483.13	487.923	493.548	476.457	460.082	448.889	415.875	415.469	387.475	394.577	369.303	470.446	456.559	464.315	496.257	416.478	463.114	484.16	519.065	24.9474	3.34376	62.865	1.521e-05	0.00113624	5.13027e-08	1.75928e-06
Utp14a	616.864	581.903	668.808	532.814	636.67	618.841	507.144	532.378	481.295	402.572	388.794	444.893	292.295	358.924	334.428	409.98	417.685	374.143	409.33	406.304	447.976	484.523	521.713	483.004	24.8954	3.96745	142.463	1.521e-05	0.00113624	1.01202e-10	1.66323e-08
Ppp1r1b	365.453	509.959	471.87	261.563	228.993	271.421	282.404	248.307	261.205	331.148	310.489	398.394	440.886	597.528	465.552	682.944	594.652	646.247	515.634	514.45	506.306	357.195	541.83	370.449	22.0581	18.6594	169.01	1.521e-05	0.00113624	1.26288e-08	6.22177e-07
Pou6f1	281.649	262.385	299.306	209.897	286.241	281.193	190.733	240.132	268.461	202.213	193.942	175.86	173.03	173.344	182.852	178.764	257.206	183.147	259.039	263.795	218.155	321.137	277.621	301.604	23.6334	2.56783	57.2017	1.444e-05	0.00113624	2.4773e-08	1.05555e-06
Poll	315.344	301.532	277.858	294.932	261.087	320.277	307.539	258.525	257.577	214.272	210.331	193.865	223.864	208.013	244.204	254.766	258.305	252.481	259.039	274.912	267.152	333.532	301.762	352.964	23.1925	2.67838	50.1586	1.521e-05	0.00113624	1.25106e-08	6.22177e-07
Traf3ip2	163.288	134.367	167.689	122.709	143.121	124.854	91.6704	124.664	108.835	138.21	109.263	121.668	184.761	173.344	155.184	189.469	207.744	210.619	207.72	146.553	180.824	170.146	138.14	174.843	22.2128	19.1949	43.0504	1.521e-05	0.00113624	2.6915e-09	1.88142e-07
LOC115488342	104.539	71.9444	134.542	66.7363	63.3201	66.2268	57.6636	64.3758	68.9291	72.3516	63.7367	53.3173	87.0041	57.1016	67.3667	83.4947	97.8263	104.655	100.194	88.9423	99.1614	96.9045	99.2462	91.7926	23.4581	22.2333	18.8851	1.444e-05	0.00113624	0.000466058	0.00219101
Nmnat2	12.0954	21.1601	12.6742	17.2223	30.3589	27.1421	59.1422	40.8736	70.1384	77.9171	75.5735	65.9036	62.5647	91.7705	69.7727	32.1133	45.0661	31.3966	26.8814	52.5568	26.8319	16.902	16.094	26.2264	23.4754	13.0892	28.9846	1.521e-05	0.00113624	1.11056e-09	1.01399e-07
Gm31600	0.863955	1.05801	0.974939	1.07639	15.6132	5.42843	23.6569	18.3931	26.6042	25.9724	11.8368	25.1727	24.4393	40.7869	27.6685	21.4089	7.69421	10.4655	7.33129	5.05354	6.99963	4.50719	5.36466	2.18554	23.5987	13.1395	10.9144	1.521e-05	0.00113624	1.02414e-09	9.79422e-08
Pcyox1	8782.97	8915.82	7936	8541.17	8968.9	8123.1	9575.12	9354.93	9188.13	11255.3	11301.4	10136.9	11289	11004.3	11078.2	9645.78	9824.4	9221.45	9660.19	8599.1	9506.66	8907.33	8006.75	9304.92	23.5996	14.1698	1278.62	1.6e-05	0.00117547	3.25323e-07	7.28349e-06
Pdxk	1098.95	1187.08	838.447	1969.8	2047.93	1733.84	2963.02	2649.63	2499.59	3886.58	3745.9	3159.35	3026.57	3143.65	3149.39	2464.16	2271.99	2250.09	2139.51	2110.36	1665.91	1882.88	1809.23	1708	23.5373	13.0086	1040.54	1.6e-05	0.00117547	2.22885e-13	2.60271e-10
Eif4e2	1731.37	1783.8	1834.83	2100.04	1941.24	2246.28	2516.5	2199	2278.29	2356.06	2428.37	2446.48	1897.47	2180.06	2260.39	1761.95	1870.79	1997.61	1774.17	1859.7	2034.56	1858.09	2035.89	1809.62	22.8122	10.7825	286.543	1.6e-05	0.00117547	1.12643e-05	0.000111261
Rhbdd2	571.938	641.152	775.076	669.516	714.736	665.525	916.704	821.558	914.218	1161.34	1243.78	1120.89	819.207	939.118	890.203	637.985	650.71	648.864	579.172	501.311	496.973	562.272	548.536	501.581	23.2928	11.7506	263.412	1.6e-05	0.00117547	3.00522e-11	7.3092e-09
Spats2	334.351	374.534	408.499	285.244	293.181	245.365	283.882	229.914	301.111	269.927	278.621	280.396	237.55	267.154	269.467	347.894	364.925	384.609	406.886	350.716	327.816	429.31	364.797	408.695	24.7335	23.4748	64.9899	1.6e-05	0.00117547	8.6886e-06	9.05467e-05
Med8	2298.99	2395.33	2256.98	2258.27	2052.26	2347.25	2072.93	1988.5	1914.29	1971.12	1935.78	2280.76	2205.41	2561.41	2409.56	2362.47	2540.19	3069.02	2724.79	2702.63	2692.52	2629.94	3012.26	2493.7	24.677	21.7015	356.672	1.681e-05	0.00122283	3.52884e-07	7.63847e-06
Socs5	254.003	285.662	232.035	287.397	266.291	261.65	270.575	320.857	307.158	400.716	341.447	346.3	362.68	418.065	351.269	419.614	371.52	321.815	384.892	361.833	360.481	252.403	291.033	337.666	24.7488	16.4395	62.8552	1.681e-05	0.00122283	9.94346e-07	1.72906e-05
Neu3	135.641	95.2206	138.441	53.8196	62.4527	55.37	53.228	85.8345	73.7662	185.517	102.889	123.416	156.412	150.911	139.545	180.905	154.983	312.658	215.051	141.499	195.989	140.85	144.846	107.091	23.2445	18.7199	68.3757	1.681e-05	0.00122283	1.01333e-07	2.95051e-06
Cul1	3982.83	3597.22	4218.56	3534.87	3472.2	3540.42	3249.86	3312.8	3170.74	2536.01	2777.1	2842.25	2802.7	3070.23	3054.36	3056.12	3519.55	3216.85	3521.46	3606.2	3513.81	3666.6	3677.47	3423.64	23.1281	1.57283	443.805	1.764e-05	0.00122689	4.75431e-10	5.2742e-08
Agtr1a	3564.68	3371.87	3878.3	2995.6	3133.04	3541.51	2560.86	3103.32	2470.56	1880.21	1904.82	1677.13	2399.94	2083.19	1971.68	2422.42	2954.57	2523.5	2950.84	3012.92	2966.68	3442.36	3073.95	2992	23.22	2.07884	743.129	1.764e-05	0.00122689	3.27669e-12	1.454e-09
Higd1a	2456.22	2475.73	2170.21	2587.65	2418.31	2661.02	3069.48	2756.92	2545.54	2793.88	2794.4	3074.05	3010.93	3405.7	3339.46	3191	3028.22	3738.82	2726.02	2972.49	3062.34	2592.76	2789.62	2677.28	25.083	16.4641	417.786	1.764e-05	0.00122689	4.89373e-08	1.75928e-06
Gda	1357.27	1288.65	1125.08	1649.03	1478.91	1541.67	1771.31	1579.76	1979.6	2612.08	2690.6	2762.88	3095	3183.41	3386.38	2612.96	2217.03	2048.63	1840.15	2071.95	2032.22	1709.35	1774.36	1832.57	23.6711	15.0287	816.329	1.764e-05	0.00122689	1.07858e-13	1.99421e-10
Slc30a10	1660.52	1428.31	1231.35	999.968	994.039	1078.09	860.519	544.64	463.155	1396.94	731.151	995.197	2073.43	2557.34	1982.51	2566.93	2989.75	2476.41	2793.22	2732.95	3127.67	2703.19	2654.16	2611.72	24.8592	20.8908	1135.23	1.764e-05	0.00122689	1.81083e-12	1.08586e-09
Coq10b	856.18	951.148	985.663	2034.38	2278.66	2076.92	3331.18	3110.48	3561.34	3128.74	3714.03	2930.88	1004.95	1225.64	1236.66	827.454	736.446	964.138	696.472	859.101	778.125	637.767	811.404	655.661	23.539	10.0348	1302.06	1.764e-05	0.00122689	4.94449e-10	5.2742e-08
Fars2	1147.33	1189.2	1178.7	1414.38	1293.29	1430.93	1580.58	1464.3	1407.61	1436.83	1404.94	1417.19	1254.23	1332.71	1405.08	1238.51	1279.44	1380.14	1226.77	1198.7	1198.1	1281.17	1271.42	1156.15	23.7155	10.5339	127.674	1.764e-05	0.00122689	1.60664e-07	4.48384e-06
Wdr91	975.406	770.229	1139.7	729.794	822.294	805.579	714.142	618.212	712.267	653.947	630.994	568.834	892.525	896.292	990.05	752.523	1189.3	839.86	1135.13	1198.7	1000.95	1210.18	918.698	1169.26	23.8067	22.056	228.841	1.764e-05	0.00122689	1.10908e-06	1.81602e-05
Zfp385b	572.802	568.149	655.159	874.03	830.1	783.865	1104.48	1156.72	927.52	986.95	918.719	739.974	960.955	798.403	952.758	546.997	604.545	408.156	537.628	466.947	422.311	724.53	608.889	521.251	22.7271	9.99695	255.101	1.764e-05	0.00122689	1.95039e-07	4.85322e-06
Daxx	790.519	776.577	730.229	719.03	691.317	689.41	620.993	639.671	614.316	511.099	581.825	516.566	505.406	503.718	472.77	597.308	606.743	538.975	731.907	676.163	650.965	703.121	677.288	586.817	23.6057	2.3636	129.611	1.764e-05	0.00122689	1.69437e-10	2.57487e-08
4732465J04Rik	612.544	522.655	448.472	444.55	453.649	581.928	526.365	341.294	406.319	472.14	427.036	423.042	576.768	597.528	643.593	654.042	655.107	777.067	674.478	818.673	627.633	526.214	594.136	550.755	22.4372	19.4198	150.279	1.764e-05	0.00122689	1.03259e-06	1.72906e-05
Tiparp	276.466	262.385	344.153	327.223	402.473	428.846	314.932	351.512	429.295	422.978	437.962	454.508	368.545	360.964	362.096	322.204	366.024	321.815	310.358	304.223	275.319	279.446	328.585	256.801	23.1749	11.3531	61.7246	1.764e-05	0.00122689	6.51389e-06	7.31025e-05
Gng11	267.826	251.805	292.482	238.959	240.269	288.792	294.232	242.176	253.949	288.479	238.558	297.528	362.68	397.672	359.69	394.994	408.892	472.258	350.68	400.24	405.978	353.814	356.75	335.48	24.6266	19.3375	83.0259	1.764e-05	0.00122689	1.95039e-07	4.85322e-06
H2-T24	145.144	142.831	96.5189	165.764	158.734	133.539	162.641	172.691	168.09	208.707	188.479	197.186	211.156	216.17	197.288	193.75	197.851	214.544	134.407	170.81	167.991	148.737	195.81	155.173	24.3221	15.0104	37.0778	1.764e-05	0.00122689	4.94026e-08	1.75928e-06
Mat2a	2770.7	2666.18	3070.08	3025.74	3001.2	3152.83	3848.68	3533.52	4013.61	4061.89	4076.42	4237.94	3136.06	3728.94	3663.07	3575.28	3015.03	2722.35	3054.7	3252.46	3105.5	2855.3	3083.34	2649.96	23.4819	11.8818	547.796	1.849e-05	0.00126617	1.06753e-06	1.76251e-05
Tab2	4362.11	3078.8	4026.5	2424.03	2518.06	2646.9	2426.31	2445.26	2344.8	1912.68	2404.7	1963.65	2962.05	2644.01	2567.15	2905.19	3410.73	2790.38	3482.36	3745.68	3365.65	3728.57	3237.57	3228.04	23.2318	22.6615	713.077	1.849e-05	0.00126617	6.07033e-07	1.16005e-05
Zc3h7b	1214.72	1398.68	1245.97	1508.03	1606.42	1474.36	1636.76	1529.69	1695.41	1471.15	1449.56	1420.16	1292.35	1413.27	1390.64	1324.14	1377.26	923.584	1245.1	1230.03	1161.94	1278.91	1327.75	1353.94	22.5122	8.61113	203.04	1.849e-05	0.00126617	2.52577e-08	1.05555e-06
LOC118568650	98.4909	61.3644	81.8948	85.035	85.005	79.2551	140.463	115.468	151.16	153.979	111.084	99.2925	83.0938	116.243	119.095	78.1425	78.0412	61.4851	69.6472	63.6746	55.997	90.1438	42.9173	73.2155	23.2513	10.7812	30.2828	1.849e-05	0.00126617	1.39941e-05	0.000132539
4930544F09Rik	12.9593	6.34804	3.89975	12.9167	16.4806	15.1996	38.4424	27.5896	30.2321	30.6103	21.8526	25.1727	13.686	15.2951	9.62382	16.0567	2.19835	5.23277	4.88752	6.06424	8.16623	4.50719	5.36466	6.55661	23.6695	10.248	9.86569	1.849e-05	0.00126617	3.1541e-06	4.13105e-05
Gfod2	417.29	356.548	380.226	255.105	263.689	217.137	152.291	154.298	141.486	276.42	295.921	334.762	395.917	442.538	440.29	706.494	607.842	808.463	588.947	485.14	564.636	375.223	490.866	349.686	22.5281	19.1719	216.999	1.936e-05	0.00131761	9.94283e-12	3.29256e-09
Mir3064	93.3072	118.497	116.018	130.244	125.773	120.511	81.3205	161.451	152.37	174.386	167.536	192.292	112.421	140.715	162.402	97.4105	90.1321	117.737	64.7597	98.0386	97.9948	83.383	99.2462	72.1227	23.5229	11.4889	35.2626	1.936e-05	0.00131761	1.06753e-06	1.76251e-05
Agpat2	8804.57	7676.89	7894.08	5453	6132.51	7077.59	7950.19	4478.72	5543.35	9222.04	7357.04	8240.75	11480.6	12342.1	12513.4	12747.9	13194.5	16792	11998.9	11092.5	11696.4	11604.9	11067.3	10049.1	23.9068	18.8098	3931.11	2.025e-05	0.00137397	4.09016e-11	9.26003e-09
Tmem97	4705.1	4604.44	3139.3	5277.55	4971.93	4717.3	6405.1	5479.1	5135.82	5861.4	6051.35	5544.47	4703.11	4600.76	5012.81	4826.64	4251.6	5340.04	4198.38	3746.69	4281.44	4329.15	3929.61	3702.3	24.0764	11.0937	929.997	2.116e-05	0.00140142	3.66456e-07	7.84804e-06
Pfkfb1	1596.59	1611.34	1226.47	967.677	1360.95	1357.11	1731.39	1686.03	1516.44	2033.27	1768.24	2012.6	2383.32	2638.91	2693.47	2202.97	2428.07	2133.66	1355.07	1276.52	1721.91	1117.78	1079.64	1245.76	22.8664	15.2514	595.39	2.116e-05	0.00140142	1.17438e-08	6.10791e-07
Gm19696	431.978	460.233	353.903	301.39	286.241	401.704	232.133	169.625	163.253	319.089	221.257	261.167	654.974	676.042	573.82	821.031	845.264	881.722	807.663	581.157	814.29	652.415	635.712	678.609	23.847	20.0622	308.918	2.116e-05	0.00140142	3.27669e-12	1.454e-09
Neil1	264.37	332.214	266.158	264.793	239.402	292.05	252.833	260.569	229.764	229.113	227.631	222.184	252.214	281.429	245.407	311.499	303.372	315.274	266.37	293.105	324.316	322.264	317.856	323.459	24.0365	22.8163	39.8635	2.116e-05	0.00140142	3.80029e-07	7.99971e-06
Enoph1	165.879	161.875	155.99	187.292	194.297	196.509	208.476	219.695	166.881	229.113	220.347	219.038	239.506	233.505	198.491	170.201	212.14	215.852	189.392	190.013	205.322	172.4	148.869	171.565	23.816	13.6866	28.4744	2.116e-05	0.00140142	6.05426e-07	1.16005e-05
Palm	83.8037	63.4804	90.6693	63.5071	73.7289	57.5413	66.535	64.3758	72.557	117.803	113.816	128.835	216.044	183.541	155.184	99.5514	168.173	210.619	112.413	110.167	121.327	78.8758	101.928	124.576	23.1266	16.7113	51.9006	2.116e-05	0.00140142	1.7704e-07	4.63207e-06
Prom1	48.3815	57.1323	44.8472	32.2918	68.5245	41.2561	41.3995	55.1793	49.5806	66.7861	53.721	83.2099	117.309	91.7705	146.763	140.228	101.124	129.511	112.413	92.9851	67.663	81.1294	73.764	95.0709	24.0695	18.0374	39.5096	2.116e-05	0.00140142	6.48265e-07	1.23143e-05
Gpr84	29.3745	27.5082	13.6491	23.6806	23.4198	15.1996	22.1783	18.3931	15.7207	25.0448	17.3	19.9284	38.1254	42.8262	26.4655	46.0291	30.7768	52.3277	40.3221	41.439	38.4979	27.0431	36.2114	27.3192	23.6731	19.1953	12.2629	2.116e-05	0.00140142	1.72165e-06	2.6217e-05
Alkbh7	539.972	574.497	481.62	441.321	418.953	539.586	440.609	351.512	384.552	348.772	392.436	431.258	487.809	484.344	525.701	504.18	590.255	712.965	617.05	558.921	580.969	584.808	690.7	540.92	23.5323	21.6071	110.3	2.209e-05	0.00145003	5.85353e-07	1.14425e-05
Gm33564	25.0547	44.4363	20.4737	41.9793	47.7069	49.9415	57.6636	72.5506	101.58	79.7722	89.2314	120.27	87.9816	64.2393	140.748	98.4809	73.6445	95.4981	52.5409	52.5568	48.9974	25.9163	60.3524	22.9481	23.9219	13.9628	35.6061	2.209e-05	0.00145003	1.78787e-06	2.67661e-05
Itgae	37.1501	24.3341	38.9975	18.2987	24.2872	14.1139	10.3499	18.3931	19.3485	40.8137	19.121	27.2705	41.0581	37.7278	32.4804	41.7473	58.2561	68.026	45.2096	61.6532	39.6645	33.8039	20.1175	37.1541	22.3745	18.9618	20.136	2.209e-05	0.00145003	9.42057e-08	2.91512e-06
Hal	18976.8	25776.2	18953.8	15096.4	14610.5	15612.2	16068.9	14414.1	11615.2	9129.28	7965.27	6711.51	11724	12609.3	11511.3	15260.3	15173	15551.8	19045.5	13796.2	17146.8	20650.8	15888.8	21339.6	23.3458	1.07534	5315.89	2.5e-05	0.00146841	1.21955e-08	6.10791e-07
Ak2	8722.49	9024.79	8942.14	14528.1	13904.4	14802.2	17985.1	15519.7	16261.2	17741.9	18060.3	18348.7	14813.2	15748.8	15814.3	11727.8	10732.3	12005.3	11763	11930.4	11814.2	11002	10407.4	11573.5	22.9478	11.3031	3865.96	2.601e-05	0.00146841	2.02404e-10	2.7432e-08
Hnrnpk	10669	10549.4	11284.9	10830.7	10991.7	10818.9	10963.5	10964.3	10777.1	9408.49	9284.62	9534.18	8187.18	8398.02	8229.57	9156.58	9028.6	9763.04	9885.02	9429.9	9933.64	10311.3	10921.1	10376.9	22.7379	4.72145	1037.56	2.5e-05	0.00146841	2.59181e-09	1.88142e-07
Tkfc	7117.26	8527.53	6192.81	7903.95	6953.93	6654.17	14012.3	6813.62	7591.88	16200.3	10556.6	13351	12388.8	12538.9	12474.9	11241.8	10278.4	7040.69	8349.11	9033.7	8919.86	8000.26	7208.76	7211.18	23.5299	13.8217	2692.3	2.5e-05	0.00146841	5.37426e-06	6.27242e-05
Zcchc24	4204.01	3950.59	3907.55	4763.04	4883.45	4531.65	5271.05	5178.68	4907.27	4851.27	4867.66	3999.14	4167.4	4073.59	4559.28	3949.94	4319.75	3598.84	4076.2	3607.22	3680.64	3894.21	3563.47	3771.14	24.0623	9.3772	601.212	2.5e-05	0.00146841	1.7704e-07	4.63207e-06
Mknk2	3522.35	3705.14	4637.78	4491.78	4188.67	4431.77	6399.18	5455.6	5919.44	6532.98	5488.64	4301.74	5031.57	5567.41	5619.11	2666.48	3501.96	3025.85	2124.85	2214.46	2069.56	2240.07	1700.6	2151.66	24.772	10.7512	1817.57	2.601e-05	0.00146841	1.76442e-07	4.63207e-06
Cryz	3819.55	3935.78	3995.3	4472.41	4662.27	4676.05	4886.62	4998.84	4488.86	5092.44	4576.3	4653.99	5294.54	5090.2	4935.81	4250.74	4375.81	4280.41	4169.06	4101.45	4164.78	4198.45	4014.11	4151.43	24.6592	12.1643	492.986	2.5e-05	0.00146841	1.87815e-07	4.81184e-06
Afg3l2	3476.56	3767.56	3539.03	4276.51	4428.07	4309.09	4729.9	4724.98	4248.21	4745.52	4944.15	4577.07	3641.46	3934.91	4121.4	3656.64	3145.83	3657.71	3870.92	3204.95	3539.48	3798.43	3689.54	3938.34	22.334	9.65905	654.975	2.401e-05	0.00146841	1.33687e-05	0.000128962
4833439L19Rik	2489.92	2698.97	2674.26	2545.67	2556.22	2659.93	3070.96	2566.86	2799.49	3870.81	3503.7	3686.41	2877.98	3609.64	3708.78	3375.11	3024.92	3291.41	2893.41	3215.06	2985.34	2663.75	3116.87	2619.37	23.4529	15.1566	420.382	2.601e-05	0.00146841	4.56993e-07	9.46715e-06
Pter	3118.01	3161.32	2508.52	2684.52	2247.43	2557.88	2186.78	2747.72	2303.68	2177.04	2299.07	2303.13	3266.07	3169.14	2727.15	3272.35	3998.79	3797.68	2970.39	3499.07	3313.16	3319.54	3063.22	3245.52	23.2258	20.2364	556.941	2.5e-05	0.00146841	2.68421e-07	6.46628e-06
Snx3	2665.3	2757.16	2556.29	2682.37	2597.86	2959.58	2642.18	2341.03	2480.24	2797.59	3013.84	3057.79	3309.09	3455.67	3150.6	3313.03	3314.01	3443.16	3190.33	3484.92	3117.17	2681.78	3024.33	2714.44	22.6846	17.5138	443.971	2.5e-05	0.00146841	3.01225e-07	7.10987e-06
Btbd1	2282.57	2381.57	2244.31	2081.74	2150.28	2387.42	1975.35	2065.14	2072.71	2206.72	2324.57	2428.3	2271.88	2617.5	2577.98	2428.84	2621.53	2690.95	2454.76	2580.34	2634.19	2245.71	2329.6	2446.71	22.5588	18.6995	213.88	2.5e-05	0.00146841	9.07166e-08	2.90599e-06
Thap12	2012.15	1907.59	1914.78	1909.52	2030.58	2087.77	2157.21	2187.76	2256.52	2234.55	2455.68	2584.93	2257.22	2618.52	2762.03	2422.42	2279.68	2650.4	2265.37	2108.34	2362.37	1772.45	2182.07	1951.68	23.5901	15.2269	299.76	2.304e-05	0.00146841	1.87815e-07	4.81184e-06
Ppig	2518.43	2443.99	2519.24	2309.94	2097.37	2278.85	2142.43	2250.09	2053.36	1886.71	1993.14	2016.97	1889.65	2020.99	1873.04	2191.2	2048.86	2035.55	2247.04	2141.69	2112.72	2228.8	2247.79	2301.37	24.5439	2.30322	191.259	2.601e-05	0.00146841	2.56733e-10	3.29256e-08
Rbck1	1678.66	1700.22	1645.7	1750.21	1786.84	1980.29	2197.13	1946.6	2049.73	1942.36	1926.67	1899.49	1649.17	1772.19	2043.86	1757.67	1704.82	1692.8	1691.08	1635.33	1677.58	1543.71	1825.33	1527.69	23.8259	10.2352	161.252	2.304e-05	0.00146841	2.92881e-06	3.9647e-05
Syne1	1264.83	1158.52	1233.3	795.454	970.619	888.091	872.347	686.676	805.382	647.454	740.257	578.973	1002.01	980.924	984.035	1005.15	1071.69	792.765	1380.72	1111.78	1587.75	1379.2	1224.48	1710.18	24.4396	23.5669	375.184	2.5e-05	0.00146841	5.57471e-09	3.41881e-07
Cdk18	1048.84	1075.99	1164.08	1088.23	1099.86	1014.03	1750.61	1260.95	1609.56	1708.61	1496.9	1412.82	1253.25	1300.08	1342.52	1020.13	1003.54	983.761	1022.71	963.204	958.949	1031.02	956.25	956.173	23.4463	11.1132	294.923	2.601e-05	0.00146841	3.7372e-07	7.99588e-06
Adcy9	1143.88	967.018	1187.47	1055.94	1180.53	1201.85	1219.81	1111.76	1200.82	1024.98	902.33	675.993	834.848	782.088	872.158	782.495	808.991	664.562	913.967	813.62	877.286	1061.44	887.851	966.007	24.0236	5.56804	197.581	2.601e-05	0.00146841	1.7704e-07	4.63207e-06
Tra2a	920.976	1241.04	822.848	1045.18	902.962	1031.4	918.182	916.589	965.008	1207.71	1184.59	1400.41	1453.65	1707.95	1454.4	1815.47	1250.86	1605.15	1293.97	1537.29	1674.08	1363.42	1307.63	1264.33	24.6242	18.2858	311.108	2.601e-05	0.00146841	5.54483e-06	6.42754e-05
Tbc1d17	1314.94	1293.94	1483.86	1321.81	1314.11	1306.08	1168.06	1235.4	1225	810.709	935.109	829.477	850.489	755.577	781.935	788.918	1054.11	826.778	944.514	887.401	845.788	1160.6	1102.44	1112.44	24.955	4.19975	293.001	2.5e-05	0.00146841	2.80445e-09	1.92639e-07
Casp6	1416.02	1395.51	1871.88	1854.62	1666.27	2205.03	1704.77	1904.71	1518.86	795.867	882.298	930.867	741.978	686.239	595.474	524.518	723.255	563.831	978.727	1204.76	992.78	1148.21	1223.14	1226.09	23.4838	5.43728	627.697	2.5e-05	0.00146841	1.69437e-10	2.57487e-08
Serpine2	669.565	1014.63	894.994	953.683	804.946	583.013	1012.81	361.731	813.847	1127.94	1132.69	1235.21	998.103	1160.39	1419.51	1830.46	1881.78	1373.6	1400.28	1352.33	1328.76	582.554	954.909	951.801	23.1019	17.7917	411.072	2.601e-05	0.00146841	6.28125e-06	7.12121e-05
Ifrd1	730.042	619.992	957.39	894.482	866.531	915.233	1104.48	928.851	1121.01	1185.45	976.082	1072.99	657.907	687.259	714.568	725.761	601.247	641.014	553.512	574.082	535.471	757.208	675.947	603.208	22.7672	9.30703	237.03	2.601e-05	0.00146841	1.17438e-08	6.10791e-07
Ddit4	697.212	603.063	622.986	387.501	352.164	307.249	495.316	319.836	336.181	1204.93	647.383	599.95	1209.26	1198.11	1100.72	1152.87	939.792	992.918	1213.33	628.66	1136.27	580.301	392.961	446.942	21.8445	16.883	398.2	2.601e-05	0.00146841	7.046e-06	7.81257e-05
Washc1	984.045	952.206	1008.09	870.801	859.592	876.148	799.898	830.755	731.616	619.626	694.73	639.458	746.866	679.101	685.697	719.339	759.528	644.939	840.654	730.741	772.292	953.27	820.793	828.319	24.5438	2.57915	126.311	2.5e-05	0.00146841	2.59181e-09	1.88142e-07
Sap30bp	965.038	879.203	960.314	974.135	858.724	887.005	813.205	846.082	807.801	781.953	793.977	841.014	727.315	739.262	648.405	696.86	745.239	842.476	755.122	765.106	817.79	825.942	835.545	881.864	24.8477	3.89147	100.525	2.601e-05	0.00146841	2.44687e-08	1.05555e-06
Adarb1	449.257	476.103	488.444	561.877	589.831	487.473	644.65	676.457	807.801	725.371	732.972	591.035	432.087	450.695	460.74	407.839	422.082	375.451	433.768	344.651	366.314	423.676	346.02	420.716	23.3186	9.76647	166.118	2.5e-05	0.00146841	5.87188e-09	3.41941e-07
Med24	600.449	651.732	573.264	573.717	478.804	441.874	482.009	412.823	395.435	544.492	497.147	480.38	656.929	524.111	530.513	738.607	600.148	622.7	731.907	628.66	626.466	689.6	722.888	728.877	24.8917	22.2047	122.587	2.5e-05	0.00146841	3.25323e-07	7.28349e-06
Mad2l2	730.906	560.743	667.833	561.877	566.411	556.957	490.88	509.897	413.575	320.017	366.941	341.231	510.293	513.915	470.364	802.833	879.338	885.646	857.76	728.72	855.121	928.481	961.615	905.905	24.4892	22.8521	267.583	2.601e-05	0.00146841	4.19234e-10	5.00084e-08
Tceal9	854.452	738.488	754.602	655.523	582.892	691.582	620.993	667.261	628.827	556.551	558.152	641.73	491.719	471.088	517.28	584.463	527.603	712.965	582.837	698.399	695.296	682.839	694.723	707.021	24.8281	2.00265	104.302	2.5e-05	0.00146841	3.80029e-07	7.99971e-06
Nosip	555.523	634.804	593.738	636.148	647.947	591.699	646.128	636.606	617.943	537.071	506.252	506.427	478.034	515.954	469.161	483.841	541.892	463.1	505.859	518.493	506.306	549.877	543.172	597.744	23.6948	5.59644	71.7517	2.5e-05	0.00146841	1.54926e-07	4.37878e-06
Nudt18	638.463	609.412	741.928	533.891	591.566	609.07	572.201	473.111	488.55	439.675	508.073	502.756	590.454	608.744	543.746	664.746	640.817	835.935	632.934	706.485	671.964	678.332	629.006	690.63	22.534	21.3276	96.2785	2.401e-05	0.00146841	1.64032e-06	2.52035e-05
Ppp1r35	678.205	758.59	758.502	682.433	518.704	647.069	640.214	621.278	522.41	449.878	477.115	480.729	451.639	510.856	467.958	427.107	471.545	481.415	625.603	598.339	584.469	655.796	629.006	637.084	24.1889	2.79983	125.865	2.5e-05	0.00146841	2.43222e-08	1.05555e-06
Prex2	311.888	276.14	268.108	335.834	339.153	364.79	391.817	420.998	420.83	515.737	544.494	442.796	381.254	456.813	532.919	357.529	418.785	325.74	310.358	374.973	408.312	303.108	356.75	335.48	23.587	13.0269	89.4867	2.601e-05	0.00146841	2.4773e-08	1.05555e-06
Wrap73	367.181	431.666	425.073	342.293	288.844	308.335	286.84	293.268	280.554	320.017	315.952	340.881	391.029	406.849	378.938	449.587	408.892	460.484	461.871	418.433	421.144	406.774	497.572	460.056	23.7142	21.1813	83.2985	2.5e-05	0.00146841	4.71249e-08	1.75928e-06
Mthfr	250.547	173.513	273.958	79.653	102.353	104.226	68.0135	85.8345	94.324	153.979	117.458	154.183	323.577	315.079	253.828	426.037	516.611	442.169	480.199	466.947	426.977	394.379	474.772	547.477	25.2248	21.3245	217.629	2.601e-05	0.00146841	2.48428e-09	1.88142e-07
Zfp983	229.812	289.894	218.386	251.876	222.054	223.651	217.347	281.006	243.066	395.151	277.71	344.902	324.554	343.629	332.022	347.894	285.785	417.313	251.708	273.902	277.652	249.022	257.504	258.986	22.2028	15.5034	57.683	2.5e-05	0.00146841	9.67337e-05	0.000612859
Gm36393	290.289	216.891	263.233	69.9655	124.038	154.167	84.2776	52.1138	72.557	59.3654	45.5262	30.2423	222.887	167.226	257.437	290.091	456.156	245.94	230.935	272.891	299.817	409.027	250.798	360.614	23.3997	21.3131	154.053	2.5e-05	0.00146841	1.13405e-06	1.85554e-05
Smarcd1	217.717	173.513	182.314	111.945	96.2812	150.91	122.72	90.9436	107.626	163.255	105.621	115.9	257.102	276.331	215.333	289.02	348.438	287.802	303.026	378.005	405.978	329.025	301.762	364.985	25.1307	21.2687	134.268	2.601e-05	0.00146841	4.0311e-10	4.97742e-08
Cdkn2c	425.066	375.592	507.943	284.168	313.998	330.048	230.655	399.539	259.996	201.286	244.021	234.771	229.73	227.387	191.273	262.259	247.314	293.035	342.127	330.501	270.652	406.774	372.844	279.749	24.4093	2.0309	85.0534	2.5e-05	0.00146841	1.20638e-08	6.10791e-07
Sult1c2	147.736	176.687	211.562	242.188	197.767	243.194	202.562	345.382	303.53	320.017	226.721	185.999	170.098	150.911	182.852	95.2696	104.421	86.3407	123.41	168.788	141.159	154.371	151.552	156.266	22.8916	8.83836	81.1562	2.601e-05	0.00146841	1.21955e-08	6.10791e-07
Tspyl4	121.818	146.005	95.544	92.5697	70.2593	78.1694	72.4492	109.337	84.6498	86.2653	61.9157	83.0351	157.389	147.852	186.461	196.962	153.884	197.537	173.507	138.467	186.657	235.501	118.022	121.297	23.6226	19.8695	52.8173	2.601e-05	0.00146841	8.6798e-06	9.05467e-05
Zfp428	100.219	99.4526	104.318	53.8196	58.9831	92.2833	128.634	95.031	143.905	129.862	162.073	203.655	142.726	185.58	157.59	176.623	114.314	147.826	127.076	124.317	117.827	107.046	97.905	86.3287	23.1366	15.0521	36.8449	2.5e-05	0.00146841	1.49188e-07	4.26002e-06
Zc4h2	77.756	108.975	58.4963	61.3544	52.9113	34.7419	50.2709	45.9827	51.9992	54.7275	43.7052	44.2271	71.3629	76.4754	86.6143	93.1287	78.0412	92.8817	90.4192	81.8673	94.495	58.5934	97.905	86.3287	22.1417	20.0639	20.5809	2.5e-05	0.00146841	3.64911e-05	0.00028226
Samd10	58.749	67.7124	49.7219	47.3613	53.7787	51.0272	42.8781	48.0264	45.9527	53.7999	35.5105	43.8775	60.6096	53.0229	63.7578	94.1991	74.7437	87.6489	103.86	73.7816	71.1629	80.0026	88.5169	77.5866	24.8939	21.6618	20.2581	2.601e-05	0.00146841	6.85326e-07	1.27135e-05
Gm35337	43.1978	48.6683	47.772	20.4515	27.7568	31.4849	35.4853	26.5678	21.7671	13.9138	16.3894	26.2216	46.9235	52.0033	33.6834	65.2971	48.3636	32.7048	53.7628	52.5568	57.1636	60.847	48.2819	67.7516	23.6096	21.4401	17.7488	2.5e-05	0.00146841	1.03259e-06	1.72906e-05
4931403E22Rik	40.6059	33.8562	30.2231	40.9029	49.4417	43.4274	62.0993	47.0046	62.8827	55.6551	40.9736	49.6463	46.9235	32.6295	56.5399	27.8316	20.8843	13.0819	29.3251	14.1499	34.9981	27.0431	24.141	29.5048	23.3888	9.77434	14.8958	2.601e-05	0.00146841	3.37372e-07	7.38193e-06
Ccne2	23.3268	27.5082	38.9975	31.2154	45.9721	32.5706	57.6636	83.7908	71.3477	58.4378	110.174	84.084	46.9235	64.2393	54.134	40.6769	39.5702	37.9376	36.6564	41.439	37.3313	24.7895	34.8703	29.5048	23.4606	11.7135	22.4016	2.5e-05	0.00146841	2.4773e-08	1.05555e-06
Gm31036	32.8303	29.6242	23.3985	29.0626	29.4916	24.9708	23.6569	19.4149	33.8599	25.9724	33.6894	43.3531	57.6768	68.318	50.525	71.7198	74.7437	83.7243	48.8752	77.8245	66.4964	57.4667	53.6466	48.0818	24.6356	19.2635	24.9106	2.601e-05	0.00146841	4.89373e-08	1.75928e-06
Gm36787	25.9187	21.1601	19.4988	36.5973	58.1157	32.5706	59.1422	33.7207	55.627	44.524	34.5999	28.669	42.0357	24.4721	20.4506	16.0567	18.6859	10.4655	7.33129	11.1178	22.1655	23.6627	16.094	18.5771	23.3743	9.05711	17.6948	2.601e-05	0.00146841	4.78051e-07	9.81176e-06
Gm31718	23.3268	31.7402	29.2482	16.1459	20.8176	20.628	26.614	17.3713	12.0928	12.0586	13.6579	10.139	9.77574	12.2361	10.8268	16.0567	42.8677	44.4785	50.0971	38.4069	36.1647	33.8039	44.2584	33.8758	24.1682	22.8627	13.2412	2.601e-05	0.00146841	7.60164e-09	4.28065e-07
Gm40855	8.63955	10.5801	17.5489	3.22918	7.80659	3.25706	0	2.04368	0	3.71034	7.2842	3.14659	14.6636	11.2164	8.42084	22.4793	16.4876	22.2393	18.3282	20.2142	15.1659	29.2967	22.7998	14.206	24.7288	21.8061	10.5954	2.5e-05	0.00146841	2.2938e-08	1.05555e-06
H1f3	4.31978	6.34804	0.974939	2.15278	4.33699	2.17137	4.43566	5.10919	4.83713	15.7689	13.6579	17.6559	16.6187	14.2754	9.62382	23.5498	13.1901	22.2393	9.77505	13.1392	9.33283	3.38039	9.38815	6.55661	23.5374	16.633	6.48157	2.5e-05	0.00146841	6.48265e-07	1.23143e-05
Olfr20	6.91164	6.34804	16.5739	6.45835	1.7348	5.42843	7.39277	5.10919	1.20928	5.56551	0.910525	1.39849	8.79816	4.07869	4.81191	14.9862	8.79338	9.15735	20.772	15.1606	17.4991	12.3948	9.38815	13.1132	23.3877	21.7164	5.58483	2.601e-05	0.00146841	3.37372e-07	7.38193e-06
Gm35714	5.18373	2.11601	1.94988	5.38196	1.7348	3.25706	7.39277	6.13103	4.83713	11.131	9.10525	6.468	10.7533	11.2164	4.81191	3.21133	5.49586	3.92458	1.22188	3.03212	0	2.25359	2.68233	3.27831	23.1925	12.5166	3.45926	2.401e-05	0.00146841	1.77615e-05	0.000161045
Per3	272.146	439.072	321.73	1484.35	1715.71	1225.74	2352.38	2802.9	2389.54	1555.56	1465.03	1267.9	1185.8	1119.6	1415.9	442.094	279.19	323.124	157.623	178.895	152.825	84.5098	41.5761	119.112	23.7241	9.68217	1002.78	2.704e-05	0.00152268	8.18762e-15	4.54147e-11
Slc25a5	19826.9	21273.3	22071.6	21681.8	21258.2	22373.8	24412.4	21335	22027.1	25221	23547.1	25630.9	24471.6	26909.1	26037.2	23164.4	24663.2	29141.3	21221.6	22263.9	22635.6	20782.6	21417	19320.2	22.9962	14.8269	2794.58	2.809e-05	0.00154648	1.03259e-06	1.72906e-05
Xdh	4671.41	5683.61	3856.86	6458.35	5922.6	4452.4	5816.63	5964.47	6366.87	7877.05	6835.31	6713.78	6936.86	6041.56	5817.6	5723.67	5332.09	4763.13	4712.8	4567.39	4422.6	4804.66	4240.76	5113.06	23.0391	11.8539	1054.54	2.809e-05	0.00154648	3.14063e-06	4.13105e-05
Bach1	2089.04	1903.35	1906.98	3046.19	3050.64	3327.63	2481.01	2832.54	4113.98	1547.21	3396.26	2659.57	1830.99	1702.85	2057.09	2025.28	1533.35	1471.72	1636.1	1461.48	1469.92	1864.85	1809.23	1863.17	23.7348	8.22094	815.93	2.809e-05	0.00154648	1.83597e-07	4.7311e-06
Prkacb	1825.54	1873.73	1834.83	2201.22	2300.34	2200.68	2245.92	2694.59	2508.05	2442.33	2633.24	2326.91	2298.28	2102.56	2359.04	1836.88	1864.2	1569.83	1970.89	1902.15	1952.9	1958.37	1834.71	1996.49	22.68	10.2906	324.025	2.809e-05	0.00154648	4.24384e-05	0.00031996
Golga2	1530.93	1467.45	1374.66	1504.8	1648.06	1494.99	1468.2	1641.07	1405.19	1350.56	1289.3	1351.11	1278.67	1228.7	1164.48	1234.22	1302.52	1089.72	1377.06	1155.24	1270.43	1578.64	1412.25	1686.14	22.2001	5.54089	176.591	2.809e-05	0.00154648	1.36222e-05	0.000130668
Ubr7	1084.26	1078.11	1059.76	1077.47	1097.26	1096.54	946.275	1089.28	931.148	834.826	929.646	927.895	713.629	744.36	803.589	802.833	847.462	835.935	921.298	840.909	815.456	903.691	937.474	917.926	24.8838	4.77792	152.227	2.809e-05	0.00154648	2.10188e-10	2.7432e-08
Med6	661.79	607.295	642.485	587.71	500.489	593.87	569.244	546.684	518.782	540.782	551.778	548.906	519.092	537.367	553.369	569.477	643.016	605.693	607.275	575.093	647.465	694.107	698.747	627.249	24.7021	24.2474	61.6023	2.809e-05	0.00154648	5.25012e-06	6.20095e-05
Pm20d2	458.76	304.706	382.176	300.313	366.909	335.477	279.447	284.071	286.6	445.24	282.263	343.154	525.935	589.37	513.671	567.336	571.57	507.579	505.859	480.086	543.638	491.284	413.079	476.447	23.2992	19.0137	126.584	2.809e-05	0.00154648	9.04537e-10	8.80218e-08
Gm32064	111.45	113.207	136.491	179.757	219.452	254.05	196.648	194.149	210.415	165.11	136.579	144.044	64.5199	71.377	102.253	58.8745	65.9503	43.1704	97.7505	74.7923	107.328	118.314	155.575	118.019	22.2518	7.1659	77.7007	2.809e-05	0.00154648	2.48428e-09	1.88142e-07
Slc38a3	34994.5	38074.5	24192.1	62831.2	59953.7	49420.4	79703	71702.4	63407.5	60984	53828.4	44317.8	42512.7	34305.8	39451.6	39829.1	30603.2	29800.6	32856.4	23491.9	30369	36946.6	28497.1	32130.7	23.4606	9.15733	17268	2.916e-05	0.00159353	2.52577e-08	1.05555e-06
Lpgat1	8065.89	7892.73	7163.85	8453.99	9908.29	9326.04	9765.85	11033.8	9224.41	10144.1	11273.2	11331.6	9921.39	11350	12575.9	12152.8	10716.9	10058.7	9969.33	7736.97	8917.52	7903.35	8494.94	8664.56	24.4825	14.0567	1791.24	2.916e-05	0.00159353	6.73198e-07	1.25199e-05
Ciart	123.546	282.488	165.739	883.718	803.211	704.61	1820.1	1360.07	1204.44	1046.32	943.304	671.448	160.322	182.521	214.13	87.7765	65.9503	87.6489	34.2127	33.3533	41.9978	23.6627	22.7998	18.5771	23.6222	9.21844	585.259	2.916e-05	0.00159353	9.82514e-16	1.08995e-11
Acaa1a	5886.13	6287.73	7377.36	9739.2	10047.9	10512.7	10311.4	9176.11	9544.87	10355.5	10874.4	11057.3	11060.3	11266.4	11830.1	8742.32	8425.16	9263.31	7265.3	7777.39	7540.93	7283.62	7588.31	7618.78	25.5208	12.5366	2189.11	3.025e-05	0.00159799	5.13027e-08	1.75928e-06
Gldc	8919.48	9491.37	9206.34	5031.06	5102.9	4884.5	4678.15	3894.23	3298.92	5304.85	3935.29	3581.52	6697.36	6872.59	6266.31	7951.26	8104.2	7264.39	8677.8	7851.18	7701.92	8736.06	7093.42	9048.12	22.6443	21.2743	2407.76	3.025e-05	0.00159799	1.82635e-09	1.50636e-07
Iars2	3061.86	3130.64	3268.97	3261.47	3638.74	3247.29	3560.36	3489.58	3393.25	3537.81	3683.98	3270.18	2998.22	3108.98	3097.67	2693.24	2863.34	2723.66	2901.97	2723.86	2739.19	3210.24	2908.99	3287.05	22.1836	8.51527	369.029	3.025e-05	0.00159799	1.54926e-07	4.37878e-06
Pik3ap1	2216.05	2486.31	2772.72	3418.62	3206.77	3092.03	2662.88	3062.45	2972.42	2361.63	2178.89	2121.15	1632.55	1598.85	1396.66	1664.54	1737.79	1610.38	1897.58	1782.89	1510.75	2165.7	2182.07	2301.37	23.5747	6.3576	759.676	3.025e-05	0.00159799	2.78261e-11	7.3092e-09
Rnft1	2669.62	2771.98	2662.56	2358.38	2548.42	2917.24	2160.17	2382.93	2342.38	2096.34	2308.18	2362.22	2023.58	2229	2415.58	2331.43	2498.42	2349.51	2596.5	2497.46	2549.03	2654.73	2883.5	2739.57	23.9572	1.61091	269.108	3.025e-05	0.00159799	3.04146e-06	4.05777e-05
Dnajb12	1512.79	1429.37	1422.43	1497.26	1480.65	1626.36	1515.52	1469.4	1442.67	1357.06	1343.02	1261.96	1333.41	1305.18	1234.25	1287.74	1470.69	1183.91	1341.62	1306.85	1293.76	1481.74	1418.95	1424.97	23.4947	5.14894	118.247	3.025e-05	0.00159799	8.6886e-06	9.05467e-05
1810013L24Rik	1381.46	1144.76	1520.9	1601.67	1672.34	1962.92	1777.22	1723.84	1747.41	1186.38	1549.71	1218.43	1027.43	1068.62	1127.19	1072.59	926.602	914.427	1201.11	1176.46	1013.78	1311.59	1181.57	1155.06	23.5691	7.04925	329.272	3.025e-05	0.00159799	1.21955e-08	6.10791e-07
Tent4a	636.735	671.834	714.63	947.225	866.531	704.61	1015.77	869.585	736.453	1326.45	950.588	940.307	785.969	1027.83	846.896	674.38	680.388	588.687	687.919	780.266	685.963	649.035	586.089	615.229	23.6917	11.4604	173.318	3.025e-05	0.00159799	2.13505e-06	2.98867e-05
Magix	774.968	807.259	893.044	729.794	626.262	754.552	684.571	688.719	643.338	542.637	534.478	516.566	695.055	688.278	730.207	798.552	712.264	748.286	874.867	727.709	746.627	869.887	891.874	810.834	23.4752	23.2417	117.695	3.025e-05	0.00159799	2.52577e-08	1.05555e-06
Slc5a6	293.745	382.998	258.359	689.967	611.516	465.759	984.717	807.253	770.313	807.926	824.935	636.486	283.496	286.528	334.428	256.907	249.512	248.557	284.698	234.484	278.818	288.46	249.457	253.522	23.3567	9.45334	285.87	3.025e-05	0.00159799	4.53583e-08	1.75928e-06
Nelfa	419.882	459.175	328.554	363.821	337.418	314.849	379.988	272.831	282.972	426.689	361.478	390.352	436.975	450.695	400.591	504.18	578.165	438.245	503.415	570.039	548.304	492.41	517.689	490.653	25.2215	21.0747	110.212	3.025e-05	0.00159799	2.52577e-08	1.05555e-06
Ankrd9	93.3072	97.3366	87.7445	106.563	94.5464	87.9405	175.948	109.337	120.928	266.217	244.931	308.017	199.425	254.918	157.59	251.554	151.686	259.022	172.285	172.831	186.657	102.538	108.634	101.627	23.7251	15.3763	62.4826	3.025e-05	0.00159799	9.07166e-08	2.90599e-06
Sox7	57.0211	53.9583	63.371	78.5766	86.7398	71.6553	81.3205	76.6379	106.417	139.138	102.889	105.061	98.7349	95.8491	134.733	58.8745	67.0495	77.1834	68.4253	57.6103	90.9951	66.481	68.3994	67.7516	23.4634	12.5727	25.2212	3.025e-05	0.00159799	1.78787e-06	2.67661e-05
Itpka	75.1641	62.4224	91.6442	63.5071	70.2593	94.4547	68.0135	63.354	65.3013	30.6103	81.0367	50.5203	31.2824	32.6295	34.8863	31.0429	42.8677	22.2393	58.6503	59.6317	40.8312	57.4667	68.3994	60.1023	24.0478	4.78464	23.2938	3.025e-05	0.00159799	5.44457e-06	6.33781e-05
Mgrn1	2216.91	2238.74	2393.47	2746.95	2712.36	2459.08	2713.15	2377.82	2405.26	2398.73	2448.4	2147.55	2018.69	1915.96	1853.79	1863.64	2031.27	1729.43	2014.88	1941.57	1742.91	2145.42	1887.02	2109.04	24.2132	7.11559	375.136	3.136e-05	0.00162566	1.01333e-07	2.95051e-06
Pmm2	2014.74	1925.57	1889.43	2147.4	2132.93	2135.54	2362.73	2251.11	2208.15	2163.13	2203.47	2288.62	1971.77	2252.45	2302.5	2002.8	2159.87	2273.64	2042.98	2025.46	2032.22	1985.42	1994.31	2016.16	24.6219	12.0506	147.182	3.136e-05	0.00162566	4.40102e-05	0.000327121
Ywhah	1572.4	1615.58	1534.55	1755.6	1543.1	1570.99	1687.03	1477.58	1569.65	2163.13	2068.71	2110.84	2182.92	2018.95	2024.61	1995.31	1904.87	2311.58	1997.78	1875.87	1786.07	1802.88	1730.1	1725.48	23.6025	16.3945	256.646	3.136e-05	0.00162566	1.02443e-06	1.72906e-05
Pycrl	1217.31	1093.98	1089.98	1078.55	1001.85	1069.4	1323.31	1011.62	1032.73	1249.46	1293.86	1315.1	1267.91	1550.92	1528.98	1409.78	1332.2	1949.21	1291.53	1267.43	1345.1	1036.65	1186.93	1056.71	22.5777	16.8053	220.198	3.136e-05	0.00162566	2.76393e-05	0.000228392
Anks1	473.447	505.727	432.873	573.717	624.527	535.243	718.577	633.54	591.339	734.647	664.683	513.943	568.948	554.701	558.181	543.786	632.024	477.49	437.433	459.872	461.975	508.185	486.843	484.096	23.6986	10.8588	86.7961	3.136e-05	0.00162566	8.95704e-06	9.24774e-05
Dcdc2a	159.832	120.613	202.787	120.556	156.132	150.91	107.934	135.905	118.51	85.3377	54.6315	106.11	183.784	132.557	137.139	194.821	193.454	164.832	206.498	204.163	199.489	181.414	202.516	241.502	23.8957	22.4054	47.7546	3.136e-05	0.00162566	2.49213e-09	1.88142e-07
Gm13528	63.0687	57.1323	71.1705	38.7501	45.1047	58.627	31.0496	23.5023	25.3949	16.6965	31.8684	17.3063	27.3721	26.5115	21.6536	57.804	30.7768	49.7113	39.1002	39.4176	54.8304	66.481	54.9877	43.7107	23.5216	0.955504	17.9652	3.136e-05	0.00162566	5.85353e-07	1.14425e-05
Gm46516	22.4628	20.1021	15.599	8.61114	5.20439	16.2853	2.95711	10.2184	9.67426	5.56551	6.37367	8.04129	23.4618	15.2951	8.42084	26.7611	18.6859	30.0884	21.9939	22.2356	31.4983	23.6627	16.094	16.3915	22.1912	20.2972	9.87175	3.136e-05	0.00162566	8.08119e-06	8.85857e-05
Anp32a	8912.56	8832.24	8574.58	6915.82	6789.99	8985.14	7144.38	5543.48	5804.56	5226.01	4293.12	5038.05	8577.23	8846.67	8349.86	10265.6	9161.6	10139.8	10192.9	10734.7	11047.7	9788.49	9284.88	9416.39	22.4879	21.0597	2270.44	3.249e-05	0.00166865	1.03252e-11	3.36891e-09
Zfand1	1268.29	1366.94	1252.8	1112.99	1079.04	1312.59	1228.68	1206.79	1062.96	947.063	860.446	972.122	804.543	837.15	915.466	789.988	879.338	873.873	1061.82	1052.15	1082.61	1031.02	1080.98	1176.91	24.3022	3.79818	195.679	3.249e-05	0.00166865	5.06667e-08	1.75928e-06
Gm32262	205.621	146.005	221.311	144.237	156.999	112.911	106.456	124.664	111.254	126.151	102.889	78.6648	104.6	92.7901	109.471	117.749	142.892	133.436	123.41	112.189	145.826	193.809	168.987	194.513	23.6687	1.69659	44.8853	3.249e-05	0.00166865	5.83003e-07	1.14425e-05
Lag3	78.6199	50.7843	64.3459	36.5973	32.0937	36.9133	60.6207	36.7862	37.4878	56.5826	34.5999	38.808	63.5423	104.007	83.0054	148.792	124.207	163.524	97.7505	100.06	104.994	75.4954	104.611	51.3601	23.6691	19.1003	40.3435	3.249e-05	0.00166865	1.11702e-08	6.10791e-07
Abcc2	17867.5	17643.3	16912.3	19455.8	21614.7	16837.9	20098	20128.2	21347.5	19421.8	20591.5	15498.5	15623.6	14688.4	15894.9	10090	12286.5	8334.5	12174.8	11188.5	11787.4	15315.4	12696.8	18030.7	23.4173	7.96137	4211.38	3.364e-05	0.00169245	9.07166e-08	2.90599e-06
Hsd3b7	25609.4	21841.5	20965.1	24684.9	23856.1	25333.4	21656.4	17417.2	15503	10754.4	11583.7	11306.1	15228.6	13812.5	15073.3	19028.2	20702.9	20940.2	26428.1	21866.7	25518.3	27615.5	28619.1	27560.7	23.0867	1.33219	7061.56	3.364e-05	0.00169245	6.22465e-11	1.23309e-08
Cyc1	8122.91	9155.99	8810.52	9424.89	9118.09	10265.2	10826	9862.79	9463.84	10274.9	10572.1	10451.8	10305.6	11138.9	11148	10471.1	10574	11530.4	9805.59	9889.77	10123.8	9546.22	10030.6	8916.99	25.503	15.4848	994.688	3.364e-05	0.00169245	1.56637e-07	4.41589e-06
Shpk	2491.65	2705.32	2270.63	2499.38	2498.11	2440.62	3338.58	2743.64	2693.07	3200.17	2767.09	2594.19	2698.1	2567.53	2730.76	2371.03	2114.81	2146.74	2234.82	1984.02	2257.38	2254.72	1935.3	2387.7	23.616	10.5134	372.841	3.364e-05	0.00169245	1.72744e-06	2.62872e-05
Pbrm1	1961.18	1745.71	2039.57	1780.35	2021.91	1931.43	1846.71	2063.09	2084.8	1670.58	1717.25	1563.51	1480.05	1375.54	1519.36	1502.9	1576.21	1194.38	1654.43	1624.21	1677.58	1689.07	1771.68	1801.97	23.2539	5.54726	266.6	3.364e-05	0.00169245	7.60164e-09	4.28065e-07
Efhd2	1527.47	1954.14	1954.75	2357.3	1889.19	1626.36	2707.23	2906.11	2700.33	2880.15	3175	2758.86	1864.23	1774.23	1681.76	1387.3	1400.35	1622.16	1241.43	1292.69	1079.11	1016.37	1107.8	1072.01	24.1165	10.3546	869.695	3.364e-05	0.00169245	5.9941e-11	1.23309e-08
Ppp2r1b	1151.65	1074.93	1222.57	1085	1112.01	1250.71	1021.68	818.493	915.427	898.829	967.888	902.023	1018.63	1041.09	1041.78	1155.01	1046.41	1050.48	1243.88	1184.55	1154.94	1342.02	1259.35	1311.32	24.7058	24.4585	162.738	3.364e-05	0.00169245	1.02414e-09	9.79422e-08
P2ry1	412.971	516.307	374.376	498.37	379.053	479.873	578.115	859.366	928.729	657.657	844.967	811.646	514.204	629.138	684.494	489.193	347.339	398.999	489.974	384.069	414.144	342.546	450.631	327.831	23.6093	11.2223	195.345	3.364e-05	0.00169245	3.1541e-06	4.13105e-05
Ccdc151	97.627	172.455	103.344	93.6461	92.8116	110.74	161.162	89.9218	88.2776	191.082	114.726	127.087	204.313	224.328	244.204	252.625	217.636	249.865	151.513	172.831	171.491	188.175	132.775	173.75	23.6068	17.768	68.4692	3.364e-05	0.00169245	1.10706e-06	1.81602e-05
Lsr	5654.59	5792.58	4995.59	5020.29	5042.19	5626.02	5679.13	4609.51	4972.57	5843.78	5696.24	5363.89	7298.56	7606.75	6653.67	9294.67	9160.5	8649.77	7542.67	7419.6	7056.79	7315.17	6536.84	5856.15	23.9821	18.7291	1457.16	3.481e-05	0.00171629	5.13466e-10	5.2742e-08
Zfp512b	1096.36	1045.31	1275.22	892.329	1129.35	1096.54	1048.3	991.183	958.961	734.647	954.23	904.296	877.861	723.967	774.717	719.339	884.834	695.958	975.061	844.952	891.286	1022	1008.56	1023.92	24.6159	3.70361	174.32	3.481e-05	0.00171629	9.07166e-08	2.90599e-06
Dis3l	1030.7	1200.84	990.538	1046.25	1080.78	1131.28	1082.3	968.703	940.822	868.219	943.304	846.084	853.422	884.055	913.059	996.584	1015.63	909.194	1120.46	1014.75	1083.78	1103.13	1164.13	1077.47	22.6739	2.36957	116.671	3.481e-05	0.00171629	3.42543e-05	0.000269312
Laptm4b	1208.67	1168.04	1276.19	1159.27	1095.52	1189.91	1052.73	1022.86	966.217	1011.07	977.904	1010.23	1090.97	1004.38	911.857	1060.81	982.66	1064.87	1234.1	1134.01	1060.44	1147.08	1089.03	1162.71	23.8766	1.57326	109.855	3.481e-05	0.00171629	8.37829e-06	8.99555e-05
Galnt11	508.87	494.089	461.146	566.182	603.709	578.67	786.591	682.588	743.709	720.733	666.504	615.159	614.894	626.078	712.162	624.069	602.346	638.398	497.305	516.471	515.639	498.044	564.63	525.622	24.1064	12.0707	96.8745	3.481e-05	0.00171629	4.51524e-08	1.75928e-06
Tnxb	198.71	128.019	208.637	289.55	318.335	246.451	236.569	305.53	328.925	371.034	327.789	281.271	253.192	213.111	214.13	209.807	214.339	136.052	189.392	146.553	159.825	110.426	127.411	241.502	23.2499	10.1582	81.6956	3.481e-05	0.00171629	1.14181e-05	0.000112542
Gm36028	152.92	119.555	116.993	144.237	130.11	125.939	97.5846	96.0528	123.347	115.02	145.684	162.224	197.47	211.072	226.16	222.653	261.603	346.671	232.157	210.227	242.654	153.244	171.669	178.121	23.6858	18.5843	75.3322	3.481e-05	0.00171629	2.6915e-09	1.88142e-07
Ift81	165.879	140.715	147.216	119.48	130.977	137.882	122.72	115.468	105.208	113.165	92.8735	101.915	153.479	114.203	111.877	181.976	184.661	171.373	162.51	176.874	158.658	153.244	164.963	161.73	23.0234	21.5208	29.2332	3.481e-05	0.00171629	4.17964e-10	5.00084e-08
Gm9755	50.1094	70.8864	55.5715	57.0488	58.1157	56.4557	68.0135	57.223	56.8363	62.1482	64.6472	58.212	79.1835	72.3967	80.5995	83.4947	78.0412	77.1834	69.6472	75.8031	67.663	78.8758	67.0582	61.195	24.2435	18.4565	10.5994	3.481e-05	0.00171629	1.1841e-05	0.000116041
Hlf	1694.22	1809.19	1828.98	2415.42	2447.8	2314.68	2834.39	2536.2	2630.19	3074.01	2399.23	2428.99	2279.7	2309.56	2284.45	1852.94	1874.09	1373.6	1825.49	2233.66	1895.73	1520.05	1279.47	1580.14	24.0648	10.5613	626.708	3.6e-05	0.00174777	2.6915e-09	1.88142e-07
Arsa	1585.36	1834.58	1996.67	1516.64	1908.28	1939.04	1993.09	1581.81	1678.48	1202.15	1265.63	1090.12	1184.82	1112.46	1026.14	976.246	1017.83	936.666	1168.12	1170.4	1166.6	1558.36	1169.49	1404.21	25.0969	5.04989	427.716	3.6e-05	0.00174777	1.26288e-08	6.22177e-07
Brd8	868.275	748.01	820.898	781.461	833.57	744.78	672.742	747.986	666.315	597.364	610.052	571.282	680.391	572.036	550.963	720.409	760.627	578.221	795.444	690.313	762.959	807.913	783.24	733.248	22.9297	2.14168	112.773	3.6e-05	0.00174777	1.91578e-06	2.77201e-05
Lipg	133.049	211.601	74.0953	451.008	515.235	521.129	1493.34	535.443	666.315	1749.42	827.667	589.811	496.607	565.918	483.597	274.034	248.413	166.141	307.914	351.726	281.152	214.091	183.739	248.059	23.5276	10.9728	396.444	3.6e-05	0.00174777	8.32011e-08	2.78849e-06
Stk11ip	244.499	295.184	261.284	264.793	289.711	235.594	252.833	298.377	251.531	233.751	153.879	162.574	193.56	166.207	191.273	172.342	216.537	149.134	211.385	189.002	239.154	252.403	242.751	262.264	22.8074	4.58088	46.9746	3.6e-05	0.00174777	7.17592e-05	0.000484469
Cdca7	62.2048	99.4526	67.2708	93.6461	56.3809	57.5413	72.4492	61.3103	72.557	136.355	98.3367	142.82	101.668	150.911	114.283	185.187	106.62	137.36	129.519	127.349	145.826	54.0863	89.858	80.8649	23.2235	17.1811	37.4686	3.6e-05	0.00174777	0.000117451	0.000725467
LOC118567738	2.59187	5.29003	0.974939	1.07639	0	1.08569	0	3.06552	0	2.78275	1.82105	6.64281	6.84301	5.09836	6.01488	6.42267	7.69421	7.84916	6.1094	6.06424	2.33321	3.38039	1.34116	2.18554	22.0732	17.2147	3.21937	3.6e-05	0.00174777	3.83156e-06	4.75186e-05
Pgm1	9500.05	9951.61	9377.93	10826.4	10963	10788.5	12400.6	10378.8	11343.1	12713.5	11587.3	11834.7	12774	12731.6	12729.9	10010.8	10512.5	10298.1	10083	9314.68	10119.1	10360.9	9459.23	10598.8	23.5563	12.2864	1274.37	3.721e-05	0.00177926	4.40068e-07	9.16787e-06
Wwp1	5321.1	4715.53	5214.95	4972.93	5348.38	5592.37	5492.83	6161.69	6444.27	6191.62	6899.05	6534.95	6101.04	6798.15	7060.27	5465.69	5587.09	5035.23	5389.72	5656.93	5415.38	4829.45	5154.1	5083.56	23.4806	12.9717	782.642	3.721e-05	0.00177926	1.06753e-06	1.76251e-05
Narf	2159.02	2624.91	1877.73	3219.49	3357.7	3398.2	4236.06	4356.1	3993.05	2488.71	3708.57	2846.27	1941.46	1916.98	2409.56	1980.32	1830.12	1845.86	1830.38	1551.44	1583.08	1917.81	1880.31	1975.73	23.689	8.71208	992.093	3.721e-05	0.00177926	2.13865e-11	6.24344e-09
Mmaa	968.494	1080.22	811.149	1079.62	1090.32	1101.97	1218.33	1088.26	1198.4	1229.98	1350.31	1394.99	1382.29	1589.67	1496.5	1684.88	1476.19	1698.03	1543.24	1327.06	1472.26	1229.34	1333.12	1223.9	25.5455	17.4756	272.36	3.721e-05	0.00177926	8.18032e-11	1.36464e-08
Fam102a	283.377	278.256	291.507	999.968	1076.44	884.834	1469.68	1147.53	1291.51	1562.98	1436.81	1443.24	1203.39	1211.37	1304.03	883.117	690.28	749.594	623.159	784.309	744.293	758.334	623.641	615.229	23.0308	11.7175	427.492	3.721e-05	0.00177926	4.94449e-10	5.2742e-08
Stk35	398.283	372.418	450.422	618.926	619.322	581.928	965.496	836.886	949.287	678.992	772.125	632.99	585.567	539.406	543.746	454.939	395.702	298.268	362.899	455.829	405.978	376.35	358.091	375.912	23.5503	9.74721	206.05	3.721e-05	0.00177926	5.82463e-09	3.41881e-07
Fam222a	119.226	58.1903	118.942	43.0557	62.4527	53.1986	102.02	79.7034	60.4641	119.658	111.084	58.3868	198.447	170.285	192.476	336.12	442.966	273.412	265.148	348.694	230.988	245.642	170.328	215.275	25.0232	20.0402	118.522	3.721e-05	0.00177926	4.19234e-10	5.00084e-08
Psen2	8935.89	8373.06	6472.62	6545.54	6130.77	7414.15	6372.57	5075.47	4800.85	5518.2	4006.31	4331.28	10604.7	10452.6	9490.29	11399.2	11377.5	12439.6	11928	10178.8	12020.7	11575.6	9720.76	10616.2	23.6639	20.5326	3284.26	3.844e-05	0.00178798	8.07623e-10	8.14488e-08
Tars	6941.02	6332.17	5531.8	5259.25	5252.97	5319.86	4407.57	4024	3889.05	5086.87	5363.9	5472.1	7547.85	7594.52	7523.42	9570.85	10745.5	9131.18	9179.99	7941.13	10070.1	9207.06	9208.43	9728.92	24.9495	21.123	2735.55	3.844e-05	0.00178798	2.80445e-09	1.92639e-07
Optn	4369.89	4196.05	4565.64	4495.01	5215.67	4794.39	5488.4	5110.22	5521.58	4572.99	5111.69	4701.19	4417.65	4553.85	4751.76	4419.87	4147.18	4373.29	4408.55	3970.06	4151.94	4239.01	4192.48	4497.84	23.4346	9.23405	397.103	3.844e-05	0.00178798	1.95039e-07	4.85322e-06
Fam91a1	4759.53	4967.34	4993.64	4893.28	5335.37	5271	5179.38	5804.04	5611.07	4788.19	5464.06	4774.08	3990.45	4011.39	4737.32	3774.39	4183.45	3411.77	4265.59	4349.07	4268.6	4613.11	4663.23	4928.39	22.2791	7.29028	739.63	3.844e-05	0.00178798	2.10188e-10	2.7432e-08
Ttc23	1393.56	1352.13	1436.08	1652.26	1605.55	1731.67	2472.14	2050.83	2359.31	2748.43	2060.52	2445.25	2558.31	2686.84	2541.89	2420.28	2346.73	2305.04	2150.51	2306.43	2360.04	1663.15	1735.47	1647.89	25.0972	15.0696	566.116	3.844e-05	0.00178798	4.19234e-10	5.00084e-08
Xpa	869.139	822.071	1159.2	756.704	738.156	942.375	776.241	864.476	783.615	497.185	549.957	571.631	478.034	515.954	567.805	479.559	600.148	624.008	651.263	698.399	640.466	828.196	734.958	712.485	24.3409	3.71568	198.011	3.844e-05	0.00178798	5.13027e-08	1.75928e-06
Mospd1	728.314	762.822	713.655	695.349	666.162	728.495	690.485	794.99	737.662	600.147	636.457	657.988	494.652	573.056	584.647	568.406	566.074	589.995	606.053	705.474	612.467	667.064	759.099	679.702	22.7194	4.93165	89.5384	3.844e-05	0.00178798	1.77894e-06	2.67661e-05
2510009E07Rik	433.706	446.479	485.519	360.591	435.434	364.79	325.282	392.386	442.597	567.682	490.773	499.609	522.024	646.472	541.34	510.602	646.313	746.978	576.728	505.354	541.304	469.874	547.195	554.034	23.6116	18.2184	111.077	3.844e-05	0.00178798	1.52073e-06	2.34797e-05
Csrnp1	400.875	342.794	572.289	534.967	558.605	872.891	686.049	499.679	800.545	515.737	488.952	532.998	313.801	288.567	507.656	256.907	226.429	234.167	322.577	319.384	186.657	385.365	240.068	214.183	24.5853	7.96517	208.745	3.844e-05	0.00178798	2.54412e-06	3.49729e-05
S1pr2	242.772	222.181	253.484	216.355	235.065	256.222	241.004	211.521	211.625	253.231	252.215	238.442	355.837	291.626	360.893	321.133	335.248	370.219	333.574	347.683	295.151	353.814	287.009	257.893	24.2061	19.0208	61.6539	3.844e-05	0.00178798	5.85353e-07	1.14425e-05
Large1	237.588	246.515	321.73	299.237	299.252	311.592	277.968	283.049	252.74	243.955	263.142	237.568	234.618	218.21	211.724	192.68	204.446	192.304	234.601	252.677	211.155	281.699	289.692	302.697	22.2089	5.68305	44.6462	3.844e-05	0.00178798	2.52577e-08	1.05555e-06
Gm10030	132.185	133.309	160.865	123.785	130.11	94.4547	116.806	97.0747	123.347	149.341	167.536	164.322	175.963	180.482	157.59	187.328	182.463	163.524	174.729	190.013	188.99	126.201	155.575	131.132	22.6691	17.8942	35.5464	3.844e-05	0.00178798	1.69608e-06	2.60421e-05
Dlg2	9.50351	7.40604	9.74939	12.9167	8.67398	8.68549	11.8284	16.3494	16.93	29.6827	30.9578	24.9979	14.6636	31.6098	21.6536	22.4793	8.79338	11.7737	10.9969	16.1713	18.6657	2.25359	9.38815	9.83492	23.7159	13.6568	6.84402	3.844e-05	0.00178798	1.35887e-05	0.000130403
Ndfip1	14425.5	14646	14791.8	16285.8	15529	17670.6	16687	18161.1	16826	15788.4	17760.7	18029.3	15669.5	17409.9	18720.7	13309.9	14078.2	14942.2	14961.9	15627.6	14663	13572.3	14266	13847.6	23.7527	10.8086	1681.46	3.969e-05	0.00179349	1.0862e-05	0.000108291
Cdv3	5747.03	5592.62	5762.86	6237.69	6185.42	6083.1	6660.89	6553.05	6522.87	6866.91	7686.65	7340.83	5588.79	5918.18	6372.17	5182.02	5490.37	5235.39	5048.81	5361.8	5415.38	5591.17	5529.62	5660.54	23.0472	10.3783	756.541	3.969e-05	0.00179349	1.54611e-12	1.00893e-09
Mfsd4b1	2216.05	2426.01	2514.37	2680.22	2590.05	2582.85	2878.75	2771.23	2702.75	2979.4	2978.33	2774.6	2936.63	2837.75	3054.36	2439.54	2370.91	2148.05	2387.55	2302.39	2365.87	2503.74	2230.36	2545.06	23.0763	11.4298	276.911	3.969e-05	0.00179349	2.68421e-07	6.46628e-06
Bfar	2407.84	2304.34	2486.09	2858.9	2989.05	3138.72	3065.04	3116.61	2921.63	2521.17	2745.23	2639.64	2004.03	2085.23	2359.04	2018.86	1989.5	2191.22	1975.78	2165.95	2127.89	2229.93	2065.39	2194.28	24.1589	7.96166	478.63	3.969e-05	0.00179349	2.38555e-08	1.05555e-06
Plcg1	1187.08	1282.3	1284.97	1379.93	1632.44	1341.91	1826.02	1854.64	1778.86	1512.89	1821.05	1565.78	1147.67	1415.3	1447.18	1143.23	1250.86	1006	1379.5	1081.46	1200.44	1334.13	1211.07	1332.09	22.7038	9.39818	263.444	3.969e-05	0.00179349	1.9203e-06	2.77201e-05
Dhx40	1950.81	2078.98	2292.08	1942.89	2080.02	2278.85	1746.17	2043.68	1965.08	1552.78	1699.04	1596.37	1578.78	1642.69	1814.09	1498.62	1743.29	1772.6	1643.43	1733.36	1612.25	2045.14	1811.91	2157.12	24.8496	3.82014	244.774	3.969e-05	0.00179349	0.000175937	0.00100892
Stx4a	1428.12	1535.17	1360.04	1385.32	1308.04	1479.79	1213.89	1136.29	1174.21	954.484	895.956	976.143	1282.58	1185.88	1202.98	1435.47	1364.07	1661.4	1517.58	1511.01	1642.58	1700.34	1723.4	1717.83	23.7363	23.4376	311.485	3.969e-05	0.00179349	2.13865e-11	6.24344e-09
Zfp946	1092.9	1126.78	1157.25	1024.72	1024.4	1121.51	912.268	1158.77	1094.4	899.757	957.872	918.456	860.265	989.082	978.02	1021.2	1007.94	953.673	1080.14	1164.34	1114.11	1118.91	1095.73	1116.81	22.4624	2.11269	95.4165	3.969e-05	0.00179349	5.72528e-05	0.000400715
Zfyve19	876.915	991.352	1040.26	839.586	801.476	923.918	897.483	816.449	807.801	787.519	820.383	807.8	730.247	700.514	661.637	650.83	700.173	849.017	877.311	756.009	774.625	920.593	895.898	929.946	24.4149	3.13235	132.261	3.969e-05	0.00179349	2.13505e-06	2.98867e-05
Dtx4	679.933	506.785	516.717	340.14	375.584	409.303	180.384	216.63	155.998	241.172	219.436	202.256	730.247	800.442	582.241	828.524	984.858	833.319	968.952	1147.15	1066.28	1253	1131.94	1046.87	25.1178	21.9643	463.821	3.969e-05	0.00179349	3.27669e-12	1.454e-09
R3hcc1	653.15	750.126	650.284	724.412	665.295	763.237	686.049	693.828	599.804	490.692	573.631	605.894	479.989	467.01	526.904	502.039	522.107	549.441	689.141	508.386	598.468	663.683	606.206	575.889	23.3898	4.59227	105.197	3.969e-05	0.00179349	5.85353e-07	1.14425e-05
Gm44507	57.0211	44.4363	18.5238	57.0488	45.1047	46.6845	102.02	25.546	54.4177	96.4688	86.4998	90.0275	95.8022	163.148	132.327	158.426	171.471	230.242	112.413	76.8138	95.6616	81.1294	72.4229	63.3806	24.0955	17.154	48.9014	3.969e-05	0.00179349	5.07498e-08	1.75928e-06
Gm46845	49.2455	50.7843	36.0727	33.3682	36.4307	40.1704	47.3137	35.7644	53.2084	50.0896	37.3315	46.4997	81.1386	67.2983	91.4262	81.3538	80.2396	68.026	61.0941	79.8459	100.328	76.6222	59.0112	33.8758	23.5156	18.6908	21.0288	3.969e-05	0.00179349	2.79882e-05	0.000230332
Gm36445	43.1978	41.2622	71.1705	52.7432	52.9113	60.7984	31.0496	33.7207	42.3249	12.9862	30.9578	26.9209	22.4842	22.4328	28.8714	27.8316	52.7603	20.9311	32.9908	34.364	30.3317	54.0863	45.5996	48.0818	24.1715	3.04933	15.7247	3.969e-05	0.00179349	1.3727e-05	0.000131559
Atf5	11676.4	9044.89	10382.1	7429.26	7191.6	7801.74	5989.62	5081.6	4716.2	3632.42	4746.56	4237.76	6630.88	6040.53	5210.09	6569.32	8720.83	7760.2	9049.25	7459.02	8453.22	9353.54	8253.53	8192.49	22.9716	0.319501	2263.47	4.096e-05	0.00183222	5.60891e-09	3.41881e-07
Ube2f	1690.76	1790.15	1488.73	1743.76	1572.59	1620.93	1759.48	1474.51	1451.14	2029.55	2084.19	2225.17	1916.04	2242.26	2202.65	2028.49	1896.07	2302.42	1988	1878.9	1812.9	1678.93	1853.49	1742.97	23.0005	16.2563	252.706	4.096e-05	0.00183222	3.40215e-06	4.34562e-05
Rere	696.348	611.528	593.738	650.141	730.349	644.897	674.221	715.287	778.778	723.516	670.146	688.055	656.929	564.898	484.8	565.195	578.165	358.445	447.208	529.611	520.306	570.159	544.513	545.292	23.6491	8.38349	116.691	4.096e-05	0.00183222	1.95039e-07	4.85322e-06
Gm35591	206.485	284.604	292.482	83.9586	138.784	160.681	102.02	94.0092	82.2312	33.393	31.8684	37.9339	37.1478	20.3934	37.2923	46.0291	85.7354	45.7867	113.635	73.7816	111.994	196.063	170.328	179.214	24.3543	2.24199	86.6163	4.096e-05	0.00183222	4.09016e-11	9.26003e-09
Srms	32.8303	29.6242	19.4988	5.38196	11.2762	19.5423	5.91422	9.19655	3.62785	12.0586	23.6736	13.8101	32.2599	38.7475	28.8714	93.1287	31.876	65.4096	59.8722	19.2034	37.3313	21.4091	49.6231	33.8758	23.0672	19.2539	20.6471	4.096e-05	0.00183222	6.07033e-07	1.16005e-05
Nfic	2023.38	1640.97	2006.42	2313.17	2611.74	2100.8	2438.14	1994.63	2431.87	3918.12	3176.82	3058.84	3860.44	3744.24	3356.31	2946.93	3815.23	2195.15	2965.51	2531.82	2757.85	2563.46	2313.51	2557.08	23.8738	15.4115	737.842	4.225e-05	0.00185992	2.13505e-06	2.98867e-05
Fastk	1295.07	1413.5	1380.51	1474.66	1555.24	1461.33	1701.82	1586.91	1671.23	1588.95	1613.45	1497.25	1163.31	1281.73	1365.38	1283.46	1227.78	1297.73	1295.19	1185.56	1271.6	1344.27	1274.11	1242.48	23.3035	8.89421	186.932	4.225e-05	0.00185992	6.98132e-07	1.28118e-05
Cuta	1193.99	1320.39	1335.67	1337.96	1174.46	1333.22	1556.92	1283.43	1333.84	1453.53	1442.27	1490.96	1503.51	1619.24	1561.46	1446.17	1516.86	1556.75	1414.94	1502.92	1503.75	1338.63	1337.14	1241.38	23.9299	15.9148	141.691	4.225e-05	0.00185992	1.06753e-06	1.76251e-05
Scyl3	927.024	960.67	997.362	1119.45	1061.7	1034.66	1094.13	1070.89	980.728	809.781	977.904	952.893	722.427	775.97	830.054	837.088	844.164	740.437	918.855	885.38	909.951	951.017	962.956	956.173	22.2637	6.10655	131.085	4.225e-05	0.00185992	5.99702e-10	6.07561e-08
Hikeshi	920.112	938.451	821.873	750.245	758.974	1036.83	842.776	744.92	730.407	756.909	854.983	961.809	1051.87	1081.87	1082.68	1194.62	1212.39	1497.88	1118.02	1158.27	1053.44	904.818	1023.31	924.482	23.2932	18.5617	208.491	4.225e-05	0.00185992	6.04036e-09	3.46298e-07
Xrcc1	485.543	462.349	466.996	391.807	438.904	485.301	402.167	369.906	400.272	351.554	365.12	338.783	422.312	385.436	376.532	424.967	483.636	442.169	552.29	451.786	438.643	460.86	427.832	484.096	22.111	0.313697	54.1505	4.225e-05	0.00185992	1.78787e-06	2.67661e-05
Rslcan18	132.185	131.193	129.667	133.473	135.314	165.024	133.07	145.101	155.998	173.458	138.4	185.824	192.582	191.698	187.664	181.976	181.363	187.072	150.291	205.174	157.492	121.694	144.846	162.822	23.7111	16.3463	28.0199	4.225e-05	0.00185992	6.98132e-07	1.28118e-05
Rasl2-9	42.3338	85.6985	77.9951	38.7501	48.5743	48.8559	44.3566	37.808	58.0456	32.4654	34.5999	29.3682	31.2824	23.4524	15.6387	29.9724	30.7768	37.9376	40.3221	41.439	43.1644	54.0863	50.9642	50.2674	24.3952	2.84258	17.8976	4.225e-05	0.00185992	4.94026e-08	1.75928e-06
Def8	2008.7	2212.29	1728.57	1739.45	1740.87	1889.09	1970.91	1617.57	1561.18	1644.61	1565.19	1438.17	1806.56	1905.77	1892.28	2111.99	1981.81	1998.92	2051.54	1880.93	2012.39	2078.94	2104.29	2083.91	23.3093	21.8991	213.232	4.356e-05	0.00188395	6.28125e-06	7.12121e-05
Oxa1l	1930.08	2099.08	2216.03	1966.57	1964.66	1993.32	1973.87	1822.96	1735.32	1767.98	1675.37	1523.65	1416.5	1503	1503.72	1744.83	1743.29	1657.48	1827.93	1576.7	1760.41	1998.94	1815.94	1794.33	24.4076	3.49095	258.47	4.356e-05	0.00188395	1.20638e-08	6.10791e-07
Atp6v1c1	1784.07	1715.03	1769.51	1929.97	1821.54	1974.86	2103.98	2135.64	2031.6	1772.61	2041.4	1851.07	1448.76	1609.04	1673.34	1453.66	1509.16	1550.21	1628.77	1599.95	1499.09	1690.2	1909.82	1623.85	22.2425	7.89856	271.658	4.356e-05	0.00188395	1.11056e-09	1.01399e-07
Oxnad1	1227.68	1342.61	1150.43	1259.38	1259.46	1313.68	1475.6	1233.36	1329	1574.11	1476.87	1511.94	1596.38	1836.43	1693.79	1809.05	1710.31	2072.18	1755.84	1404.88	1668.24	1549.35	1728.76	1477.42	25.1973	18.0324	285.546	4.356e-05	0.00188395	4.71249e-08	1.75928e-06
Rai14	1722.73	1396.57	1389.29	1174.34	1334.06	1206.2	915.225	1018.77	811.429	993.443	1119.94	1107.43	1177.98	1273.57	1181.32	1927.87	1641.06	1653.56	1548.12	1411.96	1942.4	1391.59	1726.08	1308.04	22.0895	20.6264	388.724	4.356e-05	0.00188395	1.01131e-07	2.95051e-06
Pnkp	1158.56	1280.19	1380.51	1027.95	1079.04	1148.65	996.546	1014.69	862.218	1028.69	1012.5	1036.8	969.753	1193.02	1012.91	1106.84	1259.65	1217.93	1231.66	1235.09	1280.93	1453.57	1436.39	1427.16	25.2075	24.299	199.73	4.356e-05	0.00188395	2.6915e-09	1.88142e-07
Gtf2ird1	819.03	634.804	1027.59	552.189	653.151	615.584	510.101	420.998	454.69	525.94	530.836	473.387	773.261	750.478	729.004	606.942	893.627	706.424	998.277	838.887	690.63	947.636	749.711	952.894	23.6426	21.9078	203.718	4.356e-05	0.00188395	8.99891e-06	9.24774e-05
Stam2	685.981	632.688	645.409	714.725	711.267	687.239	690.485	698.938	729.197	630.757	707.478	641.031	524.957	564.898	570.211	509.532	628.727	527.202	601.165	608.446	577.469	716.643	654.488	648.012	21.6962	6.55283	81.6377	4.356e-05	0.00188395	2.04887e-06	2.92901e-05
Sowahb	379.276	371.36	423.123	384.272	322.672	345.248	242.483	191.084	177.764	230.969	132.937	195.264	274.698	328.334	246.61	317.922	511.115	438.245	425.215	422.476	444.476	397.759	395.644	356.243	21.9321	21.4513	119.202	4.356e-05	0.00188395	3.25323e-07	7.28349e-06
Als2	3632.07	3211.05	2556.29	3011.75	3249.27	2889.01	2838.82	3042.01	2382.29	3112.05	3713.12	3920.83	3669.81	4061.35	4155.08	4730.3	5180.4	3795.07	4562.5	3723.45	4463.43	3579.83	4344.03	3912.11	24.6688	19.075	774.839	4.489e-05	0.00192645	5.85353e-07	1.14425e-05
Pnrc1	3961.24	2739.18	4093.77	2006.39	2157.22	2129.03	1639.72	1694.21	1742.58	2259.59	2610.47	1864.01	4607.3	3904.32	3533.14	5078.19	6335.63	5370.13	4600.38	4572.44	4550.92	5503.28	6308.84	4141.59	24.1713	20.9098	2213.86	4.489e-05	0.00192645	5.13466e-10	5.2742e-08
1810055G02Rik	509.734	408.39	723.404	1114.07	1288.95	1314.77	2291.76	1494.95	1609.56	1331.08	1180.04	905.694	983.439	949.314	1035.76	545.927	863.949	601.769	322.577	398.219	471.308	494.664	473.431	449.128	23.7223	9.6507	556.166	4.489e-05	0.00192645	1.69437e-10	2.57487e-08
Prss53	111.45	121.671	145.266	149.619	179.552	171.538	171.512	117.511	159.625	350.627	273.157	259.944	225.82	280.41	287.512	338.26	211.041	185.763	188.17	246.613	233.321	138.596	162.281	183.585	23.3928	15.7432	69.0159	4.489e-05	0.00192645	8.95704e-06	9.24774e-05
Gbe1	6081.38	6351.21	6823.6	6232.31	5749.12	6090.7	6924.07	6383.43	7568.9	9145.98	7619.27	7623.67	9402.3	9158.69	9489.08	6952.54	8112.99	7031.54	5955.45	6919.3	7021.79	6553.45	6094.25	5909.69	23.2159	14.5686	1202.34	4.761e-05	0.00195978	3.25323e-07	7.28349e-06
Ndufb10	5112.89	5906.85	5359.24	6638.11	5544.41	6448.97	6541.12	6244.46	5904.93	6660.06	6359.1	6984.04	6965.21	7639.38	7784.46	6741.66	6865.43	7621.53	6582.27	6773.76	6867.8	6484.72	6416.13	5498.81	24.5353	16.0779	814.585	4.761e-05	0.00195978	1.01333e-07	2.95051e-06
Abca8b	3259.7	3160.26	3468.83	3018.2	3162.53	3108.32	2693.93	3248.43	3060.69	2444.18	3104.89	2585.45	2554.4	2035.27	2456.48	2497.35	2609.43	1907.35	3125.57	2524.75	3364.49	3640.68	3696.25	3468.45	23.1275	3.5025	494.662	4.761e-05	0.00195978	8.85202e-08	2.89675e-06
S1pr1	2659.26	2872.49	1946.95	2883.66	2511.99	2396.11	2109.9	1780.04	1446.3	2617.64	2332.76	2655.2	3695.23	3811.53	3720.81	4713.17	3724	4467.48	4552.73	4520.9	4569.59	3464.9	3425.33	3122.04	23.4972	19.4938	1334.8	4.761e-05	0.00195978	1.02414e-09	9.79422e-08
Hs3st3b1	2232.46	2428.12	1982.05	3100.01	3001.2	2824.95	2701.32	3131.94	2656.79	3066.59	3032.96	2860.78	2546.58	2560.4	2653.77	2701.8	2664.39	2120.58	1922.02	2126.53	2334.38	2178.1	2403.37	1936.39	23.9001	10.5436	461.318	4.761e-05	0.00195978	6.82587e-05	0.000463703
Pnpla2	2376.74	2555.09	3402.53	3210.88	3560.67	3663.1	3777.71	3906.49	3887.84	2754.93	3447.25	2882.63	1825.13	1696.73	1680.56	1643.13	1992.8	1569.83	1995.33	2234.67	1728.91	2306.55	2309.49	1965.89	23.8333	7.57608	1048.99	4.761e-05	0.00195978	8.48329e-11	1.40462e-08
Trappc8	2621.24	2294.82	2371.05	2058.06	2236.15	2178.97	2130.6	2167.32	2280.71	1926.59	2467.52	2097.03	2226.91	2361.56	2374.68	2701.8	2646.81	2352.13	2671.03	2880.52	2932.84	2711.07	2749.39	2903.49	25.4384	22.5224	344.677	4.761e-05	0.00195978	2.09457e-06	2.98867e-05
Ubtf	2635.06	2459.86	2748.35	3040.81	2683.73	2392.85	2361.25	2394.17	2031.6	1841.26	1963.09	1955.61	1882.81	1841.53	1869.43	1973.9	1791.65	1895.57	2392.44	2018.38	2144.22	2268.24	2165.98	2187.72	24.3242	3.99924	390.981	4.761e-05	0.00195978	1.21955e-08	6.10791e-07
Anxa11	1579.31	1588.07	1602.8	1757.75	1785.97	1662.18	2200.09	1856.68	1781.27	2144.57	2102.4	1980.43	1965.9	1873.14	1874.24	1702.01	1610.29	1288.57	1675.2	1607.03	1513.09	1649.63	1614.76	1746.24	22.658	11.0458	232.649	4.761e-05	0.00195978	1.77615e-05	0.000161045
Zfyve9	1143.01	1137.36	1029.54	1093.62	1123.28	1070.49	1265.64	1236.42	1399.14	1303.26	1576.12	1300.42	1179.93	1321.49	1330.49	1076.87	1087.08	947.131	1075.26	1096.62	1039.44	1003.98	1086.34	1094.95	23.1653	11.5976	145.655	4.761e-05	0.00195978	0.000102198	0.000639802
Tpst2	1323.58	1207.18	1633.02	1166.81	1105.93	1236.6	1233.12	1162.85	1061.75	1254.09	1133.6	1099.91	1477.11	1595.79	1530.19	1401.21	1756.48	1542.36	1424.71	1510	1516.59	1365.68	1333.12	1390	21.758	18.719	215.493	4.761e-05	0.00195978	4.14891e-06	5.10832e-05
Stim2	857.044	927.871	759.477	1333.65	1293.29	999.917	1252.34	1200.66	1251.61	1437.76	1615.27	1158.65	980.506	1135.91	1145.23	992.302	947.486	981.144	959.177	960.172	849.288	1016.37	925.404	941.966	22.535	10.6751	241.177	4.761e-05	0.00195978	5.37426e-06	6.27242e-05
Morc3	897.65	1059.06	1078.28	1003.2	1056.49	793.636	1227.2	1207.81	1152.45	1462.8	1356.68	1386.95	1071.42	1296	1334.1	846.722	1023.33	1123.74	828.435	851.016	845.788	664.81	751.052	759.474	23.7153	12.1311	297.552	4.761e-05	0.00195978	4.35359e-10	5.03089e-08
Gtf2h4	639.327	712.038	748.753	603.856	603.709	625.355	637.257	477.199	533.294	515.737	535.389	540.34	564.06	567.957	555.775	604.801	634.222	660.637	672.034	635.735	603.134	644.528	641.077	670.96	23.1279	0.149215	80.8913	4.761e-05	0.00195978	1.78787e-06	2.67661e-05
Camk1	516.645	505.727	547.915	472.536	485.743	510.272	462.788	403.626	449.853	415.558	477.115	447.69	325.532	374.219	353.675	383.219	357.231	439.553	471.646	455.829	464.308	536.355	500.254	464.427	24.5527	2.96874	73.8936	4.761e-05	0.00195978	2.39227e-09	1.88142e-07
Rexo5	159.832	155.527	184.263	174.375	207.308	193.252	201.083	171.669	263.624	242.1	244.931	238.966	225.82	256.957	220.145	199.103	170.372	184.455	201.61	213.259	188.99	167.893	171.669	181.4	23.6432	12.9387	34.0784	4.761e-05	0.00195978	1.4092e-05	0.000132539
Abcb1a	92.4432	133.309	147.216	104.41	137.049	107.483	147.856	175.756	264.833	388.658	289.547	266.761	278.608	223.308	198.491	152.003	101.124	73.2588	76.9785	95.0065	90.9951	96.9045	71.0817	111.462	23.3251	12.1188	91.4068	4.761e-05	0.00195978	9.42057e-08	2.91512e-06
Shh	9.50351	9.52205	3.89975	20.4515	14.7458	10.8569	28.0925	9.19655	25.3949	60.293	40.9736	39.3324	40.0805	57.1016	44.5102	24.6202	30.7768	24.8557	26.8814	28.2998	24.4987	21.4091	14.7528	16.3915	23.8561	14.5101	18.3768	4.761e-05	0.00195978	5.87188e-09	3.41941e-07
Gm38787	25.9187	17.9861	22.4236	24.757	9.54138	3.25706	8.87133	5.10919	7.25569	7.42067	12.7474	14.6841	16.6187	17.3344	13.2327	22.4793	19.7851	28.7802	20.772	18.1927	22.1655	24.7895	25.4821	24.0409	23.5075	21.7057	8.65965	4.761e-05	0.00195978	1.03259e-06	1.72906e-05
Gm12611	5.18373	1.05801	0	4.30557	0	4.34274	10.3499	14.3057	8.46498	13.9138	8.19472	9.43978	14.6636	30.5902	14.4357	35.3247	25.281	22.2393	9.77505	9.09637	22.1655	1.1268	9.38815	5.46384	24.2862	16.8353	10.5116	4.761e-05	0.00195978	2.38555e-08	1.05555e-06
Gm33447	8.63955	29.6242	28.2732	20.4515	31.2263	31.4849	17.7427	26.5678	25.3949	5.56551	7.2842	10.3138	3.91029	5.09836	2.40595	4.28178	0	13.0819	3.66564	5.05354	6.99963	13.5216	6.70582	20.7626	24.715	5.36466	11.8706	4.761e-05	0.00195978	1.03259e-06	1.72906e-05
Prkg2	0.863955	5.29003	3.89975	10.7639	9.54138	8.68549	19.2212	12.2621	24.1856	7.42067	19.121	5.76875	2.93272	5.09836	4.81191	5.35222	2.19835	0	1.22188	1.01071	0	2.25359	5.36466	5.46384	22.8891	8.9241	6.43898	4.761e-05	0.00195978	1.01333e-07	2.95051e-06
Atp6v1d	2034.62	2087.45	2031.77	2037.61	2151.15	2190.91	2414.48	2374.75	2435.49	2854.18	3025.67	3101.49	2354	2681.74	2653.77	2110.92	2160.97	2547.05	2181.06	2358.99	2038.06	2115	2334.97	2016.16	23.3172	12.5767	302.611	4.9e-05	0.00197666	9.76948e-08	2.93309e-06
Cyth1	1299.39	1458.99	1442.91	1900.91	1759.95	1935.78	2611.13	2524.96	2170.66	2250.32	1712.7	1442.36	1535.77	1640.65	1605.97	1227.8	1346.49	1318.66	1152.23	1130.98	1170.1	1366.81	1276.79	1500.37	23.2081	9.04812	445.345	4.9e-05	0.00197666	1.63162e-10	2.56743e-08
Lrp10	1702.86	1716.09	1900.15	1678.1	1681.88	1601.39	1629.37	1710.56	1526.12	1481.35	1640.77	1374.54	1297.24	1375.54	1243.88	1326.28	1515.76	1198.31	1521.24	1407.92	1318.26	1558.36	1518.2	1453.38	25.3015	4.66837	192.541	4.9e-05	0.00197666	8.93933e-07	1.56788e-05
Mcrip2	1312.35	1369.06	1454.61	1301.36	1288.95	1430.93	1865.94	1302.84	1641	2139.94	2165.23	2191.25	2288.5	2503.29	2541.89	1831.53	1613.59	1989.76	1765.62	1787.94	1794.24	1460.33	1620.13	1451.2	23.4407	15.0736	485.522	4.9e-05	0.00197666	8.18032e-11	1.36464e-08
Scyl1	1454.9	1581.72	1627.17	1570.46	1760.82	1755.55	1824.54	1675.82	1621.65	1500.83	1699.95	1486.59	1286.49	1256.24	1362.97	1332.7	1327.8	1386.68	1463.81	1273.49	1389.43	1460.33	1409.56	1467.59	23.8064	7.05019	191.029	4.9e-05	0.00197666	1.54926e-07	4.37878e-06
Uxs1	658.334	791.389	599.587	622.155	589.831	604.727	582.551	572.23	500.643	768.04	776.678	789.27	864.175	862.642	863.737	816.749	844.164	1004.69	690.363	740.849	797.957	694.107	767.146	665.496	22.715	17.1489	140.164	4.9e-05	0.00197666	9.04537e-10	8.80218e-08
Mcu	506.278	496.205	449.447	404.724	395.534	431.017	353.375	284.071	305.949	319.089	301.384	274.278	378.321	368.101	348.863	399.276	545.189	388.533	591.39	545.782	617.134	781.997	582.065	724.506	25.5014	24.3375	169.274	4.9e-05	0.00197666	6.78693e-12	2.39019e-09
Cyb5r1	406.923	443.305	487.469	455.314	448.445	404.961	374.074	420.998	423.249	363.613	384.241	376.193	291.317	292.646	250.219	299.724	353.933	350.596	329.908	323.426	337.149	409.027	425.149	373.727	23.4814	5.09375	63.8924	4.9e-05	0.00197666	1.83228e-07	4.7311e-06
B230354K17Rik	322.255	303.648	304.181	300.313	294.048	297.478	285.361	264.656	291.437	344.134	326.878	324.099	345.084	369.121	356.081	422.826	344.041	315.274	345.792	359.812	352.315	267.051	300.421	295.048	21.5256	16.9675	34.5098	4.9e-05	0.00197666	1.33687e-05	0.000128962
Aph1b	155.512	140.715	147.216	145.313	132.712	129.197	104.977	189.04	165.672	126.151	156.61	166.595	180.851	198.836	199.694	229.075	283.587	257.714	245.598	244.591	211.155	158.878	185.081	214.183	24.8399	19.6021	48.5894	4.9e-05	0.00197666	1.01333e-07	2.95051e-06
Gm38485	9.50351	9.52205	16.5739	21.5278	19.9502	29.3135	36.9639	34.7425	36.2785	36.1758	38.242	26.9209	27.3721	21.4131	19.2476	18.1976	12.0909	19.6229	9.77505	15.1606	17.4991	20.2824	24.141	13.1132	22.6016	10.2758	10.1278	4.9e-05	0.00197666	8.08119e-06	8.85857e-05
Dnaja2	6363.9	5952.34	6890.86	6895.37	6668.56	7087.36	7542.11	7675.03	7886.94	7556.1	8335.85	8325.19	6462.74	7146.88	7338.16	6079.06	6358.71	6355.2	6383.11	6656.52	6367.33	6396.83	6728.62	6634.2	23.0241	10.7378	810.714	5.041e-05	0.00201159	1.60664e-07	4.48384e-06
Sirt7	2054.49	2101.2	1998.62	1918.13	1783.37	1675.21	1928.04	1626.77	1625.28	1601.01	1590.69	1499	1656.99	1644.73	1715.44	1602.46	1758.68	1883.8	1819.38	1802.09	1759.24	2109.36	1829.35	1893.77	23.742	1.55521	172.221	5.041e-05	0.00201159	5.82463e-09	3.41881e-07
Qrich1	1975	1919.22	1920.63	2003.17	1967.26	1729.5	1688.51	1790.26	1741.37	1656.67	1773.7	1728.35	1565.1	1493.82	1655.3	1714.85	1600.39	1654.86	1743.62	1514.04	1691.58	1903.16	1840.08	1910.16	24.5607	3.59983	176.557	5.041e-05	0.00201159	6.73198e-07	1.25199e-05
Tmem87b	1175.84	1227.29	1269.37	1391.78	1374.83	1371.22	1552.48	1491.88	1582.95	1365.4	1314.8	1256.89	1059.69	1145.09	1233.05	1159.29	1099.17	985.069	1063.04	1112.79	1123.44	1241.73	1213.75	1262.15	22.3662	7.99127	196.19	5.041e-05	0.00201159	2.49213e-09	1.88142e-07
Usp22	948.623	958.553	1044.16	1371.32	1245.58	1129.11	1175.45	1241.53	1269.75	1274.5	1269.27	1124.56	1038.18	926.882	956.367	923.794	855.156	728.663	1009.27	844.952	923.951	1120.04	916.015	1033.76	22.0665	8.30793	209.931	5.041e-05	0.00201159	1.02443e-06	1.72906e-05
Gas7	381.868	418.97	373.401	367.05	402.473	485.301	303.104	270.787	201.95	173.458	148.416	135.653	277.631	230.446	250.219	363.951	359.429	278.645	426.436	399.229	530.805	695.234	520.372	585.724	24.3768	0.562341	195.488	5.041e-05	0.00201159	2.13865e-11	6.24344e-09
H2bc4	6396.73	6604.07	5848.66	6007.35	5689.27	6619.43	6403.62	4828.19	5201.12	4591.54	5873.8	5409.52	6298.51	6556.49	6486.45	6688.14	6921.49	7223.84	8042.42	8291.84	7678.59	6916.28	7764	6887.72	23.7685	21.4375	1184.5	5.329e-05	0.00208895	2.38555e-08	1.05555e-06
Golim4	3275.26	3366.57	2725.93	3527.34	4013.45	3694.59	3860.51	3920.8	3786.26	4010.87	4234.85	3732.56	4228.98	4147.01	4419.74	3704.81	3588.8	2955.21	3361.39	3383.85	3539.48	3450.25	3213.43	3429.11	23.9264	12.2183	407.789	5.329e-05	0.00208895	1.0862e-05	0.000108291
Nr1d2	4258.44	4584.34	4849.34	6517.56	6738.82	6977.7	7357.29	8400.54	8675.39	3753.01	6002.18	4463.62	2963.03	2920.34	3921.7	795.34	881.536	804.538	801.554	1050.12	725.628	2065.42	1335.8	2208.49	24.6737	7.78759	3367.18	5.329e-05	0.00208895	5.16262e-12	2.12117e-09
Cutal	2135.7	2068.4	1548.2	1595.21	1537.03	1673.04	1571.7	1616.55	1535.79	1827.34	1454.11	1565.78	2745.03	2728.64	2770.46	2766.03	2768.82	2620.31	2535.4	2337.77	2657.53	2264.86	2001.02	2260.94	22.8982	18.7281	583.989	5.329e-05	0.00208895	5.05707e-08	1.75928e-06
Hnrnpr	2022.52	2056.76	1959.63	1855.7	1854.5	1924.92	1661.89	1730.99	1598.67	1565.76	1753.67	1639.38	1590.51	1576.41	1664.92	2064.89	1849.91	1984.53	1974.56	1733.36	2015.89	1905.41	1998.34	2055.5	22.9843	0.578214	197.759	5.329e-05	0.00208895	6.21859e-05	0.00043049
C2cd2l	1229.41	1288.65	1321.04	1670.56	1644.59	1362.54	1817.14	1517.43	1322.95	1939.58	1600.7	1437.29	1002.01	1097.17	1074.26	975.175	1034.32	812.388	1043.49	1128.96	1009.11	1245.11	976.368	939.781	23.6156	8.47274	339.146	5.329e-05	0.00208895	7.65271e-07	1.37594e-05
Fgfrl1	896.786	971.25	1219.65	1308.89	1216.96	1428.76	1839.32	1444.88	1561.18	1224.41	1287.48	1130.15	1038.18	922.803	947.946	578.04	846.363	597.844	808.885	942.99	834.122	1028.77	806.04	897.163	23.2015	8.40031	374.421	5.329e-05	0.00208895	2.6915e-09	1.88142e-07
Sacs	84.6676	77.2344	87.7445	97.9517	98.8834	117.254	137.506	88.9	151.16	147.486	179.373	177.258	180.851	122.361	156.387	94.1991	123.107	104.655	125.854	129.371	117.827	78.8758	97.905	59.0095	23.8148	13.3381	39.3793	5.329e-05	0.00208895	8.6886e-06	9.05467e-05
Ttc30a1	85.5316	89.9305	77.0201	87.1878	77.1985	46.6845	54.7065	56.2011	58.0456	71.424	55.542	75.1686	76.2507	76.4754	75.7875	96.34	73.6445	104.655	107.525	97.0279	100.328	73.2418	88.5169	75.401	21.6816	19.9836	19.5395	5.329e-05	0.00208895	1.79141e-05	0.000161045
Gm30692	8.63955	1.05801	5.84963	3.22918	3.46959	2.17137	7.39277	3.06552	3.62785	19.4793	15.4789	12.0619	84.0713	66.2787	40.9012	34.2542	52.7603	61.4851	15.8844	23.2463	37.3313	33.8039	8.04699	14.206	23.4619	17.0626	24.2258	5.329e-05	0.00208895	1.1994e-09	1.01569e-07
Aqp9	18150.8	19074.8	17309.1	23737.7	22035.4	23593	20611	21130.6	19444	17690	19367.8	18807.4	14563.9	14329.5	16844.1	13807.7	14653.1	14405.8	15021.8	15249.5	16277.6	16816.3	17122.7	16491	23.5237	6.82674	3564.11	5.625e-05	0.00211888	4.9859e-13	3.95079e-10
Mia2	16699.4	17240.2	15751.1	17269.6	17754.8	16795.6	19122.2	18602.6	19465.8	19685.2	19958.7	17358.2	16676.4	16839.9	17810.1	13723.1	13572.6	11616.8	14919.2	14000.3	13985.2	15179.1	13077.7	15684.5	23.5813	9.49407	2565.91	5.625e-05	0.00211888	1.7295e-10	2.59273e-08
Gne	5734.07	5571.46	6365.37	8151.52	7504.73	6501.09	9184.78	8694.83	7918.38	7335.34	7978.02	5903.71	5627.89	5218.68	5473.55	4781.68	5135.33	4361.51	4497.74	4210.61	4030.62	4228.87	3863.89	3990.79	24.6673	8.90438	2202.44	5.625e-05	0.00211888	3.03397e-12	1.454e-09
Fus	4085.64	4293.39	4930.26	5488.52	5423.84	5476.2	6206.97	6308.83	5680	3993.25	2968.31	3176.66	2837.9	2534.9	2653.77	3199.56	2302.77	2133.66	3866.03	3333.31	3761.13	5462.71	5309.67	5181.91	21.569	5.71186	1484.06	5.625e-05	0.00211888	7.60164e-09	4.28065e-07
Golgb1	2617.78	2916.92	2485.12	2986.99	3375.05	2898.78	3400.68	3640.81	3434.36	2861.6	2873.62	2564.47	2388.21	2191.28	2747.6	2501.63	2048.86	1916.5	2372.89	2113.39	2588.7	2906.01	2285.34	3045.55	22.2265	7.59365	543.778	5.625e-05	0.00211888	3.25323e-07	7.28349e-06
Zmynd11	2261.84	2227.1	2214.09	2293.79	2255.24	2235.43	2297.67	2206.15	2285.54	2280.93	2269.94	2188.8	2136	2189.24	2094.38	1946.07	2210.44	1925.66	2086.97	2028.49	2126.72	2124.01	2121.72	2180.07	24.5422	7.60427	102.116	5.625e-05	0.00211888	8.6886e-06	9.05467e-05
Pnp	3213.05	3022.72	2893.62	1554.31	1570.86	1688.24	1465.25	1181.24	1156.07	1255.95	1290.21	1268.78	1596.38	1894.55	1735.9	2777.8	2805.09	3720.5	2816.44	2495.44	2461.53	2463.18	2862.05	2487.14	22.6425	21.4181	714.468	5.625e-05	0.00211888	7.36928e-07	1.33673e-05
Wdr45	1895.52	2014.44	2355.45	2011.78	2122.52	2184.4	2022.66	2077.4	1832.06	1768.9	2125.16	1834.81	1442.9	1440.8	1445.98	1196.76	1360.78	1355.29	1531.02	1513.03	1348.6	1782.59	1625.49	1794.33	24.6978	6.14776	404.86	5.625e-05	0.00211888	2.43222e-08	1.05555e-06
Tpst1	1422.07	1395.51	1515.05	1389.62	1342.73	1551.44	1431.24	1307.95	1362.86	1911.75	1738.19	1695.66	1660.9	1697.75	1894.69	1652.77	1661.95	1822.31	1771.73	1707.09	1578.42	1370.18	1516.86	1370.33	22.7342	16.2779	192.207	5.625e-05	0.00211888	0.000194561	0.00109256
Gfer	1659.66	1587.01	1834.83	1343.34	1276.81	1471.1	1441.59	1144.46	1186.31	1311.6	1295.68	1335.55	1345.14	1636.57	1464.02	1474	1553.13	1759.52	1621.44	1628.25	1718.41	1490.75	1644.27	1488.35	21.9671	20.7025	198.358	5.476e-05	0.00211888	4.7267e-05	0.000344518
Ypel3	1630.28	1445.24	2031.77	1613.51	1711.38	1850.01	1749.13	1517.43	1633.74	989.732	1174.58	1033.83	1109.55	962.57	915.466	956.978	1109.07	1009.92	1291.53	1612.08	1278.6	1535.82	1417.61	1296.02	23.212	4.28421	374.88	5.625e-05	0.00211888	1.63926e-07	4.54061e-06
Rnf145	979.725	1223.06	1302.52	1522.02	1452.89	1223.57	1342.53	1443.86	1275.79	1672.43	1475.96	1535.36	1046.98	991.121	908.248	692.578	702.371	818.929	893.195	818.673	878.453	776.363	814.087	839.246	24.1671	8.71689	352.106	5.625e-05	0.00211888	8.12761e-08	2.73223e-06
Lrrc28	897.65	894.015	791.65	1109.76	952.403	998.831	1298.17	879.803	1064.17	2353.28	1455.93	2073.95	1663.83	1574.37	1619.21	1136.81	1067.3	1271.56	1026.38	1136.04	1083.78	884.536	844.934	770.402	23.676	13.4922	413.378	5.625e-05	0.00211888	2.52577e-08	1.05555e-06
Olfr1033	914.929	584.019	734.129	548.96	734.686	689.41	560.372	817.471	650.594	710.529	702.014	859.195	977.574	992.141	1160.87	1295.24	1191.5	1293.8	849.207	857.08	939.116	733.545	878.463	681.888	23.0719	17.5749	224.045	5.625e-05	0.00211888	6.51389e-06	7.31025e-05
Cyp4f17	707.579	519.481	859.896	434.863	570.748	660.097	504.187	391.364	426.877	437.82	567.257	556.073	807.476	665.846	676.073	904.526	734.247	692.034	857.76	769.148	851.621	1053.56	827.499	869.844	24.9152	22.0571	196.207	5.625e-05	0.00211888	2.4773e-08	1.05555e-06
Med16	640.191	644.326	656.134	716.877	791.935	742.609	823.555	769.444	811.429	556.551	671.057	639.807	555.262	627.098	587.053	525.588	558.38	525.894	581.615	504.343	561.137	600.583	584.748	644.734	23.8761	7.35678	112.477	5.625e-05	0.00211888	5.13466e-10	5.2742e-08
Agpat1	221.173	263.443	274.933	346.598	279.302	323.534	399.21	322.901	443.807	548.202	474.383	504.329	354.859	400.731	404.2	378.937	279.19	341.438	333.574	330.501	352.315	250.149	276.28	252.429	23.7777	12.5327	84.1472	5.625e-05	0.00211888	1.1994e-09	1.01569e-07
Zfp691	332.623	343.852	367.552	292.779	225.524	287.707	295.711	225.826	233.392	301.465	220.347	303.122	301.093	249.82	267.061	345.754	360.529	406.848	397.111	379.015	347.648	380.857	328.585	304.882	23.3355	21.4946	64.5225	5.476e-05	0.00211888	0.000109351	0.000681507
Gm35315	182.295	207.369	173.539	219.584	230.728	229.08	279.447	270.787	362.785	323.727	323.236	361.509	370.5	318.138	303.15	392.853	284.686	324.432	306.692	248.634	295.151	254.656	213.245	302.697	25.0751	15.1541	72.9689	5.625e-05	0.00211888	2.92881e-06	3.9647e-05
A930033H14Rik	120.954	175.629	151.115	212.049	202.971	84.6835	564.808	305.53	275.716	481.416	479.846	439.824	184.761	173.344	146.763	102.763	61.5536	36.6294	58.6503	41.439	47.8308	45.0719	42.9173	38.2469	23.8058	10.6318	183.652	5.625e-05	0.00211888	2.44687e-08	1.05555e-06
Gm37336	46.6536	48.6683	45.8221	22.6042	32.0937	46.6845	19.2212	20.4368	31.4413	102.962	38.242	34.7873	148.591	124.4	104.659	116.678	160.479	124.278	86.7536	124.317	148.159	112.68	67.0582	146.431	24.6057	19.3306	57.7941	5.625e-05	0.00211888	4.89373e-08	1.75928e-06
Birc5	31.1024	50.7843	40.9474	45.2085	67.6571	39.0847	51.7494	55.1793	48.3713	71.424	66.4683	57.1631	79.1835	68.318	50.525	48.17	43.9669	43.1704	45.2096	49.5247	37.3313	27.0431	22.7998	34.9686	24.0274	12.8192	15.1679	5.476e-05	0.00211888	1.2557e-06	1.98293e-05
Gm52185	25.0547	10.5801	18.5238	13.9931	15.6132	27.1421	23.6569	15.3276	29.0228	40.8137	32.7789	54.1913	49.8563	44.8656	75.7875	42.8178	23.0826	31.3966	25.6595	36.3855	25.6653	11.268	14.7528	26.2264	23.342	14.942	15.7594	5.476e-05	0.00211888	1.01113e-05	0.000102767
Hnrnpc	5075.74	4975.8	4488.62	4520.85	4310.1	4830.22	4364.69	3671.47	3912.03	4527.54	4563.55	4945.22	5405.98	6120.07	5865.72	7116.32	6667.58	7927.65	6017.76	5767.1	6304.33	5236.23	5651.67	5223.43	23.3225	18.733	1161.95	5.776e-05	0.00216108	2.22885e-13	2.60271e-10
Bola3	1486	1552.1	1314.22	1545.7	1494.53	1655.67	1823.06	1592.03	1587.79	1857.02	1690.84	1800.72	1888.67	2051.58	2059.5	1839.02	1779.56	2414.92	1680.09	1689.9	1826.9	1602.31	1634.88	1415.13	24.2182	15.8948	252.442	5.776e-05	0.00216108	5.57471e-09	3.41881e-07
Pcnx4	508.87	462.349	482.595	441.321	423.29	409.303	309.018	337.207	390.598	348.772	305.026	290.885	447.729	438.459	417.433	373.585	512.214	431.704	472.868	481.097	478.308	508.185	414.42	496.117	22.7542	22.2108	72.4991	5.776e-05	0.00216108	2.66522e-05	0.000221722
Adgrg3	306.704	314.228	299.306	312.154	293.181	236.679	236.569	282.027	249.112	209.634	185.747	166.07	175.963	131.538	133.53	201.244	236.322	231.55	307.914	256.72	172.657	287.333	193.128	303.79	23.4874	3.1901	64.723	5.776e-05	0.00216108	6.98132e-07	1.28118e-05
Tsku	5200.15	5219.14	3437.63	6893.22	5399.56	3740.19	11797.4	3644.9	5995.62	15371.9	11103.9	10517.8	7394.37	8615.21	8353.47	4676.77	4834.16	5168.67	3763.39	5729.7	4728.25	3079.54	2336.31	3028.06	23.518	12.0882	3189.41	5.929e-05	0.00219245	2.71286e-08	1.09836e-06
Sfxn1	5028.22	5505.86	4963.41	4095.67	4352.6	4513.19	5300.62	4162.97	4736.76	5628.58	4874.95	4914.8	5953.42	5985.47	6250.67	5857.47	6171.85	6105.34	6025.1	4718.99	5502.87	4894.81	4605.56	5140.38	21.9286	17.0293	826.12	5.929e-05	0.00219245	3.25695e-06	4.22692e-05
Vdac2	3873.98	4330.42	4122.04	4392.76	4177.39	4246.12	4626.4	4690.24	4384.86	5030.29	4800.29	4829.5	3724.55	4004.25	4157.49	3444.69	3442.61	4277.79	3746.29	3654.72	3573.31	3739.84	3841.09	3626.9	23.4621	9.80872	483.82	5.929e-05	0.00219245	2.44687e-08	1.05555e-06
Ap2a2	3305.49	3514.7	3184.15	2736.19	2885.83	2703.36	2404.13	2321.62	2014.66	2837.48	2586.8	2300.51	3235.77	3456.69	3108.49	3334.43	3736.09	3649.86	3681.53	3386.88	3255.99	3804.07	3364.98	3657.5	23.2561	21.0434	665.514	5.929e-05	0.00219245	3.25323e-07	7.28349e-06
Rtp3	1210.4	1211.42	1047.08	1091.46	1105.93	867.463	1049.77	794.99	920.264	1603.79	1339.38	1370.69	1817.31	1880.28	1549.43	2186.92	1746.59	1287.26	1902.47	2125.52	1924.9	1619.21	1315.68	1506.93	24.4176	18.8165	492.385	5.929e-05	0.00219245	1.95039e-07	4.85322e-06
Cdk16	1112.78	1050.6	1159.2	1100.07	1087.72	1092.2	1187.28	1032.06	1108.91	1286.56	1249.24	1221.23	1226.86	1225.64	1223.43	1135.74	1171.72	1245.4	1034.93	1105.71	1095.44	1020.88	1087.68	1043.59	22.6659	14.0492	82.2019	5.929e-05	0.00219245	1.77615e-05	0.000161045
Cd9	1116.23	1298.17	1451.68	933.232	790.2	764.323	581.072	722.44	562.316	699.399	835.862	652.918	547.441	565.918	451.116	681.873	735.346	948.44	966.508	880.326	859.787	1247.36	1071.59	1082.93	24.4728	1.23568	301.87	5.929e-05	0.00219245	1.25106e-08	6.22177e-07
Mtmr2	1656.2	1721.38	1582.33	1678.1	1691.43	1740.35	1621.97	1568.52	1697.83	1513.82	1683.56	1610.71	1307.99	1423.46	1621.61	1426.9	1443.21	1323.89	1419.83	1453.4	1558.58	1692.45	1610.74	1651.17	22.8233	6.06872	143.722	6.084e-05	0.00224229	1.05002e-05	0.000105895
Myh10	841.492	928.929	682.457	631.842	758.106	632.955	635.779	640.693	668.733	436.892	507.162	408.008	453.594	429.282	441.493	704.353	668.297	546.824	766.119	590.253	676.63	679.459	730.935	773.68	23.159	2.03137	157.297	6.084e-05	0.00224229	1.07083e-06	1.76251e-05
Hacl1	16404.8	14869.2	13194.8	12808	14205.4	15392.9	12248.4	12652.4	10468.8	9186.8	13518.6	13468.8	23518.5	24870.8	23347.4	23113	27473.8	21239.8	27211.3	23149.2	27260	22318.5	24645.2	21933	24.1781	20.0271	7436.57	6.241e-05	0.00228874	6.73198e-07	1.25199e-05
Ugt2a3	16326.2	17026.5	11981	17761.5	17673.2	20533.6	20720.5	23718.9	21856.6	19269.6	21055.9	21486.3	19496.7	21154.1	23833.4	17511.4	19186	18355.2	18155.9	18627.3	17517.7	16241.6	17082.4	15550.1	24.14	12.4245	2793.19	6.241e-05	0.00228874	8.77782e-08	2.88952e-06
Eci2	9804.17	8821.66	13790.5	11435.6	11375.9	12107.6	10978.3	12627.9	12791.8	11689.4	14629.4	13840.3	9466.82	10344.6	10870.1	7395.7	7682.11	8006.14	7591.55	8675.91	7360.11	8207.59	9842.81	8830.66	23.7651	8.96644	2489.11	6.241e-05	0.00228874	2.58479e-07	6.26762e-06
Itsn1	1346.91	1235.75	1191.38	1082.85	1206.55	1125.86	896.004	1115.85	994.03	1102.9	1155.46	1052.19	1511.33	1500.96	1330.49	1460.09	1443.21	1385.38	1515.13	1396.8	1409.26	1463.71	1298.25	1501.46	23.5986	20.1887	220.371	6.4e-05	0.00233547	6.51389e-06	7.31025e-05
Igsf8	290.289	290.952	321.73	449.932	340.888	362.619	354.853	414.866	357.948	397.006	396.989	359.586	266.878	308.961	293.526	285.809	275.892	238.091	293.251	300.18	260.153	278.319	292.374	245.873	23.4764	8.855	59.2374	6.4e-05	0.00233547	2.74539e-05	0.000227879
Tnnc1	10.3675	9.52205	13.6491	27.9862	26.022	26.0565	36.9639	20.4368	50.7899	192.938	170.268	193.341	130.995	196.797	145.56	126.312	69.2479	85.0325	61.0941	90.9637	78.1625	33.8039	32.188	46.989	23.443	14.6398	72.6391	6.4e-05	0.00233547	2.02404e-10	2.7432e-08
Prdx6	18435.1	17265.6	17133.6	22553.7	20808.9	22342.3	24944.7	21454.5	21497.4	23580.1	22364.3	22607	25837.3	26558.4	27376.2	22696.6	23988.3	26204.4	22465.5	21590.7	21192.5	19636.7	19810.3	18051.4	25.2097	14.8052	3883.5	6.724e-05	0.00236053	1.06353e-09	9.87303e-08
Anxa7	4935.78	5334.47	5438.21	5828.66	6088.27	5754.13	6181.84	5618.07	5993.2	6565.44	7106.65	6824.44	5164.52	5076.95	5074.16	3584.92	3717.4	4106.42	4081.08	4041.82	4149.61	4815.93	4388.29	4590.72	23.5116	9.03306	1083.86	6.724e-05	0.00236053	1.43159e-12	9.62504e-10
Dhrs3	5383.31	3970.7	4484.72	4147.34	4418.53	4571.82	4040.89	3606.07	3158.65	3267.88	2879.99	2712.54	5187.01	4920.94	4568.91	5772.91	6570.85	6366.97	8081.52	6074.35	6563.32	7679.12	5945.38	6698.67	24.675	21.9927	1709.59	6.724e-05	0.00236053	5.82463e-09	3.41881e-07
Hnrnpl	3925.81	3532.68	4360.9	3498.28	3831.3	4135.38	4082.29	4020.93	3985.8	2878.29	3242.38	2909.72	3099.89	2906.06	2751.21	3110.71	3329.39	2519.58	3586.22	3642.59	3692.3	4092.53	3810.25	3634.55	22.0488	4.46153	547.505	6.561e-05	0.00236053	0.00010114	0.000634253
Epb41l5	2827.73	2890.47	3330.39	3373.41	3233.66	3042.09	3187.76	3390.46	3736.68	2831.91	3256.04	3219.84	3007.99	2949.91	2709.1	2511.26	2707.26	2617.69	2611.16	2754.18	2644.69	2654.73	2486.52	2866.33	24.6264	8.31323	371.668	6.724e-05	0.00236053	1.03259e-06	1.72906e-05
Prpsap1	3147.39	2990.98	3434.71	2975.15	3388.93	3523.05	3915.21	3098.22	3404.13	3099.06	3216.88	3129.11	2653.14	2782.68	2750.01	2272.55	2707.26	2441.09	2719.91	2885.57	2823.18	3011.93	2859.36	2878.35	23.5057	7.0925	449.713	6.724e-05	0.00236053	1.7704e-07	4.63207e-06
Zranb2	2803.53	2413.31	2376.9	2545.67	2538.88	2607.82	2251.84	2337.97	2419.77	2548.07	2982.88	3169.49	2849.63	3152.82	2949.7	2960.85	3154.62	3219.46	2888.53	2937.12	2790.52	2617.55	2780.23	2672.91	23.265	17.2373	288.887	6.724e-05	0.00236053	1.07083e-06	1.76251e-05
Xrn2	2313.67	2469.39	2763.95	2509.07	2514.59	2358.11	2701.32	2673.13	2797.07	2246.61	2244.44	2092.66	1730.31	1858.86	1978.9	1711.64	2226.92	1734.66	2062.53	2028.49	2033.39	2384.3	2306.8	2455.45	22.6177	5.85498	381.236	6.724e-05	0.00236053	2.55466e-08	1.05555e-06
Hnmt	1279.52	1412.44	1069.51	1499.41	1589.07	1956.41	2109.9	2040.61	2332.71	2147.36	1794.64	2068.89	2443.93	2604.24	2834.21	1865.79	2055.45	2040.78	1388.06	1807.14	1749.91	1449.06	1555.75	1479.61	24.6871	13.9872	521.414	6.724e-05	0.00236053	2.39227e-09	1.88142e-07
Il4ra	1073.03	903.537	959.34	892.329	950.669	887.005	795.462	746.964	671.152	881.205	787.604	758.853	1157.45	978.885	974.411	1224.59	1172.82	1140.74	1300.08	963.204	1133.94	1325.11	995.144	1181.28	24.0423	21.2459	206.596	6.724e-05	0.00236053	5.63673e-07	1.139e-05
Dennd10	1097.22	1192.37	1074.38	946.149	924.647	1061.8	844.255	949.288	981.938	935.005	966.977	965.829	1147.67	1116.54	1148.84	1223.52	1288.23	1323.89	1061.82	1187.58	1154.94	1069.33	1114.51	1194.4	22.1293	19.2965	157.704	6.561e-05	0.00236053	1.85408e-06	2.69571e-05
2610507I01Rik	967.63	1032.61	948.615	911.704	879.542	978.203	962.539	920.677	978.31	979.529	893.225	936.461	997.125	1136.93	1141.62	1118.62	1111.26	1084.49	1115.58	1075.39	1117.61	1015.24	1024.65	935.41	22.6654	18.6109	95.5621	6.724e-05	0.00236053	6.44712e-05	0.000444619
Ddo	431.114	399.926	321.73	614.62	662.692	626.441	832.426	705.069	692.919	911.815	844.056	828.778	1045.03	997.239	1030.95	989.091	847.462	988.994	943.292	778.245	857.454	715.516	642.418	675.331	25.4589	16.0109	245.071	6.724e-05	0.00236053	4.9859e-13	3.95079e-10
Ring1	966.766	1008.28	1031.48	807.294	885.614	828.378	785.112	862.432	737.662	602.002	607.32	585.091	736.113	738.242	684.494	739.677	726.553	786.224	884.642	779.255	869.12	944.256	903.945	841.432	23.505	1.84968	123.099	6.561e-05	0.00236053	2.78261e-11	7.3092e-09
Itpk1	732.634	701.458	669.783	622.155	633.201	622.098	669.785	571.208	486.132	561.188	597.304	538.942	743.933	796.364	644.796	887.399	923.305	898.728	905.414	816.652	796.791	956.651	918.698	879.679	24.8	21.7378	171.723	6.724e-05	0.00236053	4.40068e-07	9.16787e-06
Ino80	711.899	717.328	782.876	641.53	732.952	666.611	591.422	704.047	729.197	615.916	667.415	623.725	483.899	470.069	479.988	489.193	493.528	450.018	511.968	492.214	514.472	580.301	532.442	692.815	24.4697	5.77902	124.664	6.724e-05	0.00236053	1.95039e-07	4.85322e-06
Ctps2	440.617	412.622	457.246	461.772	511.765	480.959	449.481	446.543	482.504	424.834	375.136	411.155	330.42	312.019	267.061	320.063	329.752	381.992	361.677	384.069	401.312	393.252	439.902	409.788	22.7719	5.91259	70.7991	6.561e-05	0.00236053	3.00522e-11	7.3092e-09
1110038B12Rik	520.965	425.318	696.106	411.182	442.373	486.387	428.781	372.971	365.203	294.972	389.705	375.144	280.564	296.724	275.482	383.219	341.843	389.841	375.117	357.791	353.481	502.551	505.619	389.026	24.4481	2.85892	103.551	6.561e-05	0.00236053	3.80029e-07	7.99971e-06
Mob3a	146.872	177.745	123.817	184.063	139.651	187.824	165.598	174.734	148.742	207.779	200.315	198.41	242.438	226.367	226.16	200.173	220.934	269.488	213.829	161.713	158.658	178.034	193.128	182.492	24.0982	16.3346	36.5997	6.724e-05	0.00236053	6.74653e-06	7.53323e-05
Prim1	204.757	275.082	285.657	143.16	133.579	184.567	136.027	113.424	118.51	101.107	117.458	127.437	143.703	134.597	121.501	175.553	137.397	166.141	172.285	187.992	218.155	200.57	193.128	236.038	24.3045	0.208983	47.8512	6.724e-05	0.00236053	1.15498e-09	1.01569e-07
Olfr1034	82.0758	67.7124	66.2958	52.7432	60.7179	78.1694	50.2709	56.2011	65.3013	104.817	81.0367	91.9504	119.264	117.262	108.268	180.905	160.479	181.839	100.194	90.9637	123.66	75.4954	77.7875	55.7312	23.0644	17.5854	38.2419	6.724e-05	0.00236053	4.89373e-08	1.75928e-06
Gm826	32.8303	67.7124	38.9975	58.1252	37.2981	32.5706	97.5846	50.0701	96.7426	121.513	79.2156	68.8754	71.3629	73.4164	75.7875	72.7902	70.347	102.039	37.8783	40.4283	41.9978	25.9163	22.7998	37.1541	23.907	13.1881	25.1932	6.724e-05	0.00236053	1.72743e-05	0.000157982
Gm3953	1.72791	2.11601	0	9.68753	11.2762	16.2853	20.6998	12.2621	9.67426	39.8861	20.0315	25.5224	25.4169	22.4328	34.8863	40.6769	15.3884	47.0949	14.6626	10.1071	30.3317	6.76078	12.0705	13.1132	24.7109	15.5733	14.1303	6.724e-05	0.00236053	1.03259e-06	1.72906e-05
Gm51635	3.45582	2.11601	2.92482	7.53475	6.07179	5.42843	5.91422	11.2402	8.46498	27.8275	20.0315	11.5375	11.7309	15.2951	22.8566	14.9862	7.69421	5.23277	3.66564	3.03212	5.83302	4.50719	5.36466	9.83492	23.5091	13.2115	6.40197	6.724e-05	0.00236053	6.07033e-07	1.16005e-05
Psmd4	6491.76	6699.3	7002.98	5901.86	5640.69	5800.82	5739.75	4948.77	4721.04	4633.28	4944.15	4906.76	4771.54	4826.11	4470.26	4884.44	5094.66	6132.81	5540.01	5076.78	5379.21	6026.11	6111.69	5622.29	24.4418	2.00409	743.287	6.889e-05	0.00241082	2.52577e-08	1.05555e-06
Mrpl36	1040.2	1008.28	980.788	826.669	719.073	1032.49	1009.85	808.274	786.034	819.985	898.688	900.975	980.506	1100.23	1030.95	1302.73	1255.26	1522.74	1171.78	1195.67	1220.27	890.17	1028.67	929.946	22.9269	19.0195	219.687	6.889e-05	0.00241082	5.08824e-06	6.10561e-05
Slc25a51	2488.19	2143.52	2740.55	2202.3	2455.61	2205.03	3771.79	2393.15	3360.6	4396.75	3197.76	2364.49	2658.02	2656.24	3097.67	2409.57	2601.74	2472.48	1797.39	2109.35	1915.56	1867.1	1931.28	1600.91	23.925	11.5797	752.541	7.056e-05	0.0024423	1.71271e-05	0.000157025
Tpcn1	1218.18	1082.34	1080.23	1426.22	1681.88	1370.13	1539.17	1664.58	1776.44	1790.24	1737.28	1635.01	1617.88	1768.11	1710.63	1619.58	1703.72	1377.53	1593.33	1274.5	1327.6	1388.21	1481.99	1403.12	24.2518	13.0465	223.257	7.056e-05	0.0024423	1.85408e-06	2.69571e-05
Zfand4	1495.51	1451.58	1129.95	1416.53	1384.37	1570.99	1762.44	1459.19	1673.65	1937.72	1517.85	1447.26	2307.07	2532.86	2355.43	2109.85	2894.12	2416.23	2222.6	2202.33	2344.88	2025.98	1747.54	2290.44	24.9728	18.601	536.432	7.056e-05	0.0024423	2.68933e-06	3.67868e-05
Plekha8	1069.58	1227.29	1096.81	1417.61	1373.09	1366.88	1784.62	1576.7	1676.07	2102.83	2056.88	2057.87	1705.87	2056.68	1917.55	1454.73	1272.84	1516.19	1356.29	1730.33	1644.91	1260.89	1231.19	1320.06	23.7708	13.1441	411.424	7.056e-05	0.0024423	2.10188e-10	2.7432e-08
Slc6a9	936.528	974.424	1155.3	1174.34	1213.49	1012.95	1145.88	1162.85	1287.89	1231.83	1472.32	1336.25	1136.92	1056.38	1077.87	615.506	850.759	463.1	849.207	789.363	666.131	898.057	718.864	931.039	23.8434	9.57397	266.833	7.056e-05	0.0024423	8.39928e-10	8.39436e-08
1300002E11Rik	548.612	453.885	451.397	449.932	473.599	469.016	424.345	460.849	401.482	452.661	441.604	471.989	531.8	588.351	514.874	628.351	538.594	527.202	577.95	502.322	550.637	546.496	574.018	523.436	24.0698	20.1603	60.0922	7.056e-05	0.0024423	5.52786e-05	0.000391592
Ifi207	247.955	224.297	224.236	317.536	253.28	233.422	322.325	341.294	324.088	329.292	301.384	265.712	292.295	217.19	259.843	242.991	225.33	236.783	222.382	256.72	213.489	205.077	256.162	198.884	23.7732	10.1055	43.7099	7.056e-05	0.0024423	3.04146e-06	4.05777e-05
Ppa1	8234.36	9482.91	7904.8	7725.27	7365.08	7735.51	9683.05	6623.56	7687.41	8186.86	7883.32	8576.39	9872.52	10533.2	10022	11348.9	10925.8	14697.5	9536.78	9383.41	9995.47	8127.59	9342.55	9037.2	23.319	18.0901	1631.43	7.225e-05	0.00246997	1.20638e-08	6.10791e-07
C1qbp	2279.98	2526.52	2536.79	2896.57	2820.78	2997.58	3641.68	2743.64	2948.23	3322.61	3199.58	3439.93	3185.91	3633.09	3486.23	3458.61	3595.39	3780.68	2782.22	2978.55	3349.32	3114.47	3008.23	2722.09	25.8102	15.7486	453.368	7.225e-05	0.00246997	1.85408e-06	2.69571e-05
Ngef	875.187	944.799	1068.53	1641.5	1535.3	1568.82	2553.46	2422.78	2347.22	1896.91	2032.29	1803.52	1679.47	1715.09	1821.31	1249.21	1209.09	1308.19	1501.69	1303.81	1163.1	912.706	997.826	983.492	23.9808	10.7326	545.139	7.225e-05	0.00246997	7.68871e-11	1.36464e-08
Pip4k2c	862.227	845.347	846.247	842.815	886.481	891.348	904.875	872.65	807.801	707.747	839.504	743.12	807.476	646.472	738.628	717.198	765.024	716.89	756.344	710.527	718.628	786.504	808.722	747.454	25.0963	5.6299	78.4954	7.225e-05	0.00246997	2.69516e-05	0.000224045
Hdac6	647.103	669.718	631.76	681.356	787.598	679.639	671.264	684.632	655.431	631.685	614.604	560.268	621.737	499.639	477.582	530.941	533.099	396.382	654.928	561.953	642.799	776.363	620.959	800.999	21.6014	5.22735	96.1413	7.225e-05	0.00246997	1.05002e-05	0.000105895
Asb7	451.849	400.984	466.021	472.536	471.865	530.9	483.487	498.657	481.295	392.368	397.899	331.266	391.029	353.826	362.096	357.529	434.173	328.356	474.09	354.758	398.979	475.508	473.431	497.21	21.7644	5.16576	59.234	7.225e-05	0.00246997	0.000542238	0.00251424
Gm40438	93.3072	100.511	71.1705	107.639	95.4138	96.626	115.327	86.8563	118.51	145.631	105.621	119.92	133.928	197.816	162.402	173.412	128.603	156.983	87.9754	121.285	132.993	96.9045	104.611	93.9781	23.7724	15.9646	33.8461	7.225e-05	0.00246997	3.69472e-06	4.64709e-05
Ak3l2-ps	7.7756	10.5801	13.6491	18.2987	11.2762	13.0282	16.2641	19.4149	19.3485	26.8999	14.5684	15.5581	22.4842	23.4524	24.0595	11.7749	7.69421	13.0819	14.6626	11.1178	6.99963	9.01438	9.38815	8.74215	23.6649	12.0964	5.39294	7.225e-05	0.00246997	2.17239e-05	0.000188351
Azin1	3297.72	4113.53	2917.99	6019.19	6068.32	6261.15	6060.6	6466.19	7025.93	6132.26	6279.89	5882.21	4548.65	5341.04	5894.59	4944.38	4489.02	3920.65	4127.51	4221.73	4135.61	4109.43	4416.45	4374.35	23.1054	10.0027	1181.8	7.396e-05	0.00248629	8.77782e-08	2.88952e-06
Tubb2a	2671.35	2007.04	2175.09	1266.91	1058.23	980.374	796.941	530.334	540.549	1557.41	1007.95	1162.84	4896.67	4747.59	3189.09	4945.45	5734.38	7038.08	6148.51	5163.7	6811.8	6678.53	5905.15	6328.22	25.3343	21.137	3012.81	7.396e-05	0.00248629	4.0311e-10	4.97742e-08
Atrnl1	1338.27	1371.18	1244.02	1537.09	1748.67	1542.76	1800.88	1860.77	1886.48	1703.05	1776.43	1513.34	1313.86	1432.64	1711.84	1323.07	1342.09	1182.61	1504.13	1317.96	1313.6	1384.83	1331.78	1493.82	22.6137	9.26477	238.348	7.396e-05	0.00248629	2.33331e-05	0.000195799
Anapc2	1563.76	1697.04	1494.58	1777.12	1700.97	1719.73	1596.84	1525.61	1441.46	1428.48	1472.32	1370.52	1407.71	1340.87	1237.86	1376.59	1417.93	1178.68	1590.89	1349.3	1524.75	1712.73	1453.82	1691.61	22.434	4.62423	181.639	7.396e-05	0.00248629	6.07033e-07	1.16005e-05
Ndufa5	1497.23	1497.08	1385.39	1589.83	1405.18	1643.73	1894.03	1724.86	1562.39	1844.04	1750.03	1829.92	1809.49	2122.96	2001.75	1843.31	1708.11	2213.46	1582.34	1732.35	1769.74	1574.13	1571.85	1456.66	24.242	15.2368	246.279	7.396e-05	0.00248629	3.52884e-07	7.63847e-06
Nop16	1517.97	1538.34	1483.86	1301.36	1180.53	1314.77	1125.18	1050.45	1055.7	1658.52	1659.89	1925.19	1590.51	1892.51	1913.94	2134.47	2154.38	2514.35	1853.59	1857.68	1886.4	1562.87	1758.27	1570.31	23.0065	18.1395	492.445	7.396e-05	0.00248629	3.15533e-12	1.454e-09
Usp30	713.627	685.588	792.625	706.113	745.095	738.266	660.914	702.003	673.57	640.033	686.536	584.917	588.499	584.272	522.092	569.477	651.809	558.598	691.585	592.275	589.135	615.231	627.665	660.032	25.2544	4.81053	75.5694	7.396e-05	0.00248629	3.25323e-07	7.28349e-06
Fbxo44	159.832	153.411	168.664	88.2642	94.5464	90.1119	93.1489	82.7689	97.9519	77.9171	106.531	91.2512	127.085	125.42	134.733	160.567	169.273	180.531	162.51	147.563	136.493	146.484	160.94	126.761	22.0554	20.221	38.2175	7.396e-05	0.00248629	4.09533e-05	0.000311068
Cntnap1	17.2791	27.5082	18.5238	24.757	26.022	26.0565	31.0496	23.5023	18.1392	47.3068	23.6736	45.1012	50.8338	60.1606	42.1042	67.438	31.876	43.1704	31.7689	32.3426	34.9981	27.0431	25.4821	14.206	23.0216	15.818	15.3025	7.396e-05	0.00248629	0.000145438	0.000850063
Rassf6	528.741	592.483	521.592	637.224	623.659	732.838	637.257	669.304	614.316	799.578	794.888	879.123	1158.42	1099.21	1080.27	1123.97	730.95	1058.33	689.141	588.232	725.628	775.236	575.36	785.701	23.8063	15.8184	238.125	7.569e-05	0.0025406	1.95039e-07	4.85322e-06
Acacb	472.584	532.177	190.113	875.107	1295.03	1434.19	2151.3	1600.2	1876.81	2942.3	1853.83	1778.52	3821.34	4490.63	3779.75	4280.71	4584.65	2515.66	2217.71	2528.79	3747.13	2931.93	2266.57	2291.54	25.3834	17.2958	1553.4	7.921e-05	0.00264276	4.89373e-08	1.75928e-06
Rictor	1028.97	920.465	1077.31	923.544	1067.77	1094.37	903.397	1015.71	1176.63	807.926	1000.67	838.043	856.355	823.895	899.827	804.974	828.776	688.109	783.226	810.587	822.456	1053.56	1000.51	1016.27	22.8563	5.78204	129.025	7.921e-05	0.00264276	3.03859e-05	0.000244531
Scoc	497.638	548.047	468.945	437.015	448.445	475.53	437.652	427.129	442.597	525.013	517.178	566.736	483.899	585.292	526.904	582.322	602.346	646.247	618.272	551.846	544.804	490.157	549.877	513.601	23.2263	18.5917	75.1526	7.921e-05	0.00264276	2.4773e-08	1.05555e-06
Spag1	56.1571	49.7263	46.797	46.2849	44.2373	53.1986	54.7065	60.2885	67.7198	77.9171	61.9157	82.5107	71.3629	79.5344	68.5697	78.1425	73.6445	82.4161	68.4253	76.8138	55.997	34.9307	60.3524	61.195	23.8401	15.9107	14.4548	7.921e-05	0.00264276	7.24131e-06	8.01712e-05
Pla2g12b	2660.12	2562.49	2403.22	2143.1	2084.36	2549.19	2052.23	1954.78	1561.18	1473.93	1516.93	1599.87	1902.36	1930.24	1876.64	2380.67	2431.37	2810	2464.53	2621.78	2435.87	2245.71	2566.99	2411.74	22.0677	0.082576	468.362	8.1e-05	0.00268231	1.78787e-06	2.67661e-05
Ppp4c	2100.28	2049.36	2090.27	2124.8	1792.05	1986.81	1815.66	1804.57	1680.9	1551.85	1635.3	1663.15	1573.89	1681.44	1759.95	1554.29	1628.97	2154.59	1963.56	1892.04	1937.73	2046.26	2186.1	1913.44	23.6213	1.69495	221.933	8.1e-05	0.00268231	5.52786e-05	0.000391592
Plrg1	1403.93	1304.52	1297.64	1194.8	1040.88	1207.28	1043.86	1032.06	1000.08	1024.05	1119.04	1199.73	993.215	1129.8	1065.84	1218.17	1294.83	1263.71	1249.98	1244.18	1266.93	1189.9	1557.09	1392.19	24.4178	23.7674	149.66	8.1e-05	0.00268231	8.3805e-06	8.99555e-05
Pik3c2b	313.616	282.488	298.331	307.848	286.241	328.963	277.968	262.613	284.181	365.468	325.057	299.975	392.985	341.59	362.096	447.446	370.421	361.061	364.12	406.304	396.646	360.575	261.527	345.315	23.216	18.2478	59.6861	8.1e-05	0.00268231	2.17239e-05	0.000188351
Tex12	51.8373	93.1045	71.1705	53.8196	45.9721	42.3417	35.4853	47.0046	29.0228	51.0171	30.0473	22.0262	45.946	43.8459	48.1191	47.0996	56.0578	39.2458	56.2065	57.6103	57.1636	68.7346	84.4934	60.1023	24.1778	0.198878	15.9981	8.1e-05	0.00268231	2.79276e-06	3.80609e-05
Ptbp2	552.931	491.973	738.029	632.919	649.681	612.327	415.474	585.514	519.991	428.544	488.952	525.656	417.424	429.282	378.938	359.669	455.057	346.671	463.093	560.943	510.973	632.133	598.159	532.178	23.5317	3.9786	113.869	8.281e-05	0.00273409	8.63714e-06	9.05467e-05
Kifap3	273.874	330.098	298.331	216.355	227.258	248.622	204.041	172.691	228.554	244.882	217.615	218.863	213.111	221.269	243.001	304.006	322.058	227.625	270.036	324.437	314.983	287.333	304.444	250.244	23.2388	22.1159	44.5266	8.281e-05	0.00273409	0.00017396	0.000998355
Reep6	15772.4	15941	16916.2	18785.2	20041.2	20533.6	22348.3	17812.7	21653.4	21954.1	22174	22966.8	24247.7	25774.2	24242.4	21148.8	23937.8	17982.4	19250.7	19434.9	20364.2	19543.2	20552	18735.5	24.387	14.3738	2882.94	8.649e-05	0.00280866	1.05087e-07	3.03984e-06
Atp11c	13620.3	12728.9	11957.6	13112.6	13528.8	13336.6	11389.3	13635.4	13377.1	11883.3	13903.7	12231.7	9151.07	9962.19	11241.8	10252.7	10757.6	7217.3	10467.9	11310.8	10950.9	10976.1	12315.9	12539.5	23.1532	6.12529	1830.69	8.649e-05	0.00280866	4.52957e-06	5.51881e-05
Son	6725.03	6546.94	7275.97	6389.46	6631.26	5923.5	6220.28	5983.89	6882.03	5987.56	5924.78	5654.6	5163.54	5063.69	5344.83	5343.66	5373.85	4572.13	5558.34	5239.51	6016.18	5902.16	5834.06	6107.48	25.2658	4.67841	801.287	8.836e-05	0.00280866	5.85353e-07	1.14425e-05
Slc22a23	2750.83	2730.71	2443.2	2977.3	3105.29	2564.39	3526.35	2922.46	3121.16	3653.75	3180.46	2540.18	2786.09	2872.41	2658.58	2619.38	2434.67	2133.66	2209.16	2140.68	2279.55	2663.75	2608.57	2558.17	22.2969	9.52312	465.475	8.836e-05	0.00280866	2.13505e-06	2.98867e-05
Mal2	2552.12	2228.16	1983.03	2091.43	2320.29	2253.88	2071.45	1991.56	1919.13	3140.8	3144.95	3716.48	3530.02	4428.43	4281.4	4822.35	4504.41	4846.85	4324.24	3607.22	4388.77	3482.93	4382.93	3543.85	25.1541	18.5402	1284.44	8.836e-05	0.00280866	5.13466e-10	5.2742e-08
Hbs1l	2792.3	2733.89	2894.59	2547.82	2695.87	2955.24	2685.05	2820.28	2708.79	2442.33	2866.33	2587.2	2149.68	2319.75	2380.69	1954.63	2178.56	2325.97	2265.37	2561.13	2327.38	2531.91	2660.87	2467.47	24.0902	5.91152	309.276	8.649e-05	0.00280866	4.89978e-06	5.95027e-05
Mta2	2401.8	2494.78	2480.24	2374.52	2152.01	2097.55	2089.2	1982.37	1915.5	2086.14	2139.73	2140.56	1793.85	1994.48	1913.94	2065.96	2122.5	1895.57	2289.8	2345.85	2365.87	2371.91	2245.11	2303.56	25.4786	1.11153	226.061	8.836e-05	0.00280866	6.73198e-07	1.25199e-05
Cttn	1983.64	2223.93	1907.95	2375.6	2185.84	2187.66	2247.4	2285.85	2124.71	2177.04	2151.57	2252.09	1835.88	1881.29	1781.61	1784.43	1765.27	1739.9	2057.65	1759.64	1805.9	2143.17	2041.25	2059.87	21.5675	7.18901	247.701	8.836e-05	0.00280866	5.44457e-06	6.33781e-05
Ulk1	1645.84	1401.86	1723.69	2202.3	2418.31	2268	2646.61	2112.14	2361.73	1761.48	1796.46	1338.7	1432.14	1308.24	1239.07	1153.94	1334.39	859.483	1195	1309.88	1151.44	1354.41	1264.72	1267.61	24.279	7.65082	497.517	8.649e-05	0.00280866	2.38555e-08	1.05555e-06
Dhfr	2078.68	2051.47	1893.33	2042.99	2077.42	2503.59	2423.35	2460.59	2389.54	2125.1	2361.9	2342.11	1889.65	1876.2	2233.93	1482.57	1472.89	1488.72	1711.86	1743.47	1914.4	1710.48	1931.28	1969.17	22.8861	8.73939	359.383	8.649e-05	0.00280866	5.82463e-09	3.41881e-07
Dym	1186.21	1216.71	1376.61	1407.92	1489.32	1426.59	1472.64	1423.42	1388.26	1324.59	1478.69	1336.78	1219.03	1255.22	1429.14	1123.97	1280.54	1174.76	1213.33	1190.61	1188.77	1289.06	1188.27	1156.15	23.8864	8.95421	130.234	8.836e-05	0.00280866	0.000113628	0.000705586
Prpf39	1364.19	1348.96	1572.58	1276.6	1373.09	1303.91	1210.94	1429.55	1418.49	1099.19	1221.92	1242.56	964.865	1112.46	1091.1	1110.05	1113.46	949.748	1221.88	1390.73	1257.6	1322.86	1308.98	1289.47	23.7016	4.02458	163.638	8.836e-05	0.00280866	1.08891e-05	0.000108291
Aimp1	1405.65	1408.21	1521.88	1372.4	1265.53	1512.36	1412.02	1445.9	1239.52	1194.73	1269.27	1330.83	958.022	1057.4	1100.72	996.584	1070.59	1391.92	1069.15	1100.66	1150.27	1284.55	1300.93	1239.2	23.8506	5.50264	183.642	8.836e-05	0.00280866	2.79882e-05	0.000230332
Zfp280d	685.117	627.398	720.48	600.627	612.383	583.013	564.808	609.016	528.457	535.216	463.457	537.193	549.396	549.603	553.369	615.506	549.586	550.749	573.062	629.671	660.298	627.626	579.383	638.177	23.4421	1.23969	52.6884	8.836e-05	0.00280866	1.7704e-07	4.63207e-06
Trip6	625.504	646.442	820.898	709.342	660.958	636.212	646.128	667.261	604.641	546.347	609.141	611.138	534.733	530.229	524.498	510.602	561.677	613.542	640.266	575.093	607.801	768.476	671.923	710.3	23.4955	3.66862	84.626	8.649e-05	0.00280866	1.78787e-06	2.67661e-05
Trim7	133.049	124.845	98.4688	260.487	351.296	306.163	402.167	315.748	457.109	642.816	476.204	463.248	731.225	763.734	814.415	615.506	590.255	541.592	372.674	382.047	501.64	471.001	417.102	486.282	24.9195	15.8499	243.858	8.836e-05	0.00280866	6.22465e-11	1.23309e-08
Nup62	533.061	501.495	580.088	340.14	380.788	341.991	356.332	333.119	267.251	570.464	553.599	613.236	699.943	630.157	590.662	735.395	651.809	726.047	686.697	556.9	634.633	429.31	474.772	449.128	21.739	17.372	173.779	8.836e-05	0.00280866	2.38555e-08	1.05555e-06
Tmtc2	479.495	432.724	456.271	523.127	551.665	476.616	445.045	572.23	504.271	613.133	548.136	460.277	336.285	328.334	366.908	239.78	261.603	206.694	303.026	363.855	276.485	359.448	348.703	303.79	24.3069	8.01686	131.557	8.649e-05	0.00280866	4.88474e-08	1.75928e-06
Spata5l1	306.704	289.894	299.306	372.432	378.186	393.018	360.767	270.787	343.436	422.978	438.873	462.374	435.02	564.898	479.988	505.25	436.371	497.113	366.564	390.133	454.976	347.053	399.667	340.944	23.6278	16.2307	95.6447	8.836e-05	0.00280866	3.04146e-06	4.05777e-05
Rrm2	160.696	195.731	161.84	201.285	156.132	140.054	502.709	242.176	222.508	653.019	298.652	431.608	230.707	346.688	263.452	165.919	146.19	149.134	124.632	216.291	166.824	127.328	126.07	138.782	23.4493	11.7077	125.773	8.836e-05	0.00280866	3.66456e-07	7.84804e-06
Mxd1	215.989	215.833	282.732	298.161	246.341	302.906	241.004	268.744	326.506	284.768	322.326	248.581	203.335	160.089	184.055	181.976	189.058	146.518	177.173	165.756	153.992	253.529	256.162	185.771	22.023	7.86801	64.4823	8.649e-05	0.00280866	4.14458e-05	0.000314486
Rad9a	91.5793	121.671	132.592	82.8822	102.353	98.7974	90.1918	104.228	87.0683	94.6136	99.2472	105.586	121.219	147.852	161.199	190.539	178.066	167.449	127.076	155.649	144.659	156.625	146.187	150.802	24.1737	19.7446	40.2417	8.649e-05	0.00280866	1.83597e-07	4.7311e-06
Rpl26-ps6	27.6466	15.8701	18.5238	15.0695	20.8176	15.1996	41.3995	8.17471	22.9764	102.962	81.9472	43.0034	52.789	48.9442	64.9608	69.5789	53.8594	74.567	43.9877	47.5033	34.9981	20.2824	32.188	30.5975	23.0588	15.7925	22.8916	8.649e-05	0.00280866	4.03617e-07	8.46414e-06
Gm17971	17.2791	21.1601	25.3484	58.1252	74.5963	100.969	51.7494	79.7034	103.998	55.6551	61.0052	43.0034	28.3496	18.3541	21.6536	12.8453	6.59503	5.23277	13.4407	9.09637	24.4987	10.1412	10.7293	7.64938	23.9622	8.52305	33.4905	8.836e-05	0.00280866	3.13274e-07	7.28349e-06
Gm16984	38.014	16.9281	38.9975	18.2987	26.8894	32.5706	13.307	17.3713	13.3021	10.2034	14.5684	8.2161	4.88787	13.2557	13.2327	6.42267	9.89255	6.54096	4.88752	14.1499	8.16623	22.5359	18.7763	32.7831	24.8285	3.40344	11.5392	8.649e-05	0.00280866	1.03259e-06	1.72906e-05
Gm5843	1.72791	4.23202	0	1.07639	8.67398	2.17137	11.8284	3.06552	2.41857	7.42067	3.6421	4.37027	19.5515	39.7672	20.4506	39.6065	19.7851	17.0065	37.8783	11.1178	27.9985	12.3948	24.141	12.0205	24.4208	18.9032	11.7841	8.836e-05	0.00280866	3.12564e-05	0.000249008
Fbxo21	4978.11	4092.37	6329.3	5763	6915.77	6828.96	5269.57	5852.07	4317.14	2179.82	2632.33	1691.99	2061.7	1805.84	2089.57	1742.68	2595.15	1763.44	3047.37	2954.3	2466.2	3996.75	2680.99	3512.16	24.5523	5.33129	2256.01	9.025e-05	0.00286463	1.21955e-08	6.10791e-07
Ethe1	2615.19	3001.56	2416.87	2749.11	2397.49	2831.47	2587.47	2088.64	1807.88	1633.48	1482.33	1457.05	1998.16	2194.33	1944.01	2709.3	2803.99	3588.37	3628.99	3062.44	3532.48	3564.06	3551.4	3176.68	23.3303	22.9972	799.501	9.216e-05	0.00288807	5.82463e-09	3.41881e-07
Alcam	2544.35	2202.77	2367.15	2653.31	2555.36	2396.11	1811.23	2495.33	2323.03	2241.97	2121.52	2007.53	1867.17	1647.79	1624.02	1977.11	1823.53	1605.15	1913.47	1973.91	2148.89	2098.1	1742.17	2200.84	24.6801	5.3961	361.962	9.216e-05	0.00288807	3.25323e-07	7.28349e-06
Fam149a	1404.79	1525.64	1450.71	1372.4	1202.21	1342.99	1227.2	1063.73	1182.68	1255.95	1255.61	1041.7	1309.95	1363.3	1335.3	1323.07	1370.67	1261.1	1689.86	1596.92	1507.25	1687.94	1738.15	1617.3	25.1708	23.8895	243.532	9.216e-05	0.00288807	1.1994e-09	1.01569e-07
Gm40656	611.68	507.843	504.043	800.836	818.824	921.747	941.839	1064.76	1320.54	1139.07	1822.87	1455.3	1384.24	1201.17	1200.57	693.648	568.272	512.812	617.05	965.226	939.116	711.009	545.854	734.341	23.2731	12.1249	399.129	9.216e-05	0.00288807	5.08824e-06	6.10561e-05
Ap4e1	582.306	501.495	547.915	498.37	549.931	498.33	480.53	496.614	515.154	442.458	427.947	470.765	417.424	409.908	475.176	401.417	448.462	329.665	466.759	469.979	520.306	505.932	501.596	487.375	24.6265	3.73526	55.0283	9.216e-05	0.00288807	1.7704e-07	4.63207e-06
Gm30842	633.279	365.012	436.772	308.925	405.942	403.875	418.431	230.935	313.204	195.72	220.347	244.735	430.132	433.361	428.26	746.1	663.9	525.894	640.266	612.489	621.8	513.819	493.548	485.189	22.7319	20.7254	184.363	9.216e-05	0.00288807	1.35905e-08	6.65634e-07
Utp14b	97.627	147.063	67.2708	121.632	121.436	89.0262	94.6275	125.686	106.417	229.113	153.879	171.664	228.752	222.288	220.145	209.807	147.289	139.977	136.851	116.231	177.324	110.426	138.14	158.451	23.5467	15.4599	51.6423	9.216e-05	0.00288807	3.64911e-05	0.00028226
Stxbp4	171.063	184.093	159.89	148.542	143.121	153.082	119.763	118.533	147.532	209.634	183.926	169.566	197.47	170.285	206.912	235.498	222.033	210.619	197.945	176.874	230.988	157.752	158.257	191.234	22.4298	18.0032	39.996	9.216e-05	0.00288807	2.4773e-08	1.05555e-06
Nol4l	57.885	38.0882	56.5464	41.9793	36.4307	26.0565	17.7427	37.808	33.8599	57.5102	39.1526	72.7213	57.6768	45.8852	64.9608	85.6356	68.1487	75.8752	89.1973	83.8887	95.6616	70.9882	57.6701	52.4529	24.3976	20.1836	25.0437	9.216e-05	0.00288807	1.1617e-08	6.10791e-07
Mrpl2	1921.44	2165.74	2257.96	2106.5	2061.81	2429.76	2560.86	2155.06	2221.45	2122.31	2095.12	2213.28	1721.51	1896.59	1900.7	1705.22	1722.4	1946.59	1956.23	1977.95	1915.56	2032.74	2056.01	1988.84	22.9859	7.15963	223.3	9.409e-05	0.00294439	2.68421e-07	6.46628e-06
Calm1	9490.55	10321.9	9452.03	10203.1	9391.32	10600.6	10626.4	9441.79	10340.6	10355.5	10100.5	11284.7	11527.5	12987.6	12723.9	12203.1	11425.9	14014.7	10604.7	11668.6	11374.4	9816.66	11175.9	10576.9	23.8683	17.0832	1280.02	9.604e-05	0.00296774	4.3443e-06	5.2989e-05
Cycs	3200.95	3596.16	3155.88	3521.95	3464.39	3829.21	4333.64	3533.52	3754.82	4141.66	4452.47	4869	4319.9	4954.59	5103.03	4714.24	4537.38	5782.21	3729.18	4621.97	4395.77	3873.93	4472.78	3930.69	24.9685	16.5571	776.981	9.604e-05	0.00296774	6.50392e-07	1.23336e-05
Hnrnpul1	3179.36	3330.6	3144.18	3289.45	3348.16	3090.95	3155.24	3076.76	3035.3	2972.91	3021.12	2619.19	2982.58	2770.45	2687.45	2806.71	2940.29	2314.19	2912.96	2629.86	2760.19	3546.03	3118.21	3422.55	23.5605	4.62353	283.097	9.604e-05	0.00296774	5.37426e-06	6.27242e-05
Dync1i2	2259.24	2392.15	2258.93	2336.85	2316.82	2342.91	2247.4	2240.89	2227.5	2146.43	2222.59	2236	2122.31	2150.49	2072.73	2300.39	2254.4	2151.98	2269.03	2287.23	2372.87	2272.75	2356.43	2564.73	23.1782	2.5207	96.7956	9.604e-05	0.00296774	3.25323e-07	7.28349e-06
Endog	797.431	1027.32	752.653	843.891	831.835	824.035	1168.06	898.196	859.8	1127.02	1056.21	1030.68	1154.51	1218.51	1241.47	1118.62	877.139	1210.08	1000.72	940.969	900.619	886.789	910.651	819.576	22.8438	14.9113	146.475	9.604e-05	0.00296774	6.28125e-06	7.12121e-05
Dlgap4	469.992	457.059	491.369	514.515	502.224	511.358	508.623	502.745	563.526	601.075	626.441	556.947	556.239	487.403	453.522	431.389	494.627	422.546	378.783	480.086	508.639	461.987	442.584	460.056	23.4813	10.696	41.825	9.604e-05	0.00296774	3.64911e-05	0.00028226
Slc26a11	257.459	262.385	291.507	316.459	301.855	277.935	303.104	298.377	280.554	275.493	330.521	229.177	188.672	211.072	173.229	172.342	213.239	156.983	246.82	214.27	219.322	306.489	222.633	236.038	22.4855	6.49464	60.6612	9.604e-05	0.00296774	1.01382e-06	1.72906e-05
Ube2d-ps	158.104	160.817	168.664	184.063	159.601	186.738	201.083	199.258	201.95	182.734	208.51	196.312	183.784	169.266	210.521	142.369	150.587	166.141	129.519	174.852	183.157	157.752	150.21	139.874	23.6539	10.8017	26.1129	9.604e-05	0.00296774	2.17239e-05	0.000188351
LOC118568226	49.2455	34.9142	28.2732	50.5904	45.1047	41.2561	45.8352	52.1138	47.162	63.0757	37.3315	48.4226	37.1478	41.8065	30.0744	35.3247	25.281	36.6294	18.3282	17.182	25.6653	31.5503	14.7528	28.412	24.7761	9.62125	13.7983	9.604e-05	0.00296774	1.21085e-06	1.94328e-05
Cacybp	1996.6	2140.35	1995.7	1882.61	1641.98	1894.52	1601.28	1633.92	1659.14	2467.37	2483.91	2995.21	2757.74	3009.05	2754.82	2403.15	2284.08	3312.34	2020.99	2239.73	2238.71	1747.66	1928.59	1909.07	22.4083	15.8717	516.578	9.801e-05	0.00300352	2.75117e-08	1.11184e-06
Slc39a8	2096.82	2023.97	2042.5	1650.11	1606.42	1724.07	1462.29	1657.42	1370.12	1152.06	1136.34	1178.05	1719.55	1564.18	1542.22	1470.79	1772.96	1592.07	1838.93	1940.56	1795.4	1906.54	1852.15	1914.53	23.1984	0.423037	300.307	9.801e-05	0.00300352	2.10188e-10	2.7432e-08
Ift46	1324.44	1242.1	1249.87	1398.23	1302.83	1446.13	1556.92	1479.62	1279.42	1059.3	1177.31	1019.67	844.624	832.052	855.317	878.835	1013.44	994.226	1207.22	953.097	1073.28	1234.97	1107.8	1205.32	22.9829	5.87667	263.281	9.801e-05	0.00300352	3.14738e-11	7.50871e-09
Noct	357.678	648.558	353.903	472.536	404.208	268.164	2600.78	1040.23	1668.81	4479.3	2115.15	1549.7	934.56	1341.89	1227.04	526.659	318.76	423.854	332.352	482.108	370.98	123.948	159.599	178.121	23.5425	11.6101	926.35	9.801e-05	0.00300352	5.57471e-09	3.41881e-07
Ccdc125	415.562	406.274	399.725	383.196	438.036	331.134	329.718	375.015	307.158	324.654	317.773	325.148	275.676	296.724	319.992	373.585	382.512	448.71	422.771	354.758	395.479	410.154	438.561	389.026	23.0039	0.837229	46.542	9.801e-05	0.00300352	1.4092e-05	0.000132539
Syne3	134.777	112.149	146.241	234.654	336.551	328.963	323.803	398.517	286.6	174.386	261.321	299.451	221.909	274.292	212.927	177.694	122.008	122.97	163.732	146.553	120.16	167.893	146.187	145.338	23.3993	9.47799	97.5602	9.801e-05	0.00300352	4.24384e-05	0.00031996
Pah	56304	65146.7	42854.4	65031.3	56092.9	53850	78401.8	79973.2	65874.5	68657	72972.2	61354	65095.7	61873.7	73955.4	60448	56893.2	73909	56130.8	46487.5	48020.9	44289.9	46453.9	44383.9	25.0307	12.2189	11890.2	0.00010201	0.00304932	1.72165e-06	2.6217e-05
Fasn	4991.93	7066.42	1495.56	8465.83	7614.02	5423	14895	5483.19	6510.78	35456	12242	17361.3	24739.5	23043.6	17327.7	16114.5	12717.4	12642.4	9338.84	5521.49	11012.7	10736.1	6900.29	12906.7	23.6197	14.3342	6810.48	0.00010404	0.00304932	3.69472e-06	4.64709e-05
Nbr1	9281.47	9772.8	8254.8	10222.5	10444.3	9841.74	9527.81	10410.5	9157.9	8434.52	9212.69	7929.76	8066.94	7868.81	8199.49	8780.86	7699.7	7308.87	7871.36	7728.88	8257.23	8419.43	7652.68	8882.02	24.7421	6.62193	1008.5	0.00010404	0.00304932	6.28125e-06	7.12121e-05
Hspe1	4371.61	4512.4	3883.18	5139.77	5108.11	6160.18	6171.49	5158.24	5191.45	6246.35	6003.09	7137	6862.57	7606.75	7477.7	8421.19	7630.45	10372.7	6672.69	7099.21	7540.93	5652.01	6547.56	5168.8	25.0411	17.3438	1704.05	0.00010404	0.00304932	3.27669e-12	1.454e-09
Fam210b	5794.55	5293.2	5788.21	4858.84	5180.1	5423	4821.57	4559.44	4250.63	3981.19	4166.56	4295.27	4511.5	4972.94	4845.59	4709.96	5461.79	4954.13	5557.11	5064.65	5315.05	5093.12	5407.57	5178.63	22.559	0.489674	557.479	0.00010404	0.00304932	3.25323e-07	7.28349e-06
Tmem33	4922.82	4932.43	4499.34	4107.51	4090.65	4442.63	3711.17	3647.96	3799.57	4806.74	5014.26	5281.73	5265.21	5767.26	5628.73	5572.73	5480.47	6187.75	5062.25	5073.75	5017.56	4379.86	4781.25	4575.42	22.0488	17.2521	782.65	0.00010201	0.00304932	1.82635e-09	1.50636e-07
Tollip	2713.68	2706.38	2487.07	2610.25	2632.55	2516.62	3026.6	3061.43	2976.04	3032.27	3153.15	2826.16	2704.95	2596.08	2721.13	2222.24	2630.32	2091.8	2358.23	2266.01	2270.21	2425.99	2384.59	2411.74	23.3044	10.1642	346.403	0.00010404	0.00304932	4.71029e-08	1.75928e-06
Slc25a11	2278.25	2803.72	2219.93	2728.65	2752.26	3161.52	3759.96	3296.45	3118.74	3476.59	3314.31	3303.22	2968.89	3083.49	3290.14	2663.27	2547.88	2930.35	2807.88	2785.51	2726.35	2758.4	2727.93	2737.39	22.9456	11.2994	472.875	0.00010404	0.00304932	1.83958e-05	0.000164775
Snx2	3073.09	2894.7	3331.36	3213.03	2941.35	3310.26	3065.04	3084.93	3288.04	2847.68	2996.54	3086.46	2583.73	2647.07	2582.79	2356.05	2544.58	2719.73	2792	2935.09	2722.85	2705.44	2790.96	2937.36	24.128	6.18766	314.127	0.00010404	0.00304932	3.27136e-06	4.22692e-05
Leap2	3432.49	3317.91	2614.78	1952.58	1478.91	2005.26	2089.2	1374.37	1360.44	2114.89	1202.8	1815.06	3807.65	4931.13	3435.7	3498.21	3744.88	3500.72	3730.4	4100.44	4934.74	3568.57	3061.88	3679.35	22.3548	19.5535	1374.32	0.00010404	0.00304932	6.73198e-07	1.25199e-05
Ddx46	2443.27	2360.41	2516.32	2518.76	2641.23	2443.88	2707.23	3013.4	2734.19	2669.59	2778.01	2453.47	1783.09	1742.62	1998.14	1721.28	1626.78	1518.81	1952.57	1717.19	1931.9	2110.49	2140.5	2104.67	23.0184	7.6861	588.802	0.00010404	0.00304932	9.44196e-13	6.54653e-10
Rad21	2542.62	2489.49	2630.38	2443.41	2519.79	2474.28	2279.93	2632.26	2486.28	2098.2	2428.37	2081.3	2067.57	2035.27	2191.82	2078.8	2059.85	1756.9	2239.71	2297.34	2153.55	2316.7	2202.19	2328.69	24.9029	4.81653	249.897	0.00010404	0.00304932	9.76948e-08	2.93309e-06
Rnf144b	2652.34	2576.24	2169.24	1428.37	1631.58	1576.42	1346.96	1359.05	1330.21	1560.2	1374.89	1452.15	1567.05	1647.79	1858.6	2918.03	2280.78	2320.73	2649.04	1758.63	2297.04	1762.31	2550.89	1964.8	22.3208	20.9575	461.971	0.00010404	0.00304932	7.50951e-06	8.29335e-05
Prpf18	1752.1	1741.48	1772.44	1780.35	1916.08	2060.63	1959.09	2034.48	2128.34	1530.51	1879.32	1697.59	1506.44	1568.26	1722.66	1566.06	1655.35	1469.1	1491.92	1708.1	1604.08	1578.64	1681.82	1749.52	23.9895	7.29261	184.52	0.00010404	0.00304932	1.83597e-07	4.7311e-06
Cdk8	1846.27	1681.17	1948.9	1971.95	1946.44	1833.72	2067.02	1977.26	1966.29	1703.05	1976.75	1756.85	1678.49	1586.61	1603.57	1523.24	1542.14	1633.93	1640.99	1740.44	1567.92	1783.72	1543.68	1663.19	24.2304	7.36864	192.219	0.0001	0.00304932	2.38555e-08	1.05555e-06
Slc25a32	1654.47	1542.57	1832.88	1669.48	1647.19	1737.1	2068.5	1950.69	2231.13	2035.12	2167.96	1784.64	1386.2	1435.7	1500.11	1225.66	1207.99	1007.31	1252.43	1287.64	1222.6	1209.05	1331.78	1245.76	23.8308	8.98104	420.544	0.00010404	0.00304932	1.21955e-08	6.10791e-07
Riok2	1007.37	1161.69	856.971	1674.87	1656.73	1266.99	1874.81	1653.34	1973.55	1667.8	1931.22	2042.49	1515.24	1634.53	1637.25	1521.1	1464.1	1667.95	1258.54	1292.69	1490.92	1248.49	1377.38	1274.17	24.0055	11.9727	300.851	0.00010201	0.00304932	1.32646e-08	6.51109e-07
Nr1h2	1849.73	1888.54	2076.62	1784.66	1694.9	1816.35	1735.82	1617.57	1524.9	1312.53	1446.82	1315.1	1371.54	1184.86	1269.14	1302.73	1405.84	1435.09	1589.67	1443.29	1404.59	1655.27	1593.3	1457.75	25.2154	3.54218	285.519	0.0001	0.00304932	6.22465e-11	1.23309e-08
Amotl2	1066.12	888.725	1088.03	1065.63	1159.71	1053.12	1545.09	1114.83	1518.86	1542.57	1453.2	1378.56	1475.16	1422.44	1535	1197.83	1375.07	981.144	1292.75	1307.86	1144.44	965.665	1023.31	987.863	23.9347	13.3519	244.011	0.00010404	0.00304932	1.72743e-05	0.000157982
Denn2b	825.077	586.135	712.68	412.258	517.837	636.212	365.203	253.416	460.737	461.937	415.199	462.899	1506.44	1397.97	1433.95	2178.36	2193.95	1996.3	1575.01	1437.23	1700.91	1645.12	1795.82	1608.56	24.6203	20.1111	859.395	0.00010404	0.00304932	5.13466e-10	5.2742e-08
Nudt3	1287.29	1315.1	1199.17	1542.47	1399.98	1474.36	1653.02	1508.23	1366.49	1390.45	1623.47	1530.47	1217.08	1329.65	1300.42	1158.22	1116.76	1268.95	1195	1266.42	1244.77	1138.07	1115.85	998.79	24.1458	9.43323	218.205	0.00010404	0.00304932	3.25323e-07	7.28349e-06
Rgp1	927.888	891.899	862.821	1192.64	1104.2	973.86	1098.57	1097.45	1036.36	1307.89	1196.43	1075.61	867.108	853.465	802.386	799.622	765.024	550.749	817.438	737.817	767.626	872.141	937.474	906.998	22.3381	8.6639	197.882	0.00010404	0.00304932	4.87646e-08	1.75928e-06
Ubl7	1330.49	1356.36	1407.81	1378.86	1278.55	1516.7	1450.46	1512.32	1384.63	1213.28	1251.97	1232.77	1129.1	1226.66	1195.76	1148.59	1222.28	1128.97	1366.06	1239.13	1195.77	1312.72	1451.14	1217.34	22.6243	5.51852	115.839	0.00010201	0.00304932	2.66522e-05	0.000221722
Actn1	772.376	941.625	1007.11	1312.12	1177.93	1048.77	1082.3	1362.11	1349.56	1348.71	1259.26	1225.25	1000.06	934.019	858.926	791.059	811.189	629.241	939.626	961.183	821.289	913.832	905.286	955.08	22.5005	9.10542	254.769	0.00010201	0.00304932	5.85353e-07	1.14425e-05
Top3b	1136.1	1120.43	998.337	891.253	929.851	813.179	842.776	840.973	726.779	991.588	807.635	825.981	1034.27	987.042	891.406	1066.16	1033.22	974.604	1129.02	987.461	1003.28	1153.84	1094.39	1120.09	23.8095	22.0098	147.272	0.00010404	0.00304932	8.37829e-06	8.99555e-05
Tbc1d24	800.023	683.472	1008.09	908.475	910.768	828.378	1107.44	1151.61	1140.35	1052.81	911.435	825.981	741.001	750.478	742.237	589.815	713.363	580.838	555.956	671.11	617.134	615.231	598.159	667.682	24.0012	8.83056	197.587	0.00010404	0.00304932	5.16177e-09	3.38829e-07
Tdg	609.952	615.76	670.758	696.426	625.394	578.67	706.749	657.042	603.432	556.551	613.694	594.356	487.809	538.387	537.731	519.166	534.198	549.441	538.85	526.579	552.97	549.877	639.735	604.301	23.1214	6.17292	66.959	0.00010201	0.00304932	7.78189e-06	8.58135e-05
B230307C23Rik	270.418	285.662	232.035	282.015	246.341	259.479	267.618	255.46	269.67	254.158	285.905	322.875	289.362	303.862	326.007	362.881	337.446	402.923	350.68	341.619	359.314	261.417	274.939	249.151	23.5879	18.427	51.5378	0.00010404	0.00304932	3.03859e-05	0.000244531
4833411C07Rik	337.807	333.272	498.194	213.126	377.318	305.078	229.176	268.744	239.438	143.776	145.684	122.717	192.582	173.344	155.184	275.104	393.504	278.645	294.473	259.752	244.987	390.999	374.185	348.593	23.5048	1.32756	108.686	0.00010404	0.00304932	1.21085e-06	1.94328e-05
Ttll8	34.5582	32.7982	34.1228	34.4445	65.0549	56.4557	85.7562	44.9609	94.324	218.91	175.731	152.785	82.1162	122.361	115.486	112.397	65.9503	96.8063	59.8722	63.6746	66.4964	37.1843	64.3759	36.0614	23.1165	13.2949	36.6354	0.00010404	0.00304932	8.18032e-11	1.36464e-08
Vmn2r29	66.5246	92.0465	63.371	63.5071	65.9223	64.0555	34.0067	55.1793	58.0456	71.424	68.2893	69.0502	71.3629	68.318	78.1935	96.34	109.917	105.964	92.8629	84.8994	94.495	95.7777	76.4464	88.5143	23.6242	20.3513	20.8689	0.00010404	0.00304932	5.82463e-09	3.41881e-07
Gm40720	22.4628	27.5082	21.4487	15.0695	28.6242	32.5706	28.0925	21.4586	27.8135	34.3206	32.7789	39.5072	32.2599	42.8262	37.2923	59.9449	48.3636	48.4031	40.3221	37.3962	43.1644	31.5503	34.8703	39.3397	25.0339	18.2222	10.3614	0.00010404	0.00304932	9.07166e-08	2.90599e-06
Lefty1	25.0547	15.8701	12.6742	35.5209	35.5633	35.8276	47.3137	52.1138	37.4878	37.1034	41.8841	35.3118	27.3721	56.0819	44.5102	23.5498	31.876	47.0949	20.772	31.3319	26.8319	18.0287	16.094	17.4843	25.1869	12.547	14.1124	0.0001	0.00304932	1.97298e-06	2.84066e-05
Cbs	30000	29918.3	24170.7	19765.8	17492.8	16684.8	17342	16891	12912.7	11890.7	12240.2	10941.2	13276.4	11698.7	10420.2	13944.7	15578.6	15793.8	19281.3	16073.3	17224.9	21862.1	17707.4	21502.4	24.5449	1.884	5079.33	0.00010609	0.00308091	8.18032e-11	1.36464e-08
Npc1	3544.81	3085.15	4296.55	4745.81	5031.78	4270	5139.46	5137.81	4780.29	3629.64	3212.33	2391.41	3070.56	2189.24	2439.64	2023.14	2276.39	1639.16	2256.81	2395.38	2040.39	3180.95	1762.29	2765.8	24.6221	7.08981	1254.83	0.00010609	0.00308091	5.60891e-09	3.41881e-07
Stk11	4602.29	4522.98	4396.97	4079.53	4145.3	4679.31	4409.05	4196.69	3818.91	3525.75	3639.37	3824.33	3628.75	3921.66	3869.98	3682.33	3716.3	3747.97	4230.15	3960.96	4077.28	4279.57	4517.04	3735.08	24.0495	3.17191	384.594	0.00010609	0.00308091	3.55229e-05	0.000276252
Tbc1d23	450.985	449.653	518.667	508.057	477.069	533.072	516.015	527.269	519.991	447.096	427.947	447.166	454.572	367.082	471.567	370.374	438.57	370.219	404.443	445.722	458.476	530.721	478.796	492.839	21.7094	6.19437	56.7641	0.00010609	0.00308091	0.000197347	0.0011018
Myef2	437.161	553.337	449.447	417.64	456.252	409.303	348.939	393.408	399.063	415.558	396.989	420.769	463.37	435.4	437.884	446.375	497.925	439.553	463.093	472	486.474	520.58	476.113	495.024	24.1701	22.5456	48.5259	0.00010609	0.00308091	2.4773e-08	1.05555e-06
Svbp	303.248	309.996	378.276	282.015	255.882	285.535	273.533	283.049	237.019	220.765	224.9	237.043	226.797	230.446	228.566	215.159	233.024	248.557	259.039	314.33	260.153	282.826	305.786	244.78	24.912	2.24102	43.1178	0.00010609	0.00308091	1.84736e-06	2.69571e-05
F730311O21Rik	20.7349	25.3922	23.3985	18.2987	20.8176	14.1139	17.7427	23.5023	19.3485	38.0309	23.6736	37.0599	38.1254	40.7869	39.6982	41.7473	25.281	23.5475	26.8814	27.2891	31.4983	9.01438	12.0705	22.9481	22.2735	15.4417	10.2038	0.00010609	0.00308091	5.33043e-05	0.000381627
Dhx36	2183.22	2008.1	2023	2181.85	2169.36	2172.46	1824.54	2154.04	2144.06	1873.72	2047.77	2018.37	1652.1	1730.38	1714.24	1724.49	2007.09	1569.83	1837.71	2048.7	1989.06	2131.9	2106.97	2404.09	21.9796	4.90337	227.563	0.00011025	0.00319336	5.27669e-06	6.20095e-05
Tgfbr1	1571.54	1421.96	1570.63	1642.58	1569.99	1464.59	1589.45	1665.6	1616.81	1557.41	1801.02	1627.14	1260.09	1248.08	1444.78	1290.96	1265.15	977.22	1102.14	1368.5	1258.77	1273.28	1335.8	1370.33	23.9318	8.15524	225.568	0.00011025	0.00319336	1.02443e-06	1.72906e-05
Lman2l	591.809	512.075	454.321	528.509	570.748	592.784	563.329	440.413	480.085	548.202	632.815	592.783	772.283	722.947	618.33	777.143	778.214	731.28	777.116	674.142	601.968	594.949	600.842	646.919	23.9603	18.1836	135.65	0.00011449	0.00331185	4.89373e-08	1.75928e-06
Rab43	5115.48	4565.3	5762.86	7179.54	8085.02	7911.39	9209.92	8689.72	9624.68	7449.43	7964.36	6481.11	7278.03	7279.44	7468.08	4217.55	5717.89	4289.56	5736.73	5686.24	4692.08	5138.19	5182.26	5980.72	22.9821	9.50272	1877.8	0.00011881	0.00338822	1.4092e-05	0.000132539
Pim3	3062.72	2363.59	3346.96	2567.2	3232.79	4410.06	4252.32	2647.58	3835.84	3471.95	3025.67	2145.8	1741.06	1472.41	2226.71	1463.3	1261.85	1391.92	921.298	1196.68	1000.95	1595.55	1541	1021.74	25.4753	7.79451	1288.58	0.00011881	0.00338822	1.20638e-08	6.10791e-07
Gm14403	1231.14	1333.09	902.793	877.26	1107.67	1651.33	2723.5	2250.09	3333.99	3204.8	3155.88	3511.07	1757.68	2644.01	3186.69	2660.05	2147.78	3318.89	2651.48	793.405	1845.57	1316.1	2376.54	1317.88	23.6799	13.5591	951.819	0.00011881	0.00338822	6.67737e-05	0.000456686
Stxbp2	1911.93	1967.89	2090.27	1830.94	1736.53	1899.95	1933.95	1820.92	1818.76	1631.62	1699.04	1677.83	1581.71	1544.8	1471.24	1406.56	1353.08	1385.38	1634.88	1568.62	1628.58	1891.89	1684.5	1947.31	24.4311	4.74727	256.609	0.00011881	0.00338822	2.89391e-11	7.3092e-09
Slu7	1784.93	1743.59	1575.5	1573.68	1509.27	1504.76	1567.27	1419.33	1468.07	1254.09	1372.16	1348.32	1439.97	1414.29	1376.21	1513.61	1482.78	1456.02	1584.78	1527.18	1542.25	1515.54	1591.96	1610.74	23.492	1.53934	127.617	0.00011881	0.00338822	8.18032e-11	1.36464e-08
Lin54	450.985	447.537	477.72	463.925	484.008	457.074	462.788	463.915	472.829	349.699	420.662	406.435	399.828	380.338	332.022	360.74	369.322	264.255	362.899	434.604	421.144	406.774	382.232	449.128	23.7651	5.45982	67.1758	0.00011881	0.00338822	3.66456e-07	7.84804e-06
Tsen54	269.554	267.675	233.985	241.112	225.524	211.709	280.925	229.914	201.95	303.32	297.742	310.464	318.689	360.964	287.512	304.006	341.843	414.697	349.458	349.705	271.819	338.039	291.033	287.398	24.5246	18.3508	57.5594	0.00011881	0.00338822	1.21085e-06	1.94328e-05
Fam187b	121.818	117.439	77.0201	79.653	93.679	87.9405	115.327	81.7471	96.7426	133.572	95.6051	116.599	141.748	140.715	159.996	165.919	203.347	232.858	116.079	129.371	128.327	103.665	87.1757	96.1636	22.946	17.352	33.7972	0.00011881	0.00338822	2.02262e-07	4.96965e-06
Gm12346	64.7966	81.4665	53.6216	63.5071	75.4637	64.0555	41.3995	44.9609	48.3713	129.862	126.563	167.993	174.986	223.308	175.635	162.708	134.099	175.298	86.7536	125.328	111.994	85.6366	88.5169	126.761	23.6205	16.297	65.6863	0.00011881	0.00338822	3.26395e-11	7.70397e-09
Fam131c	129.593	139.657	168.664	101.181	88.4746	117.254	59.1422	39.8517	49.5806	62.1482	99.2472	75.3434	111.443	117.262	96.2382	120.96	147.289	145.209	142.96	134.424	115.494	155.498	119.364	151.895	22.9666	21.7159	40.011	0.00011881	0.00338822	3.25323e-07	7.28349e-06
Gm36860	13.8233	19.0441	12.6742	3.22918	7.80659	8.68549	7.39277	15.3276	14.5114	22.262	20.0315	15.733	18.5739	26.5115	27.6685	39.6065	23.0826	24.8557	17.1063	30.3212	11.666	15.7752	16.094	16.3915	22.8244	17.4466	9.54415	0.00011881	0.00338822	1.21085e-06	1.94328e-05
Sqor	6229.12	6883.39	5911.05	7504.61	6898.42	8303.32	8417.41	8773.51	8705.62	8852.86	7537.32	8494.93	9297.7	9787.83	9599.76	7478.13	7833.8	7845.23	7455.92	7301.35	7556.1	6890.36	6638.76	7309.53	24.2697	13.4878	1205.49	0.000121	0.00342864	4.0311e-10	4.97742e-08
Atg101	1791.84	1966.83	1659.35	1459.59	1525.75	1734.93	1465.25	1270.14	1164.54	1182.67	1161.83	1097.46	1685.34	1793.6	1735.9	1863.64	1883.98	1932.2	1771.73	1972.9	1926.06	1825.41	1730.1	1945.13	22.4563	21.0157	281.91	0.000121	0.00342864	3.37372e-07	7.38193e-06
Gtf2h2	705.851	799.853	639.56	632.919	670.499	665.525	576.636	606.972	553.851	588.088	540.852	617.432	628.58	674.003	672.464	661.535	738.644	763.985	647.597	699.41	725.628	691.853	751.052	803.185	23.688	22.4542	71.4254	0.000121	0.00342864	8.37829e-06	8.99555e-05
Gm40804	193.526	224.297	211.562	129.167	123.171	123.768	124.199	72.5506	76.1848	125.224	128.384	108.383	125.129	152.951	110.674	231.216	165.975	158.291	194.279	240.548	228.654	150.991	144.846	189.049	22.2397	21.1518	55.7262	0.000121	0.00342864	2.13505e-06	2.98867e-05
Ankrd23	146.872	123.787	159.89	65.6599	61.5853	57.5413	60.6207	51.0919	45.9527	96.4688	48.2578	76.0427	108.511	78.5147	96.2382	162.708	117.611	117.737	144.182	145.542	125.993	116.06	112.658	101.627	22.0669	20.2778	43.9793	0.000121	0.00342864	6.74653e-06	7.53323e-05
Por	12637.9	13142.5	16517.4	12109.4	13943.4	12120.6	20585.9	19431.3	19347.3	22838	24847.3	19495.6	15490.6	13356.7	15333.1	9468.08	7565.6	7163.66	8847.64	8229.18	6067.51	7324.18	7120.24	5075.91	24.2257	10.5789	7562.6	0.00012321	0.00346472	4.94026e-08	1.75928e-06
Mcm10	2794.03	3273.47	2116.59	4619.88	4819.27	6054.87	5977.8	5291.08	6970.31	3249.33	6910.88	6454.71	2405.81	2756.17	3243.23	3413.65	2431.37	2929.04	2737.01	2444.9	3265.32	3241.8	3507.14	3055.38	22.8205	9.13325	1703.08	0.00012321	0.00346472	0.000902709	0.00382368
Pde9a	1028.11	1060.12	997.362	860.037	809.283	908.719	646.128	620.256	493.387	704.037	651.025	541.564	1113.46	1072.69	1049	1475.07	1133.25	1497.88	1432.04	1068.32	1298.43	1662.03	1343.85	1488.35	24.5351	21.9508	401.114	0.00012321	0.00346472	2.2938e-08	1.05555e-06
Smndc1	903.697	887.667	968.114	878.336	786.73	888.091	910.79	867.541	818.684	683.63	684.715	755.182	689.189	745.38	769.905	808.186	881.536	801.922	901.748	881.337	899.452	930.734	988.438	820.669	22.6331	2.06791	96.9291	0.00012321	0.00346472	1.72165e-06	2.6217e-05
Zfp873	200.438	192.557	196.938	246.494	257.617	235.594	279.447	272.831	226.136	306.103	256.768	321.302	271.765	372.18	362.096	344.683	269.297	269.488	295.695	316.351	258.986	246.768	252.139	279.749	24.7264	15.8149	49.2691	0.00012321	0.00346472	2.21413e-06	3.06647e-05
Klhdc8a	117.498	69.8284	95.544	68.8891	71.9941	85.7692	36.9639	39.8517	25.3949	66.7861	64.6472	66.2533	125.129	135.616	126.313	132.735	184.661	108.58	190.613	157.67	187.823	175.78	190.445	138.782	25.067	21.466	65.8137	0.00012321	0.00346472	1.02414e-09	9.79422e-08
Uri1	2058.81	1870.56	2167.29	2133.41	2164.16	2202.86	2226.7	2278.7	2387.12	1873.72	2247.18	2067.84	1639.39	1701.83	1790.03	1454.73	1771.87	1546.28	1606.77	1855.66	1839.73	1713.86	1802.53	1772.47	24.1006	7.54849	341.816	0.00012544	0.00351406	6.04036e-09	3.46298e-07
Them4	988.365	958.553	1050.98	1049.48	916.84	1006.43	1216.85	1010.6	1038.77	1332.01	1212.82	1101.66	1159.4	1291.92	1289.59	842.44	1126.65	970.679	744.125	1116.83	800.29	828.196	810.063	867.658	23.706	12.78	184.189	0.00012544	0.00351406	6.45387e-06	7.31025e-05
Gm33330	46.6536	49.7263	50.6968	48.4376	43.3699	40.1704	32.5282	39.8517	39.9063	35.2482	30.9578	30.2423	61.5871	45.8852	62.5548	82.4242	75.8429	48.4031	76.9785	70.7495	64.1632	61.9738	37.5526	48.0818	22.2743	19.3736	17.8766	0.00012544	0.00351406	3.03516e-07	7.14117e-06
Spc24	694.62	863.333	497.219	800.836	753.769	773.008	949.232	697.916	877.939	978.601	841.325	854.65	1347.1	1341.89	1162.08	906.667	862.85	1140.74	823.548	763.084	949.616	803.406	611.571	712.485	23.6824	15.6577	170.228	0.00012996	0.00363151	6.28125e-06	7.12121e-05
Eda	57.885	86.7565	73.1204	66.7363	76.3311	71.6553	56.1851	68.4632	71.3477	64.0033	53.721	46.15	44.9684	35.6885	58.9459	33.1838	36.2727	28.7802	29.3251	63.6746	53.6638	56.3398	54.9877	63.3806	25.0011	5.20353	15.5316	0.00012996	0.00363151	6.73198e-07	1.25199e-05
ND4	206122	209512	206962	223588	209703	240632	213664	228420	229512	231570	212612	227793	238544	270010	299932	247452	314229	288528	256896	260584	257552	226323	240696	245941	24.5904	18.1529	33474.7	0.00013225	0.00365864	5.63673e-07	1.139e-05
Scaf11	3113.7	2916.92	3071.06	2852.44	3051.51	2805.41	2859.53	2813.12	2983.3	2471.08	2845.39	2504.69	2376.48	2344.22	2325.36	2366.75	2485.23	1997.61	2551.29	2674.33	2543.2	2490.22	2565.65	2787.65	25.1979	4.81115	350.166	0.00013225	0.00365864	1.62662e-07	4.52252e-06
Wrnip1	3365.11	2819.59	3423.98	1836.33	1969.86	2574.16	1641.2	1768.8	1480.16	1680.78	1688.11	1436.6	2996.26	2881.59	2733.16	2420.28	3113.95	2352.13	3393.16	3530.4	2962.01	3210.24	3138.32	2919.88	22.6418	21.2605	830.453	0.00013225	0.00365864	3.04146e-06	4.05777e-05
Ddhd2	900.241	878.145	1051.96	953.683	1003.58	1066.14	1592.4	989.14	1309.65	1682.64	1441.36	1684.13	1139.85	1156.31	1089.9	740.748	845.264	784.916	847.985	938.947	920.451	848.478	800.675	974.75	23.4642	11.0901	314.411	0.00013225	0.00365864	4.87646e-08	1.75928e-06
Rnmt	892.466	903.537	868.67	818.058	904.697	889.177	755.541	855.279	846.498	704.037	800.351	774.586	654.974	726.006	774.717	758.945	845.264	815.004	728.241	805.534	810.79	856.366	962.956	957.265	23.5422	3.04633	83.3555	0.00013225	0.00365864	1.35887e-05	0.000130403
Psph	324.847	351.258	318.805	261.563	219.452	258.393	242.483	241.154	249.112	260.651	285.905	329.343	330.42	332.413	310.368	338.26	320.958	464.408	296.917	385.08	337.149	340.293	313.832	292.862	21.8623	18.8187	58.2141	0.00013225	0.00365864	5.72528e-05	0.000400715
Gm32701	166.743	195.731	158.915	123.785	121.436	97.7117	146.377	96.0528	100.371	94.6136	75.5735	74.4694	161.3	136.636	145.56	159.496	180.264	209.311	184.504	153.627	166.824	169.02	155.575	177.029	22.341	20.6757	43.0664	0.00013225	0.00365864	5.37426e-06	6.27242e-05
Slc6a16	67.3885	53.9583	108.218	66.7363	75.4637	93.369	47.3137	45.9827	32.6506	43.5965	50.0789	44.7516	23.4618	26.5115	42.1042	11.7749	21.9835	11.7737	47.6534	32.3426	38.4979	54.0863	65.7171	49.1746	25.4916	4.18249	25.7931	0.00013225	0.00365864	2.69659e-09	1.88142e-07
Gabarapl1	29545.5	24733	34287.6	25508.3	23531.7	28864	22097	22542.8	19794.8	11737.6	14766.9	13204.3	12781.8	11178.7	11519.7	9246.5	12739.4	11287.1	16654.2	17244.7	14870.7	18305.9	17936.7	18645.9	25.5215	3.85166	8761.99	0.00013456	0.00370867	2.78261e-11	7.3092e-09
Dazap1	1555.98	1478.04	1563.8	1820.18	1720.05	1878.24	2083.28	1825	1827.23	1716.03	1633.48	1646.72	1503.51	1466.29	1526.58	1506.12	1442.11	1402.38	1529.8	1463.5	1475.75	1740.9	1624.15	1463.22	22.2527	7.91426	202.449	0.00013456	0.00370867	3.25323e-07	7.28349e-06
Nsmce2	389.644	484.567	441.647	513.439	430.23	455.988	459.83	557.924	402.691	379.382	384.241	382.661	263.945	252.879	301.947	265.47	252.81	272.104	362.899	332.523	356.981	356.068	366.138	324.552	24.0475	6.2548	107.638	0.00013456	0.00370867	6.01971e-08	2.0267e-06
Trp53inp2	5919.82	4635.12	5889.6	6766.2	7234.1	6615.08	7453.39	5905.21	6966.68	10885.2	11152.1	9885.55	9055.26	9215.79	8519.48	9033.48	9231.95	5831.92	7141.89	7178.05	6853.8	6005.83	6657.54	6701.95	23.1515	13.9725	1606.66	0.00013689	0.00372203	9.42057e-08	2.91512e-06
Ppp1r15b	5064.51	4819.22	4434.02	4238.83	4518.28	4240.69	4877.75	4222.24	4740.39	5522.84	6223.44	6069.08	5420.65	5568.43	5947.52	6329.54	4768.21	5661.86	4999.94	5544.74	5929.85	4258.17	4533.14	4424.62	23.2273	16.2292	776.054	0.00013689	0.00372203	0.00020228	0.00111641
Ppp6r3	3288.21	3123.23	3117.85	3116.16	3238	3022.55	2954.15	3140.11	2976.04	2841.19	2879.08	2711.31	2789.99	2713.35	2788.5	2798.14	2906.21	2289.34	2892.19	2775.4	2794.02	3088.55	2871.43	3296.88	24.3586	4.25197	260.431	0.00013689	0.00372203	1.05002e-05	0.000105895
Vps4b	3029.03	2950.78	2838.05	3248.55	3162.53	3406.88	3224.73	3254.56	3083.67	2689.07	2889.09	2822.67	2555.38	2518.59	2776.47	2616.17	2719.35	2700.11	3007.05	2839.08	2872.18	3061.51	3336.82	3230.22	21.2348	5.38149	336.11	0.00013689	0.00372203	3.04146e-06	4.05777e-05
Ahsa2	701.532	736.372	641.51	687.815	655.753	641.64	629.864	640.693	626.408	904.395	1023.43	1176.65	903.278	1010.5	943.134	912.019	788.107	1057.02	784.448	791.384	747.793	661.43	663.876	698.279	22.3334	15.4496	147.069	0.00013689	0.00372203	4.73919e-07	9.73597e-06
Reps1	755.097	736.372	833.572	631.842	830.968	732.838	754.063	707.112	654.222	494.402	545.404	484.575	597.298	496.58	537.731	529.87	608.942	597.844	626.825	604.403	575.136	680.585	688.017	646.919	24.4703	3.79607	114.176	0.00013689	0.00372203	5.07498e-08	1.75928e-06
Lacc1	222.9	301.532	185.238	302.466	285.374	307.249	341.546	372.971	354.32	419.268	335.984	332.315	574.813	536.347	505.25	535.222	524.305	667.178	336.017	342.63	389.646	447.338	324.562	373.727	24.5066	16.7525	143.775	0.00013689	0.00372203	4.71249e-08	1.75928e-06
Gmeb1	458.76	409.448	398.75	340.14	339.153	305.078	311.975	263.634	309.576	284.768	281.352	277.599	366.59	348.728	316.383	468.855	418.785	438.245	404.443	421.465	424.644	356.068	379.55	389.026	21.8148	20.615	69.718	0.00013689	0.00372203	2.88304e-07	6.84127e-06
Slx4ip	178.839	214.775	145.266	167.917	188.226	151.996	134.548	123.642	141.486	211.489	188.479	193.166	235.595	266.134	247.813	302.936	216.537	236.783	213.829	181.927	237.987	176.907	211.904	183.585	22.8149	17.5664	44.9886	0.00013689	0.00372203	2.58479e-07	6.26762e-06
Gm36435	47.5175	50.7843	16.5739	74.2711	45.9721	93.369	76.8848	47.0046	54.4177	73.2792	64.6472	68.351	128.062	161.108	115.486	142.369	148.388	128.203	94.0848	128.36	130.66	65.3542	72.4229	85.236	24.0155	17.7665	50.2657	0.00013689	0.00372203	2.92881e-06	3.9647e-05
Gm38643	13.8233	8.46405	6.82457	15.0695	17.348	24.9708	23.6569	10.2184	32.6506	38.9585	50.9894	39.3324	19.5515	39.7672	37.2923	42.8178	32.9752	58.8687	30.547	33.3533	24.4987	14.6484	14.7528	25.1337	24.3874	15.6743	15.5592	0.00013689	0.00372203	3.1541e-06	4.13105e-05
Cox5a	6400.18	6845.3	6584.73	6919.05	6804.74	7677.97	8024.12	7764.95	6836.07	7564.45	7718.52	7961.93	7523.41	8117.61	8221.15	8182.48	8086.61	8317.49	7534.12	8072.52	7722.92	6862.19	7171.21	6413.46	25.2574	15.7318	671.359	0.00014161	0.00382692	1.03259e-06	1.72906e-05
Hoga1	7036.92	7663.14	7539.2	8126.76	7536.82	7894.02	9252.79	8747.96	8183.22	8165.52	7459.93	7443.44	6820.53	7161.15	7548.68	5300.84	5246.35	5498.33	5682.97	5748.9	6101.34	6571.48	5477.32	6668.07	24.2987	8.47032	1426.04	0.00014161	0.00382692	8.18032e-11	1.36464e-08
Pcyt1a	4350.02	4259.53	3783.74	4189.32	4801.05	4318.86	5198.6	5182.77	5098.34	5985.7	5898.38	4941.9	6106.9	5623.49	5657.6	4717.45	4711.05	3940.28	4908.3	4231.83	4526.43	4831.71	4022.15	4975.38	23.2323	12.6979	655.642	0.00014161	0.00382692	0.000316846	0.00159155
Nrep	300.656	376.65	103.344	544.654	1021.79	1543.85	2009.36	2700.72	3133.25	2412.65	4824.87	5508.81	1169.18	2003.65	2885.94	2855.95	1433.32	2026.39	1520.02	695.367	1485.09	552.13	1842.76	575.889	23.4426	12.3972	1137.77	0.00014161	0.00382692	1.7704e-07	4.63207e-06
Zfp41	78.6199	98.3946	35.0978	71.0419	65.9223	59.7127	56.1851	58.2448	54.4177	51.0171	48.2578	56.8135	80.161	87.6918	83.0054	90.9878	79.1404	88.9571	118.522	62.6639	92.1617	93.5242	95.2227	97.2564	24.3389	21.3965	20.8844	0.00014161	0.00382692	1.77615e-05	0.000161045
Sord	73849.2	71847.1	71216.3	75443.3	71677.5	66895.6	79899.6	73226	71260.6	89185.4	89395.3	83367.8	91425.6	88718.6	88877.1	70507	70701	75906.6	70723.7	66641	64974	61856.7	58787.3	61156.8	23.6287	13.2696	13102.3	0.00014884	0.00382745	9.76948e-08	2.93309e-06
Slc27a2	54493.1	45621.2	59380.6	53847.6	61064.8	59451.1	56529.6	58170.2	53622	52592.2	58652.4	50691.3	48376.2	45016.5	55552.3	47071.7	44498.9	42654.9	47022.9	41436	39461.6	44020.6	45421.2	46184.8	25.7099	8.08859	7638.17	0.00015129	0.00382745	1.03259e-06	1.72906e-05
Hspa9	24919.9	26658.6	26501.8	27980.8	28195.7	27707.8	30580.9	28540	29234.4	32164.9	33603.8	33035.9	29308.6	30898.1	31866.9	28198.7	28821.4	28465	25683.9	26580.6	29093.9	28771.6	28549.4	28097.3	22.9876	12.4613	2417.07	0.00015129	0.00382745	5.07498e-08	1.75928e-06
Lman1	10676.8	11691	8247.98	12026.5	12368.2	11950.1	12204	12953.9	12016.6	16881.1	15287.7	14629.2	12702.6	13761.5	15556.9	13962.9	13075.8	13496.6	10684.1	10276.9	11683.5	12347.4	11061.9	12430.2	22.2836	13.0506	2072.58	0.00015129	0.00382745	1.78787e-06	2.67661e-05
Fmo1	9166.57	10513.4	9488.1	8488.43	8812.77	7757.22	9112.33	8636.58	8250.93	13383.2	12898.5	12100.6	14351.8	12603.1	13513	11979.4	10838.9	10863.2	11356.2	9740.19	10879.8	8727.04	8391.67	9104.95	22.8555	15.3292	2271.44	0.00014641	0.00382745	1.76183e-06	2.67661e-05
Sdc1	8228.31	8606.88	6813.85	8677.87	8471.01	8049.27	8266.6	8235	6531.34	10400.1	9578.72	8553.84	13968.5	12966.1	11907.1	12031.8	11620.5	12718.2	11374.5	10464.9	11586.7	12100.7	9291.59	10292.8	24.1797	18.1353	2443.62	0.00015129	0.00382745	8.45272e-08	2.82016e-06
Bbox1	7811.02	7618.7	8502.44	8359.26	8163.09	9425.92	9135.99	8726.5	9619.84	8778.66	9046.06	9513.55	8248.77	9409.53	9769.38	6345.6	7165.5	6339.5	6664.14	7432.74	7347.27	6667.26	7263.75	7852.64	24.1938	10.2348	1055.5	0.00015129	0.00382745	7.93614e-07	1.41543e-05
Gm10768	6737.99	5677.26	7547.97	6855.54	7719.85	6515.2	5897.95	6127.97	6757.47	6542.25	5973.04	4903.44	4871.25	3721.8	4578.53	3143.9	4192.24	3059.86	3301.52	3990.27	3819.46	5054.81	3654.67	5176.44	25.7243	6.51987	1832.57	0.00015129	0.00382745	5.13027e-08	1.75928e-06
Cnn3	5475.75	6319.47	6257.15	6685.47	5770.8	5690.08	6983.21	6367.08	6863.89	6961.52	6308.11	6439.15	6639.68	6796.11	6484.05	6024.46	5987.19	6161.59	5830.82	5898.49	5569.37	5453.7	4963.65	5479.14	24.8847	11.9603	636.763	0.00014641	0.00382745	1.70483e-07	4.63207e-06
Pxmp4	4910.72	3828.92	4749.9	3475.67	3773.18	4142.98	4156.22	3219.81	3148.97	3791.04	3601.12	3464.92	5533.07	5464.42	4993.56	6687.07	8164.65	6449.39	6800.99	7545.94	7435.94	7750.11	7188.64	7400.23	25.5798	21.6096	2141.12	0.00014641	0.00382745	8.19631e-08	2.75116e-06
Prpf19	5425.64	5379.96	5100.88	6052.55	5639.82	5782.36	6134.52	5297.21	4981.03	5088.73	5133.54	5197.65	4709.95	4816.93	4568.91	4950.81	4923.19	4900.49	5340.84	4840.28	5305.72	5867.23	5406.23	5596.07	21.5695	5.22565	499.083	0.00015129	0.00382745	1.07083e-06	1.76251e-05
Bnip3l	4982.43	4931.37	5287.09	5084.88	5108.11	5845.33	5515.01	5536.32	5701.77	5371.64	6004	6086.73	5101.96	5741.77	5957.14	4183.3	4715.45	4527.65	4667.59	5351.7	4637.25	4753.96	5015.95	4901.07	23.4177	10.5158	406.188	0.00014641	0.00382745	4.73919e-07	9.73597e-06
St3gal1	4060.59	3481.9	2083.44	2612.4	2668.99	2197.43	1960.56	2167.32	1836.9	3077.72	2857.23	2730.02	3365.79	3028.43	2727.15	4310.68	4398.89	3461.48	3806.16	3110.96	3843.96	3858.15	3791.47	3249.89	23.6657	20.4063	833.568	0.00014641	0.00382745	2.17239e-05	0.000188351
Ahsa1	4610.93	4321.95	3962.15	4154.87	3701.19	3665.28	3932.95	3352.65	3152.6	4338.31	4726.53	5120.38	5149.86	5266.6	5074.16	5559.89	4916.6	6848.39	4613.82	4433.97	4380.6	3940.41	4207.23	3884.79	22.1098	16.9087	897.946	0.00015129	0.00382745	4.73919e-07	9.73597e-06
Enpp3	4756.94	3822.58	4240.98	3404.63	3469.59	3658.76	3107.92	2628.17	3173.16	1864.44	2002.24	1460.72	3190.8	2617.5	2559.93	2920.17	3420.62	2350.82	4088.41	3924.58	3733.13	3820.97	3091.38	3990.79	22.747	1.30795	897.357	0.00015129	0.00382745	2.56905e-08	1.05555e-06
Ipo5	2832.05	2778.32	2721.05	3112.93	3278.77	2833.64	3099.05	3334.26	2979.67	3021.14	3398.08	2947.83	2650.2	2598.12	2485.35	2414.92	2789.7	2800.84	2545.18	1996.15	2575.86	2634.45	2562.97	2802.95	22.8028	8.65162	352.401	0.00014641	0.00382745	2.21413e-06	3.06647e-05
Dnajb2	2444.13	2556.14	1733.44	2181.85	2052.26	2102.97	1818.62	1701.36	1691.79	2675.15	2471.16	2622.51	3271.94	3343.5	3043.53	3073.25	2624.82	3346.36	2493.86	2519.69	2455.7	2288.53	2100.26	2189.91	22.6857	16.5057	527.808	0.00015129	0.00382745	5.05707e-08	1.75928e-06
C77080	2171.12	1906.53	2059.07	2117.26	2521.53	2549.19	3099.05	2367.6	2464.52	1551.85	2259.01	1600.74	1603.22	1459.15	1610.79	1357.32	1492.68	1284.64	1468.7	1414.99	1461.76	1696.96	1569.16	1569.22	24.5608	7.07564	525.651	0.00014641	0.00382745	5.82463e-09	3.41881e-07
Mpdu1	2372.42	2361.47	2490.97	2697.44	2622.14	2743.53	2973.37	2475.91	2528.61	2528.59	2694.24	2692.96	2661.93	2548.16	2707.9	2075.59	2122.5	2429.31	2333.79	2253.88	2325.04	2374.16	2495.91	2347.27	23.8257	9.59383	195.58	0.00014641	0.00382745	0.000136517	0.000814442
Ddx42	2204.81	2171.03	2268.68	2170.01	2119.05	2004.18	1978.31	2025.28	2001.36	2113.04	2028.65	1983.05	1832.95	1687.56	1739.51	1848.66	1888.38	1666.64	2093.08	1817.25	1937.73	2080.07	1908.48	2005.23	25.4508	4.3772	184.093	0.00015129	0.00382745	8.93933e-07	1.56788e-05
Mafb	1230.27	931.045	1356.14	1357.33	1381.77	1752.3	4037.93	2061.05	3202.18	2746.58	2006.8	1635.7	1382.29	1501.98	1468.84	1012.64	841.966	941.899	966.508	876.283	852.788	1187.64	779.216	731.062	23.4348	9.79144	678.344	0.00015129	0.00382745	2.6915e-09	1.88142e-07
Fahd1	2115.83	1960.48	1863.11	1838.48	1733.06	1777.27	1670.77	1703.4	1447.51	1448.89	1556.09	1866.28	2507.48	2363.6	2265.21	2482.36	2328.05	2789.07	2359.45	2327.66	2384.54	1704.84	1919.21	1751.71	21.9708	18.329	407.541	0.00015129	0.00382745	1.85408e-06	2.69571e-05
Spryd7	1717.54	1625.1	1565.75	1586.6	1540.5	1807.67	1573.18	1325.33	1578.11	1517.53	1619.82	1763.32	1729.33	1915.96	1815.29	1841.16	1995	2107.5	1755.84	2094.19	2078.89	1871.61	1962.12	1912.35	24.9657	20.638	237.204	0.00015129	0.00382745	3.04146e-06	4.05777e-05
Msantd4	1537.84	1575.37	1323.97	1357.33	1280.28	1307.17	1142.92	1265.04	1188.72	1280.99	1378.53	1441.84	1371.54	1504.02	1402.67	1496.48	1412.44	1720.27	1561.56	1492.82	1527.09	1460.33	1657.68	1570.31	24.0541	21.2686	163.074	0.00015129	0.00382745	3.04146e-06	4.05777e-05
Eif2d	1177.57	1340.49	1245.97	1414.38	1407.79	1518.87	1601.28	1492.91	1395.51	1332.94	1353.95	1387.65	1091.95	1325.57	1276.36	1265.27	1149.73	1244.09	1204.78	1202.74	1229.6	1305.96	1388.11	1278.54	22.0177	7.92332	141.844	0.00015129	0.00382745	3.37326e-06	4.34122e-05
Coa6	1055.75	1232.58	1000.29	1041.95	948.934	1187.74	1493.34	1297.73	1302.4	1363.55	1282.93	1583.96	1254.23	1699.79	1723.87	1347.69	1292.63	1543.67	1130.24	1169.39	1242.43	980.313	1152.06	973.657	23.3714	14.3479	235.771	0.000144	0.00382745	1.35887e-05	0.000130403
Vac14	626.368	695.11	617.136	719.03	746.83	682.896	894.525	751.051	871.893	1370.97	1271.09	1214.59	1307.99	1375.54	1301.62	1017.99	957.379	791.457	823.548	888.412	856.288	885.662	779.216	888.421	23.8328	14.3115	262.87	0.00015129	0.00382745	1.20638e-08	6.10791e-07
Nat10	791.383	779.75	772.151	672.745	651.416	598.213	687.528	631.496	592.548	919.236	807.635	806.926	867.108	920.764	911.857	985.88	1035.42	829.394	822.326	998.579	1157.27	931.861	874.439	951.801	24.9045	19.8614	164.954	0.00015129	0.00382745	6.85326e-07	1.27135e-05
Vti1a	866.547	889.783	829.673	856.808	823.161	807.75	898.961	764.335	873.102	877.495	775.767	753.434	647.154	631.177	777.123	697.93	680.388	639.706	757.566	596.317	706.962	762.842	816.769	858.916	22.6131	6.1836	89.6332	0.00014884	0.00382745	0.000186558	0.00105726
Prpf40b	550.34	499.379	642.485	484.377	486.611	503.758	424.345	502.745	470.411	440.603	482.578	465.871	429.155	388.495	383.75	467.784	447.363	443.477	470.424	437.636	479.474	514.946	575.36	544.199	24.056	2.40224	65.5543	0.00014641	0.00382745	5.25433e-08	1.79415e-06
Scarf1	411.243	388.288	425.073	361.668	405.942	345.248	510.101	451.653	487.341	644.671	437.962	449.788	537.665	534.308	534.122	452.798	491.33	388.533	449.652	435.615	432.81	340.293	372.844	402.139	23.7131	13.9666	73.6186	0.00015129	0.00382745	1.4092e-05	0.000132539
Cc2d1a	481.223	496.205	456.271	415.487	408.545	382.161	372.596	312.683	325.297	350.627	391.526	398.044	411.558	428.262	433.072	457.08	545.189	391.15	471.646	444.711	445.643	541.989	489.525	492.839	24.1303	22.4108	72.4624	0.00014884	0.00382745	4.71249e-08	1.75928e-06
Rnf135	352.494	350.2	319.78	354.133	336.551	419.075	368.16	450.631	434.132	422.051	407.005	464.123	468.258	519.013	490.815	561.984	438.57	682.877	538.85	489.182	541.304	392.125	492.207	427.272	25.6648	18.2169	98.046	0.00014641	0.00382745	1.3421e-07	3.85715e-06
Gpn3	434.57	482.451	480.645	548.96	488.345	568.899	539.672	544.64	555.061	438.747	441.604	457.829	424.267	340.57	424.651	345.754	362.727	393.766	441.099	451.786	452.642	445.085	492.207	438.2	22.4806	6.61905	81.0846	0.00015129	0.00382745	7.11684e-07	1.30282e-05
Zfp358	603.041	457.059	772.151	539.273	497.887	522.215	520.451	533.4	457.109	417.413	410.647	366.753	365.613	312.019	323.601	309.358	423.181	341.438	432.546	360.823	334.815	494.664	438.561	426.18	25.4358	4.17648	113.585	0.00015129	0.00382745	5.85353e-07	1.14425e-05
Rsad1	249.683	264.502	267.133	361.668	401.606	359.362	439.131	360.709	403.9	365.468	291.368	281.096	227.775	264.095	253.828	254.766	252.81	231.55	186.948	225.388	241.487	296.348	244.092	328.923	22.5389	8.01631	80.26	0.00015129	0.00382745	5.13027e-08	1.75928e-06
Chrna4	6.91164	21.1601	0.974939	24.757	40.7677	62.9698	112.37	67.4413	143.905	170.675	41.8841	53.8417	412.536	417.046	194.882	392.853	442.966	310.042	37.8783	74.7923	250.82	107.046	79.1287	135.503	23.7263	16.6774	176.273	0.00015129	0.00382745	1.7704e-07	4.63207e-06
Rpusd4	317.936	304.706	249.584	280.938	259.352	324.62	266.14	269.765	212.834	231.896	281.352	270.782	295.227	299.784	294.729	307.218	326.454	338.822	344.57	333.534	327.816	320.01	341.997	315.81	23.9927	21.4777	41.1906	0.000144	0.00382745	3.52884e-07	7.63847e-06
Dmac2l	303.248	356.548	406.549	341.216	357.368	399.532	335.632	344.36	334.971	258.796	267.694	281.62	233.64	193.738	259.843	252.625	212.14	277.337	252.929	253.688	235.654	247.895	299.08	284.12	25.5137	5.18767	70.2774	0.00014884	0.00382745	1.03259e-06	1.72906e-05
Stard9	152.056	159.759	152.09	167.917	181.286	130.282	175.948	227.87	251.531	218.91	214.884	199.459	186.717	192.718	192.476	153.074	112.116	128.203	145.404	163.735	142.326	103.665	112.658	183.585	23.5981	10.9891	40.3786	0.00014884	0.00382745	0.000128942	0.000783578
4930556M19Rik	209.077	191.499	215.461	179.757	196.032	223.651	175.948	183.931	145.114	122.441	140.221	167.818	209.201	260.016	232.175	325.415	325.355	257.714	293.251	302.202	296.317	214.091	253.48	258.986	23.4332	20.2533	69.73	0.00015129	0.00382745	8.72233e-10	8.63939e-08
Tlcd3a	164.151	184.093	143.316	192.674	163.071	194.338	174.469	177.8	188.648	196.648	182.105	188.621	200.403	239.623	244.204	257.977	275.892	278.645	250.486	214.27	223.988	199.443	177.034	198.884	24.255	18.1143	44.3519	0.00014641	0.00382745	1.70483e-07	4.63207e-06
Haghl	256.595	275.082	270.058	205.591	180.419	218.223	204.041	217.652	191.067	145.631	208.51	182.502	152.501	167.226	182.852	168.06	158.281	179.222	205.276	214.27	198.323	249.022	214.586	252.429	24.2596	2.27778	42.413	0.00014884	0.00382745	3.52884e-07	7.63847e-06
LOC115490200	171.927	177.745	140.391	141.007	150.06	148.739	158.205	144.079	130.602	192.938	143.863	190.893	149.569	194.757	190.07	305.077	236.322	243.324	197.945	232.463	208.822	167.893	205.198	175.936	23.9391	19.1832	37.9128	0.00015129	0.00382745	5.85353e-07	1.14425e-05
Gm11843	130.457	120.613	162.815	45.2085	73.7289	106.397	63.5778	68.4632	44.7435	97.3963	55.542	54.0165	195.515	217.19	211.724	225.864	190.157	160.908	168.62	207.195	202.989	113.806	89.858	134.411	21.564	18.6007	79.5851	0.00015129	0.00382745	1.21482e-06	1.94328e-05
Syt11	67.3885	105.801	55.5715	68.8891	92.8116	94.4547	96.106	62.3322	58.0456	85.3377	77.3946	74.819	153.479	121.341	141.951	230.146	164.876	138.668	141.738	116.231	132.993	107.046	104.611	97.2564	23.7779	18.3741	39.6499	0.00014641	0.00382745	1.03259e-06	1.72906e-05
C2cd4d	17.2791	28.5662	25.3484	51.6668	45.9721	67.3125	79.8419	33.7207	53.2084	71.424	50.0789	53.1425	92.8695	106.046	86.6143	84.5651	95.628	64.1014	56.2065	71.7602	44.331	31.5503	44.2584	40.4324	24.7002	15.5464	29.9677	0.00015129	0.00382745	5.13027e-08	1.75928e-06
Azin2	26.7826	41.2622	65.3209	97.9517	99.7508	115.083	94.6275	120.577	111.254	77.9171	81.9472	55.0654	45.946	45.8852	44.5102	25.6907	28.5785	28.7802	36.6564	49.5247	30.3317	45.0719	71.0817	62.2878	22.1608	7.82451	40.5779	0.00014641	0.00382745	1.83597e-07	4.7311e-06
Gm42031	25.9187	33.8562	20.4737	52.7432	21.685	17.371	35.4853	47.0046	51.9992	118.731	104.71	102.439	72.3405	94.8295	83.0054	157.355	47.2644	102.039	29.3251	22.2356	24.4987	27.0431	40.2349	18.5771	21.9914	14.4683	29.5767	0.00014641	0.00382745	0.000133547	0.000802333
Ccne1	12.0954	14.8121	11.6993	150.695	108.425	53.1986	118.284	179.844	99.1612	89.0481	194.852	126.563	32.2599	28.5508	30.0744	23.5498	24.1818	14.3901	19.5501	32.3426	31.4983	34.9307	42.9173	32.7831	22.7314	9.40647	62.9718	0.00015129	0.00382745	0.000286774	0.00149355
A530072M11Rik	51.8373	31.7402	38.0226	38.7501	39.9003	34.7419	44.3566	37.808	36.2785	38.0309	37.3315	44.5767	50.8338	66.2787	48.1191	78.1425	68.1487	73.2588	61.0941	59.6317	68.8297	34.9307	88.5169	59.0095	25.339	20.2599	14.8383	0.00014884	0.00382745	4.63467e-05	0.000339595
Tro	17.2791	20.1021	18.5238	12.9167	18.2154	17.371	23.6569	19.4149	32.6506	76.0619	55.542	26.5712	38.1254	26.5115	40.9012	26.7611	25.281	13.0819	12.2188	17.182	12.8326	6.76078	14.7528	7.64938	23.4922	12.6529	12.9753	0.00015129	0.00382745	3.80029e-07	7.99971e-06
H3c15	13.8233	24.3341	4.87469	22.6042	16.4806	14.1139	10.3499	4.08735	6.04641	26.8999	31.8684	27.0957	59.632	73.4164	72.1786	124.172	57.157	112.505	59.8722	27.2891	39.6645	33.8039	25.4821	21.8554	23.411	17.3926	30.1977	0.00014884	0.00382745	2.25762e-08	1.05555e-06
Adamts4	14.6872	12.6961	12.6742	16.1459	7.80659	16.2853	5.91422	8.17471	3.62785	4.63792	3.6421	6.11838	10.7533	3.05902	6.01488	26.7611	16.4876	13.0819	26.8814	24.257	25.6653	21.4091	10.7293	22.9481	22.786	21.7822	9.11008	0.00014884	0.00382745	1.78787e-06	2.67661e-05
Gm9530	11.2314	10.5801	10.7243	5.38196	7.80659	3.25706	4.43566	3.06552	2.41857	2.78275	4.55262	5.94357	10.7533	13.2557	6.01488	20.3385	13.1901	11.7737	12.2188	10.1071	9.33283	10.1412	12.0705	4.37107	21.5792	19.1012	4.95707	0.00015129	0.00382745	1.50986e-05	0.000139348
Tmem169	5.18373	7.40604	5.84963	3.22918	0.867398	1.08569	0	5.10919	1.20928	1.85517	4.55262	4.19546	5.86544	7.1377	8.42084	16.0567	12.0909	13.0819	8.55317	4.04283	10.4994	10.1412	5.36466	10.9277	23.4894	19.5954	4.54105	0.00015129	0.00382745	3.49066e-07	7.62301e-06
Luc7l2	8080.57	8351.9	8459.54	8980.34	9056.51	8802.74	9016.23	9543.97	10040.7	9035.6	8364.99	8398.96	7709.15	7632.24	8120.1	7877.4	7467.78	6186.44	7834.7	7642.97	8522.04	8927.61	7965.18	8359.68	22.0501	7.51154	940.727	0.00015376	0.00387667	9.42057e-08	2.91512e-06
Lamtor1	2107.19	2163.62	1984	1926.74	1732.19	2050.86	2034.49	1786.17	1829.64	1713.25	1726.36	1787.09	1881.83	1989.38	2094.38	2298.24	2217.03	2698.8	2133.4	2270.05	2277.21	2152.18	2108.31	2103.58	23.2693	20.7284	244.299	0.00015376	0.00387667	7.05867e-09	4.02598e-07
Sft2d1	1143.88	1182.85	1283.02	1333.65	1355.74	1408.13	1375.06	1425.46	1277	1073.21	1139.98	1128.23	974.641	1047.2	1016.52	919.512	1042.02	1117.2	999.499	1098.64	1066.28	1058.06	1168.15	1038.13	24.4812	6.74241	174.071	0.00015376	0.00387667	7.65271e-07	1.37594e-05
Srsf5	12815.9	12095.1	17483.6	12391.4	12464.5	12926.2	13296.6	14679.7	13720.5	9555.97	8944.99	8121.53	10233.2	8036.03	8399.18	9028.13	12588.8	10483.9	12778.4	10925.8	10550.8	14672	12602.9	13338.3	22.5293	3.98596	2590.93	0.00016129	0.00395982	0.000286774	0.00149355
Pttg1ip	11990.8	11916.3	11487.7	10703.6	10636.9	10897	10463.7	10168.3	8872.51	9154.33	9008.73	8779.52	10399.4	9768.45	10113.4	10072.9	10489.4	11196.8	11753.3	10545.7	10486.6	11331.1	10728	10820.6	22.9491	0.665282	1043.79	0.00016384	0.00395982	5.82463e-09	3.41881e-07
Stard7	7224.4	7311.88	7184.32	7599.33	7992.21	8538.92	9161.12	8547.68	8568.98	7548.68	7845.08	7294.33	6680.74	6458.6	7152.9	6570.39	6712.65	6259.7	6994.05	7050.69	7257.44	7175.44	7679.51	6922.69	22.9026	7.73495	937.829	0.00015876	0.00395982	5.60891e-09	3.41881e-07
Erbin	4754.35	4344.17	4823.02	4678	5210.46	5293.8	4497.76	5079.56	5469.59	4020.15	5237.34	4368.87	3757.79	3952.25	4322.3	3567.79	3703.11	2875.41	3778.06	4378.39	4073.78	4467.75	4306.48	4975.38	22.409	6.61667	669.512	0.00015876	0.00395982	2.92677e-07	6.91546e-06
Sec23a	3893.85	4189.7	3670.64	4379.84	4396.84	4436.11	4216.84	4615.65	4615.83	4673.17	5486.82	4943.3	4370.73	4476.36	4501.54	3747.63	3953.72	3636.78	3870.92	3807.34	3986.29	3915.62	3934.98	4431.18	22.9315	10.7598	422.857	0.00016129	0.00395982	2.04887e-06	2.92901e-05
Dpy19l1	3340.05	3218.45	2452.95	2531.68	2852.87	2801.07	2890.57	2651.67	2522.56	4191.75	3936.2	3920.48	3480.16	4014.45	4193.58	4097.66	4152.67	3986.06	3504.36	3741.64	3695.8	3379.26	3453.5	3524.18	23.9488	17.1667	707.86	0.00016384	0.00395982	4.63521e-07	9.59341e-06
Tmem250-ps	3513.71	3576.06	3332.34	3053.72	3147.79	3304.83	3405.11	2804.95	2671.3	2790.17	2757.07	2784.56	3377.52	3590.26	3587.28	3589.2	3809.73	3800.3	3795.16	3442.47	3633.97	3525.75	3606.39	3330.76	22.1479	20.1582	385.164	0.00016129	0.00395982	8.77782e-08	2.88952e-06
Bckdhb	3127.52	2942.32	3024.26	3174.28	3096.61	3415.57	3904.86	3562.13	3621.8	3826.28	3114.91	3455.66	3639.51	3713.64	3919.3	3381.53	3389.85	4054.09	2930.07	2827.96	3135.83	2792.2	3060.54	2693.68	25.0349	13.2697	464.884	0.00016384	0.00395982	1.85408e-06	2.69571e-05
Ergic1	3136.16	3018.49	2961.86	2833.06	2848.54	2754.39	3099.05	2520.88	2619.31	2871.8	2725.2	2533.01	2956.18	3051.88	3114.51	3642.72	3803.14	3634.16	3608.21	3164.53	3230.33	3615.89	3623.83	3504.51	24.8483	21.5876	369.241	0.00016384	0.00395982	1.4345e-07	4.11737e-06
Psma5	3826.46	3536.91	3729.14	4026.78	3779.26	4355.77	3601.76	3440.53	3429.53	2836.55	3117.64	3485.73	2780.22	2787.78	2940.08	2913.75	3215.08	3965.13	3300.3	3667.86	3581.47	3597.86	4279.66	3577.72	22.6125	3.49382	433.837	0.00016384	0.00395982	1.35887e-05	0.000130403
R3hdm2	2654.07	2528.64	2385.68	2643.62	2747.05	2745.7	2716.11	2574.01	2937.35	2677.01	2629.59	2415.88	2366.71	2320.77	2238.74	2343.2	2466.54	1593.38	2402.22	2284.2	2225.88	2356.13	2325.58	2399.72	23.7055	7.47523	302.265	0.00016129	0.00395982	2.17239e-05	0.000188351
Agl	2729.24	2556.14	2409.07	2913.79	2791.29	2367.88	2445.53	2949.03	2811.58	3444.12	3055.72	2755.37	2943.47	2430.9	2339.79	2002.8	2156.58	1597.3	2075.98	1730.33	2244.55	2136.41	1818.62	2337.43	24.5179	9.40991	492.473	0.00016129	0.00395982	2.58479e-07	6.26762e-06
Gnb2	3202.68	3378.21	3618	3553.17	3133.04	3349.34	3453.9	3272.95	3088.51	3000.74	2909.13	2932.62	2874.07	2845.9	2544.3	2710.37	2872.14	2866.25	3134.12	3141.28	2882.68	3363.49	3017.62	2886	24.4616	4.50206	296.747	0.00016129	0.00395982	1.76442e-07	4.63207e-06
Gltpd2	2558.17	2674.64	2303.78	2643.62	2594.39	2504.68	2741.24	2242.94	2417.36	2347.72	2627.77	2664.29	2850.61	3134.47	2938.87	3404.01	3605.28	3792.45	3278.31	3047.28	3189.5	2635.58	2819.13	2547.24	23.7516	18.5803	419.649	0.00016384	0.00395982	5.27669e-06	6.20095e-05
Nfix	1384.06	1377.52	1296.67	1702.85	1770.36	1597.04	1576.14	1733.04	1865.92	1662.23	1659.89	1457.75	1399.88	1493.82	1381.02	1193.55	1257.45	629.241	1367.29	1347.27	1178.27	1391.59	1388.11	1328.81	22.3888	8.38247	267.332	0.00016384	0.00395982	5.63673e-07	1.139e-05
Trim41	1469.59	1523.53	1423.41	1448.82	1342.73	1373.39	1846.71	1613.48	1672.44	1735.51	1711.79	1791.46	1689.25	1827.25	1655.3	1804.77	1215.68	1514.89	1483.36	1430.15	1476.92	1263.14	1247.28	1226.09	24.2782	13.0033	223.185	0.00016129	0.00395982	1.85539e-05	0.000165656
Klhdc2	1867.01	2098.03	2189.71	1764.21	1945.58	2011.78	1818.62	1926.17	1701.46	1515.67	1648.05	1618.57	1353.94	1463.23	1562.67	1642.06	1560.83	1889.03	1610.44	1582.77	1674.08	1822.03	1992.97	1671.94	24.5865	3.52579	251.475	0.00016384	0.00395982	1.95039e-07	4.85322e-06
Dnajc19	1639.79	1660.01	1621.32	1598.44	1556.11	1890.18	2027.1	1708.51	1705.09	1890.42	1706.32	1937.78	1956.12	2105.62	2230.32	1761.95	1778.46	2069.56	1499.25	1629.26	1765.07	1499.77	1569.16	1439.18	23.6324	14.408	203.749	0.00016129	0.00395982	3.37372e-07	7.38193e-06
Acmsd	882.098	1308.75	329.529	642.606	605.444	713.295	1076.39	653.977	657.85	1136.29	874.104	658.162	1421.39	1312.32	1655.3	2646.14	2003.79	4306.57	2023.43	1672.72	1580.75	810.167	1638.9	800.999	23.838	18.5701	658.259	0.00015876	0.00395982	2.52577e-08	1.05555e-06
Mta1	1104.13	1068.59	1115.33	1188.34	1227.37	1310.42	1188.76	1288.54	1123.42	892.336	1055.3	907.093	933.583	919.744	931.104	917.371	1154.13	894.804	1021.49	1071.35	1025.44	1194.4	1129.26	1153.96	21.8847	5.19411	144.981	0.00016384	0.00395982	0.000136517	0.000814442
Rhbdd1	988.365	956.438	894.994	1073.16	1016.59	928.261	1113.35	1098.48	917.846	973.036	914.167	796.787	763.485	662.787	718.177	706.494	826.578	631.857	957.955	785.32	806.124	1019.75	840.91	1077.47	21.7743	6.02192	161.889	0.00016384	0.00395982	4.5582e-05	0.000335878
Tut4	610.816	558.627	673.683	661.981	963.68	880.491	885.654	1157.74	1344.72	736.502	1067.13	825.107	741.001	623.019	730.207	502.039	578.165	439.553	551.068	632.703	534.305	798.899	729.593	720.135	21.8874	8.65012	210.176	0.00016384	0.00395982	1.03259e-06	1.72906e-05
Fam76b	1066.98	1007.22	1261.57	954.76	896.89	892.434	793.984	1041.25	1014.59	706.819	783.051	816.191	718.517	665.846	680.885	709.705	844.164	562.523	777.116	800.48	803.79	928.481	844.934	921.204	24.9886	3.77153	176.132	0.00016384	0.00395982	1.95039e-07	4.85322e-06
Med15	863.955	860.159	885.244	851.426	910.768	729.581	690.485	717.331	729.197	762.474	663.773	644.178	720.472	644.433	585.85	656.183	793.602	587.379	753.9	717.602	723.295	833.83	740.323	820.669	24.7608	2.77484	106.594	0.00015876	0.00395982	2.13505e-06	2.98867e-05
Mapre2	635.871	790.331	711.705	684.586	647.947	639.469	820.598	792.947	914.218	1362.62	1061.67	1100.61	1019.61	1028.85	796.371	700.071	802.396	762.676	741.682	844.952	650.965	692.98	564.63	590.095	23.4954	12.7256	234.458	0.00016384	0.00395982	2.02262e-07	4.96965e-06
Josd2	720.539	640.094	538.166	623.231	631.466	604.727	687.528	599.819	540.549	685.485	538.12	638.933	732.203	753.537	760.282	1108.98	825.478	932.741	786.891	706.485	863.287	738.052	789.946	679.702	24.2163	19.0996	105.979	0.00016129	0.00395982	1.78787e-06	2.67661e-05
Mdp1	805.206	813.607	752.653	787.919	742.493	739.352	736.32	633.54	630.036	796.795	735.704	762.35	711.674	772.911	815.618	856.356	830.974	1067.48	929.851	863.144	871.453	864.253	866.392	932.132	24.6114	21.5138	110.742	0.00016384	0.00395982	4.71029e-08	1.75928e-06
Zkscan17	888.146	719.444	1127.03	727.641	912.503	961.918	801.377	979.943	816.266	462.865	494.415	427.937	473.146	487.403	490.815	407.839	489.132	465.717	531.518	511.418	549.471	681.712	620.959	675.331	25.1189	4.69339	217.057	0.00016129	0.00395982	5.13994e-07	1.05092e-05
Znrf3	460.488	381.94	420.199	356.286	441.506	385.418	354.853	360.709	324.088	333.93	323.236	271.131	266.878	237.583	256.234	196.962	249.512	160.908	217.495	288.052	230.988	323.391	270.915	298.326	25.9677	5.1952	94.103	0.00016384	0.00395982	2.02404e-10	2.7432e-08
Hmga1	412.107	452.827	553.765	481.147	461.456	483.13	487.923	455.74	431.714	311.668	377.868	323.575	252.214	285.508	215.333	267.611	276.991	302.192	310.358	288.052	296.317	351.561	352.726	301.604	25.4049	5.30337	109.97	0.00016129	0.00395982	2.59181e-09	1.88142e-07
Chst13	297.201	400.984	325.63	270.175	268.026	257.308	341.546	182.909	218.88	404.427	285.905	298.577	430.132	496.58	442.695	409.98	462.752	456.559	461.871	469.979	489.974	285.08	229.339	254.615	21.1923	17.5642	108.717	0.00016129	0.00395982	0.000186558	0.00105726
Hmgxb4	351.63	355.49	292.482	303.543	268.026	288.792	241.004	313.704	274.507	243.027	210.331	208.899	325.532	311	294.729	382.149	326.454	320.507	329.908	330.501	355.814	368.463	413.079	422.901	24.1381	22.7535	65.0512	0.00016384	0.00395982	5.16177e-09	3.38829e-07
Zfp976	227.22	216.891	223.261	264.793	236.8	269.25	338.589	336.185	333.762	293.117	330.521	338.084	248.304	265.115	309.165	269.752	281.388	215.852	248.042	290.073	250.82	180.287	252.139	239.316	23.9006	11.3163	44.8232	0.00015876	0.00395982	2.12475e-06	2.98867e-05
Epop	190.934	229.587	165.739	151.771	195.165	159.596	303.104	198.237	280.554	316.306	330.521	289.487	223.864	212.092	246.61	194.821	209.942	277.337	179.617	126.338	120.16	132.962	147.528	111.462	23.6542	12.0567	72.0185	0.00016384	0.00395982	1.01333e-07	2.95051e-06
Hilpda	92.4432	95.2206	109.193	72.1183	65.0549	85.7692	65.0564	72.5506	70.1384	101.107	87.4104	115.725	105.578	90.7508	107.065	133.806	134.099	206.694	130.741	107.135	125.993	110.426	113.999	92.8853	23.3006	19.067	30.5395	0.00016129	0.00395982	5.39318e-09	3.41881e-07
Gm2814	63.9327	52.9003	164.765	91.4933	90.2094	97.7117	59.1422	86.8563	72.557	45.4516	37.3315	35.137	28.3496	29.5705	27.6685	61.0153	73.6445	66.7178	54.9846	64.6853	50.164	102.538	85.8345	71.03	23.6458	3.29155	32.6617	0.00016129	0.00395982	5.72528e-05	0.000400715
A530001N23Rik	7.7756	1.05801	0.974939	1.07639	2.6022	7.5998	0	0	0	4.63792	3.6421	10.4886	36.1702	16.3148	33.6834	79.2129	48.3636	88.9571	42.7658	62.6639	66.4964	49.5791	46.9408	31.6903	25.3299	20.3872	33.6854	0.00016129	0.00395982	1.15498e-09	1.01569e-07
Gm40345	5.18373	12.6961	20.4737	13.9931	16.4806	11.9425	11.8284	13.2839	25.3949	7.42067	10.0158	7.34205	4.88787	1.01967	4.81191	3.21133	4.39669	2.61638	0	3.03212	1.1666	6.76078	5.36466	6.55661	24.9821	6.58905	6.86048	0.00016129	0.00395982	9.42057e-08	2.91512e-06
Hnrnph1	3542.22	3419.48	3676.49	3951.44	3508.63	3482.88	3560.36	4139.47	4286.91	4482.09	4751.12	4769.19	4017.83	4519.19	4398.08	4382.4	3831.72	3768.9	3928.35	4288.43	3968.79	3800.69	4020.81	3549.31	24.1777	14.0604	417.768	0.00016641	0.00400015	1.64032e-06	2.52035e-05
Mrps9	1134.37	1127.84	1204.05	1250.77	1197.88	1405.96	1454.9	1477.58	1301.19	1129.8	1271.09	1265.11	896.435	977.865	1056.21	898.103	895.825	1057.02	1129.02	1050.12	1087.28	1129.05	1184.25	1193.3	22.3377	7.36098	186.967	0.00016641	0.00400015	2.91232e-09	1.98817e-07
Rbmxl1	465.672	509.959	431.898	477.918	412.882	407.132	450.959	390.342	401.482	485.127	489.862	547.158	473.146	542.465	467.958	570.547	496.826	635.782	537.628	564.986	590.302	440.578	486.843	427.272	22.7791	18.5075	69.6632	0.00016641	0.00400015	5.52786e-05	0.000391592
Tmem164	406.923	404.158	414.349	331.529	333.081	376.733	337.11	350.491	328.925	348.772	343.268	339.657	373.433	288.567	322.398	353.247	336.347	319.199	382.449	393.165	337.149	393.252	399.667	419.623	24.0876	1.25371	33.6524	0.00016641	0.00400015	0.00045555	0.00214957
Il12rb1	157.24	168.223	208.637	251.876	202.104	125.939	304.582	215.608	163.253	268.999	236.736	188.796	51.8114	91.7705	87.8173	70.6493	62.6528	68.026	54.9846	55.5889	53.6638	50.7059	54.9877	51.3601	24.5822	8.38363	93.1967	0.00016641	0.00400015	2.92881e-06	3.9647e-05
Ubr3	6509.9	6194.63	5899.35	6116.06	6821.22	6412.06	6486.42	6518.31	6701.84	6225.95	6468.37	5915.24	5293.56	5520.5	6224.2	4935.82	5240.85	4139.12	5414.15	5174.82	5861.02	5707.23	6033.9	6529.29	22.6485	7.04317	638.519	0.000169	0.00402318	1.83597e-07	4.7311e-06
Elovl6	1885.15	1999.63	481.62	3727.55	3280.5	3185.4	4129.6	3085.95	3521.43	14933.2	5828.27	9249.58	10974.2	10387.4	11173.2	4107.3	3899.86	4294.8	3103.58	2383.25	3380.82	2947.7	2518.71	3326.39	23.675	13.7174	4084.11	0.000169	0.00402318	2.48428e-09	1.88142e-07
Itpr1	1977.59	1798.61	1734.42	1525.25	1813.73	1506.93	2192.7	1939.45	2335.12	2839.34	2910.95	2356.8	2457.62	2317.71	2707.9	1845.45	1841.11	1503.11	1733.85	1522.12	1656.58	1644	1363.96	1713.46	23.4489	12.647	491.28	0.000169	0.00402318	3.83156e-06	4.75186e-05
Plk3	1303.71	1132.07	1439.98	1134.52	1203.08	2840.15	2028.58	2610.8	5126.15	2007.29	4874.95	3586.24	1090.97	842.249	1385.83	1222.45	475.942	996.843	711.135	664.035	379.146	1373.57	2183.42	790.072	22.7084	9.86973	1181.88	0.000169	0.00402318	1.83958e-05	0.000164775
Avpr1a	3117.15	2468.33	2721.05	1454.21	790.2	751.294	477.573	757.183	512.736	617.771	465.278	458.004	1068.49	1117.56	922.683	2138.75	1956.53	2104.88	2391.22	1684.85	1774.4	1853.58	2263.89	1432.62	22.7731	22.0537	764.297	0.000169	0.00402318	6.07033e-07	1.16005e-05
Unc50	1585.36	1595.47	1773.41	1477.89	1439.01	1652.41	1570.22	1418.31	1387.05	1091.77	1212.82	1216.16	1118.34	1133.88	1182.53	1065.09	1158.53	1405	1168.12	1310.89	1207.43	1347.65	1325.07	1461.03	25.1902	3.95484	227.548	0.000169	0.00402318	1.95039e-07	4.85322e-06
Svip	947.759	985.004	604.462	916.01	915.105	1036.83	1000.98	1001.4	981.938	994.37	946.035	999.043	1166.24	1291.92	1270.34	1249.21	1204.69	1274.18	1157.12	1093.59	1224.93	1034.4	1068.91	1059.99	24.9736	18.0109	161.541	0.000169	0.00402318	5.54483e-06	6.42754e-05
Tom1l1	1085.13	1141.59	1085.11	1052.71	1108.54	1181.23	1166.58	1198.62	1199.61	1036.11	1139.07	1084.18	954.112	981.944	987.644	984.809	889.23	926.2	1049.6	931.872	1012.61	1037.78	1031.36	996.605	23.7317	7.21891	115.178	0.000169	0.00402318	2.6915e-09	1.88142e-07
Pdcd2l	422.474	457.059	503.068	446.703	424.158	514.615	527.844	476.177	521.201	381.237	385.152	385.283	334.33	367.082	344.051	309.358	424.281	402.923	383.671	403.272	452.642	451.846	496.231	443.664	22.2377	5.0819	58.7335	0.000169	0.00402318	8.3805e-06	8.99555e-05
Fkbp15	1544.75	1342.61	1290.82	1393.93	1517.08	1266.99	1348.44	1445.9	1303.61	1200.29	1216.46	1064.95	1117.37	1018.65	1056.21	1034.05	1183.81	901.345	1235.32	1138.06	1140.94	1340.89	1101.1	1298.21	24.2471	5.02224	187.644	0.00017161	0.00408093	7.12746e-06	7.89895e-05
Rbpms	1426.39	1232.58	1944.03	1346.57	1360.08	1512.36	1212.41	1043.3	1140.35	957.267	1000.67	972.472	1234.67	1089.01	1139.22	1302.73	1598.2	1241.47	1419.83	1389.72	1286.77	1487.37	1452.48	1400.93	23.0431	0.898424	232.997	0.00017424	0.00413461	6.73198e-07	1.25199e-05
Zrsr2	446.665	425.318	404.599	467.154	412.882	429.932	388.86	354.578	373.668	355.265	364.21	393.149	385.164	341.59	351.269	385.36	374.818	383.3	395.889	412.369	418.811	428.183	402.349	374.82	23.4287	2.12346	31.3012	0.00017424	0.00413461	3.55229e-05	0.000276252
Gpt	12712.2	14993	12470.4	15016.8	14351.1	13499.4	19139.9	15603.5	15124.5	16949.8	14587.5	14845.8	17414.5	16963.3	17236.2	15690.6	15362	16899.2	13415	11351.3	13398.5	12626.9	12110.7	12286	24.9637	13.1223	2320.39	0.00017689	0.00418407	6.07033e-07	1.16005e-05
Vegfa	6377.72	6358.62	6886.97	6372.24	6834.23	6805.08	6547.04	6368.1	7653.55	8231.38	7816.85	8832.31	7453.02	7141.78	7844.61	6909.72	6004.78	5884.25	6297.57	5594.27	6002.18	6268.37	6028.53	5716.27	23.5388	12.1554	877.943	0.00017689	0.00418407	5.85353e-07	1.14425e-05
Mtss1	6587.66	8193.2	4820.1	8925.44	8924.66	6164.52	7583.51	8347.4	8367.03	9126.5	8823.9	7752.33	5659.17	5583.72	5515.65	6617.49	4750.62	4509.34	3313.74	2673.32	3966.45	3093.06	3736.48	2914.41	25.2268	9.43958	2469.03	0.00017689	0.00418407	1.26155e-06	1.9837e-05
Khk	18442.9	18188.2	15686.8	15946.8	14222.7	15161.6	21169.9	14999.6	14918.9	22307.5	14508.3	17729.3	22014	23296.4	23443.6	19791.5	21859.2	22048.3	17662.3	19774.5	21077	17379.7	16673.4	16949.9	22.326	16.6473	3036.56	0.00017956	0.00421131	1.9203e-06	2.77201e-05
Slc25a47	14690.7	9308.34	21933.2	17374	19833.1	24077.2	30712.5	19043	19098.2	16741	12760.1	11946	12350.7	11860.8	13729.6	5940.97	10703.7	6758.12	5731.84	9534	7396.27	11778.4	8232.07	9747.5	24.8704	7.47268	6872.57	0.00017956	0.00421131	1.7704e-07	4.63207e-06
Larp1	6354.39	5505.86	5747.26	4299.11	4786.3	4196.18	3867.9	3771.61	3733.05	4779.84	4522.58	4175.01	5012.02	4659.9	4288.61	5694.77	5927.84	4199.3	5756.28	5029.28	5590.37	6152.31	5398.19	5573.12	23.529	22.2828	815.663	0.00017956	0.00421131	1.0862e-05	0.000108291
Kat2b	5786.77	5601.08	6837.24	5491.75	6088.27	6802.91	5954.14	6436.56	6225.39	5599.83	6060.45	5396.23	4334.56	4777.16	5160.77	3714.44	4685.77	3792.45	4893.63	5060.61	4687.42	4954.53	4855.02	5216.88	24.604	6.66285	1008.49	0.00017956	0.00421131	9.42057e-08	2.91512e-06
Pmvk	2586.68	2395.33	964.214	2276.57	2446.06	2755.47	2563.81	2184.69	2739.03	2852.32	2305.45	2745.05	4230.94	4222.46	3476.6	5109.23	4679.18	5833.23	3350.4	3342.41	4212.61	3530.26	3069.93	3098	24.6693	18.3126	1167.28	0.00017956	0.00421131	1.95118e-07	4.85322e-06
Sh2b3	491.591	513.133	635.66	599.551	595.903	600.384	827.991	792.947	875.521	673.426	742.988	623.375	565.038	555.721	630.36	484.911	566.074	484.031	562.065	502.322	465.475	576.92	525.736	497.21	23.2239	9.56624	95.3113	0.00017956	0.00421131	3.83156e-06	4.75186e-05
Zfp637	653.15	648.558	732.179	524.203	517.837	566.728	527.844	454.718	516.364	557.478	584.557	594.531	631.513	653.61	666.449	664.746	672.693	724.739	669.591	735.795	697.629	617.485	624.983	621.785	21.4501	18.9942	97.0436	0.00017956	0.00421131	1.87815e-07	4.81184e-06
H2-Q6	46.6536	56.0743	32.173	39.8265	38.1655	40.1704	56.1851	63.354	59.2548	79.7722	42.7947	53.4921	82.1162	71.377	58.9459	81.3538	69.2479	90.2653	51.319	71.7602	58.3302	56.3398	46.9408	52.4529	24.4276	16.7843	15.6409	0.00017956	0.00421131	6.51389e-06	7.31025e-05
Rab5b	4009.62	3886.06	3513.68	4141.96	4062.03	4388.34	3842.76	4080.2	4078.91	3687.15	3703.1	3698.47	3679.59	3610.66	3703.97	3473.59	3786.65	3164.52	3643.65	3630.46	3651.47	3699.28	3680.16	3806.11	23.3747	6.55535	251.634	0.00018225	0.00423855	6.28125e-06	7.12121e-05
Gtf3c2	2356.87	2220.76	2320.35	2182.92	2258.7	2146.4	2276.97	2343.08	2272.24	2170.55	2108.78	1932.18	1917.02	1728.34	1810.48	1913.95	2026.87	1764.75	2023.43	1818.26	1912.06	2133.03	1975.54	2101.39	24.0067	5.64475	219.471	0.00018225	0.00423855	1.1681e-06	1.90423e-05
Fam20b	1092.04	1109.85	1098.76	1272.3	1129.35	1090.03	1349.92	1347.81	1316.91	1278.21	1313.89	1250.6	1167.22	1209.33	1124.78	1116.47	1110.16	1155.13	1149.79	1136.04	1160.77	1033.27	1138.65	1011.9	23.8997	10.6598	93.5561	0.00018225	0.00423855	8.21958e-07	1.45894e-05
Dedd2	896.786	876.029	1039.28	1223.86	1265.53	1345.16	1108.92	1186.36	1066.59	775.46	938.751	846.084	681.369	636.275	683.291	633.703	599.049	644.939	593.834	523.547	531.971	738.052	683.994	606.487	25.1041	6.92388	296.288	0.00018225	0.00423855	8.18762e-15	4.54147e-11
Ints10	268.69	360.78	297.356	327.223	277.567	283.364	322.325	271.809	311.995	413.703	387.884	412.029	392.985	458.852	429.463	508.461	468.247	448.71	387.336	371.94	431.644	398.886	390.279	408.695	24.7292	17.8139	76.9202	0.00018225	0.00423855	3.52884e-07	7.63847e-06
Lrig3	341.262	397.81	333.429	374.584	383.39	353.933	455.395	345.382	394.226	332.075	287.726	270.257	268.833	271.233	309.165	277.245	267.099	289.111	282.255	303.212	289.318	344.8	268.233	362.799	23.9962	5.86164	47.0911	0.00018225	0.00423855	4.09533e-05	0.000311068
Maged2	241.043	299.416	220.336	249.723	189.96	287.707	206.998	201.302	212.834	208.707	219.436	208.2	163.255	173.344	187.664	222.653	170.372	204.078	196.723	225.388	232.154	281.699	254.821	279.749	24.0317	2.59735	39.6254	0.00018225	0.00423855	2.25285e-05	0.00019232
Ptprs	172.791	178.803	276.882	146.389	164.806	130.282	125.677	132.839	134.23	98.3239	128.384	110.655	117.309	118.282	78.1935	87.7765	122.008	92.8817	157.623	112.189	160.991	152.118	139.481	173.75	25.3267	2.29933	37.3744	0.00018225	0.00423855	3.24133e-07	7.28349e-06
Sf1	3416.94	3180.37	3366.46	3416.47	3301.32	3161.52	3170.02	3051.21	3175.58	2933.95	3115.82	3035.76	2814.43	2742.92	2616.47	2960.85	3002.94	2308.96	2828.65	2993.72	3008.67	3356.73	3000.18	2947.2	24.6162	4.6643	285.14	0.00018496	0.00429258	6.98132e-07	1.28118e-05
Gm41292	19.007	9.52205	8.77445	19.3751	29.4916	26.0565	23.6569	32.6988	21.7671	30.6103	17.3	17.8307	53.7666	50.9836	67.3667	61.0153	70.347	54.9441	35.4346	40.4283	55.997	37.1843	18.7763	32.7831	24.2728	17.6799	21.3017	0.00018496	0.00429258	5.08824e-06	6.10561e-05
Clcn2	1632.88	1584.89	1439.98	1814.8	1982.87	1792.47	2268.1	1862.81	1892.53	1907.11	1892.07	1727.31	1884.76	1763.01	1935.59	1810.12	1461.9	1529.28	1642.21	1501.91	1616.91	1641.74	1410.9	1580.14	23.9061	10.438	217.752	0.00018769	0.00435139	0.000128942	0.000783578
Eif2a	2531.39	2532.87	2740.55	2354.07	2342.84	2642.56	2337.59	2468.76	2366.57	2187.24	2459.33	2335.65	1792.87	1907.81	2105.21	1767.3	2055.45	2068.25	1908.58	1912.26	2060.22	2124.01	2218.29	2290.44	24.7994	5.82187	299.737	0.00019044	0.00439677	3.13274e-07	7.28349e-06
Cirbp	1506.74	1435.71	2479.27	1178.65	1282.02	1316.94	1049.77	1322.26	1228.63	707.747	656.488	596.804	905.233	600.587	710.959	677.591	959.577	841.168	786.891	726.699	900.619	1631.6	1272.77	1280.72	24.4349	3.1725	433.828	0.00019044	0.00439677	5.63673e-07	1.139e-05
Klhl7	806.07	777.635	749.728	695.349	798.006	794.722	657.957	716.309	730.407	786.591	868.64	820.037	881.771	852.446	1003.28	900.244	889.23	888.263	861.426	906.605	922.784	827.069	877.121	809.741	23.6756	18.4267	82.5649	0.00019044	0.00439677	9.42057e-08	2.91512e-06
Timeless	178.839	169.281	155.015	157.153	175.214	186.738	177.427	183.931	130.602	208.707	179.373	184.425	235.595	244.721	241.798	354.317	196.752	200.154	212.607	212.249	206.489	210.711	206.539	190.142	24.0232	17.8133	38.2064	0.00019044	0.00439677	1.75416e-05	0.00016036
Got2	18192.3	19354.1	19606	21990.7	21865.4	21265.3	23421.8	20578.8	20774.3	23307.4	22770.4	22377.3	25592.9	24731.1	23470.1	23062.7	23405.8	19901.5	21612.6	19724	22183	21447.5	20274.4	21299.2	24.6765	14.5254	1915.68	0.00019321	0.00445145	2.02262e-07	4.96965e-06
Cyth2	1085.99	1013.57	1230.37	1128.06	983.63	1069.4	1175.45	1055.56	1054.49	915.526	1048.92	1023.69	863.197	847.347	814.415	732.184	745.239	909.194	767.341	790.373	820.123	910.452	891.874	898.256	25.2051	6.63366	166.576	0.00019321	0.00445145	7.60364e-07	1.37491e-05
Eif4ebp2	2195.31	2183.72	2227.74	2312.09	2656.84	2252.8	2617.04	2668.02	2876.88	2610.22	2516.69	2213.63	2219.09	2465.57	2316.93	1802.63	2390.7	1391.92	2157.84	1826.35	1840.9	2076.69	2172.69	2352.73	22.1711	8.91589	347.122	0.000196	0.00449705	6.73198e-07	1.25199e-05
Kdm3a	958.126	792.447	1157.25	890.176	974.088	1011.86	786.591	831.777	946.868	679.919	900.509	713.927	761.53	671.964	797.574	664.746	799.098	635.782	784.448	736.806	691.796	1111.02	1030.01	976.935	23.9627	3.74437	142.095	0.000196	0.00449705	2.95657e-05	0.000239407
Fam214b	473.447	398.868	599.587	589.863	641.875	705.696	619.514	563.033	649.385	479.561	640.099	529.152	523.979	444.577	471.567	407.839	456.156	378.068	455.762	397.208	470.142	584.808	515.007	511.416	21.9915	7.59874	110.477	0.000196	0.00449705	3.69472e-06	4.64709e-05
Gm35855	4.31978	6.34804	16.5739	1.07639	5.20439	5.42843	2.95711	1.02184	4.83713	0	4.55262	3.14659	3.91029	8.15737	3.60893	11.7749	9.89255	7.84916	10.9969	22.2356	9.33283	15.7752	12.0705	17.4843	25.163	22.96	6.55132	0.000196	0.00449705	2.92881e-06	3.9647e-05
Hnrnpdl	4162.54	4177.01	5167.17	4064.46	4265	4128.86	3810.24	4418.43	4168.4	3381.97	3443.6	3269.49	3247.5	2916.26	3032.7	2658.99	3065.59	2698.8	2702.8	2913.87	2976.01	3507.72	3586.27	3367.91	25.7359	5.13392	793.227	0.00019881	0.00453806	2.25762e-08	1.05555e-06
Rap2a	1171.52	1116.2	1050.98	1326.12	1373.09	1377.73	1629.37	1142.42	1437.84	1911.75	2233.52	2097.03	1949.28	2063.82	2104.01	1599.24	1691.63	1647.02	1678.86	1829.38	1649.58	1407.37	1486.01	1411.86	24.1795	15.2518	416.946	0.00019881	0.00453806	2.4773e-08	1.05555e-06
2810002D19Rik	111.45	92.0465	95.544	75.3475	74.5963	68.3982	96.106	99.1184	74.9755	97.3963	67.3788	88.8038	116.331	123.38	99.8471	140.228	105.52	154.367	133.185	103.092	111.994	91.2706	96.5638	97.2564	22.9406	18.3794	25.4359	0.00019881	0.00453806	2.21413e-06	3.06647e-05
A630034I12Rik	21.5989	20.1021	22.4236	50.5904	20.8176	26.0565	84.2776	105.249	191.067	74.2067	137.489	137.751	58.6544	68.318	68.5697	123.101	46.1652	61.4851	39.1002	33.3533	43.1644	18.0287	13.4116	9.83492	24.1532	12.1528	52.4736	0.00019881	0.00453806	2.91232e-09	1.98817e-07
Lpar2	55.2931	56.0743	109.193	89.3406	78.0659	96.626	78.3634	77.6597	83.4405	70.4964	51.8999	47.7233	57.6768	47.9246	46.9161	14.9862	39.5702	18.3147	32.9908	48.514	43.1644	61.9738	41.5761	37.1541	25.1219	6.61376	27.6606	0.00019881	0.00453806	1.01333e-07	2.95051e-06
Masp1	3687.36	3772.85	3424.96	5144.08	5418.64	4318.86	4930.98	5234.88	5091.08	5063.68	4847.63	4256.99	4268.09	4102.14	4291.02	3992.76	4472.53	3385.6	4087.19	3559.71	3740.13	4181.54	3574.2	4704.37	22.3989	9.09463	651.299	0.00020164	0.00456043	0.000218157	0.00118026
Stip1	3951.73	4701.78	3157.83	3895.46	3277.9	2962.84	3106.44	2871.37	2556.42	5410.6	5187.26	5946.01	6805.87	7246.81	6044.96	6566.11	4830.86	6428.46	4294.91	4057.99	4200.94	4022.66	3798.18	4042.15	22.9064	15.8279	1466.11	0.00020164	0.00456043	9.04537e-10	8.80218e-08
Phf12	793.975	816.781	852.096	716.877	750.3	697.01	672.742	552.815	665.105	615.916	566.346	599.076	562.105	582.233	594.271	597.308	613.338	385.917	686.697	670.099	703.462	677.205	706.794	641.455	25.7249	2.70478	111.937	0.00020164	0.00456043	1.01333e-07	2.95051e-06
Zfp687	623.776	598.832	697.081	610.314	661.825	588.442	558.894	609.016	565.944	487.909	539.941	558.87	574.813	519.013	492.018	514.884	551.784	450.018	602.387	489.182	536.638	713.263	658.512	758.381	23.7864	3.15667	66.8636	0.00020164	0.00456043	4.40068e-07	9.16787e-06
LTO1	448.393	393.578	384.126	531.738	487.478	524.386	584.029	535.443	532.084	617.771	596.394	675.469	542.553	472.108	569.008	507.391	416.586	559.907	540.071	503.332	484.141	372.97	462.702	405.417	24.189	12.1402	81.5593	0.00020164	0.00456043	4.89373e-08	1.75928e-06
Rab13	432.842	442.247	582.038	383.196	314.866	349.591	300.147	305.53	289.019	246.737	315.041	335.637	299.137	331.393	252.625	294.372	274.793	316.583	416.661	398.219	375.647	369.589	374.185	416.345	25.4707	1.12276	72.4905	0.00020164	0.00456043	3.78002e-05	0.000289397
Rpia	174.519	150.237	170.614	229.272	208.176	302.906	397.731	293.268	292.646	409.992	396.078	419.021	354.859	419.085	372.923	400.346	329.752	397.691	337.239	301.191	345.315	256.91	300.421	285.213	25.0113	15.1184	94.0746	0.00020164	0.00456043	1.17438e-08	6.10791e-07
Ralgps1	140.825	174.571	141.366	134.549	175.214	165.024	174.469	211.521	171.718	156.762	202.137	192.641	299.137	244.721	216.536	238.709	263.801	211.927	233.379	240.548	248.487	189.302	218.61	217.461	24.9354	18.288	47.7252	0.00020164	0.00456043	1.28325e-05	0.00012515
LOC108167750	10.3675	9.52205	6.82457	0	5.20439	5.42843	4.43566	2.04368	4.83713	10.2034	4.55262	2.27254	14.6636	15.2951	7.21786	20.3385	14.2892	20.9311	10.9969	18.1927	20.9989	13.5216	2.68233	17.4843	23.3408	19.4644	7.7307	0.00020164	0.00456043	3.04146e-06	4.05777e-05
Rnh1	3983.7	4308.2	3799.34	4178.56	3863.39	3969.27	4655.97	4233.48	3970.07	4205.67	4126.5	4106.3	3914.2	4049.12	4004.71	3599.91	3630.57	3800.3	3665.64	3802.28	3583.81	3691.39	3901.45	3772.24	23.7647	9.10922	297.203	0.00020449	0.00461079	6.79436e-06	7.57139e-05
Uqcc1	1431.57	1516.12	1258.65	1920.28	1791.18	1783.78	2068.5	1955.8	1899.78	2307.83	2152.48	2126.75	1830.99	1874.16	2117.24	1757.67	1648.76	2029.01	1785.17	1659.58	1615.75	1729.63	1709.98	1725.48	23.196	12.0926	210.414	0.00020449	0.00461079	2.38555e-08	1.05555e-06
Gpr137	661.79	680.298	670.758	599.551	599.372	634.04	637.257	481.286	472.829	581.595	569.078	620.229	680.391	631.177	686.9	754.663	724.355	770.525	679.366	702.442	680.13	689.6	718.864	632.713	22.1411	19.7418	90.0828	0.00020449	0.00461079	2.28497e-07	5.58332e-06
Stk25	1801.35	1676.94	1792.91	1795.42	1850.16	1967.26	2033.01	1844.42	1775.23	1621.42	1646.23	1685.35	1445.83	1516.25	1560.26	1507.19	1650.96	1683.64	1615.33	1688.89	1618.08	1780.34	1677.8	1733.13	22.9486	6.02658	166.626	0.00020736	0.00465658	1.3421e-07	3.85715e-06
Rffl	1228.55	1192.37	1374.66	1165.73	1310.64	1370.13	1209.46	1078.04	1088.35	1041.68	961.514	875.802	963.888	1052.3	1012.91	879.906	1105.77	968.063	988.502	1041.03	857.454	1170.74	1113.17	1129.92	25.1323	4.06534	156.977	0.00020736	0.00465658	2.63284e-05	0.000219439
Ptdss2	459.624	461.291	537.191	501.599	563.809	539.586	665.35	581.426	517.573	522.23	527.194	496.812	475.101	430.301	507.656	422.826	439.669	444.786	486.309	436.626	464.308	502.551	447.949	462.241	23.2301	8.30267	56.7777	0.00020736	0.00465658	5.27669e-06	6.20095e-05
Wwox	216.853	236.993	261.284	323.994	233.33	345.248	348.939	361.731	351.901	361.758	325.968	337.909	242.438	312.019	262.249	189.469	196.752	149.134	234.601	245.602	242.654	218.599	278.962	256.801	22.4721	9.49241	71.8557	0.00020736	0.00465658	4.3399e-06	5.2989e-05
Slc17a3	3560.36	3922.03	3201.7	3493.97	3555.47	3608.82	3288.3	2792.68	2557.63	3659.32	3909.79	3888.14	4734.39	5490.93	5099.42	7427.82	5970.7	7056.39	4604.05	4881.72	4587.09	3531.38	3984.6	4061.82	23.203	17.8529	1300.92	0.00021025	0.00469297	2.02404e-10	2.7432e-08
Usp16	2173.71	2103.32	2165.34	2228.13	2179.77	2092.12	2235.57	2263.37	2104.15	2205.8	2182.53	2253.31	1466.36	1714.07	1753.94	1546.79	1710.31	1729.43	1694.75	1872.84	1794.24	1794.99	2056.01	1820.55	23.6406	7.00458	282.17	0.00021025	0.00469297	1.12457e-07	3.24459e-06
Kifc3	796.567	940.567	955.44	948.302	942.862	728.495	742.234	677.479	781.197	931.295	836.772	1092.92	1081.2	1172.62	1028.55	1523.24	1156.33	1500.5	1476.03	1455.42	1517.75	1251.87	1225.82	1388.91	25.3581	20.8175	337.141	0.00021025	0.00469297	2.44687e-08	1.05555e-06
Marcksl1-ps4	540.836	469.755	358.777	825.593	717.338	939.118	869.39	857.323	1082.31	737.429	1200.98	1028.94	980.506	1031.91	909.451	505.25	625.429	537.667	625.603	833.834	823.623	543.116	494.89	607.579	23.6253	11.6224	221.526	0.00021025	0.00469297	4.55789e-05	0.000335878
Zfp692	301.52	302.59	309.055	193.751	242.872	234.508	180.384	143.057	187.439	221.693	224.9	236.169	268.833	270.213	212.927	336.12	267.099	325.74	267.592	289.062	318.483	331.278	266.892	243.687	22.1525	20.454	56.5793	0.00021025	0.00469297	3.67916e-05	0.00028226
Maff	152.056	195.731	290.532	596.321	537.787	545.014	476.095	369.906	389.389	252.303	352.373	223.408	129.04	121.341	158.793	71.7198	102.223	111.196	84.3098	67.7174	60.6634	162.259	166.304	100.535	23.9632	7.50711	178.47	0.00021025	0.00469297	2.22885e-13	2.60271e-10
Tax1bp1	7855.95	8094.81	7679.59	8698.33	9354.02	9364.04	9218.79	9339.6	9254.64	7491.17	8575.32	8532.69	6960.32	7574.12	7696.65	7092.77	7706.3	6963.51	7618.43	8203.91	7917.74	7623.91	8505.67	8892.95	21.8195	7.05774	973.368	0.00021316	0.00474837	2.43274e-05	0.00020322
Rbms1	1822.95	2021.85	2280.38	2066.67	2018.44	2189.83	1815.66	2043.68	2219.03	1480.42	1516.02	1452.33	1454.63	1207.29	1269.14	1256.7	1272.84	1168.22	1330.63	1575.69	1632.08	1520.05	1468.58	1582.33	25.2171	5.32505	436.575	0.00021316	0.00474837	1.95039e-07	4.85322e-06
Atp5pb	14167.1	14561.3	14286.8	15276.2	15873.4	17210.3	17968.9	16793.9	15366.4	17162.2	16969.5	17550.7	16642.2	18334.7	18587.2	17075.7	17576.9	21215	16497.8	17101.2	17467.6	15956.6	16445.4	15708.5	25.9142	16.1952	1479.13	0.00021609	0.00479439	4.18915e-06	5.13074e-05
Eri2	304.112	289.894	372.426	344.445	291.446	357.191	322.325	270.787	337.39	268.999	290.457	247.707	279.586	276.331	287.512	235.498	252.81	221.085	290.808	282.998	275.319	335.786	307.127	355.15	23.3654	4.57594	40.485	0.00021609	0.00479439	2.93246e-05	0.000238237
Ift80	207.349	189.383	162.815	173.299	173.48	145.482	119.763	176.778	180.183	172.531	157.521	149.288	204.313	172.325	198.491	269.752	207.744	218.468	219.939	227.409	218.155	197.19	189.104	221.832	23.5598	20.3548	32.6852	0.00021609	0.00479439	1.0862e-05	0.000108291
H2bc21	115.77	140.715	68.2457	86.1114	78.0659	93.369	115.327	108.315	84.6498	108.527	111.995	94.5726	126.107	151.931	128.719	285.809	205.545	184.455	179.617	127.349	171.491	104.792	97.905	85.236	23.402	18.3878	41.2339	0.00021609	0.00479439	3.66456e-07	7.84804e-06
Rft1	910.609	890.841	960.314	919.239	945.464	1091.11	1045.34	1051.47	1001.29	852.45	891.404	863.74	734.158	816.757	970.802	767.509	835.371	868.64	868.757	832.823	810.79	855.239	936.133	868.751	23.8206	6.89182	82.2437	0.00021904	0.00485014	8.37829e-06	8.99555e-05
Clic5	61.3408	93.1045	72.1454	100.105	104.955	98.7974	138.984	119.555	126.975	131.717	111.084	85.6573	182.806	137.656	239.392	241.921	167.074	187.072	96.5286	144.531	145.826	110.426	109.975	157.359	24.6822	16.9712	50.4721	0.00021904	0.00485014	5.85353e-07	1.14425e-05
Cct7	4407.04	4809.7	4475.94	4539.15	4617.16	4530.57	5237.04	4274.35	4502.16	5286.3	5291.06	5587.65	4935.77	5640.82	5164.38	6080.13	5543.13	6496.48	4886.3	4905.97	5096.89	4399.02	5049.48	4654.1	23.4159	16.6252	420.596	0.00022201	0.00486733	5.52786e-05	0.000391592
Trip4	4146.99	3743.23	3789.59	3954.66	4117.54	3946.47	4159.17	4038.31	4371.56	3577.69	4273.09	3754.76	3241.63	3279.26	3670.28	3135.33	3637.16	3325.43	3600.88	3399.01	3502.15	3858.15	3689.54	4212.62	21.6526	6.72663	399.699	0.00022201	0.00486733	6.79436e-06	7.57139e-05
Scamp1	2631.61	2442.94	2638.18	3177.51	3210.24	3795.56	3243.95	4147.64	3274.74	2784.61	3067.56	2968.64	2096.89	2317.71	2451.67	1963.2	2264.3	1838.01	2311.8	2776.41	2367.04	2367.4	2438.24	2209.58	23.5127	7.88121	693.214	0.00022201	0.00486733	2.6915e-09	1.88142e-07
Irf6	2957.32	2835.46	3400.59	2078.51	2508.52	2835.81	2047.8	2324.68	1884.06	1614.92	1943.06	1625.39	2468.37	2530.82	2697.07	2755.32	2994.14	2651.71	2718.68	2833.01	2645.86	2892.49	2875.46	2927.53	22.8646	22.241	516.759	0.00022201	0.00486733	3.49421e-07	7.62301e-06
Glyctk	1950.81	1993.28	1828.01	1942.89	2071.35	1939.04	2140.95	1633.92	1892.53	2728.95	2320.93	2339.49	2378.44	2405.41	2279.64	2695.38	2023.58	2203	1926.91	1740.44	1934.23	1789.35	1638.9	1669.75	22.2241	14.5521	255.039	0.00022201	0.00486733	2.25285e-05	0.00019232
Tor1b	1684.71	1574.31	2013.25	1757.75	2006.29	1668.7	2022.66	1732.02	1871.97	2147.36	2327.3	2156.64	1879.87	1929.22	1970.48	1719.13	1780.66	1877.26	1797.39	1454.41	1571.42	1331.87	1357.26	1530.97	24.0715	12.0213	270.279	0.00022201	0.00486733	5.57471e-09	3.41881e-07
Adcy6	1037.61	913.059	1478.01	1391.78	1620.3	1480.88	1561.35	1517.43	1610.76	1291.2	1322.08	1224.72	1263.03	1257.26	1298.01	720.409	876.04	596.536	844.32	1020.82	900.619	912.706	804.699	1002.07	24.5095	8.79515	324.554	0.00022201	0.00486733	9.42057e-08	2.91512e-06
Lrrc14	557.251	588.251	525.492	558.648	537.787	428.846	381.467	400.561	378.505	433.182	486.22	427.762	441.863	392.574	377.735	465.644	438.57	499.73	559.621	507.375	499.307	526.214	541.83	480.818	24.1908	0.973036	68.6744	0.00022201	0.00486733	8.3805e-06	8.99555e-05
Zfp72	171.063	207.369	237.885	153.924	139.651	134.625	144.898	162.472	172.927	184.589	144.773	177.258	175.963	192.718	198.491	193.75	196.752	215.852	190.613	255.709	220.488	211.838	210.563	213.09	23.8815	21.1504	30.8902	0.00022201	0.00486733	1.52073e-06	2.34797e-05
Upp1	56.1571	97.3366	88.7194	89.3406	76.3311	95.5403	76.8848	99.1184	108.835	147.486	90.1419	122.018	136.86	137.656	149.169	105.974	98.9255	128.203	91.6411	108.146	104.994	94.6509	89.858	93.9781	23.5467	15.1899	23.3075	0.00022201	0.00486733	4.18915e-06	5.13074e-05
Pvr	284.241	279.314	340.253	425.175	454.517	477.702	436.174	377.058	397.854	397.006	404.273	341.405	229.73	253.898	253.828	265.47	255.008	221.085	246.82	281.987	230.988	327.898	335.291	310.346	22.123	7.58397	100.136	0.000225	0.00492801	1.06753e-06	1.76251e-05
Mab21l4	0.863955	4.23202	3.89975	0	1.7348	0	0	0	0	0	0	1.22368	5.86544	5.09836	4.81191	7.49311	7.69421	6.54096	17.1063	5.05354	6.99963	10.1412	8.04699	12.0205	25.5823	21.7433	5.21038	0.00022801	0.00498901	2.92881e-06	3.9647e-05
Smarce1	2025.97	2180.55	1972.3	2009.62	1826.74	1953.15	2038.93	1941.49	1732.9	1748.5	1596.15	1794.26	1606.15	1763.01	1894.69	2035.99	1934.54	2197.76	2042.98	2006.25	2071.89	2071.05	2094.9	2058.78	23.2985	0.300758	166.423	0.00023104	0.00502557	1.08891e-05	0.000108291
Opa3	1207.81	1243.16	1029.54	1161.43	1119.81	1081.34	1239.03	986.074	1094.4	1459.09	1468.68	1326.99	1411.62	1428.56	1375	1257.77	1330	1369.68	1257.32	1086.51	1110.61	1158.35	1149.38	1126.64	22.6319	14.5925	131.607	0.00023104	0.00502557	0.000141393	0.000832339
Clcn7	1172.39	1078.11	1109.48	1278.75	1282.88	1128.03	1336.61	1286.49	1227.42	1191.95	1188.23	1085.4	970.731	922.803	1041.78	1075.8	1044.21	890.879	1060.59	838.887	969.448	1002.85	953.568	1000.98	24.6505	7.74871	168.676	0.00023104	0.00502557	1.21085e-06	1.94328e-05
Gpatch2l	745.593	732.14	708.78	646.912	673.101	615.584	613.6	571.208	620.362	615.916	651.936	545.759	654.974	629.138	549.76	560.913	607.842	561.215	694.028	746.913	720.961	734.672	704.111	747.454	24.4285	0.629301	66.9855	0.00023104	0.00502557	0.000143387	0.000839063
Celsr1	281.649	524.771	325.63	131.32	138.784	163.939	264.661	149.188	191.067	644.671	350.552	362.558	804.543	938.098	733.816	754.663	797.999	614.851	827.213	631.692	636.966	644.528	490.866	758.381	24.0516	18.7056	320.281	0.00023104	0.00502557	3.37372e-07	7.38193e-06
9030616G12Rik	424.202	390.404	455.296	359.515	280.17	446.217	365.203	240.132	367.622	544.492	641.009	579.672	991.26	1047.2	902.233	670.098	511.115	889.571	417.883	737.817	540.138	437.197	396.985	366.077	22.8869	16.1132	198.943	0.00023104	0.00502557	4.56993e-07	9.46715e-06
Swi5	5656.32	5376.79	5094.05	5913.7	5454.2	6112.41	7404.6	5886.81	6336.64	6256.56	5948.46	6423.94	6634.79	7378.35	7494.55	6838	6905	8326.65	6433.2	6425.07	6720.81	5905.54	6220.32	5599.35	25.5737	16.3784	837.491	0.00023409	0.00508693	1.7704e-07	4.63207e-06
Hes6	2560.76	3039.65	2036.65	4009.56	3679.5	3520.88	6304.56	4091.44	4619.46	6612.75	7181.31	6955.02	4452.85	6449.42	6368.56	4843.76	4084.52	5252.39	4497.74	4110.55	4799.41	4421.55	4063.73	4406.04	23.8958	13.61	1559.58	0.00024025	0.00518524	1.1994e-09	1.01569e-07
Tex261	3409.17	3460.74	3300.17	3336.82	3254.48	3339.57	3823.54	3335.28	3229.99	3786.4	3593.84	3501.81	3679.59	3810.51	3817.05	3406.16	3581.1	3872.25	3426.15	3041.22	3190.66	3241.8	3204.04	3076.14	22.934	14.3557	264.186	0.00024025	0.00518524	0.000280802	0.00148161
Tle1	2255.79	2303.28	2212.14	2660.84	2176.3	2151.83	2442.57	2464.68	2082.39	1755.92	2306.36	2129.89	1098.79	1268.47	1283.58	1635.64	1469.59	1275.49	1728.96	1684.85	1650.74	1699.21	1857.51	1560.47	24.2413	6.16289	466.38	0.00024025	0.00518524	2.58479e-07	6.26762e-06
Smagp	1034.15	838.999	976.888	971.982	942.862	1043.34	764.413	755.139	665.105	590.871	608.231	603.272	826.05	839.19	696.524	1024.42	1222.28	1265.02	1443.04	1481.7	1317.1	1532.44	1730.1	1403.12	25.1936	23.4641	448.159	0.00024025	0.00518524	6.22465e-11	1.23309e-08
P2ry2	540.836	555.453	582.038	708.266	737.289	740.438	1134.05	872.65	805.382	675.281	760.288	620.403	415.469	529.21	471.567	494.546	433.074	514.12	417.883	392.154	415.311	406.774	387.596	381.376	24.2056	8.64296	234.12	0.00024025	0.00518524	2.89391e-11	7.3092e-09
Ift88	264.37	294.126	279.807	297.084	342.622	315.935	332.675	330.054	290.228	255.086	244.021	277.774	237.55	244.721	246.61	237.639	249.512	235.475	263.926	239.538	248.487	235.501	269.574	257.893	24.4574	6.82867	37.7011	0.00024025	0.00518524	8.93933e-07	1.56788e-05
Ccdc126	102.811	110.033	93.5941	74.2711	86.7398	70.5696	93.1489	76.6379	76.1848	71.424	91.963	101.041	101.668	115.223	101.05	129.524	142.892	142.593	105.082	119.263	99.1614	66.481	99.2462	102.72	22.345	18.183	22.5801	0.00024025	0.00518524	6.51389e-06	7.31025e-05
Ddt	12596.5	14281	14154.2	13875.8	12644.1	14820.7	16323.2	15405.2	14756.9	14724.5	14074	15507.6	16433	18265.4	18547.5	16092	17248.2	18374.9	13731.5	14527.9	15672.2	13460.7	14836	12358.1	23.7923	15.8863	1906.56	0.00024649	0.00524341	4.66395e-05	0.000341628
Picalm	6495.22	5705.83	6135.29	6614.43	6628.66	6540.17	5979.27	6914.78	6885.65	7056.13	7746.74	7104.48	6565.38	6775.72	6639.23	5899.22	5492.56	5668.4	5867.47	6171.38	5656.86	6104.99	5935.99	6289.98	23.2118	10.5855	595.627	0.00024649	0.00524341	1.66402e-07	4.59771e-06
Csnk2a1	4630.8	4667.92	4277.06	4896.51	4782.84	5114.66	4771.3	5345.24	4725.88	4494.15	4583.58	4318.35	4054.97	4004.25	4355.98	4384.54	4397.79	3983.45	4418.32	4253.06	4708.41	4850.86	4590.81	4808.18	21.5859	6.2358	359.966	0.00024649	0.00524341	2.17239e-05	0.000188351
Rtcb	3898.17	4170.66	3875.38	3696.33	3652.61	3846.58	3609.15	3749.13	3354.55	3415.36	3471.83	3569.28	3118.46	3263.97	3388.79	3257.36	3414.03	3546.51	3510.46	3317.14	3387.82	3333.07	3686.86	3785.35	25.1194	3.58435	266.889	0.00024649	0.00524341	1.16601e-06	1.90222e-05
Rhobtb1	1966.36	2065.23	2861.45	2890.11	2858.95	2240.86	4193.18	3754.24	3639.94	4284.51	2834.46	2218.17	3365.79	3315.97	3177.06	2401.01	2856.75	2059.09	2457.2	2160.89	2292.38	2400.08	2128.43	2350.55	23.3154	10.963	533.481	0.00024649	0.00524341	0.000648598	0.0028943
Adrm1	3442.86	3450.16	4065.49	3249.63	3233.66	3125.69	3099.05	2884.65	2637.45	2932.09	2893.65	3006.05	2640.43	2602.2	2398.74	2636.51	2776.51	2974.83	2897.08	2715.77	2922.34	3228.27	3356.93	3092.53	24.8686	2.81344	423.597	0.00024336	0.00524341	5.57471e-09	3.41881e-07
Mrap	1966.36	1850.45	1431.21	1742.68	1916.95	2047.6	2120.25	1190.44	1464.44	2259.59	2105.13	2188.28	2724.5	3371.03	3086.84	3209.19	3370.06	3830.39	2618.49	2746.09	3693.47	2848.54	3127.59	2774.54	25.0283	19.2606	913.289	0.00024649	0.00524341	2.79276e-06	3.80609e-05
Nr1d1	2381.06	2768.8	2119.52	3265.77	3512.96	3150.66	1747.65	1646.18	1226.21	886.771	978.814	794.864	136.86	123.38	150.372	56.7336	98.9255	43.1704	74.5347	71.7602	67.663	1241.73	590.112	1162.71	25.295	5.43612	1410.27	0.00024649	0.00524341	4.61658e-13	3.95079e-10
Tom1l2	902.833	899.305	944.715	1173.27	1197.88	1158.43	1564.31	1292.63	1171.8	1217.92	985.188	925.623	1086.08	1149.17	1110.35	925.935	847.462	758.752	752.679	805.534	846.955	967.919	773.852	959.451	23.4157	9.23153	239.735	0.00024649	0.00524341	1.21085e-06	1.94328e-05
Gtpbp2	1240.64	1142.65	1360.04	1161.43	1197.01	1119.34	1332.18	1199.64	1319.33	843.174	1052.57	986.981	935.538	911.587	855.317	970.893	952.982	931.433	923.742	906.605	899.452	1267.65	1005.87	1124.46	23.7109	5.10245	167.645	0.00024649	0.00524341	0.000141393	0.000832339
Cdk2	622.048	523.713	664.908	596.321	588.963	657.926	597.336	581.426	631.245	494.402	633.725	560.094	530.822	505.757	495.627	464.573	396.801	429.087	543.737	558.921	498.14	634.387	560.607	576.982	22.9353	5.91975	62.8898	0.00024649	0.00524341	1.79141e-05	0.000161045
Rnf144a	222.036	178.803	188.163	138.855	208.176	169.367	116.806	141.014	128.184	138.21	134.758	113.627	228.752	173.344	157.59	210.878	269.297	289.111	257.817	171.82	239.154	289.587	257.504	265.543	24.5435	22.2357	65.891	0.00024649	0.00524341	1.79142e-06	2.67832e-05
Kcnk10	36.2861	44.4363	23.3985	108.716	92.8116	80.3407	85.7562	104.228	95.5333	90.9033	93.784	79.8885	53.7666	60.1606	69.7727	61.0153	57.157	44.4785	42.7658	54.5782	38.4979	45.0719	46.9408	59.0095	22.928	9.51061	25.5707	0.00024649	0.00524341	1.40172e-06	2.17634e-05
Tesmin	24.1908	48.6683	42.8973	33.3682	51.1765	41.2561	54.7065	62.3322	72.557	52.8723	49.1683	38.1087	20.5291	15.2951	16.8417	7.49311	8.79338	14.3901	26.8814	11.1178	23.3321	37.1843	21.4586	25.1337	22.9676	7.98621	24.6314	0.00024649	0.00524341	2.6915e-09	1.88142e-07
Snord14d	0	3.17402	1.94988	3.22918	1.7348	0	8.87133	2.04368	4.83713	12.9862	9.10525	12.0619	6.84301	5.09836	7.21786	5.35222	1.09917	0	1.22188	3.03212	1.1666	5.63399	2.68233	0	23.2508	12.2466	3.10268	0.00024649	0.00524341	0.00343845	0.0113104
Dgat2	24980.4	24777.5	25047.2	25453.5	23761.5	23356.4	32040.3	30718.5	24949.9	32744.7	27425	24795.7	27540.2	28988.2	28452.8	21023.5	21941.7	20936.3	21005.4	19448	18757.8	20253	17437.8	17410	24.8645	10.9665	5338.95	0.00024964	0.00526999	8.37829e-06	8.99555e-05
Rap1a	4076.14	3975.99	3992.37	3569.32	3512.1	4056.12	3547.05	3597.89	3571.01	3586.04	3798.71	3965.23	3935.71	4345.84	4324.7	4003.46	4441.76	5268.09	4078.64	4464.3	4178.78	3908.86	4192.48	3866.22	22.1491	18.7447	450.145	0.00024964	0.00526999	3.55229e-05	0.000276252
Rangap1	1510.19	1643.08	1272.3	2499.38	2427.85	2089.95	2602.26	2584.23	1851.41	2758.64	3146.77	2834.03	2422.43	2517.57	2577.98	2593.69	2228.02	2533.97	2018.55	1776.82	2092.89	2066.55	1833.37	2079.54	23.6717	12.6817	475.227	0.00024964	0.00526999	5.82463e-09	3.41881e-07
Firre	1061.8	1214.59	1106.56	1303.51	1486.72	1326.71	1559.88	1482.69	1613.18	1294.91	1223.74	1376.98	1363.71	1391.85	1360.57	1288.82	1176.11	1021.7	1023.94	1083.48	1123.44	1287.93	1072.93	1167.08	23.3841	9.67354	201.998	0.00024964	0.00526999	6.28125e-06	7.12121e-05
Spg21	1169.8	1309.81	1327.87	1229.24	1232.57	1460.25	1295.21	1193.51	1199.61	744.85	971.53	924.224	952.157	947.275	910.654	909.878	1013.44	1178.68	1053.26	1253.28	1089.61	1166.23	1235.21	1122.27	22.9533	3.88905	187.09	0.00024964	0.00526999	8.08119e-06	8.85857e-05
Gba2	476.903	511.017	439.697	657.676	581.157	454.902	510.101	532.378	435.342	563.971	611.873	519.538	340.196	293.666	371.72	254.766	266	261.639	318.911	334.544	340.648	324.517	354.067	358.428	24.4545	7.69394	127.754	0.00024964	0.00526999	1.54926e-07	4.37878e-06
Zfp870	317.936	407.332	292.482	275.556	281.037	352.848	363.724	337.207	336.181	332.075	236.736	371.648	373.433	383.397	417.433	510.602	390.206	541.592	460.649	452.797	505.14	351.561	368.82	334.387	24.1198	19.2286	82.878	0.00024964	0.00526999	7.29764e-06	8.06339e-05
Gm52871	44.9257	33.8562	41.9224	48.4376	66.7897	81.4264	69.4921	57.223	88.2776	57.5102	74.663	62.4074	54.7441	40.7869	57.7429	29.9724	48.3636	41.8622	28.1033	63.6746	37.3313	23.6627	24.141	31.6903	24.2424	9.60069	20.8626	0.00024964	0.00526999	3.1541e-06	4.13105e-05
Tenm3	657.47	640.094	762.402	618.926	752.902	652.497	703.792	672.37	717.105	597.364	670.146	505.902	603.163	412.967	475.176	504.18	373.719	276.029	494.862	396.197	572.803	621.992	553.901	752.918	22.9617	6.05416	144.052	0.000256	0.00538887	1.43454e-05	0.000134523
Klf10	405.195	316.344	782.876	822.364	698.256	1298.48	3060.61	806.231	1562.39	980.457	756.646	986.457	487.809	479.246	540.137	333.979	377.016	245.94	333.574	309.276	296.317	280.572	206.539	191.234	23.8562	9.00579	425.994	0.000256	0.00538887	2.10188e-10	2.7432e-08
Fam50b	5.18373	15.8701	9.74939	8.61114	5.20439	3.25706	2.95711	5.10919	1.20928	1.85517	0.910525	2.44735	27.3721	17.3344	20.4506	16.0567	20.8843	19.6229	21.9939	10.1071	26.8319	13.5216	18.7763	28.412	23.6185	20.1425	8.62345	0.000256	0.00538887	5.18233e-06	6.1984e-05
Arf5	3323.64	3541.15	3218.27	3414.32	3113.09	3595.79	3663.86	3402.72	3321.9	3434.84	3331.61	3392.03	3841.86	3911.46	3980.65	3649.15	3828.42	4475.33	3443.26	3658.76	3660.8	3466.03	3645.28	3466.26	23.5991	17.4061	303.313	0.00026569	0.00558755	0.000287037	0.00149355
Acadl	7665.88	7914.94	10322.6	9811.32	9724.4	9597.46	9159.65	9809.65	9582.35	11228.4	11227.7	11172	11345.7	11000.2	10959.1	8856.86	9051.68	8822.45	8619.15	8636.5	9089.01	8949.02	8794.01	9096.21	23.5716	12.5651	1171.47	0.00027225	0.00564524	0.000136517	0.000814442
Gch1	6102.98	6360.73	6520.39	10134.2	9550.06	11270.5	10552.4	10071.2	9829.05	7925.28	9126.19	7956.86	5634.73	5161.58	5945.11	4248.6	4757.22	4419.07	6561.5	7104.26	5688.36	7123.61	7706.33	6583.93	22.0131	7.54036	2998.55	0.00027225	0.00564524	5.83003e-07	1.14425e-05
Erp44	4000.11	4237.31	3822.73	4352.93	4144.43	3958.41	3904.86	4344.86	3753.61	5026.58	4568.1	4671.29	4676.71	4906.66	4902.13	4777.4	4990.24	5674.94	4309.57	4521.9	4182.28	4653.67	3898.76	4501.11	23.3717	16.5277	494.691	0.00027225	0.00564524	8.49401e-05	0.000554121
Grb2	1899.84	2025.02	1853.36	1843.86	1915.22	2000.92	1868.89	1761.65	1736.53	1880.21	1938.51	1917.85	2060.72	2292.22	2025.81	2109.85	2341.24	2158.52	1964.79	2159.88	1970.39	1843.44	2017.11	1852.24	22.6239	17.7005	171.074	0.00026896	0.00564524	9.10072e-05	0.000583746
Aamp	1956.86	2049.36	2000.57	2034.38	1959.45	2104.06	2235.57	2043.68	1954.2	1966.48	2041.4	1986.2	1777.23	1830.31	1725.07	1655.98	1554.23	1786.99	1664.2	1696.98	1620.41	1618.08	1774.36	1633.69	25.5236	7.89827	219.205	0.00027225	0.00564524	9.32941e-06	9.53439e-05
Topors	1835.9	1712.91	2129.27	1619.97	1727.86	1781.61	1790.53	1663.55	1725.65	1463.73	1736.37	1400.06	1373.49	1425.5	1507.33	1341.27	1427.83	1214	1618.99	1484.73	1343.93	1684.56	1626.83	1538.62	25.481	4.48398	245.422	0.00026896	0.00564524	1.78787e-06	2.67661e-05
Gm52232	1301.12	1302.41	1278.14	1695.32	1702.7	1801.15	1209.46	1599.18	1491.05	1291.2	1261.99	1311.95	1093.9	1051.28	1182.53	1179.63	1045.31	826.778	1121.69	1137.05	1221.43	1317.23	1097.07	1300.39	23.0751	6.54039	235.562	0.00027225	0.00564524	5.13027e-08	1.75928e-06
Nudcd3	1375.42	1554.21	1263.52	1463.89	1301.96	1307.17	1525.87	1529.69	1361.65	1553.7	1380.36	1283.11	1112.48	1158.35	1123.58	1034.05	1072.79	943.207	1270.76	1021.83	1027.78	1309.34	1268.74	1208.6	22.8994	7.26394	233.356	0.00027225	0.00564524	8.37829e-06	8.99555e-05
Mrpl4	1325.31	1435.71	1493.61	1152.82	1125.88	1150.83	1244.94	1002.42	968.635	1279.14	1201.89	1194.66	1273.78	1304.16	1316.06	1536.09	1583.91	1721.58	1500.47	1399.83	1422.09	1289.06	1393.47	1185.65	21.5147	19.0776	207.141	0.00027225	0.00564524	3.25323e-07	7.28349e-06
Leo1	793.111	860.159	727.304	539.273	530.848	653.583	430.259	344.36	429.295	752.271	646.472	723.891	938.471	1025.79	926.292	1120.76	1186.01	1101.5	1181.56	1148.16	1179.44	1292.44	1223.14	1306.95	25.532	21.4376	385.997	0.00027225	0.00564524	2.22885e-13	2.60271e-10
Zfp422	847.54	725.792	819.923	802.989	754.637	687.239	663.871	657.042	615.525	649.309	613.694	595.93	774.238	728.046	757.875	843.51	818.883	830.702	799.11	828.78	781.625	807.913	808.722	772.587	22.4548	21.3462	81.9173	0.00027225	0.00564524	2.04887e-06	2.92901e-05
Phtf2	401.739	382.998	351.953	435.939	481.406	441.874	431.738	470.046	529.666	551.913	674.699	590.336	508.338	506.777	529.31	403.558	382.512	392.458	423.993	485.14	379.146	410.154	445.267	372.634	23.387	12.0629	79.1199	0.00027225	0.00564524	1.45953e-05	0.000135322
Macrod2	151.192	189.383	176.464	142.084	133.579	144.396	184.819	115.468	116.091	217.982	182.105	224.632	217.021	270.213	250.219	189.469	211.041	217.16	166.176	202.142	236.821	152.118	179.716	128.947	22.2586	16.2453	48.8784	0.00027225	0.00564524	1.12643e-05	0.000111261
Phf19	66.5246	64.5384	54.5966	54.896	67.6571	70.5696	85.7562	68.4632	112.463	118.731	77.3946	86.7061	125.129	109.105	131.125	82.4242	85.7354	90.2653	74.5347	75.8031	81.6623	78.8758	59.0112	93.9781	23.6601	14.512	19.6568	0.00027225	0.00564524	3.80029e-07	7.99971e-06
Ankrd39	137.369	136.483	132.592	104.41	95.4138	107.483	94.6275	85.8345	78.6034	110.382	93.784	102.439	107.533	111.144	103.456	114.538	119.81	128.203	125.854	138.467	116.66	125.075	118.022	120.204	22.8124	21.7107	17.5176	0.00027225	0.00564524	4.87646e-08	1.75928e-06
Hpgd	4049.36	4836.15	3962.15	6091.3	5949.49	6662.85	6470.15	8230.91	7410.48	7727.7	7678.45	8189.88	9292.81	9929.56	8964.58	5322.25	5647.55	6822.23	5629.2	7282.15	6542.32	5395.1	6021.83	5555.64	23.8842	13.5402	1728.62	0.00027556	0.0056873	5.32028e-08	1.79667e-06
Rb1cc1	2281.71	2155.16	2184.84	2233.51	2537.14	2555.7	2581.56	2810.06	2937.35	2009.15	2757.07	2348.93	2038.24	2075.03	2377.08	1852.94	2082.93	1649.63	1997.78	2243.77	2091.72	2067.67	2168.66	2175.7	22.943	8.40488	315.83	0.00027556	0.0056873	5.85353e-07	1.14425e-05
Snap29	1380.6	1400.8	1216.72	1545.7	1601.22	1684.98	1561.35	1657.42	1418.49	1522.17	1684.47	1549.35	1554.34	1669.2	1731.08	1424.76	1364.07	1412.85	1483.36	1438.24	1398.76	1283.42	1351.89	1513.48	24.8161	11.4318	153.751	0.00027556	0.0056873	0.00293218	0.00984658
Ndel1	1599.18	1625.1	1944.03	1655.49	1602.09	1553.62	2387.87	2030.39	1916.71	2031.41	2186.17	1896.35	1610.06	1608.02	1648.08	1182.84	1295.92	1153.83	1143.68	1253.28	1069.78	1255.25	1200.34	1080.75	24.2999	9.80726	488.768	0.00027556	0.0056873	8.85202e-08	2.89675e-06
Slc18b1	151.192	142.831	133.567	135.625	150.06	150.91	119.763	124.664	123.347	139.138	142.042	127.262	219.954	205.974	190.07	231.216	236.322	215.852	197.945	181.927	219.322	215.218	194.469	190.142	24.4592	19.6392	41.7406	0.00027556	0.0056873	1.24383e-09	1.04931e-07
Cped1	2595.32	2366.76	2417.85	3112.93	3324.74	3071.41	3161.15	3378.2	3583.1	2821.71	3292.46	2943.81	2606.21	2666.44	2946.09	2676.11	2705.06	2248.78	2760.23	2665.24	2528.03	2520.64	2591.13	2741.76	23.0674	9.16073	371.376	0.00027889	0.00571879	3.16776e-05	0.00025182
Csnk1g3	1730.5	1650.49	1883.58	1720.08	1700.97	1932.52	2024.14	2021.2	1934.85	2348.64	2074.18	2285.13	2070.5	2286.1	2378.29	1459.02	1663.05	1674.49	1604.33	1831.4	1564.42	1588.78	1726.08	1616.2	23.4103	12.3346	272.035	0.00027889	0.00571879	8.21958e-07	1.45894e-05
Polr2l	1304.57	1356.36	1225.5	1515.56	1514.48	1512.36	1882.2	1631.88	1613.18	1559.27	1617.09	1722.23	1710.75	1923.1	1796.05	1731.98	1627.87	2000.23	1595.78	1563.56	1628.58	1366.81	1586.6	1306.95	25.9033	15.0617	247.772	0.00027889	0.00571879	1.05087e-07	3.03984e-06
Slc35b2	1788.39	1918.16	1672.02	1600.6	1576.06	1828.3	1988.66	1832.16	1677.28	1246.67	1516.93	1378.73	1081.2	1167.52	1324.48	1130.39	1198.1	1427.24	1375.84	1388.71	1296.1	1453.57	1636.22	1422.79	24.3541	5.14505	279.809	0.00027889	0.00571879	2.78362e-07	6.66237e-06
Cgn	730.906	794.563	664.908	510.21	681.775	511.358	476.095	488.439	568.363	610.35	730.241	698.544	1235.65	1112.46	933.51	1125.04	1136.54	934.05	1238.99	946.022	1170.1	1103.13	1056.84	1304.77	25.1068	20.4353	304.118	0.00027889	0.00571879	2.02262e-07	4.96965e-06
Mtrr	282.513	358.664	281.757	340.14	380.788	356.105	508.623	401.583	466.783	517.592	529.015	611.138	419.379	437.439	466.755	549.138	479.239	477.49	398.333	453.808	435.143	262.544	359.432	304.882	24.9437	14.0226	132.888	0.00027889	0.00571879	6.07033e-07	1.16005e-05
Dnph1	184.886	219.007	177.439	208.82	170.877	196.509	242.483	185.975	191.067	208.707	176.642	190.019	197.47	247.78	289.918	370.374	258.305	324.432	240.71	255.709	289.318	210.711	252.139	221.832	24.4644	19.0707	48.1248	0.00027889	0.00571879	2.90248e-05	0.000235888
Orai3	764.601	724.734	870.62	600.627	641.007	712.21	650.564	625.365	563.526	671.571	571.809	648.373	730.247	786.167	714.568	801.763	765.024	862.099	863.87	836.866	719.795	731.291	785.922	670.96	21.3682	19.4377	102.593	0.00028224	0.00578214	4.09533e-05	0.000311068
Acaa2	33862.7	33310.3	34640.5	43118.1	41927.4	43118	48026.4	42752.7	42531.7	45312.5	47856.3	49783.3	49479.9	52164.4	51320.2	45541	45273.8	49553	43127.5	44200.3	44983.1	41777.1	42911.9	43979.6	25.1603	15.0768	5032.55	0.00028561	0.0058404	4.19234e-10	5.00084e-08
Alyref2	208.213	232.761	197.912	194.827	141.386	170.453	195.169	152.254	154.788	203.141	183.016	215.542	211.156	233.505	200.897	300.795	233.024	310.042	251.708	215.281	236.821	207.331	198.492	146.431	22.0426	18.2184	42.7122	0.00028561	0.0058404	3.83156e-06	4.75186e-05
Akr1d1	10115.2	11264.6	8922.64	9386.14	9197.89	10506.2	12031	13082.6	13180	15088.1	11580	11969.5	17024.4	18613.1	18180.6	14063.5	14124.4	12851.7	11910.9	11769.7	13810.3	11032.5	11350.3	10522.3	23.4541	15.5237	2532.37	0.000289	0.00586646	5.60891e-09	3.41881e-07
Tmem254a	11031	11224.4	10012.6	10636.9	10852	12499.5	12241	8400.54	6983.61	10263.7	10839.8	11059.4	14314.6	15457.2	14701.6	14506.7	15899.5	16305.3	14572.1	15202	15998.8	14427.5	14361.2	14763.3	24.5597	19.9713	2991.94	0.000289	0.00586646	1.03259e-06	1.72906e-05
Ankrd40	2821.68	2736	2757.13	2513.38	2459.94	2640.39	2713.15	2235.78	2475.4	2564.77	2646.89	2753.62	2698.1	2983.56	3035.11	2787.44	3027.12	3159.28	2782.22	2808.76	2859.35	2581.49	2650.14	2390.98	21.3039	17.6284	252.113	0.000289	0.00586646	0.000143518	0.000839063
Clec4g	1696.81	1893.83	1763.66	1774.97	1507.54	1619.84	1823.06	1745.3	1578.11	1726.23	1680.83	1767.34	1826.11	1961.85	2200.24	1973.9	2345.63	2558.82	1970.89	2073.97	1808.24	1884.01	2147.2	1822.74	23.8157	18.7286	232.644	0.000289	0.00586646	1.08891e-05	0.000108291
Washc5	1548.21	1638.85	1443.88	1595.21	1760.82	1561.22	1716.6	1937.41	1790.95	1295.84	1494.17	1248.67	1237.61	1260.31	1340.12	1211.74	1330	1198.31	1513.91	1287.64	1397.59	1496.39	1598.67	1657.73	22.0968	5.87465	227.089	0.000289	0.00586646	1.70107e-06	2.61008e-05
Pea15a	945.167	853.811	873.545	890.176	841.376	955.403	752.584	858.345	830.777	836.681	751.183	797.836	918.919	954.413	926.292	933.428	1167.32	1228.39	1042.26	1039.01	1033.61	951.017	1024.65	1000.98	23.8963	20.5313	127.915	0.000289	0.00586646	8.45272e-08	2.82016e-06
Slc11a1	281.649	317.402	285.657	330.452	299.252	235.594	325.282	344.36	378.505	345.061	298.652	336.161	444.796	410.928	344.051	408.91	456.156	705.116	439.877	559.932	335.982	353.814	343.338	330.016	24.7361	18.6224	92.6645	0.000289	0.00586646	5.08824e-06	6.10561e-05
Trmt12	279.058	348.084	199.862	246.494	217.717	242.108	184.819	172.691	160.835	215.2	176.642	256.098	245.371	230.446	217.739	293.302	280.289	367.602	282.255	330.501	314.983	216.345	289.692	260.079	21.6035	20.0182	63.947	0.000289	0.00586646	6.51389e-06	7.31025e-05
Flcn	1590.54	1079.17	1802.66	1386.39	1427.74	1539.5	1876.29	1714.64	1509.18	812.564	1041.64	808.674	828.005	689.298	772.311	648.689	748.536	600.46	843.098	712.549	622.967	1159.47	1008.56	1025.02	24.6076	5.6086	422.483	0.00029241	0.00591943	8.72275e-08	2.88952e-06
Msi2	1130.92	1014.63	1002.24	758.856	867.398	875.063	805.812	876.738	825.94	621.481	679.251	561.667	709.718	718.869	671.261	700.071	610.041	586.07	751.457	664.035	844.621	947.636	842.251	937.596	24.2263	2.94562	174.866	0.00029241	0.00591943	1.03259e-06	1.72906e-05
Zcwpw1	201.302	181.977	225.211	124.862	138.784	173.71	131.591	114.446	135.44	122.441	123.831	128.661	158.367	153.97	141.951	143.44	129.702	136.052	194.279	206.184	190.156	145.357	225.316	198.884	24.2775	0.134734	36.0738	0.00029241	0.00591943	1.14181e-05	0.000112542
Flot2	1692.49	1668.48	1868.96	1825.56	1824.14	1784.87	1911.77	1725.89	1847.78	2023.06	2051.41	1872.57	1962.97	2062.8	2007.77	1582.12	1637.77	1728.12	1560.34	1600.96	1480.42	1664.28	1593.3	1644.62	24.016	11.6319	186.232	0.00029584	0.00596167	3.84763e-09	2.56358e-07
Rapgef6	822.486	830.535	750.703	869.725	915.105	829.464	759.977	896.153	886.404	744.85	804.904	745.218	752.732	744.36	765.093	604.801	718.859	570.372	733.129	726.699	725.628	820.308	697.405	851.267	23.131	6.63415	83.7571	0.00029584	0.00596167	1.21085e-06	1.94328e-05
Vamp2	663.518	630.572	737.053	664.134	627.996	732.838	720.056	762.292	871.893	867.291	735.704	782.103	666.705	635.255	694.118	639.056	589.156	450.018	603.609	587.221	515.639	504.805	521.713	449.128	24.8859	10.1885	132.806	0.00029584	0.00596167	5.85353e-07	1.14425e-05
Ssh3	477.767	471.871	491.369	462.849	510.03	526.558	396.253	440.413	418.412	319.089	394.257	351.719	418.401	378.298	358.487	464.573	502.322	402.923	449.652	427.529	458.476	541.989	482.819	455.685	23.2229	1.89703	57.8405	0.00029584	0.00596167	1.12643e-05	0.000111261
4930481A15Rik	102.811	115.323	142.341	101.181	127.508	142.225	147.856	114.446	128.184	119.658	89.2314	83.0351	86.0265	90.7508	83.0054	76.0016	72.5454	74.567	87.9754	103.092	74.6627	125.075	97.905	98.3492	23.5212	5.90721	24.552	0.00029584	0.00596167	4.89978e-06	5.95027e-05
Ciao1	1987.1	2197.48	2029.82	1904.14	2014.97	2205.03	2179.39	2173.45	2014.66	1964.62	2036.84	2004.2	1695.11	1845.61	1821.31	1726.63	1750.98	1834.09	1950.12	1801.08	1933.06	1920.06	1933.96	1930.92	23.598	6.30473	156.413	0.00030276	0.00607904	2.66522e-05	0.000221722
Kcnj8	305.84	258.154	286.632	187.292	229.861	297.478	190.733	265.678	205.578	148.413	216.705	164.846	185.739	173.344	173.229	211.948	204.446	201.462	226.048	194.056	212.322	235.501	244.092	218.554	24.7059	2.66529	42.6864	0.00030276	0.00607904	8.93933e-07	1.56788e-05
Hsd17b1	12.9593	10.5801	6.82457	6.45835	10.4088	11.9425	14.7856	6.13103	18.1392	27.8275	19.121	16.7818	18.5739	20.3934	33.6834	11.7749	15.3884	11.7737	15.8844	15.1606	12.8326	10.1412	4.02349	7.64938	23.5954	14.3314	6.81951	0.00030276	0.00607904	5.52786e-05	0.000391592
Gm42290	3.45582	0	0	1.07639	0.867398	1.08569	2.95711	1.02184	6.04641	13.9138	10.0158	7.34205	8.79816	18.3541	13.2327	10.7044	6.59503	6.54096	8.55317	13.1392	12.8326	7.88758	5.36466	1.09277	24.2653	16.5217	6.69758	0.00030276	0.00607904	5.25012e-06	6.20095e-05
Dcaf8	6820.06	6653.8	6742.68	6953.49	7084.04	7192.67	7304.06	7001.64	7033.19	6194.41	6740.61	6352.45	5868.37	6158.82	6160.44	5376.84	5967.41	5012.99	6295.13	6120.85	6190	6297.67	5917.22	6401.44	24.0847	6.74459	745.916	0.00030625	0.00610491	2.10188e-10	2.7432e-08
Hnrnpa0	2765.52	2887.3	3162.7	2689.9	2604.8	2830.38	2442.57	2696.63	2285.54	2294.84	2324.57	2199.47	2337.38	2311.6	2276.03	2563.72	2494.02	2340.36	2768.78	2536.88	2567.7	2691.92	2481.15	2456.54	24.0342	2.11017	293.657	0.00030625	0.00610491	1.03259e-06	1.72906e-05
Mtmr1	1598.32	1595.47	1600.85	1836.33	2156.35	2060.63	1954.65	2259.28	2177.92	1854.24	2202.56	2018.02	1690.22	1742.62	1912.73	1530.74	1727.9	1414.16	1650.76	1680.81	1700.91	1773.58	1714.01	1987.75	21.6369	8.83438	236.673	0.00030625	0.00610491	0.000354764	0.00176404
Gm15343	110.586	107.917	97.4938	121.632	134.447	90.1119	150.813	105.249	100.371	112.238	101.979	108.033	155.434	178.443	190.07	220.512	172.57	159.6	216.273	162.724	184.323	154.371	136.799	179.214	24.7536	19.4413	40	0.00030625	0.00610491	9.56789e-05	0.000607043
Ninl	59.6129	55.0163	45.8221	40.9029	50.3091	43.4274	28.0925	41.8954	45.9527	24.1172	28.2263	34.7873	47.9011	36.7082	42.1042	51.3813	48.3636	53.6359	48.8752	50.5354	47.8308	50.7059	49.6231	49.1746	22.6918	22.5174	10.0626	0.00030625	0.00610491	0.000143518	0.000839063
Foxs1	7.7756	9.52205	4.87469	11.8403	3.46959	6.51411	4.43566	2.04368	2.41857	3.71034	1.82105	5.94357	5.86544	8.15737	2.40595	14.9862	20.8843	30.0884	26.8814	26.2784	17.4991	10.1412	18.7763	15.2988	24.1028	20.8786	9.65236	0.00030625	0.00610491	5.95956e-07	1.16005e-05
Gm32715	12.9593	9.52205	7.79951	8.61114	13.8784	9.77117	5.91422	7.15287	9.67426	4.63792	4.55262	4.8947	0.977574	2.03934	4.81191	7.49311	5.49586	5.23277	7.33129	11.1178	5.83302	6.76078	8.04699	7.64938	23.3162	3.15696	3.5755	0.00030625	0.00610491	1.7704e-07	4.63207e-06
Pnpla5	0	0	0	0	0	2.17137	0	3.06552	1.20928	5.56551	0	1.74811	23.4618	20.3934	21.6536	11.7749	26.3801	13.0819	0	0	16.3325	1.1268	0	4.37107	23.3482	16.5954	6.74857	0.00030625	0.00610491	0.0166077	0.0409325
St6gal1	3124.93	2953.95	2696.68	3514.42	3743.69	3607.73	2963.02	3372.07	2788.61	2443.26	2459.33	1994.59	2086.14	2029.15	1865.82	2725.35	2886.43	1911.27	3228.21	2609.65	2952.68	3143.76	3619.8	3348.24	21.6227	4.31941	725.483	0.00030976	0.00610902	5.08824e-06	6.10561e-05
Slc44a1	1955.13	1614.52	1661.3	1637.19	1795.52	2176.8	1632.32	1548.09	1767.97	1732.73	1557.91	1684.83	2787.06	2841.82	2716.32	2934.09	3362.37	2390.07	2794.44	2921.95	3344.65	2767.41	2821.81	2855.4	24.8758	20.1217	741.786	0.00030976	0.00610902	8.63714e-06	9.05467e-05
Pdpr	1569.81	1296.06	1410.74	1482.19	1708.78	1553.62	1712.17	1740.19	1839.32	1639.04	1943.06	1554.42	1498.62	1396.95	1652.89	1341.27	1310.21	927.509	1378.28	1362.43	1458.26	1405.12	1449.8	1524.41	22.4548	9.42035	204.173	0.00030976	0.00610902	1.03259e-06	1.72906e-05
Prr13	1499.83	1757.35	1497.51	1605.98	1507.54	1622.01	1617.54	1400.94	1394.3	1363.55	1426.79	1435.02	1624.73	1571.31	1574.7	1674.18	1803.74	1759.52	1733.85	1728.31	1653.08	1739.78	1805.21	1612.93	23.8112	21.5616	141.709	0.00030976	0.00610902	6.25128e-05	0.000432078
Tomm40	1339.99	1599.7	1414.64	1708.23	1571.73	1508.02	1985.7	1810.7	1679.69	1913.61	1842.9	1886.03	1428.23	1527.47	1640.86	1554.29	1340.99	1572.45	1467.48	1369.51	1419.76	1558.36	1644.27	1589.98	22.2934	10.1631	175.877	0.00030976	0.00610902	0.000138153	0.000818913
Hook2	1143.88	1216.71	1452.66	1217.4	1319.31	1212.71	1502.21	1365.18	1474.12	1164.12	1475.05	1276.99	941.403	864.682	750.658	693.648	841.966	669.795	861.426	967.247	832.955	1063.7	852.981	832.69	24.2399	7.61359	307.445	0.00030976	0.00610902	2.4773e-08	1.05555e-06
Pdrg1	917.521	908.827	767.277	863.267	813.62	797.979	714.142	744.92	686.872	670.643	813.098	838.567	824.095	837.15	889	922.723	891.429	1131.59	1020.27	956.129	960.115	767.349	891.874	808.649	21.5943	19.3714	132.848	0.00030976	0.00610902	3.83156e-06	4.75186e-05
Stx6	423.338	413.68	400.7	391.807	428.495	414.732	406.603	409.757	348.273	427.616	351.462	361.509	389.074	478.226	466.755	503.109	515.512	514.12	471.646	452.797	495.807	505.932	446.608	467.705	24.579	20.6107	54.1801	0.00030976	0.00610902	6.54136e-07	1.23728e-05
Gm5805	580.578	625.282	710.73	499.446	360.838	505.93	224.74	431.216	356.738	394.223	438.873	473.038	344.106	389.515	453.522	386.43	475.942	535.051	514.412	486.15	562.303	599.456	667.9	520.158	24.453	0.313346	112.629	0.00030976	0.00610902	1.30827e-06	2.03839e-05
Samd4	234.132	156.585	209.612	240.036	189.093	173.71	133.07	177.8	186.23	118.731	141.131	158.903	165.21	130.518	145.56	132.735	97.8263	121.662	145.404	151.606	111.994	191.555	194.469	202.162	24.5565	3.9947	41.4915	0.00030976	0.00610902	4.7267e-05	0.000344518
Gm52670	129.593	146.005	142.341	80.7294	100.618	107.483	66.535	58.2448	82.2312	79.7722	105.621	103.838	105.578	70.3573	115.486	134.876	104.421	113.813	108.747	110.167	156.325	152.118	116.681	168.286	24.425	23.3546	30.3727	0.00030976	0.00610902	3.1541e-06	4.13105e-05
Gm32940	9.50351	9.52205	9.74939	9.68753	12.1436	6.51411	4.43566	8.17471	7.25569	3.71034	6.37367	6.64281	6.84301	5.09836	7.21786	9.634	12.0909	10.4655	8.55317	21.2249	18.6657	12.3948	12.0705	9.83492	22.7704	22.2341	3.86773	0.00030976	0.00610902	8.6886e-06	9.05467e-05
Gsta3	119216	128794	94784.5	91509.5	81395.8	93143.1	94683.7	83575.2	85460	106822	97266.8	106481	128835	135427	126453	115043	123811	132042	113392	125069	121960	102125	108421	100433	21.5556	18.0124	19428.8	0.00032041	0.00615492	7.36928e-07	1.33673e-05
Dnaja1	8705.21	8801.55	6601.31	11377.5	9285.5	9155.59	10122.2	9360.04	9133.71	16016.6	15298.6	18518.6	12476.8	15273.7	15423.4	11034.1	7293.01	11858.8	8352.78	8471.75	8166.23	8393.51	9182.95	9052.5	23.5303	13.0658	3112.91	0.00032041	0.00615492	1.72165e-06	2.6217e-05
Nadk	9240	9358.06	8811.49	8518.57	8358.25	8875.48	9294.19	8633.51	8230.38	10680.2	10380.9	9731.01	12069.1	11260.2	10906.2	9647.92	9357.25	10211.8	9828.81	8363.6	8196.56	7576.58	8060.4	8119.27	23.1658	14.7169	1250.23	0.00031684	0.00615492	1.10908e-06	1.81602e-05
Afmid	7162.19	7155.3	6738.77	6680.09	6948.73	7121.01	7505.14	6714.5	6358.41	8219.32	6818.92	7216.71	9758.14	8908.87	9299.01	8582.83	8740.62	7153.2	8940.5	7639.94	7533.93	6764.16	7080.01	6794.84	22.3647	16.9015	816.643	0.00032041	0.00615492	4.247e-05	0.00031996
Tmed5	5467.97	4610.79	5983.2	6412.07	6872.4	7490.15	5412.99	6722.68	7624.53	7102.51	8967.76	9019.71	6208.57	6139.44	7251.55	4769.9	5225.47	5111.11	4687.14	5971.26	5028.06	5542.71	5942.7	5570.93	23.0663	10.5144	1085.19	0.00031684	0.00615492	6.67737e-05	0.000456686
Mocs2	7271.91	6156.54	6840.17	5417.48	5220.87	5990.81	6017.72	5726.38	5157.59	5674.03	5933.89	6176.76	6845.95	7214.18	7276.81	6228.92	7075.37	8280.86	6620.15	7068.89	6850.3	5976.53	6288.72	6126.06	21.281	18.2798	851.525	0.00032041	0.00615492	0.000188329	0.00106566
Mpst	3067.04	3398.32	3018.41	3782.44	3918.04	4502.34	4715.11	3879.92	3702.82	4155.58	3813.28	4195.28	4912.31	6066.03	6411.87	6243.9	5717.89	6029.46	4859.42	4492.6	5588.03	4427.19	4997.18	4412.6	24.8229	17.8524	1082.4	0.00031684	0.00615492	5.85353e-07	1.14425e-05
Pcnp	4023.44	3667.05	3963.12	3496.12	3155.59	3696.76	3224.73	3059.39	3147.76	3299.42	3426.3	3513	3568.14	3715.68	3701.56	3439.34	3765.76	3955.97	3863.59	3885.16	3808.96	3720.68	3831.71	3778.79	22.6093	20.9593	269.525	0.00031684	0.00615492	3.9684e-06	4.89693e-05
Pds5a	3073.95	3019.55	2768.82	2365.91	2549.28	2439.54	2217.83	2390.08	2324.24	2177.04	2611.39	2290.02	2410.7	2490.04	2340.99	2541.24	2408.29	2260.56	2686.92	2709.71	2686.69	2767.41	2766.82	2805.14	24.5161	0.614506	269.574	0.00031684	0.00615492	2.78362e-07	6.66237e-06
Pnrc2	3463.6	2651.36	3148.08	2530.6	2500.71	2651.24	2062.58	2408.47	2032.8	1921.95	2021.37	1971.87	2816.39	2717.43	2902.78	2986.54	3429.42	3579.22	2986.28	2941.16	3074	3113.34	2706.47	3127.5	22.2157	20.5902	591.193	0.00032041	0.00615492	7.93614e-07	1.41543e-05
St6galnac6	2648.02	2668.29	2325.23	1915.98	1937.77	2119.26	2284.37	1903.68	1647.04	1803.22	1748.21	1590.6	2586.66	2521.65	2498.58	2945.86	3017.23	3322.81	3030.26	2306.43	2585.2	2525.15	2365.81	2276.24	22.1126	19.3356	515.193	0.00031684	0.00615492	2.78362e-07	6.66237e-06
Nrbp1	2541.76	2654.54	2653.78	2532.75	2429.58	2454.74	2557.9	2424.82	2182.76	1978.54	2300.9	2131.82	2113.51	2127.03	2156.94	2108.78	2332.44	2399.22	2414.44	2175.04	2236.38	2451.91	2344.36	2328.69	24.8054	3.19395	206.928	0.00031684	0.00615492	2.13505e-06	2.98867e-05
Brd7	1854.91	1976.36	1779.26	1857.85	1761.69	1945.55	1942.82	1910.84	1832.06	1536.08	1601.61	1651.44	1552.39	1669.2	1711.84	1592.82	1750.98	1832.78	1846.26	1748.52	1763.91	1842.31	1911.16	1885.03	22.2117	3.98209	114.717	0.00031684	0.00615492	6.44712e-05	0.000444619
Dbp	521.829	1081.28	457.246	5064.43	4853.09	4241.77	5603.72	5674.27	5040.29	1447.96	1994.96	1630.29	384.186	399.711	549.76	107.044	71.4462	125.587	65.9816	83.8887	64.1632	29.2967	17.4351	53.5457	24.0027	8.11257	2099.14	0.00032041	0.00615492	4.8216e-14	1.33721e-10
Ppfibp1	1937.85	2149.87	2438.32	1935.35	1975.93	1880.41	1414.98	1673.77	1405.19	1051.88	956.961	1009.88	1030.36	1038.03	979.223	1197.83	1200.3	1047.86	1416.16	1367.49	1327.6	1343.14	1437.73	1512.39	25.2439	3.38506	533.021	0.00031684	0.00615492	7.87734e-11	1.36464e-08
Fgfr2	1212.99	1206.13	1374.66	1407.92	1766.02	1597.04	1551	1712.6	1448.72	1101.97	1119.94	907.268	788.902	951.354	1009.3	940.921	968.371	913.119	1303.75	1178.48	1154.94	1300.32	1091.71	1410.76	22.198	6.07432	306.514	0.00032041	0.00615492	7.93614e-07	1.41543e-05
Dcaf12	1338.27	1198.72	1339.57	1540.32	1430.34	1486.3	1429.76	1312.04	1429.37	1268.01	1510.56	1354.78	1113.46	1197.1	1148.84	1060.81	1204.69	1037.4	1215.77	1276.52	1207.43	1231.59	1347.87	1200.95	22.6789	6.89031	159.78	0.00032041	0.00615492	6.28125e-06	7.12121e-05
Txnrd2	1384.06	1607.11	1570.63	1265.84	1261.2	1411.39	1373.58	1197.6	1272.16	1221.63	1202.8	1184.17	1153.54	1113.48	1008.1	1053.32	1014.54	966.754	1247.54	1111.78	1205.1	1397.23	1231.19	1291.65	25.845	3.53598	188.608	0.00031684	0.00615492	1.15498e-09	1.01569e-07
Pttg1	1313.21	1312.99	1340.54	1266.91	1138.89	1310.42	1280.43	1209.86	1241.93	1234.62	1182.77	1193.43	1101.72	1056.38	972.005	985.88	914.511	1117.2	1223.1	1195.67	1042.94	1167.36	1201.68	1220.62	24.772	4.91297	130.32	0.00031684	0.00615492	9.42057e-08	2.91512e-06
Nadsyn1	854.452	1025.21	897.918	974.135	976.691	888.091	1287.82	1116.87	1042.4	1162.26	1030.71	922.301	791.835	766.793	785.544	868.131	654.008	635.782	817.438	716.592	841.122	914.959	765.805	948.523	22.5192	8.43364	172.895	0.00032041	0.00615492	1.78787e-06	2.67661e-05
Sos2	681.661	632.688	722.429	695.349	775.454	692.668	697.878	872.65	838.033	632.612	793.977	666.728	578.724	595.488	593.068	595.167	577.066	417.313	593.834	598.339	589.135	564.525	547.195	623.971	24.1219	7.91588	112.177	0.00032041	0.00615492	3.25323e-07	7.28349e-06
Stx2	692.892	690.878	737.053	515.592	572.483	527.643	504.187	497.635	489.759	640.961	588.199	624.774	943.359	929.941	866.143	761.086	748.536	981.144	755.122	761.063	811.957	662.557	675.947	740.897	22.0309	18.2437	176.165	0.00031684	0.00615492	8.72233e-10	8.63939e-08
Atm	620.32	671.834	669.783	503.752	676.571	667.697	655	690.763	683.245	571.392	684.715	604.146	463.37	447.636	531.716	506.32	507.818	379.376	510.746	506.365	555.304	575.793	639.735	685.166	21.7846	6.36751	120.741	0.00032041	0.00615492	0.000100188	0.000629355
Lonrf3	403.467	314.228	534.266	221.737	170.01	193.252	431.738	358.665	495.806	617.771	861.356	843.462	1010.81	1012.53	1036.97	918.442	941.991	633.165	857.76	966.236	867.954	730.164	744.346	621.785	24.4999	17.5938	373.992	0.00031684	0.00615492	3.00522e-11	7.3092e-09
Rbm45	730.042	750.126	738.029	569.412	650.549	625.355	582.551	541.574	565.944	564.899	610.962	681.937	628.58	676.042	584.647	740.748	746.338	760.06	733.129	711.538	648.632	722.277	738.982	678.609	22.7697	21.3008	74.911	0.00031684	0.00615492	0.000128942	0.000783578
Grk5	356.814	292.01	272.008	230.348	242.872	257.308	162.641	174.734	154.788	178.096	169.358	179.88	286.429	256.957	294.729	468.855	558.38	518.044	581.615	666.056	782.792	665.937	732.276	745.268	25.9283	22.6649	281.999	0.00031684	0.00615492	3.27669e-12	1.454e-09
Acvr2b	245.363	209.485	246.659	293.855	318.335	353.933	502.709	497.635	767.894	429.471	557.241	418.147	276.653	296.724	417.433	498.827	280.289	239.399	303.026	216.291	268.319	281.699	296.397	211.997	23.7478	10.5625	117.099	0.00031684	0.00615492	1.24467e-05	0.000121494
Odf3b	270.418	322.692	337.329	266.945	235.932	269.25	236.569	213.564	195.904	188.3	173	165.895	216.044	278.37	256.234	267.611	259.405	251.173	290.808	211.238	278.818	343.673	319.197	335.48	24.0594	0.00353856	68.0787	0.00032041	0.00615492	2.61931e-08	1.06437e-06
Cpeb1	112.314	87.8145	116.018	200.209	220.319	175.881	236.569	295.311	331.343	180.879	226.721	188.446	158.367	143.774	127.516	130.594	130.802	129.511	87.9754	120.274	131.826	162.259	164.963	137.689	22.683	8.9635	61.392	0.00032041	0.00615492	6.74653e-06	7.53323e-05
Krt19	105.403	73.0024	88.7194	54.896	66.7897	48.8559	47.3137	61.3103	49.5806	91.8308	75.5735	89.1535	133.928	110.124	109.471	159.496	142.892	180.531	116.079	84.8994	90.9951	83.383	109.975	115.834	22.8715	18.0991	43.4654	0.00031684	0.00615492	2.6915e-09	1.88142e-07
H2-K2	279.058	225.355	180.364	275.556	378.186	260.565	450.959	274.875	258.786	495.33	363.299	378.99	489.764	406.849	405.403	439.953	349.537	379.376	251.708	207.195	275.319	245.642	293.715	252.429	23.6913	13.8958	96.1917	0.000324	0.00620241	0.000219921	0.00118835
Zbtb10	244.499	204.195	346.103	216.355	242.004	267.079	242.483	248.307	348.273	170.675	241.289	218.513	149.569	120.321	174.432	216.23	159.38	145.209	183.282	155.649	153.992	287.333	292.374	246.966	21.5937	5.87882	58.2668	0.000324	0.00620241	0.000699087	0.00306847
Gm41637	50.9734	70.8864	83.8447	47.3613	60.7179	56.4557	118.284	75.6161	102.789	239.317	102.889	90.0275	145.659	137.656	129.922	147.721	102.223	120.354	79.4223	79.8459	125.993	66.481	30.8468	61.195	23.1517	14.7448	41.4802	0.000324	0.00620241	8.06799e-06	8.85857e-05
Gm36117	52.7013	53.9583	53.6216	49.514	63.3201	61.8841	68.0135	59.2666	85.8591	53.7999	52.8104	48.2478	46.9235	49.9639	48.1191	44.9587	39.5702	30.0884	42.7658	34.364	48.9974	43.9451	48.2819	62.2878	22.7191	7.69453	12.5539	0.000324	0.00620241	1.7704e-07	4.63207e-06
Hp1bp3	4237.7	4117.76	4204.91	4688.77	4812.33	4457.82	4438.62	4301.94	4128.49	4515.48	4008.13	3954.74	4094.08	3950.21	3560.81	3735.85	3821.82	3256.09	4095.74	4104.48	4120.45	4570.29	4223.33	4416.97	21.8199	5.79205	409.405	0.00032761	0.00624994	3.80029e-07	7.99971e-06
Itgb5	2765.52	2458.81	2473.42	2359.45	2354.12	2274.51	2340.55	2382.93	2070.29	2324.53	2241.71	1949.66	3034.39	2803.08	2634.52	2691.1	2869.94	2969.6	3000.94	2564.16	2542.03	2709.95	2512	2781.1	22.3842	19.4357	314.224	0.00032761	0.00624994	1.44844e-06	2.24731e-05
Klhl21	1535.25	1393.39	1829.96	2162.47	2089.56	2100.8	2136.51	1855.66	1864.71	1459.09	1693.58	1360.55	1104.66	1050.26	1044.18	951.625	1018.93	767.909	960.398	1017.78	928.617	976.933	972.344	833.782	25.3244	7.23074	626.468	0.00032761	0.00624994	2.79118e-09	1.92639e-07
Dync1li1	989.229	1001.93	979.813	971.982	953.271	897.862	1068.99	1013.66	929.938	937.788	1015.24	929.644	838.758	775.97	701.336	754.663	790.305	774.45	764.898	773.191	741.96	884.536	905.286	811.927	23.4972	7.04817	128.068	0.00032761	0.00624994	1.84262e-05	0.000164981
Fbp1	35428.2	41316.2	32174	40012.7	36955.5	41619.8	47489.7	42193.8	38261.7	47374.5	43176.2	44379.6	47244.2	51746.3	50935.2	41464.8	41859.8	49676	41532.9	47007	43072.2	38519.6	38978.3	36855.8	23.8565	14.9987	6112.31	0.00033124	0.00630212	6.98132e-07	1.28118e-05
Sardh	29276	29884.4	22548.4	31732	34662.1	33308.8	41321.2	34775.2	33422.2	37829.7	35104.4	33049.4	38451.9	40336.2	42216.1	38031.8	37699.4	32478.5	34747.8	31476.5	33749.9	32925	31678.3	32271.6	25.5307	14.598	4728.66	0.00033489	0.00630212	1.01333e-07	2.95051e-06
Upb1	13727.4	14474.6	13280.6	15805.7	15647.9	18188.5	19589.4	16054.1	17492.3	17285.5	15890.5	17096.8	17446.8	19058.7	19553.2	16274	17082.2	18875.9	15411.6	15141.4	15857.6	14541.3	14149.3	14391.8	25.6982	13.6959	2393.08	0.00033489	0.00630212	1.2557e-06	1.98293e-05
Erap1	3539.62	3541.15	3253.37	3985.88	4294.49	3950.81	4382.44	4893.59	4567.46	4899.5	4740.19	4460.12	4616.1	4305.05	4668.75	4156.54	4391.19	3419.62	3928.35	4359.18	4046.95	3772.52	3896.08	4207.16	23.3184	12.1299	481.516	0.00033489	0.00630212	3.25323e-07	7.28349e-06
Gfm1	3506.8	3650.12	3445.43	4030.01	4302.3	3783.61	4576.13	4328.51	4061.98	4611.95	4645.5	4377.44	4691.38	4636.45	4467.86	4809.51	4468.14	4819.38	4365.78	3808.35	4386.43	4271.69	4039.59	4329.55	25.8978	15.6988	421.352	0.00033489	0.00630212	1.21955e-08	6.10791e-07
Nfx1	2722.32	2311.74	3069.11	2692.06	2485.1	2478.62	3175.93	2910.2	2805.54	2163.13	2445.67	2158.04	1632.55	1687.56	1611.99	1652.77	1813.63	1630.01	2014.88	2077	1843.23	2365.15	2115.02	2263.12	23.6153	5.97264	554.423	0.00033489	0.00630212	3.73182e-10	4.7585e-08
P2rx4	1914.53	1846.22	1920.63	2773.86	2736.64	2857.53	2677.66	2973.55	2872.05	2084.28	2389.22	2101.22	1724.44	1494.84	1660.11	1668.82	1726.8	1773.91	1912.24	1816.24	1859.57	2023.73	2023.82	1936.39	22.8111	7.51285	579.621	0.00033489	0.00630212	3.71021e-09	2.50208e-07
Rab32	1673.48	1716.09	1364.91	1564	1612.49	1730.58	1444.55	1290.58	1335.05	1398.8	1337.56	1376.29	1819.26	1803.8	1662.51	1835.81	1986.2	2083.95	1884.14	2243.77	2129.05	2218.66	1888.36	1997.58	24.7905	21.6907	317.508	0.00033489	0.00630212	4.94026e-08	1.75928e-06
Cry2	902.833	913.059	1006.14	1453.13	1547.44	1199.68	1725.47	1631.88	1430.58	1349.63	1225.57	1036.1	1426.28	1240.94	1343.72	1148.59	1200.3	1004.69	762.454	762.073	656.798	873.268	510.984	775.866	25.5277	10.83	447.304	0.00033489	0.00630212	2.43222e-08	1.05555e-06
Tmem185a	908.881	882.377	865.745	792.225	811.018	826.207	861.997	836.886	1019.42	1273.57	1179.13	1111.1	1238.59	1145.09	1010.5	885.258	837.569	1066.18	807.663	829.791	874.953	833.83	891.874	775.866	23.8612	13.6133	138.243	0.00033489	0.00630212	0.000136517	0.000814442
Gm35696	224.628	269.792	297.356	494.064	373.849	517.872	550.022	208.455	362.785	230.969	326.878	177.957	130.017	196.797	184.055	176.623	185.76	134.744	243.154	327.469	188.99	294.094	307.127	303.79	21.8603	6.37862	127.9	0.00033489	0.00630212	2.31734e-05	0.000195799
Gm42274	141.689	167.165	166.714	99.0281	87.6072	112.911	141.941	110.359	85.8591	115.02	95.6051	101.74	167.165	227.387	194.882	196.962	158.281	176.606	171.063	206.184	202.989	208.457	143.505	160.637	22.3415	19.4349	45.505	0.00033489	0.00630212	8.69798e-05	0.000566761
Gm28876	82.0758	79.3505	59.4712	133.473	108.425	57.5413	124.199	88.9	87.0683	146.558	101.979	101.041	204.313	192.718	159.996	139.158	126.405	119.046	109.969	126.338	100.328	123.948	57.6701	121.297	23.831	15.6654	29.2301	0.00033489	0.00630212	1.1278e-05	0.000111261
Mllt11	38.878	42.3202	35.0978	43.0557	34.6959	40.1704	57.6636	58.2448	54.4177	78.8447	57.3631	71.6724	63.5423	70.3573	60.1489	57.804	45.0661	54.9441	59.8722	42.4497	67.663	43.9451	48.2819	53.5457	24.2172	14.281	12.5799	0.00033489	0.00630212	3.28064e-06	4.22692e-05
Hpdl	6.91164	7.40604	3.89975	3.22918	5.20439	5.42843	7.39277	10.2184	8.46498	25.0448	13.6579	19.5788	10.7533	12.2361	14.4357	17.1271	19.7851	9.15735	12.2188	6.06424	8.16623	6.76078	10.7293	2.18554	22.9332	14.8377	4.08395	0.00033489	0.00630212	4.99039e-06	6.05699e-05
Shisa8	2.59187	1.05801	4.87469	1.07639	0	1.08569	2.95711	0	3.62785	3.71034	2.73157	1.74811	6.84301	6.11803	8.42084	3.21133	8.79338	6.54096	3.66564	1.01071	4.66642	2.25359	1.34116	2.18554	22.825	16.5015	2.439	0.00033489	0.00630212	0.000200377	0.00111061
Cnbp	16340.9	15317.8	15443	15154.5	14376.3	17449.1	16148.8	15000.6	15374.8	15148.4	14838.8	16362.1	15723.3	18206.2	17703	16933.4	18492.5	20294	18604.4	19612.8	19885.9	17258	19621.2	17773.9	25.5049	20.8429	1969.1	0.00033856	0.00633358	2.76393e-05	0.000228392
Sumo3	4954.78	4948.3	5668.29	3266.85	3094.01	3647.9	3042.86	2878.52	2937.35	2596.31	2705.17	2942.59	3617.02	3970.6	3712.39	3845.04	4348.33	4993.37	4269.25	4610.85	4290.77	4075.62	4417.8	4096.79	22.3031	21.4707	806.548	0.00033856	0.00633358	1.64032e-06	2.52035e-05
Stat5b	2457.95	2192.19	2832.2	1393.93	1665.4	1683.9	1595.36	1331.46	1373.74	1499.9	1189.14	1045.02	2065.61	1885.37	1892.28	1818.69	2503.91	1813.15	2253.15	2059.82	1844.4	2535.29	1998.34	2483.86	23.0071	21.8795	471.706	0.00033856	0.00633358	1.77681e-05	0.000161045
Ube2n	1501.55	1616.63	1425.36	1527.4	1467.64	1535.16	1482.99	1437.73	1538.21	1577.82	1542.43	1621.02	1558.25	1795.64	1696.2	1998.52	1900.47	1988.45	1736.29	1712.14	1732.41	1610.19	1814.6	1713.46	24.5935	19.1899	151.17	0.00033856	0.00633358	1.95039e-07	4.85322e-06
Frrs1	1001.32	879.203	1091.93	1081.77	1135.42	872.891	1036.47	1223.14	1137.93	1109.39	1180.04	1070.54	882.749	854.485	818.024	956.978	896.925	800.614	825.991	729.731	892.452	973.553	938.815	955.08	22.1096	8.45771	142.219	0.00033856	0.00633358	0.000254177	0.00136284
Get4	966.766	1145.82	1205.02	1071.01	1092.06	1179.06	1237.55	1103.59	1019.42	1035.18	1088.08	1140.99	926.74	977.865	962.382	785.706	913.412	1004.69	840.654	860.112	851.621	960.031	867.733	948.523	25.5997	7.75866	138.33	0.00033856	0.00633358	3.04146e-06	4.05777e-05
Gm35248	15.5512	2.11601	18.5238	12.9167	17.348	36.9133	106.456	35.7644	55.627	35.2482	29.1368	36.1858	11.7309	12.2361	16.8417	5.35222	4.39669	5.23277	6.1094	11.1178	6.99963	7.88758	10.7293	5.46384	23.3937	9.29454	14.6679	0.00033856	0.00633358	3.13274e-07	7.28349e-06
R3hdm4	1685.58	1795.44	1990.82	1792.19	1893.53	1892.35	1843.76	1900.62	1770.39	1770.76	1764.6	1853.34	1683.38	1722.23	1775.59	1572.48	1690.53	1576.37	1604.33	1637.35	1541.08	1645.12	1747.54	1593.26	25.9817	7.69193	129.537	0.00034225	0.00639184	3.04146e-06	4.05777e-05
Fbxo33	621.184	633.746	526.467	785.766	716.471	773.008	759.977	751.051	783.615	1101.04	1098.09	1028.24	826.05	918.724	970.802	848.863	740.842	702.5	822.326	834.844	750.126	611.851	734.958	653.476	23.7487	13.271	144.734	0.00034225	0.00639184	4.89373e-08	1.75928e-06
F13b	11120.8	10870	10532.3	12245	12304	13146.6	12677.1	14140.2	13454.5	12909.2	12562.5	12319.8	11645.8	12994.7	14339.5	11592.9	12340.4	11348.6	11483.2	12523.7	11649.7	10819.5	11351.6	11620.5	24.3144	11.3404	1089.57	0.00034596	0.00641791	8.08119e-06	8.85857e-05
Sf3b1	5480.07	5869.82	5626.37	5599.39	5740.44	5535.91	5695.39	6322.12	6233.85	5970.86	6092.32	5566.15	4766.65	5094.28	4886.49	4707.82	4635.21	4218.92	4872.86	4837.25	5123.73	5470.6	5211.77	5678.03	21.9956	7.5315	769.079	0.00034596	0.00641791	6.04036e-09	3.46298e-07
Snrk	2305.9	2514.88	2008.37	2259.35	2518.93	2168.11	2685.05	2681.3	2574.56	3511.83	2796.22	2442.28	3627.78	3632.07	3487.43	2511.26	2720.45	2080.03	2030.77	2095.2	2202.55	1778.09	1944.69	2310.11	23.52	13.5451	461.273	0.00034596	0.00641791	5.85353e-07	1.14425e-05
Gpd1l	1610.41	1687.52	1886.51	1685.63	1711.38	1575.33	2055.19	2125.42	1991.69	2117.68	2216.22	1933.41	1874.01	1854.78	1930.78	1268.48	1371.77	1225.78	1533.46	1406.9	1348.6	1384.83	1343.85	1457.75	23.8054	10.4866	352.947	0.00034596	0.00641791	2.65292e-08	1.07606e-06
Dcun1d2	570.211	541.699	426.048	647.988	613.251	602.556	684.571	588.579	608.269	812.564	790.335	780.18	621.737	702.554	730.207	702.212	622.131	712.965	650.041	688.292	659.131	513.819	556.583	556.219	23.2745	13.7974	102.193	0.00034596	0.00641791	3.25323e-07	7.28349e-06
Rbfa	643.647	643.268	724.379	675.974	685.245	680.725	762.934	629.453	620.362	621.481	685.625	637.71	523.002	625.059	593.068	523.447	529.801	559.907	575.506	641.799	536.638	591.568	575.36	563.869	25.2163	6.84614	73.5936	0.00034596	0.00641791	1.79141e-05	0.000161045
Synj2	208.213	162.933	138.441	440.244	440.638	292.05	310.497	341.294	447.435	247.665	276.8	242.113	210.178	215.151	185.258	191.61	159.38	167.449	139.294	137.456	186.657	183.668	140.822	183.585	23.5761	8.23352	107.149	0.00034596	0.00641791	2.64538e-07	6.40754e-06
2810021J22Rik	143.417	160.817	100.419	142.084	130.11	102.055	113.849	101.162	102.789	112.238	88.3209	106.46	145.659	143.774	134.733	155.214	176.967	133.436	169.841	162.724	192.49	156.625	111.317	136.596	21.6128	19.7385	30.6657	0.00034596	0.00641791	4.46915e-05	0.000331075
Slc25a3	12479.8	13384.8	13695.9	13833.8	14220.1	14776.2	15362.2	14097.3	14016.8	15756.9	15519	15440.7	14821	16088.4	15971.9	15254.9	15813.8	17756.1	13795	14751.3	14874.2	14103	15289.3	13308.8	25.0093	15.4948	1182.01	0.00034969	0.00645472	1.84736e-06	2.69571e-05
Ecpas	4595.38	4335.71	4137.64	4430.43	4827.07	4935.53	4460.8	4487.91	4712.57	4119.4	4972.38	4461.69	3768.55	4086.84	4285	3594.55	3975.71	3498.11	4078.64	3968.04	4304.77	4245.77	4390.97	4548.1	22.176	6.79936	412.742	0.00034969	0.00645472	6.51389e-06	7.31025e-05
Sars	3893.85	4160.08	3860.76	3692.03	3262.28	3075.75	3272.04	3233.1	2664.05	2906.12	3212.33	3048.35	2660.95	2626.67	2426.41	2555.15	2725.95	3185.45	3085.25	2634.91	2910.68	3404.05	3012.26	3501.23	25.2046	3.17331	461.207	0.00034969	0.00645472	1.01333e-07	2.95051e-06
Vps33a	1273.47	1336.26	1349.32	1309.97	1365.29	1233.34	1344.01	1334.52	1173	1258.73	1348.49	1249.9	1046	1107.36	1157.26	1088.64	1159.63	1100.19	1287.86	1144.12	1227.27	1221.45	1217.78	1171.45	24.5041	5.85494	93.5885	0.00034969	0.00645472	0.000136263	0.000814442
Etohd2	114.906	96.2786	112.118	68.8891	83.2703	91.1976	85.7562	80.7253	84.6498	82.555	77.3946	87.4054	106.555	90.7508	87.8173	114.538	114.314	122.97	98.9724	106.124	114.327	100.285	87.1757	100.535	21.7668	19.5561	15.3925	0.00034969	0.00645472	1.71271e-05	0.000157025
Gm25767	21.5989	16.9281	18.5238	22.6042	27.7568	29.3135	39.921	20.4368	32.6506	25.9724	30.9578	24.1239	21.5066	28.5508	26.4655	20.3385	25.281	27.472	10.9969	21.2249	17.4991	13.5216	14.7528	15.2988	25.3622	11.2945	7.34692	0.00034969	0.00645472	2.25285e-05	0.00019232
Rnf115	2175.44	2177.38	2298.91	2257.2	2088.7	2402.62	2262.19	2369.64	2399.22	1915.46	2238.98	2117.48	1848.59	1908.83	1889.88	1850.8	1945.54	2099.65	2062.53	2213.45	1903.9	2068.8	2180.73	2043.48	23.6098	6.0923	173.105	0.00035344	0.0065023	3.28064e-06	4.22692e-05
Caln1	190.934	169.281	321.73	152.848	183.021	208.452	201.083	164.516	157.207	386.803	425.215	336.685	466.303	369.121	332.022	262.259	375.917	289.111	290.808	285.019	249.653	289.587	245.433	193.42	23.2277	15.4563	85.0407	0.00035344	0.0065023	2.03482e-05	0.000178515
Disp2	43.1978	25.3922	28.2732	61.3544	87.6072	77.0837	78.3634	121.599	93.1148	126.151	119.279	93.5237	97.7574	65.259	76.9905	65.2971	65.9503	54.9441	46.4315	70.7495	48.9974	75.4954	48.2819	78.6793	22.6212	11.2037	27.4247	0.00035344	0.0065023	1.4092e-05	0.000132539
H2bc6	7.7756	2.11601	7.79951	8.61114	4.33699	15.1996	19.2212	16.3494	15.7207	12.9862	18.2105	11.8871	23.4618	25.4918	16.8417	37.4656	20.8843	45.7867	24.4376	23.2463	18.6657	11.268	17.4351	14.206	25.5208	17.9158	10.0698	0.00035344	0.0065023	9.42057e-08	2.91512e-06
Upp2	12110.9	15518.8	7996.45	30819.3	32147.5	32305.7	56887.4	65826.9	67592.9	30386.7	34943.2	27409.6	19378.4	18483.6	25546.4	11192.6	13180.2	9044.84	11131.3	14473.3	13316.8	6788.95	6869.44	7157.63	23.7999	9.37272	16545.7	0.00035721	0.00653304	3.00522e-11	7.3092e-09
Gng12	2229.87	2155.16	2286.23	2472.47	2441.73	2577.42	2565.29	2563.79	2822.47	2870.87	2863.6	2766.55	2237.67	2527.77	2616.47	2401.01	2326.95	2273.64	2365.56	2347.87	2284.21	2309.93	2493.22	2444.52	22.7514	10.8802	238.271	0.00035721	0.00653304	0.000342531	0.0017055
Snrpd3	2667.89	2805.83	2933.59	2291.64	2014.1	2190.91	2238.53	1926.17	1792.16	2099.12	1920.3	2233.38	2139.91	2459.45	2137.69	2612.96	2410.49	3058.55	2444.98	2442.88	2521.03	2492.47	2613.93	2632.48	22.6717	21.5058	332.083	0.000361	0.00653304	3.40215e-06	4.34562e-05
Abhd4	1566.35	1655.78	1816.31	1720.08	1620.3	1922.75	1685.55	1562.39	1641	1623.27	1516.93	1297.27	1413.57	1335.77	1218.62	1454.73	1531.15	1548.9	1680.09	1558.51	1649.58	1774.7	1699.26	1610.74	22.2273	3.8588	158.514	0.00035721	0.00653304	4.89978e-06	5.95027e-05
Prnp	1039.34	890.841	735.104	1306.74	1116.34	1273.51	1675.2	1576.7	1504.35	1695.62	1630.75	1382.23	1795.8	1619.24	1916.34	1731.98	1568.52	1469.1	1556.68	1417.01	1602.91	1272.15	1233.87	1315.69	25.6252	15.2911	343.805	0.000361	0.00653304	2.48428e-09	1.88142e-07
Ankrd27	1033.29	1189.2	1151.4	1272.3	1316.71	1263.74	1457.86	1352.91	1308.44	1195.66	1356.68	1284.68	1187.75	1154.27	1129.6	1057.6	1170.62	1123.74	1236.54	1157.26	1166.6	1220.32	1027.33	1143.04	23.5846	9.25041	107.777	0.000361	0.00653304	0.000297288	0.00152261
Pcgf5	960.718	877.087	1001.26	1071.01	1057.36	1090.03	1132.57	1283.43	1198.4	926.657	1107.2	970.374	912.076	925.862	1018.92	943.062	989.255	784.916	900.526	920.755	932.117	901.438	889.192	913.554	24.0007	8.63377	90.932	0.000361	0.00653304	8.37829e-06	8.99555e-05
Ppp1r21	1046.25	1063.3	1106.56	1004.27	987.099	944.547	885.654	895.131	914.218	883.06	902.33	851.853	1016.68	959.511	868.549	899.174	848.561	934.05	1032.49	988.472	918.118	974.679	1062.2	1103.7	24.2639	1.36031	105.524	0.000361	0.00653304	8.37829e-06	8.99555e-05
Elmo3	1162.02	1197.66	1334.69	1061.32	957.608	1004.26	1043.86	1036.14	968.635	879.35	906.883	856.573	834.848	757.616	729.004	732.184	779.313	722.122	900.526	873.251	821.289	990.455	824.816	1088.4	25.5941	3.80868	208.836	0.000361	0.00653304	4.94449e-10	5.2742e-08
Slc22a15	420.746	369.244	399.725	323.994	396.401	407.132	303.104	210.499	266.042	321.872	253.126	220.087	470.213	413.987	463.146	391.783	507.818	418.622	575.506	426.519	510.973	614.104	486.843	569.332	24.8244	22.2288	130.949	0.00035721	0.00653304	3.25323e-07	7.28349e-06
2410006H16Rik	874.323	621.05	955.44	593.092	685.245	805.579	535.237	684.632	556.27	364.541	529.925	479.156	397.872	411.947	377.735	357.529	425.38	502.346	494.862	462.904	438.643	565.652	567.313	499.395	25.7094	3.84489	167.179	0.000361	0.00653304	2.43222e-08	1.05555e-06
Tmem203	584.898	608.354	710.73	486.529	538.654	559.128	538.194	496.614	500.643	422.978	411.557	425.489	344.106	418.065	416.23	384.29	408.892	408.156	467.98	448.754	468.975	502.551	476.113	477.54	25.4981	3.45668	95.9922	0.000361	0.00653304	7.87734e-11	1.36464e-08
Lcmt2	370.637	357.606	362.677	240.036	243.739	249.708	238.047	210.499	188.648	191.082	195.763	240.889	291.317	274.292	253.828	361.81	331.95	378.068	282.255	298.159	372.147	287.333	341.997	283.027	21.9057	20.6642	65.2851	0.000361	0.00653304	3.24141e-05	0.000257122
Zfp109	234.996	248.631	205.712	204.514	175.214	163.939	133.07	186.996	206.787	206.851	208.51	208.2	234.618	226.367	263.452	256.907	258.305	215.852	288.364	234.484	262.486	181.414	226.657	211.997	21.4577	18.575	42.0297	0.00035721	0.00653304	5.08824e-06	6.10561e-05
Lpin3	156.376	226.413	173.539	233.577	243.739	223.651	226.219	256.481	214.043	143.776	159.342	124.64	124.152	145.813	143.154	152.003	140.694	143.901	184.504	148.574	178.49	251.276	246.774	197.791	21.5862	5.25055	49.0803	0.00035721	0.00653304	8.49401e-05	0.000554121
Sertad1	131.321	159.759	274.933	328.3	281.904	345.248	328.239	283.049	257.577	291.262	317.773	267.985	206.268	242.682	281.497	155.214	159.38	188.38	226.048	260.762	173.824	158.878	205.198	140.967	23.4304	9.51622	66.0969	0.000361	0.00653304	3.27335e-05	0.000259193
Prim2	120.954	126.961	124.792	163.612	144.856	150.91	137.506	123.642	110.045	96.4688	106.531	101.215	110.466	89.7311	104.659	98.4809	81.3388	75.8752	125.854	118.253	117.827	143.103	146.187	156.266	22.0326	4.68216	27.3403	0.000361	0.00653304	1.84736e-06	2.69571e-05
Cyp2g1	34.5582	53.9583	27.2983	181.91	184.756	210.623	252.833	383.19	174.137	124.296	122.921	143.869	52.789	27.5311	69.7727	21.4089	17.5868	34.013	62.3159	76.8138	58.3302	80.0026	38.8938	69.9372	23.284	8.46803	102.027	0.000361	0.00653304	1.4092e-05	0.000132539
Gm26684	75.1641	79.3505	85.7946	68.8891	78.0659	112.911	62.0993	101.162	123.347	25.9724	43.7052	40.7309	44.9684	41.8065	25.2625	48.17	51.6611	47.0949	50.0971	58.621	61.83	75.4954	76.4464	66.6589	22.9956	4.85468	24.3643	0.00035721	0.00653304	5.05707e-08	1.75928e-06
LOC115490435	11.2314	13.7541	13.6491	7.53475	6.93919	9.77117	4.43566	3.06552	6.04641	0	0.910525	4.02065	2.93272	1.01967	1.20298	5.35222	8.79338	10.4655	7.33129	5.05354	10.4994	10.1412	5.36466	8.74215	23.1205	1.2596	4.27749	0.000361	0.00653304	1.83597e-07	4.7311e-06
Zfp931	416.426	409.448	345.128	323.994	307.059	383.247	304.582	354.578	370.041	382.165	381.51	458.179	379.298	500.659	470.364	485.982	449.562	510.195	460.649	389.122	486.474	353.814	363.456	352.964	21.8625	17.2643	72.883	0.00036481	0.00659124	0.000148644	0.000862664
Kazald1	82.9397	78.2925	81.8948	78.5766	35.5633	48.8559	50.2709	56.2011	47.162	59.3654	38.242	41.7798	53.7666	56.0819	43.3072	62.0858	65.9503	58.8687	74.5347	82.878	59.4968	68.7346	60.3524	60.1023	23.4715	23.1266	11.9627	0.00036481	0.00659124	6.67737e-05	0.000456686
Gstt1	8582.53	9698.74	9968.75	9887.74	9820.68	11375.8	12663.8	11609.1	10879.9	12537.2	10128.7	10825.3	14881.6	14888.2	12660.1	11460.2	11737	12718.2	11104.5	10878.2	12210.9	9941.73	11336.9	10246.9	24.5034	15.3685	1597.33	0.00037249	0.00664878	6.73198e-07	1.25199e-05
Sucla2	7292.65	7493.86	7402.71	8166.59	8134.46	8963.42	8871.33	8767.38	8619.77	8272.2	9067.92	8975.83	8540.08	9269.84	9584.12	8103.27	8604.32	9705.48	8059.53	8632.45	8384.39	8161.39	8340.7	8199.04	25.6049	14.5023	552.92	0.00037249	0.00664878	4.63467e-05	0.000339595
Pdha1	4412.22	4825.57	4197.11	4736.13	4644.05	4750.96	5266.61	4949.79	4610.99	4993.19	5182.71	4885.78	5337.55	5703.02	5629.93	4480.88	4848.45	4899.18	4604.05	4527.97	4423.76	4429.44	4562.64	4854.08	23.9259	13.5974	297.825	0.00037249	0.00664878	3.64911e-05	0.00028226
Zfand3	4011.34	3336.95	3782.76	4181.78	4003.91	3922.58	4104.47	3958.6	3994.26	3458.96	3658.49	3292.91	3606.27	3195.65	3261.27	2775.66	3110.66	2706.65	3220.88	3410.13	3026.17	3250.81	3136.98	3273.93	24.8949	7.00281	514.066	0.00037249	0.00664878	2.52577e-08	1.05555e-06
Ptprk	3236.38	2988.87	3279.69	2570.43	2747.05	2241.94	2541.64	2563.79	2522.56	1806.01	2083.28	1693.04	2195.63	1864.98	1915.14	2307.88	2318.15	1947.9	2411.99	2183.13	2433.54	2569.1	2428.85	2740.66	24.3024	2.8518	487.85	0.00037249	0.00664878	1.15498e-09	1.01569e-07
Stx17	1371.1	1272.78	1265.47	1440.21	1513.61	1652.41	1499.25	1750.41	1845.37	1520.31	1495.99	1415.97	1438.01	1437.74	1636.05	1304.87	1386.06	1224.47	1330.63	1285.62	1418.59	1230.46	1296.91	1355.03	23.6702	9.65425	156.14	0.00037249	0.00664878	2.25285e-05	0.00019232
Metap1d	1363.32	1372.23	1428.29	1350.87	1326.25	1329.96	1379.49	1354.96	1413.65	1276.36	1219.19	1236.44	1131.05	1142.03	1257.11	1279.18	1311.31	1244.09	1176.67	1216.89	1304.26	1440.05	1373.35	1309.14	22.5215	4.76666	77.7894	0.00037249	0.00664878	0.000263591	0.0014055
5033403H07Rik	1251.01	1385.99	1289.84	1111.91	902.094	1129.11	900.44	916.589	804.173	811.636	890.493	1089.25	1060.67	1220.55	1045.39	1060.81	1001.35	1115.89	1129.02	1319.98	1209.77	1335.25	1133.28	1249.03	23.8749	23.3443	169.052	0.00037249	0.00664878	7.65271e-07	1.37594e-05
Gnl1	816.438	895.073	952.515	977.364	955.006	1082.43	1048.3	1028.99	1015.8	970.253	1074.42	1096.41	795.745	916.685	850.505	693.648	816.685	807.155	829.657	976.343	829.456	785.378	877.121	822.855	23.5372	8.98988	126.983	0.00037249	0.00664878	1.24467e-05	0.000121494
Spsb3	1148.2	1188.14	1128.98	744.863	784.128	763.237	742.234	665.217	598.595	730.936	749.362	791.019	799.655	890.173	901.03	1088.64	1064	1350.06	1044.71	926.819	1017.28	929.607	1184.25	980.213	22.3089	20.8064	216.314	0.00037249	0.00664878	2.12475e-06	2.98867e-05
Rwdd2b	463.944	477.161	418.249	484.377	474.467	559.128	547.065	482.308	495.806	348.772	402.452	395.946	319.667	318.138	389.764	358.599	390.206	380.684	397.111	408.326	394.312	397.759	445.267	408.695	23.5616	5.85362	69.8601	0.00037249	0.00664878	7.97348e-11	1.36464e-08
Slc22a4	261.779	311.054	223.261	341.216	404.208	406.046	462.788	336.185	380.924	286.623	263.142	216.416	232.662	230.446	240.595	237.639	200.049	214.544	268.814	240.548	232.154	253.529	236.045	277.563	23.2938	7.18893	63.4059	0.00037249	0.00664878	5.44457e-06	6.33781e-05
Dph7	212.533	198.905	221.311	213.126	203.839	204.109	184.819	221.739	186.23	192.938	141.131	170.615	164.232	173.344	174.432	220.512	216.537	208.003	248.042	200.12	249.653	227.613	266.892	204.348	23.2384	0.352264	27.6419	0.00036864	0.00664878	5.59156e-05	0.000395978
Taf1c	63.9327	73.0024	46.797	44.1321	39.9003	35.8276	56.1851	57.223	43.5342	106.672	62.8262	88.2794	82.1162	81.5737	66.1637	132.735	83.5371	73.2588	78.2004	100.06	94.495	42.8183	59.0112	56.824	23.1671	17.5565	24.0878	0.00037249	0.00664878	2.90248e-05	0.000235888
Gm9775	19.871	14.8121	17.5489	18.2987	29.4916	19.5423	28.0925	24.5241	27.8135	29.6827	30.9578	39.682	47.9011	40.7869	34.8863	33.1838	19.7851	31.3966	28.1033	37.3962	31.4983	13.5216	30.8468	21.8554	23.484	15.1064	9.30007	0.00037249	0.00664878	1.2557e-06	1.98293e-05
Stra6l	6823.52	6385.07	4748.93	6196.79	6067.45	5585.85	5893.52	5450.49	4240.95	4041.49	3809.64	3628.2	5162.57	4918.9	4916.57	7966.25	7290.81	7159.74	8081.52	6064.24	8088.07	8139.98	7560.14	7906.18	24.0602	22.7881	1840.17	0.00038025	0.0067385	5.13027e-08	1.75928e-06
Galm	6242.08	6479.23	5800.88	6182.8	5888.77	6343.66	7030.53	6360.95	6690.96	7141.47	7000.11	7187.87	7420.76	7445.64	7506.58	6747.01	6825.86	6298.95	6912.18	7155.81	6794.3	6192.88	5860.89	6404.72	23.6729	15.1043	606.579	0.00038025	0.0067385	3.69472e-06	4.64709e-05
Slc20a1	1034.15	1208.24	1206.97	2304.56	2196.25	1908.63	2729.41	2227.61	2102.94	2208.58	1983.12	2196.15	957.044	1048.22	1026.14	1390.51	909.015	1244.09	1154.68	965.226	1191.1	736.925	827.499	702.65	24.0425	9.1812	669.674	0.00038025	0.0067385	1.03259e-06	1.72906e-05
Slc35c2	1027.24	1281.24	1091.93	1137.75	1121.55	1141.06	1203.54	1170.01	1033.94	986.022	1162.74	1031.21	739.046	911.587	926.292	929.146	924.404	1034.78	915.189	876.283	906.452	1000.6	1111.83	993.327	23.1443	6.25745	114.028	0.00038025	0.0067385	3.78002e-05	0.000289397
Nicn1	1015.15	967.018	1079.26	651.217	647.947	719.81	634.3	567.12	608.269	498.113	499.878	569.009	829.96	833.072	692.915	766.438	941.991	835.935	871.201	898.519	899.452	864.253	779.216	864.38	22.1804	21.3671	161.383	0.00038025	0.0067385	1.07083e-06	1.76251e-05
Spred2	336.943	376.65	381.201	401.494	374.716	417.989	291.275	329.032	376.087	294.972	304.115	259.944	231.685	268.174	244.204	293.302	294.578	244.632	271.258	247.623	256.653	299.728	301.762	300.511	25.2415	5.14879	66.537	0.00038025	0.0067385	2.4773e-08	1.05555e-06
Slc13a2	215.989	222.181	171.589	109.792	125.773	112.911	198.126	154.298	120.928	151.196	95.6051	76.3923	274.698	333.433	271.873	253.695	390.206	206.694	288.364	274.912	239.154	298.601	198.492	226.203	22.7357	19.2914	83.018	0.00038025	0.0067385	6.48281e-05	0.000444619
B230369F24Rik	56.1571	61.3644	52.6467	20.4515	44.2373	43.4274	35.4853	30.6552	50.7899	46.3792	49.1683	51.744	58.6544	55.0623	57.7429	100.622	74.7437	77.1834	64.7597	75.8031	54.8304	39.4379	56.3289	29.5048	22.0395	18.2305	17.7008	0.00038025	0.0067385	2.13505e-06	2.98867e-05
Bach2os	12.9593	11.6381	13.6491	9.68753	13.8784	20.628	10.3499	18.3931	20.5578	17.6241	20.0315	17.6559	28.3496	23.4524	30.0744	34.2542	25.281	41.8622	24.4376	26.2784	34.9981	30.4235	28.1644	22.9481	25.6848	19.1142	9.42393	0.00038025	0.0067385	3.24141e-05	0.000257122
Fez2	1447.12	1437.83	1325.92	1664.1	1676.68	1613.33	1840.8	1522.54	1666.39	1808.79	1832.89	1939.53	1660.9	1879.26	1826.12	1564.99	1719.11	1957.06	1627.55	1713.15	1536.42	1417.51	1630.86	1524.41	24.1518	13.7451	178.562	0.00038416	0.00680236	5.27669e-06	6.20095e-05
Ppp2r2d	1464.4	1497.08	1869.93	1421.91	1470.24	1889.09	1503.69	1517.43	1748.62	1167.83	1410.4	1353.73	1143.76	1231.76	1285.98	1057.6	1218.98	1257.17	1135.13	1271.47	1244.77	1314.97	1401.52	1262.15	25.6384	5.37113	211.613	0.00038809	0.00685008	1.72165e-06	2.6217e-05
Katnip	622.048	612.586	587.888	515.592	575.952	603.641	538.194	527.269	471.62	448.951	484.399	425.315	493.675	468.029	442.695	552.35	545.189	444.786	697.694	541.739	572.803	579.174	544.513	646.919	22.9102	1.36824	77.4579	0.00038809	0.00685008	8.6886e-06	9.05467e-05
Cdk5rap2	220.309	217.949	185.238	259.411	211.645	208.452	232.133	235.023	216.462	171.603	148.416	133.381	142.726	172.325	139.545	164.849	157.182	111.196	217.495	202.142	239.154	232.12	229.339	249.151	21.1603	4.43879	40.3353	0.00038809	0.00685008	0.000561604	0.00258942
Ube2u	215.989	169.281	100.419	99.0281	121.436	216.052	144.898	183.931	107.626	72.3516	85.5893	79.3641	189.649	169.266	172.026	246.202	302.272	270.796	265.148	270.87	307.983	214.091	238.727	187.956	24.0507	20.71	74.8919	0.00038809	0.00685008	2.92677e-07	6.91546e-06
D630039A03Rik	677.341	618.934	664.908	647.988	783.261	876.148	609.164	697.916	750.965	346.916	469.831	564.289	487.809	382.377	470.364	492.405	590.255	519.352	697.694	526.579	638.133	692.98	917.356	579.167	21.8172	4.28467	150.439	0.00039601	0.00698432	1.96465e-05	0.000173595
Zfp97	192.662	205.253	257.384	212.049	231.595	230.165	181.862	221.739	256.368	121.513	181.194	177.258	144.681	134.597	138.342	134.876	194.554	160.908	150.291	163.735	173.824	235.501	191.786	179.214	23.4994	4.73832	44.1369	0.0004	0.00704349	5.27669e-06	6.20095e-05
Gm10767	22.4628	32.7982	21.4487	23.6806	15.6132	24.9708	25.1354	35.7644	31.4413	50.0896	30.9578	36.1858	43.9908	69.3377	39.6982	48.17	40.6694	51.0195	30.547	38.4069	31.4983	15.7752	34.8703	17.4843	22.5854	15.5597	13.7038	0.0004	0.00704349	1.0862e-05	0.000108291
Hjv	4094.28	3995.03	3792.51	2842.75	3333.41	3652.25	2995.55	2513.72	3144.14	2887.57	2351.89	2408.72	4810.64	4819.99	4977.92	4774.18	5044.1	5460.4	4274.14	4123.69	4875.24	4551.13	4169.68	4255.24	22.481	19.361	1162.27	0.00040804	0.0070728	4.17964e-10	5.00084e-08
Psmd3	4142.67	4254.24	4546.14	3985.88	3921.51	3868.3	4307.03	3664.31	3687.1	3489.57	3567.44	3509.15	3322.77	3302.72	3165.03	3522.83	3835.01	3519.04	3734.07	3287.83	3647.97	3852.52	3953.75	3649.85	24.7273	3.48724	372.359	0.00040804	0.0070728	2.52577e-08	1.05555e-06
Litaf	3148.25	2453.52	3093.48	2494	2791.29	3012.78	2482.49	2355.34	2377.45	1969.26	2141.55	2177.62	3235.77	3184.43	3254.05	4384.54	5526.64	5124.19	4107.96	3925.59	3780.96	3626.03	4067.75	3200.72	24.2373	20.2073	879.646	0.00040804	0.0070728	1.60338e-12	1.0164e-09
4932438A13Rik	3273.53	2997.33	3260.19	1801.88	2174.57	1991.15	2167.56	1805.59	2110.2	1875.58	2138.82	1909.81	2276.77	2262.65	2439.64	2604.39	2872.14	2250.09	2864.09	2641.99	2815.02	2759.53	2721.22	3113.3	23.6685	22.5721	469.688	0.00040804	0.0070728	4.56993e-07	9.46715e-06
C730036E19Rik	1082.54	819.955	841.372	1368.1	1824.14	1400.54	1999.01	2220.45	2620.51	2010.08	1967.64	2077.45	2722.54	2421.72	2569.56	3880.36	3055.7	2132.35	2156.62	1774.8	2103.39	1117.78	1199	1266.52	25.8664	15.6947	828.935	0.00040804	0.0070728	2.4773e-08	1.05555e-06
Acbd4	2267.88	2487.37	2255.03	1835.25	1751.28	2046.52	1979.79	1609.4	1741.37	1819.92	1847.45	1908.06	2128.18	2601.18	2201.45	2268.27	2118.11	2404.46	2374.11	2297.34	2274.88	2193.87	2108.31	2412.83	21.7528	19.8289	271.686	0.00040804	0.0070728	0.000113401	0.000704373
Mfsd14b	2070.9	1983.76	2031.77	1919.21	2008.89	2174.63	1849.67	2070.24	1972.34	1662.23	1925.76	1782.72	1734.22	1683.48	1804.46	1814.4	1911.46	1607.77	1823.05	2004.23	2025.22	2152.18	2132.45	2054.41	22.5051	3.74751	169.277	0.00040804	0.0070728	5.08824e-06	6.10561e-05
Pfdn2	2134.83	2283.18	1969.38	2305.63	1942.97	2137.72	2356.82	2343.08	2017.08	2089.85	2010.44	2196.85	1750.83	1717.13	1802.06	1694.51	1473.99	2099.65	1908.58	1837.47	1788.4	1841.19	1887.02	1765.91	24.577	7.14271	233.752	0.00040804	0.0070728	2.86264e-05	0.000234453
Tnfaip2	939.12	854.869	854.046	932.156	1104.2	871.806	634.3	525.225	530.875	979.529	639.188	682.286	1504.49	1362.28	1328.09	1201.04	2208.24	1810.54	1640.99	1617.13	1490.92	1677.8	1279.47	1871.91	24.8505	20.611	518.928	0.00040804	0.0070728	3.1541e-06	4.13105e-05
Phka2	1055.75	1068.59	1040.26	1092.54	1150.17	1155.17	1333.66	1231.32	1313.28	1047.24	985.188	926.497	922.83	883.036	949.149	793.199	784.809	699.883	1014.16	854.048	953.116	1033.27	1017.94	1152.87	22.1536	6.99733	185.677	0.00040804	0.0070728	9.94283e-12	3.29256e-09
Thoc3	1183.62	1351.07	1416.59	1372.4	1229.1	1371.22	1308.52	1304.89	1220.17	1290.27	1282.02	1320	1163.31	1138.97	1178.92	954.837	1058.5	1096.27	1162.01	1063.26	1105.94	1158.35	1317.02	1244.66	24.471	6.53188	138.501	0.00040804	0.0070728	1.30055e-06	2.03492e-05
Sdhaf2	1074.76	1034.73	923.267	1176.5	1118.08	1169.28	1203.54	1096.43	1078.68	1216.06	1207.36	1324.89	1215.12	1296	1302.82	1258.84	1203.59	1565.91	1267.09	1243.17	1158.44	1062.57	1177.54	1113.53	24.8707	16.2791	147.196	0.00040401	0.0070728	2.13505e-06	2.98867e-05
AU040320	861.364	937.393	834.547	959.066	1073.84	891.348	956.625	949.288	952.915	1095.48	1134.51	976.318	1105.64	1078.81	1119.97	1041.54	955.181	822.853	937.183	905.594	880.786	979.187	848.957	894.977	23.9242	13.1944	86.3601	0.00040401	0.0070728	0.000227775	0.00122542
Itga5	885.554	844.289	790.675	698.579	597.638	452.731	592.9	360.709	366.413	995.298	756.646	750.987	1126.16	1114.5	889	998.725	1211.29	766.601	1165.67	1282.59	1250.6	1041.16	785.922	834.875	23.004	19.189	326.165	0.00040804	0.0070728	2.61931e-08	1.06437e-06
Snhg1	399.147	286.72	535.241	313.23	372.114	424.503	277.968	362.753	310.786	210.562	237.647	302.423	163.255	169.266	170.823	260.118	227.529	283.878	259.039	220.334	260.153	312.123	313.832	236.038	25.0429	4.03225	96.0447	0.00040804	0.0070728	5.63673e-07	1.139e-05
Mettl25	180.567	177.745	190.113	171.146	162.203	135.711	146.377	151.232	159.625	134.5	146.595	144.569	122.197	135.616	121.501	142.369	131.901	132.127	111.191	144.531	148.159	163.386	138.14	162.822	24.9512	3.51791	19.1914	0.00040804	0.0070728	3.66456e-07	7.84804e-06
Nfasc	38.014	48.6683	29.2482	26.9098	19.0828	19.5423	23.6569	23.5023	29.0228	15.7689	20.0315	17.1315	14.6636	17.3344	19.2476	52.4518	68.1487	53.6359	39.1002	40.4283	72.3295	51.8327	28.1644	41.5252	24.0535	21.8866	14.68	0.00040804	0.0070728	5.37426e-06	6.27242e-05
Gm38250	19.007	42.3202	24.3735	20.4515	20.8176	16.2853	19.2212	23.5023	26.6042	12.0586	22.7631	22.3758	29.3272	35.6885	34.8863	61.0153	38.471	40.554	30.547	36.3855	31.4983	27.0431	26.8233	24.0409	22.8337	18.3056	10.6701	0.00040804	0.0070728	6.74653e-06	7.53323e-05
A630089N07Rik	16.4152	28.5662	6.82457	19.3751	8.67398	10.8569	13.307	12.2621	16.93	28.7551	26.4052	27.9697	24.4393	26.5115	19.2476	31.0429	25.281	27.472	26.8814	23.2463	24.4987	16.902	22.7998	13.1132	23.5523	17.1015	6.57397	0.00040804	0.0070728	0.000855453	0.00365901
Gm52047	4.31978	4.23202	0.974939	3.22918	6.07179	2.17137	1.47855	5.10919	2.41857	1.85517	0.910525	2.27254	10.7533	5.09836	8.42084	10.7044	13.1901	15.6983	15.8844	6.06424	11.666	11.268	9.38815	10.9277	25.2309	20.4793	5.54397	0.00040804	0.0070728	8.3805e-06	8.99555e-05
Srebf1	5298.64	5919.54	3985.55	10420.5	7530.75	5520.71	12810.2	8296.31	8462.56	17684.4	9978.44	10117.7	12377.1	11672.2	10542.9	8073.29	7897.55	6390.52	7359.39	5831.78	7725.25	8263.93	5658.37	7482.19	23.1828	12.4743	3249.33	0.00041209	0.00712075	1.4092e-05	0.000132539
Clmn	3438.54	3247.02	3110.05	4365.85	5105.51	4752.05	5903.87	5976.73	6502.31	3936.67	4503.45	3648.12	3531	3735.06	4202	3225.25	3297.52	2465.94	3087.69	2971.48	3104.33	2868.82	2955.93	2985.44	23.8705	8.92347	1152.75	0.00041209	0.00712075	5.13466e-10	5.2742e-08
Gas6	969.358	835.825	896.943	1226.01	1466.77	1263.74	1008.37	1202.7	1209.28	1230.9	1317.53	1529.07	2207.36	1793.6	1566.28	1767.3	1956.53	1798.77	1312.3	1513.03	1630.91	1401.73	1280.81	1245.76	24.2828	16.9104	428.303	0.00041209	0.00712075	9.76948e-08	2.93309e-06
Zfp972	55.2931	37.0302	47.772	31.2154	39.9003	52.1129	68.0135	58.2448	117.3	74.2067	82.8577	97.3696	45.946	31.6098	75.7875	54.5927	40.6694	44.4785	40.3221	23.2463	34.9981	33.8039	45.5996	46.989	23.3855	10.91	23.1207	0.00041209	0.00712075	5.72528e-05	0.000400715
Abhd16a	1638.06	1818.71	1727.59	1771.74	1741.74	1819.61	1886.64	1677.86	1749.83	1619.56	1663.53	1533.27	1548.48	1628.42	1637.25	1583.19	1580.61	1548.9	1543.24	1582.77	1635.58	1592.16	1726.08	1694.88	24.3023	5.73168	101.697	0.00042025	0.0072392	1.08891e-05	0.000108291
Nt5m	249.683	275.082	284.682	246.494	279.302	246.451	233.612	230.935	197.113	246.737	231.273	249.979	269.81	286.528	288.714	355.388	357.231	401.615	314.023	287.041	317.316	270.431	311.15	248.059	22.9063	19.2028	47.9152	0.00042025	0.0072392	1.1994e-09	1.01569e-07
Gm4755	12.9593	22.2181	10.7243	17.2223	13.8784	10.8569	16.2641	15.3276	9.67426	24.1172	10.9263	12.4116	31.2824	29.5705	24.0595	26.7611	25.281	32.7048	28.1033	28.2998	26.8319	31.5503	12.0705	27.3192	24.3668	19.277	7.88442	0.00042025	0.0072392	0.00170882	0.00639601
Apba2	9.50351	24.3341	19.4988	5.38196	5.20439	5.42843	5.91422	5.10919	6.04641	9.27584	3.6421	5.59394	10.7533	6.11803	8.42084	9.634	13.1901	18.3147	14.6626	10.1071	17.4991	11.268	10.7293	16.3915	23.0912	21.7524	4.45811	0.00042025	0.0072392	0.000136517	0.000814442
Sqstm1	23529.8	21024.7	23452.2	21700.1	20151.4	19405.5	17584.5	16030.6	14112.3	13510.3	15469.8	14100.2	18426.3	15607.1	15211.6	15413.3	16595.3	17302.2	18765.7	17497.4	17154.9	20334.2	17900.5	19158.4	24.3608	2.06457	3170.54	0.00042849	0.00734124	5.82463e-09	3.41881e-07
Acsm5	5112.02	4985.32	4344.33	6634.88	7152.57	7079.76	7684.05	7799.69	7366.95	6339.11	6873.55	6668.15	5658.2	5185.03	5653.99	5199.15	4889.12	4319.65	5813.71	5027.26	5603.2	5622.72	5600.7	5839.76	22.3261	8.79947	1182.39	0.00042849	0.00734124	1.45953e-05	0.000135322
Ogt	3155.16	3057.64	2910.19	2797.54	3166.87	2833.64	3102.01	3703.14	3593.99	3646.33	3300.65	3320.36	3731.4	3423.04	3660.66	3173.87	3002.94	2417.54	2663.7	2827.96	2927.01	2723.47	2439.58	2816.07	23.5433	12.1553	379.884	0.00042849	0.00734124	1.35887e-05	0.000130403
Acsm3	3073.09	3273.47	3326.49	3657.58	3851.25	4124.52	4244.93	4036.26	4522.72	3760.43	4059.12	3918.38	3617.02	4260.19	4771.01	3057.19	3259.05	3046.78	3180.56	3406.08	3352.82	3174.19	3602.37	3485.93	22.9823	10.3442	510.524	0.00042849	0.00734124	0.000194561	0.00109256
Ppp3ca	2240.24	1911.82	2315.48	2168.93	2099.1	2245.2	2164.6	2310.38	2079.97	1813.43	2058.7	1887.96	1679.47	1624.34	1693.79	1616.37	1574.02	1422.01	1887.81	1727.3	1796.57	1880.62	1727.42	1715.65	24.9593	6.04313	345.1	0.00042849	0.00734124	4.94026e-08	1.75928e-06
Chad	29.3745	45.4943	22.4236	45.2085	52.9113	40.1704	81.3205	41.8954	73.7662	106.672	105.621	101.215	70.3853	87.6918	83.0054	92.0583	35.1735	24.8557	52.5409	79.8459	59.4968	52.9595	44.2584	45.8963	23.789	13.2009	26.0834	0.00042849	0.00734124	1.45953e-05	0.000135322
Prrg4	58.749	62.4224	86.7695	85.035	111.894	65.1411	84.2776	111.38	106.417	52.8723	83.7683	48.2478	42.0357	28.5508	27.6685	48.17	37.3719	48.4031	25.6595	38.4069	26.8319	55.2131	37.5526	51.3601	24.448	7.09166	30.617	0.00042849	0.00734124	6.27849e-07	1.19736e-05
Tex2	7761.77	7444.13	6438.49	6407.76	6557.53	6505.43	5696.87	5227.73	4993.13	5983.85	6249.84	5180.52	6426.57	6533.04	6420.29	6947.19	6725.84	6588.06	7129.68	6471.56	6990.29	8223.36	7560.14	8191.39	25.099	24.2522	980.672	0.00043264	0.00736118	2.17973e-10	2.82817e-08
Akr1c19	4499.48	4569.53	3892.93	6028.87	5477.62	7236.1	6996.52	6844.27	7461.27	8855.65	10346.3	9659.17	7230.13	8382.72	7588.38	3867.52	4262.59	4760.51	4883.86	5975.3	5921.68	5244.11	5349.9	5544.71	23.1916	11.7309	1700.01	0.00043264	0.00736118	2.35769e-05	0.00019777
Aldoa	5483.52	5546.07	6103.11	6289.36	5442.93	4781.36	5936.4	5040.73	4892.76	5340.1	5772.73	5518.43	4193.79	3732	3409.24	3883.57	3766.86	4572.13	4703.02	4587.6	4336.27	4915.09	4679.32	3974.4	24.6052	6.30474	791.308	0.00043264	0.00736118	6.21686e-05	0.00043049
Timm9	1147.33	1082.34	1155.3	1194.8	1244.72	1243.11	1527.35	1114.83	1255.23	1374.68	1593.42	1658.08	1189.71	1344.95	1336.51	1181.77	1179.41	1282.03	1196.22	1256.31	1280.93	1056.94	1138.65	1006.44	23.9508	12.1535	135.353	0.00043264	0.00736118	3.80029e-07	7.99971e-06
Kremen1	450.121	478.219	463.096	456.39	625.394	586.27	647.607	559.968	665.105	438.747	513.536	451.361	354.859	396.652	439.087	414.262	437.471	378.068	480.199	470.99	410.645	459.733	496.231	552.941	22.3827	7.09457	70.5045	0.00043264	0.00736118	2.03482e-05	0.000178515
Rbm14	338.671	329.04	274.933	358.439	334.816	271.421	365.203	308.595	293.856	504.606	509.894	451.886	417.424	420.105	387.359	388.571	281.388	255.098	277.367	298.159	290.485	288.46	296.397	199.977	23.5818	12.8332	80.1708	0.00043264	0.00736118	0.000180172	0.0010271
Top3a	361.997	279.314	326.604	310.001	311.396	319.192	300.147	291.224	282.972	234.679	252.215	223.758	314.779	260.016	279.091	305.077	337.446	304.809	321.355	355.769	295.151	344.8	328.585	337.666	23.0978	0.620247	29.8399	0.00043264	0.00736118	1.2557e-06	1.98293e-05
Rnf39	233.268	223.239	285.657	248.647	212.513	219.309	264.661	220.717	244.275	185.517	203.047	220.087	185.739	171.305	161.199	156.285	185.76	147.826	153.957	164.745	157.492	187.048	211.904	181.4	25.2547	6.19108	43.9918	0.00043264	0.00736118	1.97298e-06	2.84066e-05
Igf2bp2	39.742	50.7843	40.9474	59.2016	39.9003	40.1704	26.614	25.546	18.1392	33.393	29.1368	22.9002	33.2375	44.8656	21.6536	42.8178	36.2727	60.1769	53.7628	65.696	36.1647	56.3398	77.7875	66.6589	25.397	24.4802	18.9412	0.00043264	0.00736118	3.1541e-06	4.13105e-05
Zfp62	1066.98	1092.92	1155.3	932.156	923.779	928.261	969.932	1053.52	965.008	908.105	904.151	1034.88	1054.8	1102.27	1140.42	1151.8	1121.16	1062.25	1268.31	1252.27	1210.93	1055.81	1199	1094.95	22.9537	20.561	126.431	0.00043681	0.00739809	5.16295e-07	1.05092e-05
Dph1	572.802	554.395	507.943	443.474	477.069	402.789	474.616	436.325	399.063	468.43	397.899	405.211	437.953	407.869	376.532	400.346	427.578	461.792	515.634	410.347	505.14	534.102	519.031	502.674	24.3404	1.36602	61.5246	0.00043681	0.00739809	5.67003e-05	0.000400715
Zfp93	198.71	241.225	194.013	135.625	139.651	162.853	130.113	177.8	148.742	155.834	130.205	174.636	166.188	177.423	185.258	192.68	193.454	208.003	210.163	201.131	218.155	144.23	217.269	184.678	22.0486	20.3274	29.5532	0.00043681	0.00739809	3.64911e-05	0.00028226
Tmem216	178.839	147.063	176.464	148.542	144.856	175.881	168.555	155.32	146.323	137.282	142.952	157.854	167.165	184.561	176.838	208.737	181.363	198.845	221.16	208.206	206.489	157.752	179.716	163.915	22.7581	19.6446	23.7376	0.00043681	0.00739809	9.82327e-06	9.99766e-05
Gm36129	12.0954	10.5801	15.599	30.139	29.4916	35.8276	22.1783	29.6333	42.3249	28.7551	13.6579	13.8101	16.6187	13.2557	16.8417	8.56356	14.2892	11.7737	7.33129	13.1392	8.16623	12.3948	17.4351	26.2264	22.5722	7.68972	11.1024	0.00043681	0.00739809	8.99891e-06	9.24774e-05
Gm38585	4.31978	3.17402	3.89975	17.2223	30.3589	21.7137	14.7856	39.8517	33.8599	14.8414	36.421	12.4116	6.84301	14.2754	10.8268	13.9158	4.39669	5.23277	13.4407	6.06424	6.99963	7.88758	6.70582	16.3915	22.8184	9.13828	10.3773	0.00043681	0.00739809	0.000580969	0.0026715
Gm32098	33.6943	34.9142	20.4737	47.3613	57.2483	39.0847	38.4424	51.0919	73.7662	59.3654	39.1526	56.6387	62.5647	72.3967	56.5399	66.3676	57.157	73.2588	42.7658	46.4925	51.3306	39.4379	36.2114	41.5252	26.0383	15.0695	14.318	0.000441	0.00746336	4.18915e-06	5.13074e-05
Ndufs3	4024.3	4297.62	4290.7	4890.05	4605.02	5260.15	5637.73	4990.66	5167.26	5098.93	4948.7	5427.17	5168.43	5820.29	5658.8	5222.7	5227.66	6314.65	4737.23	5271.85	5156.39	4596.2	4954.26	4462.87	26.1051	15.1897	557.65	0.00044521	0.00752313	3.83156e-06	4.75186e-05
Kras	1597.45	1614.52	1839.71	1329.34	1401.72	1566.64	1270.08	1359.05	1437.84	1578.75	1675.37	1796.7	1809.49	2123.98	1960.85	1958.91	2036.77	1919.12	1918.35	2294.31	2166.38	2082.32	2196.83	2036.92	25.4159	20.806	380.97	0.00044521	0.00752313	1.51758e-07	4.32228e-06
Tnfrsf1b	1046.25	899.305	921.317	1101.15	1134.56	908.719	1639.72	1113.8	1158.49	1906.19	1079.88	885.241	1133.98	1011.51	993.659	948.414	904.619	906.577	764.898	816.652	737.294	752.7	679.97	759.474	24.2958	10.5754	275.315	0.00044944	0.0075773	4.71249e-08	1.75928e-06
Hspd1-ps3	232.404	320.576	233.985	287.397	307.059	306.163	286.84	289.18	301.111	366.396	327.789	342.279	356.814	402.77	422.245	393.924	362.727	438.245	309.136	297.148	403.645	327.898	387.596	275.378	24.6192	16.8172	57.172	0.00044944	0.0075773	5.33043e-05	0.000381627
Trappc2	304.976	301.532	278.832	252.952	248.076	280.107	282.404	284.071	269.67	313.524	298.652	326.372	288.384	324.256	346.457	328.627	335.248	412.081	293.251	315.341	328.982	268.178	315.174	265.543	22.429	17.3453	35.4214	0.00044944	0.0075773	1.21085e-06	1.94328e-05
Uqcrb	5749.62	5392.66	5556.18	6238.77	5728.3	6597.71	7315.89	6533.64	6081.48	7126.63	6105.07	7082.46	6990.63	7622.05	7267.18	6953.61	6762.11	8212.83	6378.22	6531.19	6983.29	6299.92	6123.76	5891.11	25.5863	15.7574	742.282	0.00045369	0.00764314	6.73198e-07	1.25199e-05
Abhd17c	3049.76	2485.26	2955.04	2664.07	2588.32	3210.37	2495.8	2438.11	2244.43	2033.27	2144.29	2059.97	2417.54	2317.71	2273.63	2514.47	2853.45	2841.39	2804.22	2889.61	2733.35	2809.11	2978.73	2597.51	22.4236	1.01824	316.709	0.00045796	0.00770922	2.31734e-05	0.000195799
Pacsin3	2476.1	2541.33	2346.68	2413.27	2221.41	2093.2	2004.92	1894.49	1601.09	2090.78	1934.87	2087.07	2131.11	1957.77	2001.75	2186.92	1815.83	2229.16	2343.57	2059.82	2410.2	2465.43	2308.14	2263.12	24.2849	1.09773	196.852	0.00046225	0.00774033	3.40215e-06	4.34562e-05
Map2k7	1335.67	1247.39	1277.17	1398.23	1358.35	1225.74	1375.06	1218.03	1399.14	1240.18	1233.76	1193.26	1170.16	1180.78	1160.87	1061.88	1098.07	907.886	1160.79	1205.77	1209.77	1216.94	1245.94	1255.59	23.1916	6.35322	110.2	0.00046225	0.00774033	4.53583e-08	1.75928e-06
Taf9	871.731	881.319	946.665	835.28	792.802	934.775	888.611	770.466	865.846	665.078	686.536	761.825	501.495	636.275	633.969	620.858	691.379	800.614	670.813	728.72	710.462	741.432	818.11	703.743	24.8397	4.52261	118.096	0.00046225	0.00774033	3.52884e-07	7.63847e-06
Fmnl2	525.285	533.235	466.021	372.432	427.627	476.616	357.81	409.757	332.553	413.703	436.141	362.033	418.401	481.285	430.666	435.671	449.562	367.602	590.168	494.236	522.639	537.482	579.383	552.941	24.6936	23.7352	92.6884	0.00046225	0.00774033	9.76948e-08	2.93309e-06
Sipa1l2	107.994	123.787	141.366	348.751	330.479	216.052	357.81	368.884	383.343	200.358	214.884	142.471	167.165	158.049	144.357	94.1991	104.421	71.9506	123.41	159.692	94.495	158.878	123.387	185.771	22.9097	8.03353	115.689	0.00046225	0.00774033	1.7704e-07	4.63207e-06
Nme7	218.581	241.225	222.286	278.786	280.17	365.876	292.754	260.569	297.483	204.069	205.779	205.927	158.367	165.187	190.07	166.989	180.264	172.681	222.382	254.698	247.32	264.797	272.256	325.645	21.0178	5.50747	69.8443	0.00046225	0.00774033	1.4092e-05	0.000132539
Fam160a1	168.471	174.571	262.259	120.556	136.181	214.966	146.377	124.664	158.416	96.4688	101.068	107.509	200.403	181.502	194.882	177.694	183.562	159.6	284.698	289.062	226.321	258.036	253.48	336.573	24.8437	23.3382	80.6206	0.00046225	0.00774033	1.52073e-06	2.34797e-05
Serpinf2	35138.8	31805.8	30608.2	31022.7	30346.8	28072.6	27617.9	27982	21872.3	20469	17900.9	17492.3	20618	17250.8	17085.9	27282.4	26006.4	24615	29985	21037.9	24362.2	29004.9	25574.7	26743.3	23.6887	2.577	5903.47	0.00046656	0.0077598	1.01333e-07	2.95051e-06
Tmpo	2330.09	2616.45	2073.69	2275.49	2334.17	2246.28	2041.88	2066.16	2174.29	2306.9	2218.95	2368.34	2257.22	2355.44	2232.72	2688.96	2457.75	2390.07	2486.53	2468.15	2750.85	2428.25	2621.98	2570.19	25.0295	21.9883	233.226	0.00046656	0.0077598	1.21085e-06	1.94328e-05
Tmub2	1095.49	1102.44	1120.2	1055.94	989.702	936.947	1116.31	981.987	904.543	845.029	895.046	840.49	965.843	838.17	799.98	930.216	1005.74	992.918	1071.59	938.947	978.781	1085.11	984.415	982.399	23.4175	2.35832	87.8677	0.00046656	0.0077598	3.25695e-06	4.22692e-05
Lnx2	866.547	719.444	1028.56	538.196	595.035	505.93	594.379	531.356	461.946	910.888	813.098	643.653	966.82	995.2	959.976	977.316	1069.49	919.659	949.402	1166.36	1004.45	1071.58	966.98	1064.36	24.1517	20.2027	249.92	0.00046656	0.0077598	7.38043e-07	1.33673e-05
Sipa1	449.257	442.247	479.67	372.432	440.638	377.819	396.253	359.687	355.529	463.792	448.889	437.202	557.217	486.383	442.695	493.475	505.619	457.867	552.29	535.675	466.642	439.451	455.996	398.861	21.7932	18.4086	67.5776	0.00046656	0.0077598	1.0862e-05	0.000108291
Rpgrip1l	90.7153	108.975	65.3209	91.4933	120.568	83.5978	100.542	85.8345	120.928	128.007	122.921	125.514	144.681	127.459	140.748	138.087	165.975	113.813	138.072	130.381	136.493	119.441	112.658	137.689	25.7399	17.6823	22.9555	0.00046656	0.0077598	1.0862e-05	0.000108291
Gm6493	36.2861	51.8423	36.0727	47.3613	55.5135	52.1129	28.0925	47.0046	44.7435	25.9724	23.6736	17.3063	25.4169	18.3541	21.6536	24.6202	23.0826	30.0884	17.1063	25.2677	13.9992	29.2967	29.5056	38.2469	24.8032	5.24587	13.1529	0.00046656	0.0077598	8.6886e-06	9.05467e-05
Adam1a	21.5989	20.1021	31.198	17.2223	18.2154	13.0282	28.0925	29.6333	37.4878	44.524	35.5105	36.8851	35.1927	42.8262	24.0595	33.1838	31.876	18.3147	28.1033	20.2142	22.1655	23.6627	20.1175	22.9481	23.5383	13.0673	7.73733	0.00046656	0.0077598	8.6798e-06	9.05467e-05
Slc2a4	3.45582	2.11601	1.94988	7.53475	3.46959	0	8.87133	8.17471	14.5114	39.8861	4.55262	9.26497	34.2151	18.3541	14.4357	6.42267	7.69421	5.23277	7.33129	1.01071	4.66642	4.50719	2.68233	2.18554	23.6066	13.412	7.70301	0.00046656	0.0077598	3.83156e-06	4.75186e-05
Jade1	2332.68	2399.56	2507.54	2769.56	3007.27	2906.38	2702.8	2857.06	2557.63	1657.59	1803.75	1565.78	1349.05	1490.76	1528.98	1217.1	1288.23	964.138	1410.05	1678.79	1378.93	1511.04	1165.47	1770.29	25.3909	6.40265	839.852	0.00047089	0.00779674	6.22465e-11	1.23309e-08
Ttc39b	1443.67	1383.87	1143.6	1697.47	1742.6	1843.49	2123.2	2172.43	2125.92	1546.28	1939.42	1604.94	1276.71	1223.61	1548.23	1305.94	1377.26	1097.57	1385.61	1377.59	1413.92	1493.01	1723.4	1345.2	22.6236	8.49177	303.787	0.00047089	0.00779674	5.84205e-06	6.70898e-05
Nat8	400.011	353.374	235.935	1387.47	1340.13	1332.14	1867.41	1431.6	1445.09	1703.97	1807.39	1997.04	1951.24	3031.48	2830.61	2632.22	2613.83	2611.15	2170.06	2121.47	2354.21	1451.32	1744.86	1652.27	25.6935	16.8142	862.993	0.00047089	0.00779674	1.94619e-10	2.7432e-08
Dctn5	768.056	800.911	697.081	658.752	637.538	694.839	622.471	669.304	584.083	645.599	599.125	646.8	650.086	732.124	680.885	672.239	677.09	733.896	767.341	725.688	691.796	753.827	803.357	727.784	23.9784	23.1022	62.8377	0.00047089	0.00779674	2.59116e-06	3.55316e-05
Mrm2	330.031	360.78	300.281	367.05	325.274	327.877	310.497	266.7	212.834	322.799	339.626	322.351	362.68	374.219	388.562	373.585	384.71	516.736	399.555	388.112	422.311	334.659	379.55	396.675	23.1289	19.4623	70.5463	0.00047089	0.00779674	1.01333e-07	2.95051e-06
Clcn6	271.282	271.908	176.464	164.688	169.143	166.11	167.077	159.407	170.509	209.634	215.794	235.295	317.711	264.095	234.581	323.274	349.537	272.104	306.692	212.249	253.153	299.728	226.657	315.81	23.4359	19.2586	79.3101	0.00047089	0.00779674	1.06753e-06	1.76251e-05
Fam20c	1538.7	1740.42	1525.78	2314.24	2026.24	1698.01	2319.85	2007.91	1744.99	2525.81	2295.43	1959.63	2214.2	2147.43	2022.2	1976.04	1849.91	1862.87	1825.49	1768.74	1759.24	1766.82	1491.38	1669.75	23.6415	12.244	302.837	0.00047524	0.0078629	6.07033e-07	1.16005e-05
Angel2	1216.45	1328.86	1250.85	1244.31	1239.51	1271.34	1333.66	1401.96	1518.86	1350.56	1398.57	1370.69	1417.48	1467.31	1504.92	1345.55	1414.63	1501.81	1216.99	1171.41	1192.27	1157.22	1094.39	1137.57	23.9813	13.5939	117.105	0.00047961	0.00792339	4.89373e-08	1.75928e-06
Exoc3l4	47.5175	34.9142	29.2482	38.7501	36.4307	42.3417	25.1354	23.5023	32.6506	34.3206	7.2842	24.4735	47.9011	35.6885	33.6834	38.536	61.5536	82.4161	53.7628	50.5354	62.9966	51.8327	54.9877	44.8035	23.7077	21.0336	16.076	0.00047961	0.00792339	2.09375e-06	2.98867e-05
Senp6	2884.75	2805.83	2875.09	2241.05	2317.69	2355.94	2158.69	2304.25	2291.59	1770.76	2178.89	2258.55	1900.4	2067.89	2118.44	2313.23	2203.84	2201.69	2233.6	2291.27	2382.21	2415.85	2450.31	2376.77	24.7738	1.88911	242.183	0.000484	0.00797809	2.48428e-09	1.88142e-07
Usp54	422.474	377.708	422.148	371.355	415.484	437.531	350.417	427.129	365.203	316.306	331.431	333.539	345.084	363.003	312.774	380.008	391.305	375.451	387.336	393.165	398.979	404.52	411.738	382.469	22.7682	2.14822	32.8015	0.000484	0.00797809	8.6886e-06	9.05467e-05
1700045H11Rik	11.2314	9.52205	7.79951	2.15278	2.6022	3.25706	42.8781	20.4368	36.2785	50.0896	43.7052	27.4453	9.77574	18.3541	20.4506	12.8453	7.69421	11.7737	3.66564	2.02142	6.99963	5.63399	9.38815	0	23.3745	11.4492	16.2376	0.000484	0.00797809	2.90248e-05	0.000235888
Tcim	757.689	799.853	663.933	683.509	628.864	597.127	1525.87	631.496	1195.98	2104.69	799.441	1233.12	1501.55	1808.9	1453.2	1006.22	878.239	1224.47	623.159	756.009	915.784	1064.82	704.111	881.864	23.3133	13.7766	432.105	0.00048841	0.00804481	5.9227e-05	0.000411676
Insig2	8389.87	7519.25	9270.69	7905.02	7396.31	9014.45	4684.06	4276.4	4016.03	3481.22	2961.94	3425.42	9724.9	9916.31	9170.29	9363.18	13179.1	13422.1	11251.1	13131.1	13166.3	16304.8	16322	15485.6	25.0055	22.4145	5328.13	0.00049284	0.00809973	2.48428e-09	1.88142e-07
Ncoa1	823.35	678.182	695.131	699.655	724.278	631.869	644.65	609.016	674.78	603.857	671.057	594.182	630.535	573.056	581.038	584.463	571.57	520.661	610.941	550.836	646.299	668.191	690.7	672.053	25.446	3.5565	70.8322	0.00049284	0.00809973	9.07166e-08	2.90599e-06
H1f4	24.1908	15.8701	8.77445	5.38196	8.67398	11.9425	8.87133	9.19655	8.46498	9.27584	10.0158	9.43978	23.4618	29.5705	15.6387	53.5222	34.0743	48.4031	25.6595	18.1927	19.8323	25.9163	13.4116	21.8554	23.274	18.6068	10.3879	0.00049284	0.00809973	1.70483e-07	4.63207e-06
Desi2	1277.79	1069.64	1353.21	753.475	856.99	943.461	897.483	724.484	794.499	1351.49	1364.88	1352.51	1711.73	1787.48	1738.3	1422.62	1844.41	1556.75	1672.76	1892.04	1601.75	1464.84	1665.73	1533.15	24.1031	19.0299	456.25	0.00049729	0.00816078	1.60664e-07	4.48384e-06
Thap2	381.868	411.564	337.329	367.05	398.136	484.216	483.487	456.762	619.153	561.188	533.567	533.347	486.832	543.485	605.097	699	536.396	499.73	500.971	594.296	552.97	343.673	396.985	330.016	25.6043	15.6543	98.1472	0.00049729	0.00816078	6.48281e-05	0.000444619
Rcl1	8971.31	7008.23	10605.4	7392.66	7496.92	8583.43	8007.85	7407.31	7623.32	4585.98	6437.41	4442.47	4656.18	4068.49	4348.76	3755.12	4570.36	4591.76	4408.55	4243.96	3833.46	5454.82	5919.9	5702.07	25.7759	5.04339	2148.03	0.00050176	0.00820984	1.8971e-06	2.75465e-05
Cwf19l2	1028.97	1002.99	906.693	1094.69	1085.98	1106.31	916.704	1171.03	1072.63	839.464	838.593	842.063	872.973	842.249	840.881	894.892	911.214	805.847	904.192	1079.44	1010.28	1184.26	1016.6	1157.24	21.5551	4.54899	131.531	0.00050176	0.00820984	3.06217e-05	0.000245449
4931408D14Rik	213.397	454.943	302.231	893.406	822.294	880.491	1304.09	947.244	949.287	680.847	405.183	383.535	407.648	413.987	473.973	300.795	250.611	324.432	375.117	230.441	225.155	370.716	394.302	453.499	23.1037	8.05133	352.13	0.00050176	0.00820984	1.21085e-06	1.94328e-05
Vmo1	79.4839	84.6405	91.6442	60.278	59.8505	35.8276	44.3566	35.7644	33.8599	50.0896	72.842	69.5747	88.9592	94.8295	85.4114	93.1287	75.8429	99.4226	98.9724	105.114	75.8293	69.8614	68.3994	66.6589	21.3829	18.6693	26.123	0.00050176	0.00820984	5.44457e-06	6.33781e-05
Sar1b	12846.1	12457	11453.6	10659.5	9818.08	11488.7	11101	9459.16	11150.8	11573.5	11405.2	12248.8	13545.3	14952.5	14491.1	12280.1	13918.8	14466	11451.5	12941.1	12944.6	10168.2	11646.7	10844.6	21.7235	17.1272	1692	0.00051076	0.00824162	2.03482e-05	0.000178515
Txn2	5994.12	6450.66	6045.59	5772.69	5535.74	5746.53	7715.1	5912.36	5559.07	7122.92	6807.99	6635.12	6832.26	7262.1	6883.43	7127.02	6408.18	8160.51	6295.13	5686.24	6281	5557.36	5862.23	5203.76	22.5757	15.035	683.7	0.00051076	0.00824162	0.000439842	0.00210092
Nsun2	4350.02	4745.16	4140.56	5060.12	4977.13	4902.96	5800.37	5073.43	4973.78	5565.51	5708.99	5618.94	4662.05	5191.15	5779.1	4917.62	4869.33	5784.83	4941.29	4466.32	4465.76	4765.23	4826.85	4746.99	23.2596	12.3007	475.39	0.00051076	0.00824162	0.000128942	0.000783578
Abcb10	1833.31	1733.01	1433.16	1802.96	1993.28	1893.44	2217.83	1857.7	1902.2	2293.92	2443.85	2274.64	2267.97	2418.66	2333.78	2348.56	2284.08	2349.51	2369.23	2173.02	2074.22	2096.97	1996.99	2241.27	25.4179	16.3636	289.896	0.00051076	0.00824162	1.84736e-06	2.69571e-05
Cops7a	2013.02	2064.17	1825.09	2218.44	2112.98	2074.74	2308.02	1989.52	2058.2	2404.3	2329.12	2298.41	2200.52	2288.14	2229.12	2347.49	2037.87	2391.38	2159.06	1859.7	1920.23	1957.25	1983.58	2000.86	22.7285	13.2432	167.645	0.00051076	0.00824162	0.000273005	0.00144735
Tsnax	1789.25	1799.67	1865.06	1996.71	1799.85	1898.86	1833.41	1969.08	1702.67	1679.86	1742.74	1750.56	1598.33	1540.72	1743.11	1463.3	1608.09	1745.13	1660.54	1624.21	1658.91	1678.93	1766.31	1713.46	24.4177	6.02541	137.775	0.00050625	0.00824162	1.77894e-06	2.67661e-05
Actr8	1670.89	1773.22	1763.66	1711.46	1503.2	1615.5	1784.62	1641.07	1582.95	1595.44	1559.73	1515.61	1366.65	1420.4	1381.02	1466.51	1356.38	1601.23	1592.11	1376.58	1413.92	1593.29	1557.09	1524.41	24.2808	5.30826	138.527	0.00051076	0.00824162	0.000167747	0.000966449
Fbxo6	1525.74	1577.49	1601.82	1452.05	1339.26	1437.45	1481.51	1259.93	1204.44	950.774	926.914	909.016	980.506	1115.52	1063.43	1431.18	1513.56	1610.38	1565.23	1428.13	1535.25	1696.96	1531.61	1505.84	22.9522	0.927599	305.354	0.00051076	0.00824162	1.21085e-06	1.94328e-05
Asah2	764.601	579.787	620.061	814.829	981.028	876.148	984.717	1095.41	1083.52	1088.06	958.783	933.14	1025.47	1000.3	1123.58	977.316	866.148	746.978	756.344	783.298	874.953	854.112	857.004	936.503	23.3743	11.9874	122.201	0.00051076	0.00824162	6.25128e-05	0.000432078
Nde1	811.254	769.17	841.372	836.357	908.166	851.178	882.697	865.497	778.778	1008.28	842.235	806.227	992.237	1096.15	1199.37	949.485	929.9	1076.64	983.614	1049.11	950.783	899.184	835.545	998.79	23.6388	17.5998	106.053	0.00051076	0.00824162	0.000855453	0.00365901
D16Ertd472e	464.808	481.393	463.096	609.238	673.101	631.869	782.155	735.724	777.569	909.033	908.704	897.828	746.866	785.147	844.49	742.889	725.454	699.883	670.813	803.513	698.796	588.188	718.864	536.549	24.244	13.6195	152.564	0.00051076	0.00824162	7.87734e-11	1.36464e-08
Mrps25	595.265	631.63	517.692	570.488	485.743	607.984	613.6	534.422	564.735	577.885	610.962	693.649	654.974	748.439	721.786	749.311	656.206	849.017	687.919	680.206	653.298	566.779	616.936	527.807	22.7041	17.2101	92.2018	0.00050625	0.00824162	1.79141e-05	0.000161045
Map3k20	432.842	435.899	481.62	592.016	588.096	587.356	560.372	538.509	607.06	414.63	474.383	397.345	437.953	391.554	351.269	377.867	341.843	313.966	463.093	441.679	443.31	545.37	468.066	513.601	21.5638	6.44267	111.788	0.00051076	0.00824162	1.2557e-06	1.98293e-05
Cers6	412.107	396.752	400.7	427.328	482.274	568.899	399.21	742.877	586.502	752.271	637.367	630.193	576.768	459.872	487.206	201.244	186.859	236.783	337.239	352.737	270.652	525.087	292.374	442.571	22.8426	10.0504	143.526	0.00051076	0.00824162	9.10293e-08	2.90599e-06
Zfp563	263.506	294.126	260.309	249.723	239.402	262.736	199.605	237.067	259.996	288.479	182.105	262.915	312.824	322.216	318.789	301.865	297.876	282.57	315.245	326.459	313.817	282.826	248.115	281.934	21.718	18.8567	39.1597	0.00050625	0.00824162	1.33687e-05	0.000128962
Wipf3	136.505	159.759	155.015	285.244	279.302	223.651	388.86	443.478	349.483	222.62	145.684	126.213	117.309	142.754	129.922	124.172	100.025	81.108	103.86	85.9101	95.6616	130.708	109.975	137.689	23.8235	8.03748	68.6073	0.00051076	0.00824162	1.56886e-10	2.52235e-08
Zfp688	185.75	168.223	186.213	153.924	158.734	150.91	159.684	154.298	134.23	98.3239	110.174	130.234	147.614	133.577	141.951	123.101	181.363	170.065	173.507	187.992	164.491	198.316	140.822	156.266	22.4294	0.639813	22.528	0.00050625	0.00824162	0.000138393	0.00081932
Zbed5	77.756	85.6985	106.268	110.868	167.408	201.938	248.397	220.717	258.786	68.6412	150.237	139.149	87.0041	66.2787	99.8471	69.5789	79.1404	87.6489	85.5317	75.8031	62.9966	78.8758	134.116	72.1227	23.4907	8.33315	47.0956	0.00051076	0.00824162	1.85539e-05	0.000165656
Adgrg2	67.3885	63.4804	94.569	138.855	96.2812	93.369	85.7562	73.5724	106.417	99.2515	108.352	110.131	98.7349	88.7114	67.3667	55.6631	40.6694	35.3212	69.6472	86.9208	46.6642	60.847	46.9408	64.4733	24.4482	9.04633	23.5867	0.00051076	0.00824162	7.78189e-06	8.58135e-05
9330104G04Rik	20.7349	25.3922	28.2732	16.1459	11.2762	11.9425	16.2641	4.08735	10.8835	18.5517	8.19472	12.7612	27.3721	23.4524	25.2625	17.1271	42.8677	41.8622	35.4346	23.2463	23.3321	27.0431	13.4116	18.5771	21.5234	18.8105	11.1144	0.00051984	0.00838204	0.000297288	0.00152261
Dusp11	2538.3	2359.35	2644.03	2502.61	2617.81	2528.56	2651.05	2462.63	2742.65	2837.48	3052.99	2940.49	2513.34	2576.71	2707.9	2621.52	2533.59	2229.16	2353.34	2478.26	2521.03	2303.17	2284	2157.12	24.1603	11.475	212.991	0.00052441	0.00843733	6.98132e-07	1.28118e-05
Gm40770	214.261	254.98	175.489	236.806	261.087	275.764	322.325	283.049	291.437	291.262	221.257	233.372	397.872	369.121	409.012	477.418	392.404	374.143	327.464	370.93	338.315	238.881	289.692	273.192	24.5118	17.4605	84.5284	0.00052441	0.00843733	1.85408e-06	2.69571e-05
Ddit4l	65.6606	50.7843	64.3459	33.3682	60.7179	41.2561	32.5282	44.9609	41.1156	44.524	40.9736	69.9243	96.7798	89.7311	58.9459	87.7765	76.9421	54.9441	101.416	104.103	78.1625	58.5934	80.4699	55.7312	22.497	19.1739	24.7605	0.00052441	0.00843733	2.90248e-05	0.000235888
Ogfr	1983.64	1850.45	1996.67	1867.54	1836.28	1898.86	1962.04	2021.2	1725.65	1800.44	1852.92	1844.43	1613.97	1633.51	1655.3	1646.34	1688.33	1848.48	1794.94	1856.67	1584.25	1791.61	1814.6	1762.64	24.1741	5.63254	118.121	0.00053824	0.00864105	0.000449413	0.00213571
Gm3571	77.756	77.2344	10.7243	77.5002	65.9223	47.7702	110.892	65.3977	123.347	105.745	68.2893	78.1404	130.017	189.659	102.253	133.806	126.405	151.75	92.8629	74.7923	104.994	92.3974	87.1757	91.7926	24.9036	16.6587	41.0301	0.00053824	0.00864105	1.83958e-05	0.000164775
Gm31862	13.8233	27.5082	20.4737	4.30557	11.2762	15.1996	2.95711	8.17471	6.04641	4.63792	9.10525	4.8947	9.77574	7.1377	3.60893	20.3385	13.1901	7.84916	10.9969	17.182	11.666	18.0287	17.4351	26.2264	24.1889	23.9848	7.31946	0.00053824	0.00864105	1.19858e-05	0.000117356
Prps1l3	1912.8	1982.7	1644.72	1806.19	1813.73	1891.26	1766.87	1630.86	1760.71	1892.27	2004.97	2284.6	1910.18	2208.61	2156.94	2122.69	2166.47	2170.29	2132.18	2069.93	2250.38	1815.27	2109.65	1791.05	23.3794	17.6574	187.099	0.00054289	0.00867803	4.38908e-05	0.000327121
Gpr182	843.22	1043.19	833.572	1171.12	1021.79	906.548	1008.37	965.638	1026.68	1351.49	1145.44	1199.9	1207.3	1296	1170.5	1407.63	1120.06	1109.35	1091.14	1080.45	1026.61	1067.08	934.792	972.564	22.8907	15.0654	150.331	0.00054289	0.00867803	6.51389e-06	7.31025e-05
Sec14l1	476.903	470.813	453.346	517.745	469.262	401.704	445.045	494.57	442.597	715.168	641.92	693.299	634.445	664.826	547.355	537.363	573.768	578.221	587.725	637.756	584.469	434.944	441.243	450.221	23.7027	16.0146	85.0108	0.00054289	0.00867803	0.000561604	0.00258942
Zfp605	162.424	224.297	165.739	168.994	165.673	148.739	174.469	178.822	177.764	194.793	235.826	269.733	221.909	256.957	268.264	237.639	216.537	252.481	177.173	280.977	205.322	181.414	193.128	194.513	22.8742	16.3781	40.9608	0.00054289	0.00867803	8.37829e-06	8.99555e-05
LOC68395	37.1501	44.4363	32.173	35.5209	23.4198	33.6563	28.0925	38.8299	42.3249	52.8723	28.2263	44.9264	72.3405	62.2	44.5102	77.072	71.4462	58.8687	39.1002	59.6317	45.4976	55.2131	40.2349	46.989	23.6536	17.9094	16.6865	0.00054289	0.00867803	2.13505e-06	2.98867e-05
St6galnac4	31.9663	26.4502	32.173	41.9793	37.2981	42.3417	29.5711	47.0046	43.5342	52.8723	40.9736	41.605	57.6768	75.4557	60.1489	43.8882	59.3553	91.5735	54.9846	49.5247	38.4979	46.1987	52.3054	41.5252	24.4438	16.8982	13.2733	0.00054289	0.00867803	1.83958e-05	0.000164775
Fibp	889.01	1143.7	1152.38	1013.96	1008.78	1060.71	1123.7	916.589	961.38	1032.4	970.619	1072.29	803.566	814.718	880.579	735.395	732.049	784.916	756.344	809.577	848.121	961.158	917.356	872.029	24.8871	6.57417	148.868	0.00054756	0.0087338	6.74653e-06	7.53323e-05
Cdyl2	63.9327	76.1764	71.1705	95.7989	97.1486	94.4547	125.677	109.337	131.812	135.427	101.979	106.984	132.95	113.184	122.704	101.692	71.4462	54.9441	79.4223	106.124	69.9963	84.5098	91.1992	98.3492	22.3037	10.981	24.0884	0.00054756	0.0087338	0.000389121	0.00192367
Gm33361	24.1908	20.1021	22.4236	11.8403	14.7458	13.0282	11.8284	13.2839	16.93	8.34826	5.46315	7.69167	8.79816	10.1967	8.42084	6.42267	9.89255	10.4655	13.4407	18.1927	10.4994	9.01438	9.38815	28.412	24.2964	2.39408	5.55393	0.00054756	0.0087338	1.4092e-05	0.000132539
Trib1	1278.65	1618.75	1855.31	1656.57	1569.99	1452.65	2040.4	1624.72	1743.79	1893.2	2141.55	2127.45	1799.71	1806.86	1733.49	1827.25	1499.27	1707.19	1185.22	1555.48	1376.59	1609.07	1421.63	1382.35	23.114	11.932	274.178	0.00055225	0.00879596	3.04146e-06	4.05777e-05
Ccdc74a	6.91164	2.11601	2.92482	3.22918	5.20439	3.25706	7.39277	2.04368	8.46498	15.7689	12.7474	12.0619	5.86544	18.3541	6.01488	13.9158	7.69421	13.0819	7.33129	14.1499	12.8326	2.25359	4.02349	3.27831	24.297	16.1806	4.2145	0.00055225	0.00879596	0.00137855	0.00533506
Hhip	120.954	157.643	125.767	153.924	188.226	160.681	137.506	190.062	189.857	158.617	194.852	155.232	132.95	91.7705	117.892	141.299	123.107	104.655	96.5286	123.306	128.327	114.933	123.387	110.37	23.7072	8.54696	28.826	0.00055696	0.00886461	0.000493695	0.00230263
Glul	44676	40621.1	35967.4	45644.4	42631.8	36311.8	40317.2	41949.5	39108.2	42109.5	40610.3	37810.9	30752.5	32528.5	37115.4	32744.9	34417.3	36664.7	32265	32372	32070	37371.3	34667.8	31658.6	25.1258	7.43327	4554.62	0.00056169	0.00890795	8.49401e-05	0.000554121
Il15ra	1503.28	1501.31	1619.37	1937.51	2112.98	2452.56	2528.33	2326.73	2258.94	1386.74	1483.24	1557.56	1199.48	1297.02	1375	1136.81	1076.09	883.03	1053.26	1261.36	1145.61	969.045	1079.64	978.028	24.845	7.67957	555.231	0.00056169	0.00890795	2.56905e-08	1.05555e-06
Rmnd1	1187.94	1232.58	874.52	1263.68	1285.48	1425.51	1564.31	1305.91	1364.07	1466.51	1422.24	1472.08	1486.89	1581.51	1727.47	1687.02	1600.39	1814.46	1582.34	1399.83	1586.58	1478.36	1500.76	1235.92	26.044	17.0238	231.269	0.00056169	0.00890795	1.1994e-09	1.01569e-07
Kcp	228.084	256.038	224.236	189.445	205.573	178.053	208.476	150.21	191.067	172.531	201.226	180.579	135.883	163.148	155.184	280.457	178.066	268.18	239.489	208.206	216.988	272.685	226.657	238.224	24.4775	23.6894	32.7366	0.00056169	0.00890795	8.79737e-05	0.000567405
Gm11454	6.04769	5.29003	4.87469	8.61114	1.7348	8.68549	0	7.15287	0	0	0	0.699243	2.93272	5.09836	7.21786	5.35222	9.89255	23.5475	9.77505	11.1178	16.3325	12.3948	12.0705	13.1132	24.3161	21.7973	5.648	0.00056169	0.00890795	2.17239e-05	0.000188351
Pdk4	428.522	308.938	381.201	221.737	379.053	236.679	155.248	133.861	182.602	295.899	214.884	193.69	1157.45	1016.61	837.272	667.957	1487.18	1114.58	673.256	963.204	1151.44	1483.99	964.297	1040.32	24.9122	20.3106	468.272	0.00057121	0.00905245	5.85353e-07	1.14425e-05
Adh4	11541.6	10712.3	8704.25	10664.9	9936.05	10811.3	8242.94	8200.25	9205.06	6526.48	7583.76	7949.87	8227.26	9256.58	9442.17	13200.7	13596.8	13696.8	13302.6	12239.7	12595.8	10966	12032.9	13848.7	23.3114	21.618	2596.65	0.000576	0.0090765	9.04537e-10	8.80218e-08
Ndufa10	5475.75	5620.13	5752.14	6234.46	6348.49	6784.45	7354.33	6149.43	5961.76	6954.1	6557.6	6773.22	6695.4	7275.36	6990.5	6905.44	6876.42	7111.34	6651.92	6312.88	6431.49	6684.16	6473.8	5722.83	25.6405	15.3709	507.456	0.000576	0.0090765	4.63467e-05	0.000339595
Ddc	3544.81	2911.63	2134.14	2535.98	3094.88	4085.43	2795.95	2041.63	1783.69	2216.93	2960.12	3177.36	4195.75	5224.8	5478.36	7974.81	9559.5	9539.34	7345.95	6433.15	7942.24	6583.88	7873.98	7015.57	25.4194	20.7305	2925.3	0.000576	0.0090765	5.60891e-09	3.41881e-07
Acat2	1504.15	1496.02	803.349	1560.77	1576.93	1585.1	1842.28	1447.94	1950.57	1999.87	1730.91	1836.91	2476.19	2416.62	2106.41	1969.62	2096.12	1924.35	1994.11	1589.84	2049.72	1958.37	1610.74	2094.84	25.0561	16.3203	330.551	0.000576	0.0090765	2.13505e-06	2.98867e-05
Setd5	1584.49	1483.33	1767.56	1377.78	1608.16	1322.37	1339.57	1360.07	1372.54	1278.21	1507.83	1352.86	1299.19	1214.43	1196.96	1313.44	1245.36	1009.92	1295.19	1310.89	1363.76	1452.44	1404.2	1485.07	26.0695	3.32867	162.714	0.000576	0.0090765	1.84736e-06	2.69571e-05
Tcp11l2	1406.52	1004.05	1689.57	948.302	1158.84	1253.97	1364.71	1395.83	1204.44	538.927	1029.8	472.863	930.65	622	852.911	586.604	1050.81	595.228	780.782	814.63	688.297	1312.72	1105.12	1156.15	23.5584	4.54091	296.765	0.000576	0.0090765	0.00168506	0.00631633
Gm35254	12.9593	11.6381	1.94988	18.2987	24.2872	39.0847	26.614	36.7862	38.697	108.527	10.0158	46.4997	158.367	145.813	161.199	64.2267	111.016	36.6294	26.8814	60.6424	59.4968	38.3111	32.188	42.618	23.678	15.7331	34.7407	0.000576	0.0090765	3.80029e-07	7.99971e-06
Ap1s3	44.9257	51.8423	32.173	29.0626	32.9611	40.1704	38.4424	42.9172	43.5342	36.1758	34.5999	37.4095	37.1478	29.5705	38.4953	47.0996	64.8512	44.4785	50.0971	56.5996	54.8304	49.5791	53.6466	48.0818	25.7643	22.3649	8.31295	0.000576	0.0090765	0.000297288	0.00152261
Mrpl42	1624.24	1731.96	1583.3	1694.24	1677.55	1977.03	2072.93	1894.49	1848.99	1800.44	1801.02	2009.97	2025.53	2077.07	2320.54	2054.18	2115.91	2706.65	2073.53	2038.6	2136.05	1761.18	2072.1	1828.2	25.6689	17.6578	268.294	0.00058081	0.00910702	3.04146e-06	4.05777e-05
B3galnt2	936.528	925.755	793.6	852.503	858.724	841.406	740.756	846.082	748.546	1037.04	1226.48	1206.72	1030.36	1093.09	1144.03	1134.67	1109.07	1117.2	1072.81	1188.59	1105.94	1028.77	937.474	958.358	24.4176	17.4104	141.026	0.00058081	0.00910702	2.73257e-06	3.73093e-05
Chfr	894.194	894.015	919.367	962.295	926.381	954.318	922.618	881.847	922.683	859.871	830.399	850.279	773.261	839.19	874.564	816.749	867.247	839.86	803.998	895.487	809.623	801.153	895.898	881.864	24.8471	5.73534	49.8713	0.00058081	0.00910702	8.69798e-05	0.000566761
C330018D20Rik	736.09	782.924	621.036	657.676	637.538	767.58	591.422	627.409	610.688	598.292	579.094	641.555	774.238	897.311	875.767	810.327	848.561	794.073	745.347	787.341	905.285	754.954	942.839	805.37	23.6033	20.3048	111.255	0.00058081	0.00910702	6.48281e-05	0.000444619
Eipr1	506.278	589.309	451.397	475.765	427.627	442.96	474.616	366.84	386.97	439.675	485.31	418.497	578.724	613.842	565.399	628.351	634.222	813.696	595.056	571.05	604.301	696.361	622.3	705.928	24.5927	20.7788	152.336	0.00058081	0.00910702	5.63673e-07	1.139e-05
Gm30843	102.811	84.6405	156.965	33.3682	50.3091	37.999	28.0925	24.5241	24.1856	11.131	30.0473	16.4322	32.2599	54.0426	33.6834	43.8882	20.8843	39.2458	41.544	53.5675	60.6634	144.23	105.952	92.8853	23.8356	1.17522	41.4146	0.00058081	0.00910702	5.25433e-08	1.79415e-06
Gm21297	1.72791	3.17402	0.974939	0	0.867398	2.17137	2.95711	1.02184	1.20928	3.71034	0.910525	1.5733	4.88787	6.11803	4.81191	3.21133	4.39669	3.92458	4.88752	1.01071	5.83302	1.1268	1.34116	1.09277	21.9957	17.1768	1.94187	0.00058081	0.00910702	0.00045136	0.00213571
Lin7c	2643.7	2551.91	2516.32	2963.31	2952.62	2986.72	3134.54	3379.22	3481.53	3778.05	3970.8	3851.08	3045.14	3377.15	3560.81	2775.66	3029.32	2361.29	2807.88	3201.92	2992.34	2660.37	3068.58	2934.08	23.2112	11.894	494.286	0.00058564	0.00915042	1.07083e-06	1.76251e-05
Traf7	624.64	600.947	613.236	611.391	547.328	555.871	564.808	501.723	530.875	552.84	488.952	501.882	513.226	516.974	442.695	563.054	505.619	559.907	560.843	526.579	591.468	597.202	575.36	619.6	24.0528	1.77937	56.0586	0.00058564	0.00915042	1.02799e-06	1.72906e-05
Dvl2	152.92	136.483	176.464	141.007	167.408	169.367	190.733	169.625	217.671	225.403	210.331	201.906	279.586	217.19	234.581	261.188	285.785	189.688	260.261	216.291	233.321	228.74	158.257	183.585	25.1314	17.0264	46.7066	0.00058564	0.00915042	4.69733e-06	5.72007e-05
Gm36741	55.2931	63.4804	55.5715	43.0557	34.6959	52.1129	35.4853	72.5506	62.8827	44.524	40.0631	44.0523	74.2956	69.3377	64.9608	81.3538	75.8429	77.1834	61.0941	101.071	65.3298	70.9882	67.0582	68.8444	24.1708	20.0244	14.6542	0.00058564	0.00915042	1.1278e-05	0.000111261
Gm5844	15.5512	21.1601	15.599	27.9862	18.2154	11.9425	1.47855	8.17471	10.8835	26.8999	26.4052	34.0881	59.632	52.0033	45.7131	56.7336	34.0743	40.554	26.8814	28.2998	22.1655	24.7895	21.4586	20.7626	23.3939	16.5247	13.8155	0.00058564	0.00915042	1.89399e-09	1.55063e-07
Coro1b	2680.85	2727.54	2547.51	3077.41	3122.63	3507.85	3601.76	3239.23	3134.46	2620.43	2798.04	2646.11	2545.6	2471.68	2503.39	2133.4	2353.33	2723.66	2831.1	2757.21	2557.2	2704.31	2722.56	2835.73	22.3063	7.05819	322.358	0.00059049	0.00920675	1.96465e-05	0.000173595
Uck2	523.557	639.036	506.968	442.397	587.229	498.33	551.501	507.854	501.852	645.599	764.841	692.425	620.759	648.511	745.846	627.281	615.537	603.077	546.181	454.818	530.805	437.197	434.537	419.623	22.7893	14.3951	112.118	0.00059049	0.00920675	1.2557e-06	1.98293e-05
Cep131	224.628	228.529	232.035	208.82	242.872	173.71	209.955	242.176	182.602	155.834	195.763	178.307	178.896	144.793	150.372	171.271	185.76	143.901	195.501	174.852	192.49	197.19	194.469	193.42	24.6774	4.02456	31.4736	0.00059049	0.00920675	1.66345e-05	0.000152887
Slc47a1	5211.38	4342.06	4538.34	4650.02	5178.37	5076.67	6100.52	5587.41	5355.91	6230.58	4753.85	5260.4	6918.29	7154.02	7205.83	6058.72	5754.17	5693.26	5493.58	4638.14	5590.37	5177.63	4458.03	5155.68	24.0755	15.1668	681.516	0.00059536	0.00923724	6.98132e-07	1.28118e-05
Nsfl1c	3471.37	3527.39	3543.9	3511.19	3179.88	3360.2	3078.35	2849.91	2714.84	2708.55	2887.27	3051.15	2756.76	2779.62	2627.3	2847.38	2878.73	3346.36	3097.47	2689.49	3025.01	3115.59	3281.83	3270.66	24.4149	2.61885	372.752	0.00059536	0.00923724	6.73198e-07	1.25199e-05
Mir22hg	3167.26	2106.49	3867.58	2567.2	3007.27	2851.01	2806.3	2863.19	2878.09	1917.32	2093.3	1734.65	2371.59	1867.02	2119.64	1541.44	2174.16	2277.56	1774.17	1726.29	1677.58	3152.78	2338.99	2463.1	24.7887	4.53945	556.72	0.00059536	0.00923724	0.000389121	0.00192367
Msr1	990.093	1007.22	823.823	1057.02	809.283	876.148	839.819	1008.55	863.428	955.412	1006.13	994.498	1022.54	1179.76	1129.6	1146.45	1215.68	1465.18	1174.23	1264.39	1060.44	1070.46	1298.25	1250.13	25.6228	20.2995	173.635	0.00059536	0.00923724	4.83668e-05	0.000350233
Grem2	289.425	389.346	438.722	482.224	627.129	625.355	844.255	973.812	1514.02	320.017	1319.35	891.185	194.537	148.872	230.972	535.222	179.165	372.835	300.583	148.574	233.321	306.489	445.267	191.234	23.3225	9.26622	343.357	0.00059536	0.00923724	3.35717e-05	0.000265073
Rhoq	579.714	576.613	714.63	550.036	535.185	581.928	468.702	627.409	610.688	511.099	562.704	516.566	395.917	385.436	421.042	370.374	390.206	410.772	496.084	443.701	444.476	477.762	442.584	477.54	25.207	5.56677	99.0237	0.00059536	0.00923724	8.06799e-06	8.85857e-05
Klf16	110.586	114.265	155.015	236.806	183.021	252.965	215.869	167.582	169.3	169.748	232.184	232.673	150.546	137.656	156.387	129.524	102.223	111.196	129.519	126.338	97.9948	156.625	100.587	169.379	22.5028	9.02228	49.5544	0.00059536	0.00923724	2.17239e-05	0.000188351
LOC118567396	6.04769	4.23202	1.94988	1.07639	2.6022	4.34274	0	3.06552	3.62785	8.34826	6.37367	9.61459	13.686	13.2557	9.62382	19.268	10.9917	9.15735	13.4407	6.06424	2.33321	5.63399	10.7293	4.37107	23.3452	17.1827	5.18875	0.00060025	0.0093066	1.48972e-05	0.000137948
Gpat4	8569.57	8595.24	6238.63	7616.55	7409.32	7865.79	8597.8	7284.69	7664.43	10123.6	9898.31	8724.28	9473.67	9343.25	10255.4	7303.64	7219.36	8267.78	7270.19	7133.57	6440.82	7282.49	7180.59	6400.35	23.4125	13.1757	1066.3	0.00061009	0.00936752	8.3805e-06	8.99555e-05
Fbxo9	3124.93	3183.54	3475.66	3169.97	3062.78	3169.12	3379.98	3003.18	3136.88	2864.38	3133.11	2899.06	2587.64	2638.91	2641.74	2498.42	2750.13	2654.32	2821.32	3122.07	2844.18	2863.19	2966.66	2788.74	25.0579	4.9689	281.817	0.00061009	0.00936752	8.93933e-07	1.56788e-05
Nox4	3058.4	3032.25	4317.03	3084.94	3164.27	3519.79	3056.17	3264.78	3274.74	3123.18	3387.15	2897.49	1935.6	2377.87	2748.8	2037.06	2274.19	1776.53	2448.65	2724.87	2426.54	2475.57	2552.24	2676.19	25.2542	6.11061	621.24	0.00061009	0.00936752	5.16295e-07	1.05092e-05
Tmem37	2473.5	2727.54	2447.1	1943.96	1905.67	1867.38	2120.25	1910.84	1961.46	2679.79	2849.94	2738.41	2935.65	3174.24	2934.06	2655.77	2766.62	3529.5	2792	2433.78	2281.88	2306.55	2227.67	2136.36	21.7985	16.6879	537.386	0.00061009	0.00936752	2.92881e-06	3.9647e-05
Lta4h	1572.4	1658.95	1561.85	1632.89	1417.33	1569.9	1592.4	1361.09	1335.05	1459.09	1336.65	1379.43	1443.88	1550.92	1496.5	1691.3	1722.4	1678.41	1634.88	1519.09	1605.25	1630.47	1696.57	1592.16	23.097	22.109	119.762	0.00061009	0.00936752	0.000141393	0.000832339
Atf2	1414.3	1319.33	1344.44	1594.14	1630.71	1547.1	1460.81	1610.42	1637.37	1297.69	1393.1	1360.03	1284.53	1205.25	1308.84	1260.98	1295.92	1223.16	1302.53	1326.05	1361.43	1479.48	1536.97	1523.32	21.4871	6.47282	174.499	0.00061009	0.00936752	1.36629e-06	2.12281e-05
Nf2	1047.98	1072.82	917.417	1280.91	1130.22	1110.66	1156.23	1098.48	1072.63	1382.1	1329.37	1260.21	1270.85	1388.79	1340.12	1153.94	1094.78	1152.52	1136.35	1025.87	1117.61	1047.92	1101.1	1128.83	23.9064	13.5213	138.823	0.00061009	0.00936752	1.16666e-05	0.000114436
Erf	1175.84	1179.68	1812.41	1439.14	1322.78	1470.02	1438.63	1336.57	1527.32	1031.47	1087.17	828.253	1014.72	954.413	962.382	825.313	789.206	685.493	923.742	832.823	800.29	1065.95	984.415	928.853	25.6674	5.86152	326.831	0.00061009	0.00936752	5.57471e-09	3.41881e-07
Pfkfb3	340.398	579.787	379.251	1033.34	710.399	780.608	2541.64	1614.51	1908.25	2088.92	2036.84	1939	261.99	352.806	440.29	459.221	323.157	689.418	387.336	417.422	387.313	157.752	455.996	214.183	23.7006	10.2753	519.379	0.00061009	0.00936752	6.67737e-05	0.000456686
Pbxip1	695.484	663.37	702.931	561.877	601.107	534.157	480.53	570.186	446.225	576.03	532.657	446.292	498.562	400.731	380.141	499.898	442.966	387.225	525.409	451.786	472.475	567.906	497.572	593.373	25.7198	3.19723	94.0129	0.00061009	0.00936752	6.51389e-06	7.31025e-05
4930523C07Rik	183.159	139.657	262.259	294.932	291.446	330.048	319.368	404.648	350.692	267.144	253.126	191.767	243.416	216.17	270.67	186.257	217.636	200.154	200.388	173.842	141.159	208.457	206.539	204.348	23.4643	8.64811	75.7387	0.00061009	0.00936752	3.83156e-06	4.75186e-05
Mroh6	56.1571	60.3064	39.9725	39.8265	41.6351	28.2278	76.8848	36.7862	59.2548	292.189	130.205	167.643	92.8695	161.108	113.08	157.355	89.033	85.0325	76.9785	87.9316	81.6623	27.0431	33.5291	29.5048	22.955	14.8032	50.1239	0.00061009	0.00936752	7.36928e-07	1.33673e-05
Gm15283	14.6872	8.46405	14.6241	12.9167	6.07179	13.0282	20.6998	10.2184	10.8835	35.2482	27.3157	22.7254	21.5066	21.4131	30.0744	21.4089	16.4876	14.3901	4.88752	20.2142	15.1659	6.76078	13.4116	4.37107	23.2519	13.814	7.75095	0.00061009	0.00936752	5.67003e-05	0.000400715
H3c2	3.45582	1.05801	0	0	3.46959	2.17137	0	0	0	0.927584	0.910525	3.14659	6.84301	5.09836	1.20298	5.35222	4.39669	6.54096	7.33129	8.08566	3.49981	1.1268	4.02349	1.09277	22.3278	18.8056	2.83474	0.00060516	0.00936752	5.87254e-05	0.000410375
Nedd4l	1632.88	1311.93	1801.69	1128.06	1300.23	1276.77	758.499	602.885	706.221	1691.91	1082.61	1180.15	2192.7	2139.27	2049.87	2282.19	2476.43	1809.23	2062.53	1966.84	1908.57	2431.63	1790.45	2248.92	24.0951	20.1642	647.662	0.00061504	0.00943699	5.07498e-08	1.75928e-06
Sh3glb1	3201.82	3110.54	3439.58	3215.18	3172.08	3351.51	3258.73	3506.95	3603.66	3569.34	3696.73	3598.3	3309.09	3380.21	3683.52	2831.33	3220.57	3485.03	2988.72	3262.56	2994.67	2965.73	3009.57	3040.08	23.6901	11.6563	290.603	0.00062001	0.00950011	6.51389e-06	7.31025e-05
Hacd1	268.69	278.256	301.256	341.216	333.081	358.276	377.031	332.098	342.227	394.223	464.368	474.786	412.536	453.754	495.627	377.867	391.305	456.559	387.336	398.219	433.977	370.716	417.102	344.222	24.9852	15.8752	67.9212	0.00062001	0.00950011	2.21413e-06	3.06647e-05
Glrx5	2512.38	2822.76	2798.07	2894.42	2884.1	3599.05	3728.91	3111.5	3098.18	3594.39	3410.82	3907.54	3348.19	4099.08	4382.44	3211.33	3152.43	3600.15	2854.31	3192.82	3268.82	2679.52	3043.1	2586.58	23.8518	13.9327	520.207	0.000625	0.00956336	1.01382e-06	1.72906e-05
Vamp3	511.462	545.931	544.991	656.599	640.14	840.321	607.686	740.833	689.291	687.34	722.046	720.919	643.243	603.646	713.365	574.829	539.694	627.933	580.393	563.975	474.808	661.43	614.253	563.869	22.9056	10.2601	86.3147	0.000625	0.00956336	0.000588803	0.0027008
Dap	7442.11	7427.2	7741.01	6945.96	6721.47	7262.15	7710.66	7691.38	7127.51	7606.19	7811.39	7674.54	8059.12	8426.57	8385.95	8986.38	9477.06	10163.4	7353.28	7543.92	8089.23	7305.02	7770.71	6407.99	22.9335	17.1248	673.822	0.00064009	0.0097006	1.21085e-06	1.94328e-05
Zfp970	3178.49	3358.11	3443.48	1678.1	2112.98	2940.04	4536.2	4630.97	7290.77	9099.6	7937.95	9332.97	3526.11	5287	6484.05	6040.52	3966.91	6956.97	5338.4	1446.32	4116.95	2546.56	3933.64	2433.6	23.6398	13.2087	1978.44	0.00064009	0.0097006	8.6798e-06	9.05467e-05
Gde1	2794.9	2837.57	3418.13	2242.12	2492.04	2578.5	3298.66	2350.23	2939.77	4496	4982.39	4687.9	3750.95	4180.65	4346.36	3033.64	3079.88	4417.77	2864.09	3034.14	2736.85	2484.59	2652.82	2386.61	23.1678	14.087	825.504	0.00064009	0.0097006	2.12475e-06	2.98867e-05
Fam160b1	2346.5	2131.88	2208.24	2462.78	2846.8	2286.45	2526.85	2533.14	2202.1	2004.51	1852.01	1582.39	1891.61	1808.9	1845.37	1700.94	1791.65	1336.97	1545.68	1756.61	1672.91	1893.02	1604.03	1827.11	25.5175	6.43093	456.462	0.00064009	0.0097006	3.25323e-07	7.28349e-06
Fastkd1	1043.66	1135.24	1076.33	1074.24	1232.57	1231.17	1378.01	1270.14	1293.93	1470.22	1424.06	1428.2	1118.34	1343.93	1421.92	1250.28	1189.3	1060.94	1236.54	1240.14	1329.93	1122.29	1126.58	1073.1	24.0436	12.5312	130.613	0.00064009	0.0097006	1.4092e-05	0.000132539
Snrpb2	959.854	917.291	921.317	855.732	856.122	932.604	922.618	937.026	822.312	823.695	742.988	901.324	765.44	785.147	715.771	796.411	773.817	964.138	950.623	988.472	970.615	926.227	962.956	975.842	23.4191	1.5499	85.8975	0.00063504	0.0097006	2.04887e-06	2.92901e-05
Rbm12	261.779	293.068	259.334	331.529	379.053	277.935	313.454	299.399	305.949	357.12	365.12	372.522	299.137	290.606	285.106	285.809	296.776	208.003	270.036	298.159	253.153	259.163	277.621	214.183	23.485	10.1091	38.3005	0.00064009	0.0097006	7.55887e-05	0.000503025
Cep57	331.759	292.01	361.702	328.3	332.214	317.02	320.846	356.622	360.366	273.637	283.173	300.675	250.259	244.721	251.422	271.893	291.281	234.167	310.358	316.351	284.651	305.362	282.986	321.274	23.1537	5.21088	36.5516	0.00064009	0.0097006	3.28064e-06	4.22692e-05
Gramd4	232.404	225.355	235.935	187.292	183.021	213.88	116.806	160.429	169.3	188.3	157.521	142.471	338.24	356.885	279.091	277.245	345.14	330.973	362.899	243.581	257.82	312.123	285.668	381.376	23.8481	20.2995	84.4986	0.00064009	0.0097006	4.30258e-06	5.26538e-05
Mpp4	65.6606	41.2622	38.0226	26.9098	43.3699	43.4274	62.0993	31.677	53.2084	77.9171	123.831	135.828	84.0713	83.6131	80.5995	133.806	125.306	104.655	67.2035	100.06	150.492	57.4667	87.1757	62.2878	24.7736	17.5203	40.3605	0.00064009	0.0097006	3.83156e-06	4.75186e-05
Cabcoco1	54.4292	55.0163	46.797	61.3544	44.2373	91.1976	75.4063	88.9	85.8591	48.2344	52.8104	55.0654	44.9684	39.7672	60.1489	20.3385	28.5785	24.8557	36.6564	31.3319	44.331	45.0719	24.141	42.618	24.2009	8.04588	21.2799	0.00064009	0.0097006	9.42057e-08	2.91512e-06
Ltbp2	10.3675	23.2761	5.84963	12.9167	20.8176	18.4567	10.3499	11.2402	9.67426	14.8414	15.4789	10.4886	48.8787	29.5705	31.2774	44.9587	34.0743	32.7048	34.2127	29.3105	36.1647	33.8039	22.7998	40.4324	24.4858	19.5404	10.8139	0.00064009	0.0097006	1.4092e-05	0.000132539
Ubap1l	9.50351	4.23202	17.5489	4.30557	8.67398	5.42843	39.921	14.3057	22.9764	55.6551	30.9578	21.6765	24.4393	15.2951	22.8566	13.9158	13.1901	6.54096	14.6626	20.2142	9.33283	15.7752	9.38815	8.74215	23.2309	12.1186	11.4387	0.00064009	0.0097006	0.000430813	0.00208518
Gm28644	6.91164	6.34804	23.3985	16.1459	13.8784	13.0282	22.1783	19.4149	24.1856	12.0586	15.4789	14.6841	9.77574	13.2557	14.4357	10.7044	12.0909	9.15735	2.44376	7.07495	4.66642	9.01438	5.36466	5.46384	24.8858	9.41512	5.84382	0.00063504	0.0097006	1.01333e-07	2.95051e-06
Ugp2	21094.3	26292.5	23193.8	26269.3	21290.3	23518.1	23710.1	26267.4	24452.9	29594.6	25641.3	24621.2	20924	22693.8	24116.1	16256.8	16141.4	16162.7	17453.3	19880.6	17552.7	18023.1	19197.4	19534.3	24.716	8.86919	4319.81	0.00064516	0.00970452	4.87646e-08	1.75928e-06
Ormdl3	5953.52	4652.05	5480.13	3305.6	3438.37	3654.42	3620.98	2662.91	3081.25	4058.18	3961.69	3832.38	6315.12	6151.68	5940.3	5370.42	5418.92	6353.89	5206.44	5439.63	5171.56	4995.09	4507.65	4893.42	21.5164	18.6844	1323.42	0.00064516	0.00970452	1.21482e-06	1.94328e-05
Etnk1	4362.11	4389.67	3704.77	3760.91	3945.8	3630.53	3554.45	3402.72	3797.15	4404.17	4616.36	4353.66	4529.1	4763.91	4690.41	4981.85	4689.07	4288.26	4326.68	4270.24	4262.77	4347.18	4161.63	4255.24	23.0114	17.3035	372.197	0.00064516	0.00970452	8.3805e-06	8.99555e-05
Nup50	1659.66	1674.82	1529.68	2036.53	1985.47	1940.12	2115.81	2067.18	2004.99	1673.36	1752.76	1746.01	1465.38	1623.32	1543.42	1586.4	1522.35	1465.18	1628.77	1545.37	1621.58	1463.71	1516.86	1474.14	24.4554	8.22756	223.933	0.00064516	0.00970452	3.1541e-06	4.13105e-05
Slc35a1	1300.25	1348.96	1249.87	1176.5	1148.43	1293.05	1156.23	1195.55	1212.91	1312.53	1248.33	1431.7	1357.85	1504.02	1506.13	1264.19	1362.97	1483.49	1463.81	1511.01	1450.09	1224.83	1245.94	1301.49	21.9135	17.8064	139.56	0.00064516	0.00970452	6.25128e-05	0.000432078
Fbxo34	883.826	920.465	963.239	900.94	975.823	862.034	1240.51	911.48	845.288	1010.14	875.014	799.934	866.13	766.793	701.336	756.804	710.065	784.916	718.466	681.217	688.297	787.631	736.299	681.888	25.4282	7.86885	129.223	0.00064516	0.00970452	2.16094e-05	0.000188351
Syt1	209.941	241.225	182.314	669.516	738.156	791.465	961.061	1002.42	926.311	604.785	697.462	543.661	228.752	203.934	318.789	199.103	181.363	146.518	325.02	317.362	396.646	406.774	427.832	442.571	22.4994	8.43435	313.743	0.00064516	0.00970452	3.49421e-07	7.62301e-06
Fkbp14	296.337	343.852	337.329	244.341	294.048	307.249	227.697	244.219	239.438	508.316	340.536	387.031	510.293	573.056	453.522	457.08	412.19	426.471	298.139	424.497	485.307	397.759	295.056	430.551	23.6273	17.0689	84.8317	0.00064516	0.00970452	8.77782e-08	2.88952e-06
Podn	133.913	73.0024	97.4938	139.931	206.441	148.739	249.876	199.258	285.391	208.707	199.405	155.582	166.188	129.498	125.11	164.849	185.76	82.4161	140.516	109.156	120.16	92.3974	116.681	162.822	23.6381	9.78898	56.4533	0.00064516	0.00970452	9.4534e-05	0.000600982
Gm46374	50.1094	41.2622	42.8973	57.0488	60.7179	39.0847	97.5846	63.354	87.0683	46.3792	68.2893	52.4432	42.0357	73.4164	44.5102	32.1133	34.0743	19.6229	41.544	24.257	38.4979	37.1843	29.5056	40.4324	23.3293	9.20276	18.5688	0.00064516	0.00970452	5.85353e-07	1.14425e-05
Gm40916	25.0547	35.9722	49.7219	46.2849	66.7897	49.9415	28.0925	53.1356	42.3249	41.7413	20.9421	28.8438	18.5739	17.3344	19.2476	20.3385	30.7768	7.84916	26.8814	44.4711	26.8319	49.5791	50.9642	41.5252	21.547	5.23373	17.2299	0.00064516	0.00970452	1.4092e-05	0.000132539
Mif4gd	2436.35	2143.52	2514.37	1478.96	1466.77	1432.02	1570.22	1235.4	1336.26	1672.43	1529.68	1636.4	2099.83	2126.02	2083.56	2212.61	2315.96	2501.26	2198.16	2172.01	2137.22	2121.76	1956.76	1734.22	21.1442	18.9435	502.37	0.00065025	0.00976123	8.06799e-06	8.85857e-05
Sfmbt1	1526.61	1305.58	1530.65	1562.92	1651.53	1645.9	1518.48	1535.82	1667.6	1437.76	1711.79	1486.24	1339.28	1323.53	1479.66	1150.73	1317.91	974.604	1271.98	1429.14	1392.92	1507.65	1406.88	1506.93	22.2306	7.28379	158.812	0.00065025	0.00976123	2.92677e-07	6.91546e-06
Gm12996	9.50351	8.46405	14.6241	17.2223	19.0828	22.7994	14.7856	16.3494	12.0928	6.49309	10.0158	11.1879	5.86544	9.17705	7.21786	8.56356	7.69421	2.61638	12.2188	11.1178	8.16623	10.1412	10.7293	16.3915	21.8698	6.21799	5.61309	0.00065025	0.00976123	8.95704e-06	9.24774e-05
Cluh	8471.08	8070.47	8162.19	7154.78	8333.1	7828.88	7027.57	6487.65	6562.78	7493.95	7378.89	6969.53	7629.96	8104.35	7342.97	8378.37	8998.92	6584.13	9001.6	8380.79	9111.18	9769.33	9885.72	10115.8	25.836	24.3297	1190.75	0.00066049	0.00985494	5.60891e-09	3.41881e-07
Psmc1	9519.92	9989.69	9612.89	8723.08	8193.44	8264.24	8723.47	8262.59	7350.02	7386.35	7132.14	7529.97	7175.39	6913.37	6984.48	6844.42	6926.98	8474.47	7986.21	7074.95	7418.44	8099.42	8287.06	8073.37	25.174	3.25361	798.431	0.00066049	0.00985494	6.73198e-07	1.25199e-05
Immt	4699.05	5387.37	5306.59	6037.48	6173.27	5897.44	6595.83	5875.57	6273.76	5781.63	6628.62	6247.39	5739.33	6059.91	6409.46	5744.01	5509.05	6067.4	5638.98	5435.59	5707.03	5611.45	5836.75	5874.72	23.6401	11.1563	335.475	0.00066049	0.00985494	0.000141393	0.000832339
Kmt5a	1428.98	1463.22	1725.64	1472.51	1442.48	1622.01	1355.84	1200.66	1445.09	1765.19	2041.4	2064.69	1912.13	2035.27	1879.05	1586.4	1905.96	2049.94	1705.75	1790.97	1709.08	1619.21	1539.66	1647.89	23.3994	16.1632	201.492	0.00066049	0.00985494	1.96465e-05	0.000173595
Mmp15	822.486	982.888	691.231	1604.9	1550.91	1337.57	1561.35	1670.71	1749.83	1463.73	1550.62	1492.01	1444.85	1639.63	1349.74	1517.89	1325.6	1036.09	1330.63	1260.35	1122.27	1055.81	1016.6	1077.47	24.5647	11.5322	264.125	0.00066049	0.00985494	3.84763e-09	2.56358e-07
Cgrrf1	1531.79	1498.14	1534.55	1500.49	1421.67	1608.99	1794.96	1544	1630.11	1779.11	1953.08	1951.06	1596.38	1794.62	1838.15	1496.48	1587.2	1869.41	1554.23	1711.13	1556.25	1445.68	1545.02	1406.39	23.6815	13.4813	164.427	0.00066049	0.00985494	1.77615e-05	0.000161045
Ngrn	860.5	880.261	894.994	748.093	835.305	821.864	721.535	758.204	695.337	744.85	788.514	855.174	784.014	967.668	946.743	921.653	903.52	1085.8	878.532	885.38	908.785	821.435	802.016	744.175	21.2531	18.3547	105.449	0.00066049	0.00985494	6.12013e-05	0.0004246
Vps37b	750.777	615.76	814.074	575.87	679.173	607.984	550.022	349.469	408.738	767.112	680.162	733.331	870.04	871.819	867.346	982.668	896.925	843.784	703.803	803.513	824.789	635.514	662.535	592.281	21.7921	17.6318	175.452	0.00066049	0.00985494	9.50772e-08	2.93309e-06
Zbtb32	158.968	186.209	164.765	115.174	112.762	133.539	118.284	107.293	119.719	108.527	117.458	137.926	126.107	157.029	143.154	166.989	181.363	170.065	155.179	131.392	165.658	165.639	152.893	138.782	21.8454	20.1779	26.0951	0.00066049	0.00985494	0.000133547	0.000802333
Aco1	8363.09	9018.44	6763.15	10356	10783.5	9253.3	11991.1	10190.8	10160.4	13183.8	12278.4	10924.3	13687	12516.5	12194.6	12651.6	11510.5	10597.7	11833.9	9966.59	11213.4	11734.5	9642.97	11522.1	25.0826	15.396	1760.28	0.00066564	0.00991844	2.2932e-06	3.16414e-05
Pld1	378.412	337.504	342.203	305.695	340.02	303.992	298.668	318.814	336.181	303.32	270.426	277.949	344.106	344.649	328.413	585.533	478.14	448.71	562.065	484.129	488.807	558.891	576.701	524.529	25.8392	22.3951	122.1	0.00066564	0.00991844	2.44687e-08	1.05555e-06
Pros1	3263.16	2860.85	2552.39	3283	3372.45	3514.36	3347.45	3822.7	3720.96	3306.84	3856.98	3631.52	3095	2845.9	3442.92	3227.39	3216.18	3668.17	3046.15	2832	2985.34	3036.72	2722.56	2870.7	24.4797	11.2943	376.104	0.000676	0.0100593	8.19065e-05	0.000539887
Ndufc1	1183.62	1191.32	1059.76	1237.85	1196.14	1403.79	1317.39	1286.49	1123.42	1271.72	1279.29	1397.96	1327.55	1499.94	1439.96	1392.65	1420.13	1497.88	1247.54	1456.43	1366.09	1087.36	1220.46	1049.06	23.2763	16.2977	134.698	0.000676	0.0100593	1.89449e-05	0.000168672
Ces1g	8324.21	7155.3	9238.52	12282.7	12019.5	10403	12310.5	13273.7	11812.3	14970.3	11573.7	11034.4	17011.7	15943.6	15033.6	13079.8	13360.4	11246.5	12140.6	10671	13277.1	11665.7	10418.2	11279.6	24.7893	14.9242	2506.93	0.00068121	0.0100895	6.98132e-07	1.28118e-05
Mbnl2	2444.13	2404.85	1957.68	2710.36	2681.13	2522.05	2291.76	3009.32	2660.42	3151	3846.97	3478.21	2706.9	2681.74	2782.49	2607.6	2375.31	2518.27	2117.52	2184.14	2355.37	2383.18	2318.87	2604.07	22.584	11.595	347.024	0.00068121	0.0100895	1.07083e-06	1.76251e-05
Brd1	1070.44	994.526	1232.32	1090.38	1143.23	1091.11	1212.41	1238.47	1278.21	1167.83	1492.35	1204.8	1042.09	1015.59	1014.11	954.837	962.875	727.355	961.62	1006.66	996.28	1083.98	1082.32	1018.46	22.5763	9.0086	142.303	0.00068121	0.0100895	2.4773e-08	1.05555e-06
Slc39a10	293.745	301.532	272.008	310.001	294.048	282.278	202.562	261.591	297.483	368.251	386.062	392.8	403.738	443.557	483.597	475.277	405.595	362.369	274.923	337.576	348.815	383.111	309.809	335.48	23.7087	16.2818	75.908	0.00068121	0.0100895	2.12475e-06	2.98867e-05
Ttc39aos1	3.45582	5.29003	7.79951	6.45835	18.2154	10.8569	10.3499	19.4149	20.5578	12.9862	16.3894	27.7949	26.3945	23.4524	24.0595	27.8316	23.0826	48.4031	8.55317	2.02142	12.8326	10.1412	16.094	2.18554	24.882	15.3116	9.54833	0.00068121	0.0100895	2.20051e-05	0.000190416
Gm26710	5.18373	3.17402	0.974939	3.22918	10.4088	7.5998	4.43566	13.2839	13.3021	8.34826	5.46315	4.71989	1.95515	3.05902	0	1.07045	1.09917	3.92458	1.22188	3.03212	2.33321	3.38039	4.02349	1.09277	23.4698	8.57762	3.19777	0.00068121	0.0100895	0.000613352	0.00277837
[truncated: 19,566 more rows]

## Sheet: Sheet2_LOR_mRNA
ID	STD_3	STD_6	STD_9	STD_12	STD_15	STD_18	STD_21	STD_24	%Error_3	%Error_6	%Error_9	%Error_12	%Error_15	%Error_18	%Error_21	%Error_24	P_BIO_CYCLE	Q_BIO_CYCLE	PERIOD_BIO_CYCLE	LAG_BIO_CYCLE	AMPLITUDE_BIO_CYCLE	P_RAIN	Q_RAIN	ECD_3	ECD_6	ECD_9	ECD_12	ECD_15	ECD_18	ECD_21	ECD_24	%Error_3	%Error_6	%Error_9	%Error_12	%Error_15	%Error_18	%Error_21	%Error_24	P_BIO_CYCLE	Q_BIO_CYCLE	P_RAIN	Q_RAIN
[truncated: 3,118 more rows]

[truncated: 2 more sheets: Sheet3_GOR_mRNA, Sheet4_ROR_mRNA]
