# Supplementary material for: Environmental circadian disruption re-writes liver circadian proteomes
Source: Nat Commun. 2024 Jul 1;15:5537. doi: 10.1038/s41467-024-49852-3 (PMC11220080; doi:10.1038/s41467-024-49852-3)
Supplement: Supplementary file 6 — Supplementary Data 3 [file 41467_2024_49852_MOESM6_ESM.xlsx]

## Sheet: Description of sheets
Sheet 1	Whole-cell proteins that are rhythmic under ECD (ECD_TE)
Sheet 2	Whole-cell proteins that are rhythmic under STD but not rhythmic under ECD (LOR_TE)
Sheet 3	Whole-cell proteins that are not rhythmic under STD but rhythmic under ECD (GOR_TE)
Sheet 4	Whole-cell proteins that are rhythmic under both STD and ECD (ROR_TE)
Sheet 5	Nuclear proteins that are rhythmic under ECD (ECD_NE)
Sheet 6	Nuclear proteins that are rhythmic under STD but not rhythmic under ECD (LOR_NE)
Sheet 7	Nuclear proteins that are not rhythmic under STD but rhythmic under ECD (GOR_NE)
Sheet 8	Nuclear proteins that are rhythmic under both STD and ECD (ROR_NE)

## Sheet: Sheet1_ECD_TE
Protein ID (Uniprot)		Gene Name	Protein Description	ECD-TE-CT3	ECD-TE-CT6	ECD-TE-CT9	ECD-TE-CT12	ECD-TE-CT15	ECD-TE-CT18	ECD-TE-CT21	ECD-TE-CT24	p(RAIN)	p(BIO)	PERIOD(BIO)	LAG(BIO)	AMPLITUDE(BIO)
sp|Q8BWF0|SSDH_MOUSE	Q8BWF0	Aldh5a1	Succinate-semialdehyde dehydrogenase, mitochondrial OS=Mus musculus OX=10090 GN=Aldh5a1 PE=1 SV=1	1.89527	2.47653	2.57843	2.55668	2.13149	1.62857	1.62519	1.6205	0.00248597	0	23.6186	9.67051	0.54728
sp|Q9R1Q9|VAS1_MOUSE	Q9R1Q9	Atp6ap1	V-type proton ATPase subunit S1 OS=Mus musculus OX=10090 GN=Atp6ap1 PE=1 SV=1	0.794302	0.48957	0.464958	0.416998	0.559482	0.844978	0.90983	0.826204	0.00240577	0	23.5011	21.8023	0.251537
sp|Q69ZA1|CDK13_MOUSE	Q69ZA1	Cdk13	Cyclin-dependent kinase 13 OS=Mus musculus OX=10090 GN=Cdk13 PE=1 SV=3	0.990094	0.860231	0.764185	0.754691	0.913717	1.08507	1.18252	1.13274	0.00248597	0	23.9019	21.8491	0.215228
sp|Q64010|CRK_MOUSE	Q64010	Crk	Adapter molecule crk OS=Mus musculus OX=10090 GN=Crk PE=1 SV=1	1.78674	1.61945	1.51232	1.46235	1.4226	1.55053	1.69853	1.71092	0.00302297	0	23.9522	1.07203	0.167023
sp|Q8K2L8|TPC12_MOUSE	Q8K2L8	Trappc12	Trafficking protein particle complex subunit 12 OS=Mus musculus OX=10090 GN=Trappc12 PE=1 SV=2	1.24816	0.767745	0.605967	0.740643	1.06606	1.32661	1.59533	1.40732	0.00292221	0	23.5738	21.3295	0.476853
sp|P21300|ALD1_MOUSE	P21300	Akr1b7	Aldo-keto reductase family 1 member B7 OS=Mus musculus OX=10090 GN=Akr1b7 PE=1 SV=4	1.48248	0.928686	0.700443	0.774811	1.18214	1.70835	1.64918	1.74236	0.021652	0.0001	23.5153	21.5312	0.593429
sp|Q80UY1|CARME_MOUSE	Q80UY1	Carnmt1	Carnosine N-methyltransferase OS=Mus musculus OX=10090 GN=Carnmt1 PE=1 SV=1	1.08523	0.909547	0.777299	0.653694	0.95979	1.15162	1.26183	1.30063	0.00302297	0.0001	23.9142	22.4171	0.286469
sp|Q3UM29|COG7_MOUSE	Q3UM29	Cog7	Conserved oligomeric Golgi complex subunit 7 OS=Mus musculus OX=10090 GN=Cog7 PE=1 SV=1	1.03426	0.631533	0.37649	0.467961	0.877085	1.39137	1.38665	1.33289	0.00256616	0.0001	23.568	21.3232	0.539371
sp|Q9DCH4|EIF3F_MOUSE	Q9DCH4	Eif3f	Eukaryotic translation initiation factor 3 subunit F OS=Mus musculus OX=10090 GN=Eif3f PE=1 SV=2	1.0768	0.911073	0.864899	0.8837	1.02636	1.20583	1.25407	1.12524	0.00312374	0.0001	23.0464	20.7373	0.199759
sp|Q6PAR5-4|GAPD1_MOUSE	Q6PAR5-4	Gapvd1	Isoform 4 of GTPase-activating protein and VPS9 domain-containing protein 1 OS=Mus musculus OX=10090 GN=Gapvd1	1.33442	0.859323	0.773622	0.815006	1.05317	1.52505	1.47512	1.52227	0.0230954	0.0001	23.7689	21.7012	0.41137
sp|Q99MD6|TRXR3_MOUSE	Q99MD6	Txnrd3	Thioredoxin reductase 3 OS=Mus musculus OX=10090 GN=Txnrd3 PE=1 SV=3	1.02758	0.725799	0.664443	0.728425	1.08584	1.32258	1.46972	1.24675	0.00292221	0.0001	23.8714	20.8	0.403434
sp|Q99KU6|CF089_MOUSE	Q99KU6		Bombesin receptor-activated protein C6orf89 homolog OS=Mus musculus OX=10090 PE=2 SV=2	1.03358	0.625714	0.487299	0.427505	0.674673	0.825406	0.973636	1.00602	0.00264635	0.0001	23.4257	22.6489	0.298063
sp|Q8BJ64|CHDH_MOUSE	Q8BJ64	Chdh	Choline dehydrogenase, mitochondrial OS=Mus musculus OX=10090 GN=Chdh PE=1 SV=1	1.2952	1.53281	1.59813	1.73007	1.48092	1.15071	1.19387	1.14662	0.0267241	0.0002	23.5479	10.2794	0.286693
sp|Q9R0Q9|MPU1_MOUSE	Q9R0Q9	Mpdu1	Mannose-P-dolichol utilization defect 1 protein OS=Mus musculus OX=10090 GN=Mpdu1 PE=1 SV=1	0.780967	0.220195	0.0984778	0.147457	0.853948	1.1015	1.28896	1.06402	0.00312374	0.0002	23.4657	20.7645	0.624728
sp|O55131|SEPT7_MOUSE	O55131	Septin7	Septin-7 OS=Mus musculus OX=10090 GN=Septin7 PE=1 SV=1	1.38423	1.03277	1.01804	0.945258	1.09237	1.5319	1.59607	1.46038	0.00240577	0.0002	23.6585	21.782	0.313499
sp|Q8C129|LCAP_MOUSE	Q8C129	Lnpep	Leucyl-cystinyl aminopeptidase OS=Mus musculus OX=10090 GN=Lnpep PE=1 SV=1	0.8167	0.616289	0.562118	0.538231	0.643685	0.743724	0.815795	0.760856	0.0223737	0.0004	22.7489	21.8314	0.133966
sp|Q5XJY4|PARL_MOUSE	Q5XJY4	Parl	Presenilins-associated rhomboid-like protein, mitochondrial OS=Mus musculus OX=10090 GN=Parl PE=1 SV=1	0.889634	0.729427	0.588094	0.619701	0.845688	0.919722	1.00429	0.949202	0.00292221	0.0004	22.9358	21.1338	0.20452
sp|Q9D1M0|SEC13_MOUSE	Q9D1M0	Sec13	Protein SEC13 homolog OS=Mus musculus OX=10090 GN=Sec13 PE=1 SV=3	0.661568	0.61532	0.552483	0.505448	0.586926	0.693765	0.722439	0.766296	0.00312374	0.0005	24.2887	23.1311	0.119985
sp|P51863|VA0D1_MOUSE	P51863	Atp6v0d1	V-type proton ATPase subunit d 1 OS=Mus musculus OX=10090 GN=Atp6v0d1 PE=1 SV=2	1.36589	1.03673	0.730763	0.890729	0.987575	1.23501	1.37842	1.39449	0.00248597	0.0009	23.5495	22.6178	0.295728
sp|Q8BI72|CARF_MOUSE	Q8BI72	Cdkn2aip	CDKN2A-interacting protein OS=Mus musculus OX=10090 GN=Cdkn2aip PE=1 SV=1	1.08013	0.439277	0.480054	0.39082	0.760065	1.30317	1.54317	1.17919	0.0230954	0.0009	23.4918	21.3613	0.552654
sp|Q566J8|COQ8B_MOUSE	Q566J8	Coq8b	Atypical kinase COQ8B, mitochondrial OS=Mus musculus OX=10090 GN=Coq8b PE=1 SV=1	0.755567	0.181036	0.143706	0.124623	0.85583	1.32018	1.36818	1.28374	0.00256616	0.0009	24.1444	21.1411	0.699092
sp|Q9JJN5|CBPN_MOUSE	Q9JJN5	Cpn1	Carboxypeptidase N catalytic chain OS=Mus musculus OX=10090 GN=Cpn1 PE=1 SV=1	0.352118	0.197014	0.178097	0.218293	0.354246	0.468275	0.455087	0.434004	0.00248597	0.0009	23.6955	20.7495	0.158486
sp|Q9D6N5|NC2A_MOUSE	Q9D6N5	Drap1	Dr1-associated corepressor OS=Mus musculus OX=10090 GN=Drap1 PE=1 SV=3	0.556829	0.793964	0.866025	0.756231	0.490697	0.418192	0.393784	0.490829	0.00312374	0.0009	23.2346	8.52644	0.236923
sp|Q9QXB9|DRG2_MOUSE	Q9QXB9	Drg2	Developmentally-regulated GTP-binding protein 2 OS=Mus musculus OX=10090 GN=Drg2 PE=1 SV=1	1.57863	1.6442	1.89817	2.02313	1.75379	1.58811	1.38924	1.44881	0.00248597	0.0009	23.2572	11.1883	0.28256
sp|Q61526|ERBB3_MOUSE	Q61526	Erbb3	Receptor tyrosine-protein kinase erbB-3 OS=Mus musculus OX=10090 GN=Erbb3 PE=1 SV=2	0.634203	0.306838	0.261345	0.203329	0.702478	0.862168	0.937358	0.770246	0.00256616	0.0009	23.0384	20.4951	0.359419
sp|P26040|EZRI_MOUSE	P26040	Ezr	Ezrin OS=Mus musculus OX=10090 GN=Ezr PE=1 SV=3	1.4108	0.660739	0.670894	0.5793	1.29608	1.61303	1.82283	1.53543	0.0230954	0.0009	22.978	20.7343	0.696405
sp|Q9QXC1|FETUB_MOUSE	Q9QXC1	Fetub	Fetuin-B OS=Mus musculus OX=10090 GN=Fetub PE=1 SV=1	1.33019	0.43329	0.187653	0.290156	1.24588	1.6905	1.72349	1.65348	0.00312374	0.0009	23.0872	20.7743	0.809255
sp|Q8VD04|GRAP1_MOUSE	Q8VD04	Gripap1	GRIP1-associated protein 1 OS=Mus musculus OX=10090 GN=Gripap1 PE=1 SV=1	1.42427	0.490094	0.374798	0.476616	1.08361	1.43817	1.78841	1.47386	0.00292221	0.0009	22.9666	20.9714	0.69911
sp|Q7TMY8|HUWE1_MOUSE	Q7TMY8	Huwe1	E3 ubiquitin-protein ligase HUWE1 OS=Mus musculus OX=10090 GN=Huwe1 PE=1 SV=5	1.42185	0.748367	0.508296	0.560306	1.09881	1.41051	1.47709	1.49663	0.00248597	0.0009	22.8943	21.1626	0.56019
sp|Q9DB05|SNAA_MOUSE	Q9DB05	Napa	Alpha-soluble NSF attachment protein OS=Mus musculus OX=10090 GN=Napa PE=1 SV=1	0.799139	0.593562	0.567889	0.559964	0.787056	0.873712	0.960179	0.836384	0.00240577	0.0009	22.8161	20.5082	0.202773
sp|Q9ES74|NEK7_MOUSE	Q9ES74	Nek7	Serine/threonine-protein kinase Nek7 OS=Mus musculus OX=10090 GN=Nek7 PE=1 SV=1	1.2246	0.645884	0.640918	0.705061	1.23295	1.50023	1.62561	1.43363	0.00292221	0.0009	23.5132	20.6862	0.538254
sp|Q922S4|PDE2A_MOUSE	Q922S4	Pde2a	cGMP-dependent 3',5'-cyclic phosphodiesterase OS=Mus musculus OX=10090 GN=Pde2a PE=1 SV=4	1.4802	0.369421	0.175018	0.202257	1.10014	1.66144	1.73903	1.67924	0.00292221	0.0009	22.9378	20.9795	0.868141
sp|Q9QZC2|PLXC1_MOUSE	Q9QZC2	Plxnc1	Plexin-C1 OS=Mus musculus OX=10090 GN=Plxnc1 PE=1 SV=1	0.747097	0.261162	0.274397	0.262048	0.626172	1.01547	1.08659	0.978663	0.0230954	0.0009	23.894	21.3043	0.452805
sp|P35821|PTN1_MOUSE	P35821	Ptpn1	Tyrosine-protein phosphatase non-receptor type 1 OS=Mus musculus OX=10090 GN=Ptpn1 PE=1 SV=2	1.15446	0.922895	0.830758	0.948573	1.13915	1.48661	1.5228	1.40938	0.00342604	0.0009	24.3234	21.189	0.334462
sp|P35285|RB22A_MOUSE	P35285	Rab22a	Ras-related protein Rab-22A OS=Mus musculus OX=10090 GN=Rab22a PE=1 SV=2	1.02066	0.866486	0.826605	0.675907	0.761554	1.00183	1.17769	1.13388	0.00240577	0.0009	23.6467	23.2023	0.229313
sp|Q6P8J2|SAT2_MOUSE	Q6P8J2	Sat2	Thialysine N-epsilon-acetyltransferase OS=Mus musculus OX=10090 GN=Sat2 PE=1 SV=1	1.4147	0.557467	0.46476	0.418653	1.48669	2.00059	1.88837	1.74904	0.00143948	0.0009	23.0265	20.4752	0.839807
sp|Q9R0Q3|TMED2_MOUSE	Q9R0Q3	Tmed2	Transmembrane emp24 domain-containing protein 2 OS=Mus musculus OX=10090 GN=Tmed2 PE=1 SV=1	0.642834	0.526054	0.412408	0.495311	0.604235	0.8334	0.89987	0.822403	0.00312374	0.0009	24.2601	21.5286	0.228978
sp|Q8K1X1|WDR11_MOUSE	Q8K1X1	Wdr11	WD repeat-containing protein 11 OS=Mus musculus OX=10090 GN=Wdr11 PE=1 SV=1	1.17346	0.411936	0.2481	0.226793	1.29809	1.67494	1.82488	1.61047	0.00256616	0.0009	23.4108	20.7986	0.826115
sp|Q91WQ3|SYYC_MOUSE	Q91WQ3	Yars1	Tyrosine--tRNA ligase, cytoplasmic OS=Mus musculus OX=10090 GN=Yars1 PE=1 SV=3	1.08818	0.745077	0.644983	0.741719	0.987561	1.18911	1.29952	1.33859	0.00248597	0.0009	24.4901	21.8929	0.350079
sp|Q8CG16|C1RA_MOUSE	Q8CG16	C1ra	Complement C1r-A subcomponent OS=Mus musculus OX=10090 GN=C1ra PE=1 SV=1	0.719987	0.14305	0.248137	0.156722	0.755326	1.38998	1.33935	1.17588	0.0267241	0.0011	24.3512	21.0546	0.591722
sp|P18052|PTPRA_MOUSE	P18052	Ptpra	Receptor-type tyrosine-protein phosphatase alpha OS=Mus musculus OX=10090 GN=Ptpra PE=1 SV=3	0.783145	0.523987	0.468839	0.504042	0.643309	0.815891	0.853693	0.748935	0.0281137	0.0011	22.3779	20.6285	0.197598
sp|Q9CY62|RN181_MOUSE	Q9CY62	Rnf181	E3 ubiquitin-protein ligase RNF181 OS=Mus musculus OX=10090 GN=Rnf181 PE=1 SV=1	1.04161	0.480171	0.32692	0.52373	1.23601	1.72379	1.50153	1.44179	0.00248597	0.0011	23.5355	20.3547	0.725641
sp|Q8R0F9|S14L4_MOUSE	Q8R0F9	Sec14l4	SEC14-like protein 4 OS=Mus musculus OX=10090 GN=Sec14l4 PE=1 SV=1	1.47128	1.17928	0.972345	1.06545	1.46678	1.63034	1.65163	1.63944	0.00292221	0.0011	23.2288	20.8934	0.347213
tr|A0A1D5RLN6|A0A1D5RLN6_MOUSE	A0A1D5RLN6	2900026A02Rik	RIKEN cDNA 2900026A02 gene OS=Mus musculus OX=10090 GN=2900026A02Rik PE=1 SV=1	0.680143	1.01811	1.12934	0.987297	0.872075	0.502822	0.379666	0.596971	0.00342604	0.0012	23.335	9.5463	0.34588
sp|Q8QZT1|THIL_MOUSE	Q8QZT1	Acat1	Acetyl-CoA acetyltransferase, mitochondrial OS=Mus musculus OX=10090 GN=Acat1 PE=1 SV=1	0.46852	0.589086	0.700396	0.729986	0.554546	0.394667	0.428241	0.454536	0.00143948	0.0012	22.9187	10.1433	0.156557
sp|Q8R4H2|ARHGC_MOUSE	Q8R4H2	Arhgef12	Rho guanine nucleotide exchange factor 12 OS=Mus musculus OX=10090 GN=Arhgef12 PE=1 SV=2	1.27949	0.665336	0.629249	0.570798	1.18184	1.5079	1.51997	1.33522	0.00240577	0.0012	22.5011	20.3906	0.522436
sp|P61211|ARL1_MOUSE	P61211	Arl1	ADP-ribosylation factor-like protein 1 OS=Mus musculus OX=10090 GN=Arl1 PE=1 SV=1	1.07194	0.623267	0.609492	0.728233	0.968257	1.39662	1.31112	1.24819	0.00264635	0.0012	23.7177	20.8656	0.401536
sp|Q9CPZ8|COXM1_MOUSE	Q9CPZ8	Cmc1	COX assembly mitochondrial protein homolog OS=Mus musculus OX=10090 GN=Cmc1 PE=1 SV=1	1.28127	1.90093	1.92864	2.08582	1.46308	1.14038	1.12575	1.04074	0.00302297	0.0012	23.4985	9.74866	0.505021
tr|Q99N17|Q99N17_MOUSE	Q99N17	Cyp4f16	Cytochrome P450 CYP4F16 OS=Mus musculus OX=10090 GN=Cyp4f16 PE=1 SV=1	0.810865	0.170712	0.0905179	0.0786038	0.71959	0.940118	1.04982	0.909048	0.00240577	0.0012	22.7042	20.5841	0.529906
sp|Q9EQH2|ERAP1_MOUSE	Q9EQH2	Erap1	Endoplasmic reticulum aminopeptidase 1 OS=Mus musculus OX=10090 GN=Erap1 PE=1 SV=2	1.25267	0.886149	0.871992	0.870352	1.40348	1.6633	1.63646	1.55821	0.00143948	0.0012	23.8605	20.6783	0.443654
sp|Q99LC5|ETFA_MOUSE	Q99LC5	Etfa	Electron transfer flavoprotein subunit alpha, mitochondrial OS=Mus musculus OX=10090 GN=Etfa PE=1 SV=2	1.60764	1.75045	2.055	1.89979	1.72024	1.52533	1.33359	1.3806	0.00292221	0.0012	24.177	10.0157	0.333437
sp|Q61598|GDIB_MOUSE	Q61598	Gdi2	Rab GDP dissociation inhibitor beta OS=Mus musculus OX=10090 GN=Gdi2 PE=1 SV=1	1.20814	0.573069	0.399642	0.528249	1.26727	1.64344	1.66875	1.6887	0.00264635	0.0012	23.8181	21.0492	0.729743
sp|P58710|GGLO_MOUSE	P58710	Gulo	L-gulonolactone oxidase OS=Mus musculus OX=10090 GN=Gulo PE=1 SV=3	0.835788	0.636021	0.646176	0.577328	0.846835	0.971388	1.05713	0.897346	0.0230954	0.0012	22.9841	20.5291	0.2288
sp|P16301|LCAT_MOUSE	P16301	Lcat	Phosphatidylcholine-sterol acyltransferase OS=Mus musculus OX=10090 GN=Lcat PE=1 SV=2	1.0084	0.479344	0.322904	0.33511	0.79582	1.72984	1.71475	1.69615	0.00256616	0.0012	24.4494	21.7238	0.771705
sp|B9EJ86|OSBL8_MOUSE	B9EJ86	Osbpl8	Oxysterol-binding protein-related protein 8 OS=Mus musculus OX=10090 GN=Osbpl8 PE=1 SV=1	0.751592	0.515467	0.505439	0.500495	0.793206	0.865346	1.00243	0.859233	0.00256616	0.0012	23.4905	20.6995	0.251442
sp|Q9JHU2|PALMD_MOUSE	Q9JHU2	Palmd	Palmdelphin OS=Mus musculus OX=10090 GN=Palmd PE=1 SV=1	1.34049	1.00435	0.985612	0.957169	1.3946	1.50889	1.57737	1.49974	0.00256616	0.0012	23.3305	20.7126	0.307383
sp|Q8C8U0-3|LIPB1_MOUSE	Q8C8U0-3	Ppfibp1	Isoform 3 of Liprin-beta-1 OS=Mus musculus OX=10090 GN=Ppfibp1	0.994998	0.797989	0.698477	0.632317	0.981793	1.07799	1.14976	1.0901	0.00248597	0.0012	22.8886	20.9284	0.230656
sp|P30412|PPIC_MOUSE	P30412	Ppic	Peptidyl-prolyl cis-trans isomerase C OS=Mus musculus OX=10090 GN=Ppic PE=1 SV=1	0.557083	0.456038	0.417382	0.501281	0.64441	0.796296	0.714197	0.609092	0.00248597	0.0012	23.0467	19.1613	0.169365
sp|P22599|A1AT2_MOUSE	P22599	Serpina1b	Alpha-1-antitrypsin 1-2 OS=Mus musculus OX=10090 GN=Serpina1b PE=1 SV=2	1.09046	0.855279	0.675554	0.767349	1.15329	1.62771	1.49037	1.4181	0.00240577	0.0012	23.8903	20.8466	0.43619
sp|Q9WVL2|STAT2_MOUSE	Q9WVL2	Stat2	Signal transducer and activator of transcription 2 OS=Mus musculus OX=10090 GN=Stat2 PE=1 SV=1	0.793304	0.164152	0.0719902	0.0982482	1.05123	1.39392	1.57273	1.40031	0.00342604	0.0012	24.0502	20.9206	0.79092
sp|O35350|CAN1_MOUSE	O35350	Capn1	Calpain-1 catalytic subunit OS=Mus musculus OX=10090 GN=Capn1 PE=1 SV=1	1.22014	0.863791	0.750828	0.945159	1.1928	1.40571	1.56148	1.49167	0.00312374	0.0013	24.5134	21.3738	0.385605
sp|Q8CFI0|NED4L_MOUSE	Q8CFI0	Nedd4l	E3 ubiquitin-protein ligase NEDD4-like OS=Mus musculus OX=10090 GN=Nedd4l PE=1 SV=2	0.859395	0.514976	0.420947	0.381976	0.592281	0.841168	0.775295	0.921279	0.0308343	0.0013	23.3977	22.0255	0.275699
sp|P55258|RAB8A_MOUSE	P55258	Rab8a	Ras-related protein Rab-8A OS=Mus musculus OX=10090 GN=Rab8a PE=1 SV=2	0.844062	0.619657	0.570854	0.555186	0.831064	1.11531	1.15348	1.1558	0.00302297	0.0013	24.5952	21.6868	0.335398
sp|Q9ER39|TOR1A_MOUSE	Q9ER39	Tor1a	Torsin-1A OS=Mus musculus OX=10090 GN=Tor1a PE=1 SV=1	1.15374	0.715798	0.721955	0.78372	1.22144	1.60742	1.59509	1.5577	0.00302297	0.0013	24.4187	21.1067	0.509567
sp|Q8VDL4|ADPGK_MOUSE	Q8VDL4	Adpgk	ADP-dependent glucokinase OS=Mus musculus OX=10090 GN=Adpgk PE=1 SV=2	0.696185	0.654229	0.571368	0.576831	0.610686	0.626987	0.702821	0.685597	0.0301724	0.0015	23.4378	0.241663	0.0654892
sp|Q07076|ANXA7_MOUSE	Q07076	Anxa7	Annexin A7 OS=Mus musculus OX=10090 GN=Anxa7 PE=1 SV=2	1.23993	0.659689	0.630986	0.743989	1.07259	1.32274	1.45023	1.36729	0.00312374	0.0015	23.4928	21.1348	0.417633
sp|P22892|AP1G1_MOUSE	P22892	Ap1g1	AP-1 complex subunit gamma-1 OS=Mus musculus OX=10090 GN=Ap1g1 PE=1 SV=3	1.08413	0.397802	0.394858	0.43032	1.03835	1.37421	1.6547	1.56532	0.00312374	0.0015	24.351	21.4838	0.653396
sp|P15535|B4GT1_MOUSE	P15535	B4galt1	Beta-1,4-galactosyltransferase 1 OS=Mus musculus OX=10090 GN=B4galt1 PE=1 SV=1	0.567627	0.290994	0.271824	0.296492	0.858998	1.07037	1.01937	0.939937	0.00248597	0.0015	24.1756	20.4152	0.439538
sp|Q8BYM8|SYCM_MOUSE	Q8BYM8	Cars2	Probable cysteine--tRNA ligase, mitochondrial OS=Mus musculus OX=10090 GN=Cars2 PE=1 SV=2	1.58514	2.00419	2.44356	2.12567	1.72987	1.52348	1.42294	1.47125	0.00292221	0.0015	23.3977	9.4883	0.473248
sp|O35648|CETN3_MOUSE	O35648	Cetn3	Centrin-3 OS=Mus musculus OX=10090 GN=Cetn3 PE=1 SV=1	0.98789	1.38991	1.33656	1.29605	0.996311	0.806837	0.679224	0.811655	0.00264635	0.0015	24.1146	8.94436	0.340789
sp|Q8WTY4|CPIN1_MOUSE	Q8WTY4	Ciapin1	Anamorsin OS=Mus musculus OX=10090 GN=Ciapin1 PE=1 SV=1	1.00218	0.432396	0.311839	0.422287	0.998738	1.58137	1.59221	1.64271	0.00248597	0.0015	24.5531	21.5043	0.728624
sp|Q9D4H8|CUL2_MOUSE	Q9D4H8	Cul2	Cullin-2 OS=Mus musculus OX=10090 GN=Cul2 PE=1 SV=2	1.07576	0.449958	0.445235	0.369394	0.955293	1.18715	1.28661	1.27905	0.00248597	0.0015	23.3232	21.1048	0.497767
sp|Q9QYI3|DNJC7_MOUSE	Q9QYI3	Dnajc7	DnaJ homolog subfamily C member 7 OS=Mus musculus OX=10090 GN=Dnajc7 PE=1 SV=2	0.99075	0.293369	0.251242	0.334927	1.04303	1.35752	1.46033	1.43818	0.00312374	0.0015	23.9185	21.0508	0.653262
sp|Q8C0D5|EFL1_MOUSE	Q8C0D5	Efl1	Elongation factor-like GTPase 1 OS=Mus musculus OX=10090 GN=Efl1 PE=1 SV=1	1.45387	1.05018	0.924724	1.14444	1.46231	1.87512	1.86875	1.8769	0.0230954	0.0015	24.58	21.2964	0.50165
sp|Q7TNG5-2|EMAL2_MOUSE	Q7TNG5-2	Eml2	Isoform 2 of Echinoderm microtubule-associated protein-like 2 OS=Mus musculus OX=10090 GN=Eml2	1.03931	0.434287	0.424333	0.349324	1.17494	1.72339	1.54732	1.57419	0.0133479	0.0015	23.947	20.9376	0.748765
sp|Q8K0G8|ESRP2_MOUSE	Q8K0G8	Esrp2	Epithelial splicing regulatory protein 2 OS=Mus musculus OX=10090 GN=Esrp2 PE=1 SV=1	1.14068	0.556218	0.462929	0.432031	0.919415	1.03965	1.27395	1.10415	0.0223737	0.0015	22.5449	20.9393	0.431862
sp|P58462|FOXP1_MOUSE	P58462	Foxp1	Forkhead box protein P1 OS=Mus musculus OX=10090 GN=Foxp1 PE=1 SV=1	0.146135	0.263744	0.361438	0.366413	0.194754	0.167787	0.137678	0.131463	0.00312374	0.0015	23.6669	10.303	0.114128
sp|Q8R409|HEXI1_MOUSE	Q8R409	Hexim1	Protein HEXIM1 OS=Mus musculus OX=10090 GN=Hexim1 PE=1 SV=1	1.2336	0.967786	0.717017	0.833638	1.14229	1.17646	1.4371	1.45382	0.00248597	0.0015	24.4714	22.4804	0.339136
sp|Q99LI8|HGS_MOUSE	Q99LI8	Hgs	Hepatocyte growth factor-regulated tyrosine kinase substrate OS=Mus musculus OX=10090 GN=Hgs PE=1 SV=2	1.37219	1.04247	0.996441	1.0981	1.28055	1.55322	1.5653	1.59822	0.00240577	0.0015	24.4049	21.5842	0.323644
sp|Q8BUK6|HOOK3_MOUSE	Q8BUK6	Hook3	Protein Hook homolog 3 OS=Mus musculus OX=10090 GN=Hook3 PE=1 SV=2	0.949123	0.433043	0.470396	0.700296	1.09486	1.41226	1.50448	1.26709	0.00248597	0.0015	24.2114	20.5157	0.525251
sp|Q6PER3|MARE3_MOUSE	Q6PER3	Mapre3	Microtubule-associated protein RP/EB family member 3 OS=Mus musculus OX=10090 GN=Mapre3 PE=1 SV=1	1.3785	0.778362	0.898689	0.66047	1.20165	1.53019	1.76559	1.57651	0.021652	0.0015	23.5812	21.3659	0.520938
sp|Q9D0D3|PAPD1_MOUSE	Q9D0D3	Mtpap	Poly(A) RNA polymerase, mitochondrial OS=Mus musculus OX=10090 GN=Mtpap PE=1 SV=1	0.547559	0.739543	0.88727	0.751244	0.636819	0.554156	0.497458	0.517767	0.00312374	0.0015	23.5608	9.56909	0.159588
sp|Q8BHG1|NRDC_MOUSE	Q8BHG1	Nrdc	Nardilysin OS=Mus musculus OX=10090 GN=Nrdc PE=1 SV=1	1.18888	0.833555	0.793653	0.90203	1.3098	1.60434	1.64304	1.59701	0.00292221	0.0015	24.6111	21.107	0.469496
sp|Q60590|A1AG1_MOUSE	Q60590	Orm1	Alpha-1-acid glycoprotein 1 OS=Mus musculus OX=10090 GN=Orm1 PE=1 SV=1	0.809841	0.295514	0.132898	0.213535	0.962944	1.81547	1.39328	1.30645	0.00240577	0.0015	23.7767	20.4952	0.737293
tr|Q91UZ1|Q91UZ1_MOUSE	Q91UZ1	Plcb4	1-phosphatidylinositol 4,5-bisphosphate phosphodiesterase OS=Mus musculus OX=10090 GN=Plcb4 PE=1 SV=1	0.801397	0.317309	0.270011	0.378943	0.590539	0.94584	0.895078	0.866446	0.00264635	0.0015	23.2269	21.1021	0.350561
tr|Q5XJF6|Q5XJF6_MOUSE	Q5XJF6	Rpl10a	Ribosomal protein OS=Mus musculus OX=10090 GN=Rpl10a PE=1 SV=1	1.01333	0.464687	0.486437	0.552442	0.95714	1.16028	1.28224	1.16622	0.00256616	0.0015	23.4833	20.8142	0.416308
sp|Q6NZC7|S23IP_MOUSE	Q6NZC7	Sec23ip	SEC23-interacting protein OS=Mus musculus OX=10090 GN=Sec23ip PE=1 SV=2	1.45561	0.760273	0.574228	0.557705	1.188	1.69387	1.49308	1.55923	0.0133479	0.0015	22.6616	20.7994	0.64984
sp|Q8VHE0|SEC63_MOUSE	Q8VHE0	Sec63	Translocation protein SEC63 homolog OS=Mus musculus OX=10090 GN=Sec63 PE=1 SV=4	0.847448	0.556821	0.434115	0.430225	0.726718	0.819051	0.900675	0.809189	0.0230954	0.0015	22.2722	20.7414	0.235464
sp|Q9WUH7|SEM4G_MOUSE	Q9WUH7	Sema4g	Semaphorin-4G OS=Mus musculus OX=10090 GN=Sema4g PE=1 SV=1	1.02866	0.186953	0.206498	0.182883	1.16019	1.40338	1.59513	1.4068	0.0230954	0.0015	23.4483	20.6832	0.76119
sp|Q8C1B7|SEP11_MOUSE	Q8C1B7	Septin11	Septin-11 OS=Mus musculus OX=10090 GN=Septin11 PE=1 SV=4	1.64552	1.23649	1.111	1.0243	1.14313	1.47141	1.48735	1.51986	0.00256616	0.0015	23.4001	22.9578	0.254201
sp|Q9EQU5|SET_MOUSE	Q9EQU5	Set	Protein SET OS=Mus musculus OX=10090 GN=Set PE=1 SV=1	1.10163	0.67791	0.5456	0.477625	0.929472	1.02116	1.12055	1.14965	0.00312374	0.0015	22.9258	21.3461	0.332458
sp|Q8BU11|TOX4_MOUSE	Q8BU11	Tox4	TOX high mobility group box family member 4 OS=Mus musculus OX=10090 GN=Tox4 PE=1 SV=3	0.628362	0.424649	0.351524	0.343559	0.633499	0.722872	0.753772	0.775343	0.00312374	0.0015	23.5392	21.1515	0.23217
sp|P20152|VIME_MOUSE	P20152	Vim	Vimentin OS=Mus musculus OX=10090 GN=Vim PE=1 SV=3	0.670352	0.315116	0.282373	0.38075	0.727524	0.948798	0.887678	0.863782	0.00248597	0.0015	23.601	20.5084	0.36626
sp|Q8CBE3|WDR37_MOUSE	Q8CBE3	Wdr37	WD repeat-containing protein 37 OS=Mus musculus OX=10090 GN=Wdr37 PE=1 SV=1	1.20759	0.604229	0.605581	0.612932	0.889764	1.2825	1.24712	1.27557	0.0301724	0.0015	23.3894	21.4289	0.399471
sp|Q810B6|ANFY1_MOUSE	Q810B6	Ankfy1	Rabankyrin-5 OS=Mus musculus OX=10090 GN=Ankfy1 PE=1 SV=2	2.10055	2.54904	2.48784	2.42479	2.00326	1.62116	1.59305	1.66102	0.00248597	0.0016	24.8629	8.66985	0.503815
sp|Q4LDD4|ARAP1_MOUSE	Q4LDD4	Arap1	Arf-GAP with Rho-GAP domain, ANK repeat and PH domain-containing protein 1 OS=Mus musculus OX=10090 GN=Arap1 PE=1 SV=2	1.21587	0.314956	0.114467	0.183053	1.33309	1.62635	1.67983	1.69371	0.00264635	0.0016	23.2781	20.7378	0.860308
sp|Q9CQY5|MAGT1_MOUSE	Q9CQY5	Magt1	Magnesium transporter protein 1 OS=Mus musculus OX=10090 GN=Magt1 PE=1 SV=1	0.781374	0.506848	0.523448	0.504606	0.708945	0.853491	0.856879	0.866229	0.0267241	0.0016	23.4639	21.1913	0.198663
sp|Q8BW75|AOFB_MOUSE	Q8BW75	Maob	Amine oxidase [flavin-containing] B OS=Mus musculus OX=10090 GN=Maob PE=1 SV=4	0.89207	1.1146	1.28539	1.18305	0.869992	0.73035	0.772959	0.77475	0.00240577	0.0016	23.3588	9.14197	0.286773
sp|Q91XL9|OSBL1_MOUSE	Q91XL9	Osbpl1a	Oxysterol-binding protein-related protein 1 OS=Mus musculus OX=10090 GN=Osbpl1a PE=1 SV=2	1.48876	0.461792	0.24395	0.319486	1.22023	1.59345	1.61119	1.53955	0.00312374	0.0016	22.4928	20.5894	0.759911
sp|Q9R0E2|PLOD1_MOUSE	Q9R0E2	Plod1	Procollagen-lysine,2-oxoglutarate 5-dioxygenase 1 OS=Mus musculus OX=10090 GN=Plod1 PE=1 SV=1	1.16917	0.393028	0.311841	0.198784	0.961828	1.14636	1.30065	1.23183	0.00240577	0.0016	22.6339	20.783	0.573242
sp|Q9CX56|PSMD8_MOUSE	Q9CX56	Psmd8	26S proteasome non-ATPase regulatory subunit 8 OS=Mus musculus OX=10090 GN=Psmd8 PE=1 SV=2	1.26238	0.636344	0.44229	0.604869	1.20141	1.45272	1.48424	1.5371	0.00248597	0.0016	23.345	20.9476	0.529455
sp|P14869|RLA0_MOUSE	P14869	Rplp0	60S acidic ribosomal protein P0 OS=Mus musculus OX=10090 GN=Rplp0 PE=1 SV=3	1.16	0.547381	0.538989	0.577711	1.19103	1.35548	1.46322	1.32498	0.00292221	0.0016	23.1076	20.488	0.52215
sp|Q8BIP0|SYDM_MOUSE	Q8BIP0	Dars2	Aspartate--tRNA ligase, mitochondrial OS=Mus musculus OX=10090 GN=Dars2 PE=1 SV=1	0.817	0.341466	0.225667	0.485374	0.864537	1.05684	1.36829	1.14326	0.00312374	0.0017	24.3681	21.0564	0.536319
sp|Q9EP72|EMC7_MOUSE	Q9EP72	Emc7	ER membrane protein complex subunit 7 OS=Mus musculus OX=10090 GN=Emc7 PE=1 SV=1	0.672771	0.447448	0.510335	0.510439	0.718207	0.839774	0.901557	0.80436	0.00248597	0.0017	24.2228	20.7464	0.230093
sp|Q8BMJ2|SYLC_MOUSE	Q8BMJ2	Lars1	Leucine--tRNA ligase, cytoplasmic OS=Mus musculus OX=10090 GN=Lars1 PE=1 SV=2	1.17104	0.78799	0.626097	0.757301	1.21591	1.67612	1.68438	1.74931	0.00264635	0.0017	24.7777	21.5947	0.551569
sp|Q9D7N6|RM30_MOUSE	Q9D7N6	Mrpl30	39S ribosomal protein L30, mitochondrial OS=Mus musculus OX=10090 GN=Mrpl30 PE=1 SV=1	1.07219	1.37679	1.36854	1.4405	1.10805	0.959168	0.987488	1.01867	0.0133479	0.0017	22.8772	9.36776	0.241161
sp|Q8CCS6|PABP2_MOUSE	Q8CCS6	Pabpn1	Polyadenylate-binding protein 2 OS=Mus musculus OX=10090 GN=Pabpn1 PE=1 SV=3	0.5863	1.59627	1.80724	1.49911	0.72776	0.388328	0.406186	0.438646	0.00264635	0.0017	23.3393	9.13156	0.74194
sp|Q99L47|F10A1_MOUSE	Q99L47	St13	Hsc70-interacting protein OS=Mus musculus OX=10090 GN=St13 PE=1 SV=1	1.63128	0.745443	0.691235	0.856583	1.42537	1.86271	1.97942	2.01702	0.00240577	0.0017	23.903	21.354	0.735186
sp|Q64435|UD16_MOUSE	Q64435	Ugt1a6	UDP-glucuronosyltransferase 1-6 OS=Mus musculus OX=10090 GN=Ugt1a6 PE=1 SV=1	0.796678	0.595671	0.469949	0.547485	0.67874	0.726969	0.826706	0.768915	0.0275862	0.0017	22.7315	21.3189	0.16944
sp|O70251|EF1B_MOUSE	O70251	Eef1b	Elongation factor 1-beta OS=Mus musculus OX=10090 GN=Eef1b PE=1 SV=5	1.6401	1.94406	1.99359	2.03369	1.70515	1.58403	1.60302	1.60607	0.00143948	0.0018	22.9333	9.51116	0.238039
sp|P46978|STT3A_MOUSE	P46978	Stt3a	Dolichyl-diphosphooligosaccharide--protein glycosyltransferase subunit STT3A OS=Mus musculus OX=10090 GN=Stt3a PE=1 SV=1	0.77111	0.343351	0.40796	0.392959	0.662128	0.847893	0.921381	0.860557	0.0230954	0.0018	23.4879	21.1265	0.264177
sp|Q8R395|COMD5_MOUSE	Q8R395	Commd5	COMM domain-containing protein 5 OS=Mus musculus OX=10090 GN=Commd5 PE=1 SV=1	1.30748	0.854014	0.942866	0.712041	1.11364	1.46814	1.79477	1.59629	0.021652	0.0019	24.0868	21.8847	0.514034
sp|Q8VCM8|NCLN_MOUSE	Q8VCM8	Ncln	Nicalin OS=Mus musculus OX=10090 GN=Ncln PE=1 SV=2	0.917485	0.507353	0.524591	0.567535	0.812198	0.947672	1.03493	0.947261	0.00264635	0.0019	23.0719	20.822	0.258812
sp|Q8VE62|PAIP1_MOUSE	Q8VE62	Paip1	Polyadenylate-binding protein-interacting protein 1 OS=Mus musculus OX=10090 GN=Paip1 PE=1 SV=1	1.14301	0.717742	0.784332	0.793035	1.2379	1.48362	1.56152	1.50214	0.00240577	0.0019	24.4542	21.0638	0.44865
sp|Q8BHF7|PGPS1_MOUSE	Q8BHF7	Pgs1	CDP-diacylglycerol--glycerol-3-phosphate 3-phosphatidyltransferase, mitochondrial OS=Mus musculus OX=10090 GN=Pgs1 PE=1 SV=1	0.820924	0.150561	0.220269	0.203381	0.788748	1.06135	1.08101	0.997009	0.0230954	0.0019	23.1959	20.6187	0.480476
sp|O35857|TIM44_MOUSE	O35857	Timm44	Mitochondrial import inner membrane translocase subunit TIM44 OS=Mus musculus OX=10090 GN=Timm44 PE=1 SV=2	1.10028	0.907222	0.883294	1.00002	1.11124	1.28854	1.31879	1.27702	0.00292221	0.0019	24.8047	21.1625	0.220612
tr|E9Q512|E9Q512_MOUSE	E9Q512	Trip11	Thyroid hormone receptor interactor 11 OS=Mus musculus OX=10090 GN=Trip11 PE=1 SV=1	1.18129	0.516052	0.35922	0.369533	1.23761	1.42498	1.54146	1.5846	0.00264635	0.0019	23.4588	20.9779	0.650823
sp|Q60631|GRB2_MOUSE	Q60631	Grb2	Growth factor receptor-bound protein 2 OS=Mus musculus OX=10090 GN=Grb2 PE=1 SV=1	1.08059	0.654946	0.636963	0.648765	1.01565	1.08648	1.24099	1.15238	0.00292221	0.002	23.0759	20.8632	0.307262
sp|Q9CXY9|GPI8_MOUSE	Q9CXY9	Pigk	GPI-anchor transamidase OS=Mus musculus OX=10090 GN=Pigk PE=1 SV=2	0.60795	0.258977	0.291053	0.304969	0.575409	0.726835	0.715847	0.652532	0.00312374	0.002	22.8468	20.3089	0.246235
sp|P10493|NID1_MOUSE	P10493	Nid1	Nidogen-1 OS=Mus musculus OX=10090 GN=Nid1 PE=1 SV=2	0.290828	0.39589	0.51416	0.473406	0.277232	0.237538	0.228215	0.242446	0.00312374	0.0021	23.2319	9.43013	0.137819
sp|Q8BIJ7|RUFY1_MOUSE	Q8BIJ7	Rufy1	RUN and FYVE domain-containing protein 1 OS=Mus musculus OX=10090 GN=Rufy1 PE=1 SV=1	1.2431	0.702184	0.559189	0.567643	1.21689	1.59003	1.44743	1.59532	0.021652	0.0021	23.4627	21.0387	0.606689
sp|O54734|OST48_MOUSE	O54734	Ddost	Dolichyl-diphosphooligosaccharide--protein glycosyltransferase 48 kDa subunit OS=Mus musculus OX=10090 GN=Ddost PE=1 SV=2	0.777836	0.68718	0.615306	0.618233	0.735627	0.9813	0.949444	0.922279	0.00256616	0.0022	24.0421	21.4738	0.177871
sp|O88738|BIRC6_MOUSE	O88738	Birc6	Baculoviral IAP repeat-containing protein 6 OS=Mus musculus OX=10090 GN=Birc6 PE=1 SV=2	1.40538	0.744986	0.468895	0.747779	1.13033	1.52207	1.50956	1.60463	0.0230954	0.0023	23.3917	21.3096	0.558317
sp|Q99MB2|MTFR1_MOUSE	Q99MB2	Mtfr1	Mitochondrial fission regulator 1 OS=Mus musculus OX=10090 GN=Mtfr1 PE=1 SV=1	0.920793	0.52717	0.473486	0.470274	1.11765	1.22729	1.45543	1.33444	0.00264635	0.0023	24.1587	21.0141	0.529259
sp|Q9D7B6|ACAD8_MOUSE	Q9D7B6	Acad8	Isobutyryl-CoA dehydrogenase, mitochondrial OS=Mus musculus OX=10090 GN=Acad8 PE=1 SV=2	1.53483	1.70823	1.6685	1.66723	1.51069	1.44899	1.45044	1.48617	0.00302297	0.0024	23.5373	8.49839	0.127114
sp|Q61081|CDC37_MOUSE	Q61081	Cdc37	Hsp90 co-chaperone Cdc37 OS=Mus musculus OX=10090 GN=Cdc37 PE=1 SV=1	0.8914	0.438593	0	0.292641	0.891461	1.30168	1.27183	1.39699	0.0230954	0.0024	24.1036	21.4381	0.6865
sp|Q9QZ23|NFU1_MOUSE	Q9QZ23	Nfu1	NFU1 iron-sulfur cluster scaffold homolog, mitochondrial OS=Mus musculus OX=10090 GN=Nfu1 PE=1 SV=2	1.21127	0.630371	0.419231	0.491748	1.46721	1.56939	1.73246	1.67998	0.00342604	0.0024	23.5812	20.7887	0.680236
sp|Q9QZH3|PPIE_MOUSE	Q9QZH3	Ppie	Peptidyl-prolyl cis-trans isomerase E OS=Mus musculus OX=10090 GN=Ppie PE=1 SV=2	1.10817	1.63097	2.2313	1.76607	1.25887	0.894451	0.94559	0.934921	0.0230954	0.0024	23.3785	9.39228	0.588321
sp|Q66GT5|PTPM1_MOUSE	Q66GT5	Ptpmt1	Phosphatidylglycerophosphatase and protein-tyrosine phosphatase 1 OS=Mus musculus OX=10090 GN=Ptpmt1 PE=1 SV=1	0.70144	0.492502	0.477624	0.593677	0.768641	0.994767	0.867067	0.853148	0.00248597	0.0024	23.8336	20.1253	0.256245
sp|Q61247|A2AP_MOUSE	Q61247	Serpinf2	Alpha-2-antiplasmin OS=Mus musculus OX=10090 GN=Serpinf2 PE=1 SV=1	1.32601	1.10573	0.892622	0.762145	1.04202	1.46702	1.35531	1.44033	0.0137405	0.0024	23.0117	22.0611	0.314237
sp|Q8K0Z7|TACO1_MOUSE	Q8K0Z7	Taco1	Translational activator of cytochrome c oxidase 1 OS=Mus musculus OX=10090 GN=Taco1 PE=1 SV=1	1.46607	1.40994	1.34355	1.41224	1.50695	1.67897	1.67757	1.6324	0.00248597	0.0024	24.7906	21.1401	0.16631
sp|Q5SVR0|TBC9B_MOUSE	Q5SVR0	Tbc1d9b	TBC1 domain family member 9B OS=Mus musculus OX=10090 GN=Tbc1d9b PE=1 SV=1	1.08861	0.828618	0.6102	0.779054	1.17301	1.58625	1.47506	1.52381	0.0230954	0.0024	24.3619	21.214	0.495429
sp|Q9CXE7|TMED5_MOUSE	Q9CXE7	Tmed5	Transmembrane emp24 domain-containing protein 5 OS=Mus musculus OX=10090 GN=Tmed5 PE=1 SV=1	0.748411	0.517874	0.490417	0.521981	0.742961	1.00853	1.0536	1.06467	0.00240577	0.0024	24.9893	21.7208	0.310465
sp|Q8C1E7|TACAN_MOUSE	Q8C1E7	Tmem120a	Ion channel TACAN OS=Mus musculus OX=10090 GN=Tmem120a PE=1 SV=1	0.65992	0.175871	0.225762	0.278521	0.771675	0.940524	0.94985	0.877247	0.00248597	0.0024	23.5437	20.4149	0.415406
sp|Q61187|TS101_MOUSE	Q61187	Tsg101	Tumor susceptibility gene 101 protein OS=Mus musculus OX=10090 GN=Tsg101 PE=1 SV=2	1.35179	1.16993	1.15025	1.2642	1.34929	1.48677	1.59507	1.47612	0.00342604	0.0024	24.6719	21.0877	0.19893
sp|P28651|CAH8_MOUSE	P28651	Ca8	Carbonic anhydrase-related protein OS=Mus musculus OX=10090 GN=Ca8 PE=1 SV=5	1.0617	0.664979	0.578605	0.753518	1.09154	1.48901	1.43344	1.52456	0.0230954	0.0026	24.7815	21.4083	0.506719
sp|Q9Z1Q5|CLIC1_MOUSE	Q9Z1Q5	Clic1	Chloride intracellular channel protein 1 OS=Mus musculus OX=10090 GN=Clic1 PE=1 SV=3	1.40641	1.17474	0.856001	1.0659	1.26381	1.63614	1.60667	1.74983	0.021652	0.0026	24.6427	22.2294	0.389219
sp|P16330|CN37_MOUSE	P16330	Cnp	2',3'-cyclic-nucleotide 3'-phosphodiesterase OS=Mus musculus OX=10090 GN=Cnp PE=1 SV=3	0.993314	0.456125	0.268967	0.293636	0.901001	1.18584	1.1271	0.911192	0.0245389	0.0026	21.842	19.874	0.453901
sp|Q9DC16|ERGI1_MOUSE	Q9DC16	Ergic1	Endoplasmic reticulum-Golgi intermediate compartment protein 1 OS=Mus musculus OX=10090 GN=Ergic1 PE=1 SV=1	0.515489	0.338294	0.402851	0.375526	0.606717	0.724852	0.729705	0.672683	0.021652	0.0026	24.4227	20.6479	0.188014
sp|Q3THK7|GUAA_MOUSE	Q3THK7	Gmps	GMP synthase [glutamine-hydrolyzing] OS=Mus musculus OX=10090 GN=Gmps PE=1 SV=2	2.11531	2.80814	2.85313	2.87833	1.90166	1.8038	1.62105	1.72302	0.00264635	0.0026	23.691	8.88989	0.684902
sp|Q8VI75|IPO4_MOUSE	Q8VI75	Ipo4	Importin-4 OS=Mus musculus OX=10090 GN=Ipo4 PE=1 SV=1	1.53223	0.543756	0.429395	0.461901	1.01041	1.36111	1.44091	1.46777	0.00152672	0.0026	22.7906	21.1135	0.580481
sp|Q9Z0R4|ITSN1_MOUSE	Q9Z0R4	Itsn1	Intersectin-1 OS=Mus musculus OX=10090 GN=Itsn1 PE=1 SV=2	1.42121	1.05998	1.15463	0.979714	1.24304	1.45697	1.60169	1.47122	0.021652	0.0026	23.488	21.6951	0.286415
sp|Q8BWZ3|NAA25_MOUSE	Q8BWZ3	Naa25	N-alpha-acetyltransferase 25, NatB auxiliary subunit OS=Mus musculus OX=10090 GN=Naa25 PE=1 SV=1	1.37995	0.69049	0.51167	0.567632	1.26471	1.36977	1.5229	1.49425	0.00312374	0.0026	22.8888	20.846	0.523761
sp|P42227|STAT3_MOUSE	P42227	Stat3	Signal transducer and activator of transcription 3 OS=Mus musculus OX=10090 GN=Stat3 PE=1 SV=2	1.27288	0.879995	0.803839	1.00573	1.14018	1.58511	1.4334	1.42275	0.00264635	0.0026	23.6498	20.8452	0.365147
tr|D3YZZ5|D3YZZ5_MOUSE	D3YZZ5	Tmed7	Transmembrane p24-trafficking protein 7 OS=Mus musculus OX=10090 GN=Tmed7 PE=1 SV=1	0.561943	0.250265	0.341606	0.382387	0.603614	0.783215	0.829673	0.72932	0.00248597	0.0026	24.3915	20.7536	0.262077
sp|Q8BH35|CO8B_MOUSE	Q8BH35	C8b	Complement component C8 beta chain OS=Mus musculus OX=10090 GN=C8b PE=1 SV=1	1.22867	0.548145	0.577957	0.549471	1.02689	2.05313	1.5392	1.43952	0.0301724	0.0027	23.484	20.5608	0.594403
sp|Q78PG9|CCD25_MOUSE	Q78PG9	Ccdc25	Coiled-coil domain-containing protein 25 OS=Mus musculus OX=10090 GN=Ccdc25 PE=1 SV=1	1.41975	0.982435	0.92249	1.01777	1.61164	1.72504	1.70263	1.659	0.00248597	0.0027	23.2801	20.2078	0.423181
sp|O35864|CSN5_MOUSE	O35864	Cops5	COP9 signalosome complex subunit 5 OS=Mus musculus OX=10090 GN=Cops5 PE=1 SV=3	1.37945	0.946029	0.738485	0.772872	1.36784	1.72112	1.56011	1.69927	0.0230954	0.0027	23.4145	21.0295	0.565382
sp|Q9Z0N1|IF2G_MOUSE	Q9Z0N1	Eif2s3x	Eukaryotic translation initiation factor 2 subunit 3, X-linked OS=Mus musculus OX=10090 GN=Eif2s3x PE=1 SV=2	0.579341	0.930991	1.04001	0.969317	0.583131	0.501648	0.514861	0.520883	0.00256616	0.0027	23.2123	9.20496	0.286624
sp|Q8R0V5|I23O2_MOUSE	Q8R0V5	Ido2	Indoleamine 2,3-dioxygenase 2 OS=Mus musculus OX=10090 GN=Ido2 PE=1 SV=3	1.03516	0.679319	0.547593	0.707958	1.16671	1.60289	1.51637	1.60133	0.021652	0.0027	24.7665	21.3042	0.573627
sp|Q8CGY8|OGT1_MOUSE	Q8CGY8	Ogt	UDP-N-acetylglucosamine--peptide N-acetylglucosaminyltransferase 110 kDa subunit OS=Mus musculus OX=10090 GN=Ogt PE=1 SV=2	0.988022	0.528141	0.470698	0.514705	0.924044	0.988893	1.15961	1.15938	0.00292221	0.0027	23.5866	21.2539	0.354484
sp|P08003|PDIA4_MOUSE	P08003	Pdia4	Protein disulfide-isomerase A4 OS=Mus musculus OX=10090 GN=Pdia4 PE=1 SV=3	1.59085	1.15643	1.19342	1.16886	1.71537	1.76835	1.90776	1.75227	0.021652	0.0027	23.2543	20.3832	0.381455
sp|Q11136|PEPD_MOUSE	Q11136	Pepd	Xaa-Pro dipeptidase OS=Mus musculus OX=10090 GN=Pepd PE=1 SV=3	1.25714	0.695449	0.58915	0.85619	1.173	1.79505	1.70866	1.81738	0.0230954	0.0027	24.7897	21.5208	0.656813
sp|Q80XI4|PI42B_MOUSE	Q80XI4	Pip4k2b	Phosphatidylinositol 5-phosphate 4-kinase type-2 beta OS=Mus musculus OX=10090 GN=Pip4k2b PE=1 SV=1	1.62775	2.46746	3.05148	2.52748	1.64077	1.4212	1.44547	1.57766	0.00256616	0.0027	23.0845	9.02491	0.782984
sp|Q8BJY1|PSMD5_MOUSE	Q8BJY1	Psmd5	26S proteasome non-ATPase regulatory subunit 5 OS=Mus musculus OX=10090 GN=Psmd5 PE=1 SV=4	1.36883	0.659993	0.472812	0.671251	1.33629	1.79832	1.69975	1.89394	0.0230954	0.0027	23.9402	21.2365	0.787807
sp|P35585|AP1M1_MOUSE	P35585	Ap1m1	AP-1 complex subunit mu-1 OS=Mus musculus OX=10090 GN=Ap1m1 PE=1 SV=3	1.11721	0.665839	0.750094	0.773305	1.13431	1.25947	1.36195	1.25507	0.00248597	0.0028	23.6102	20.63	0.325715
sp|G5E8P1-2|BRD1_MOUSE	G5E8P1-2	Brd1	Isoform 2 of Bromodomain-containing protein 1 OS=Mus musculus OX=10090 GN=Brd1	0.27518	0.501798	0.602854	0.316461	0.172543	0.000127909	0.00018049	0.222584	0.00248597	0.0028	23.0248	7.66061	0.308122
sp|Q60865|CAPR1_MOUSE	Q60865	Caprin1	Caprin-1 OS=Mus musculus OX=10090 GN=Caprin1 PE=1 SV=2	1.60105	0.975498	1.01627	1.079	1.70338	1.76894	2.11903	1.6964	0.00240577	0.0028	22.986	20.1473	0.551116
sp|Q8R313|EXOC6_MOUSE	Q8R313	Exoc6	Exocyst complex component 6 OS=Mus musculus OX=10090 GN=Exoc6 PE=1 SV=2	1.28007	0.528111	0.507346	0.4767	1.12929	1.33214	1.4289	1.42707	0.00248597	0.0028	23.0205	20.9029	0.514073
sp|Q8BTX9|HSDL1_MOUSE	Q8BTX9	Hsdl1	Inactive hydroxysteroid dehydrogenase-like protein 1 OS=Mus musculus OX=10090 GN=Hsdl1 PE=1 SV=1	0.986553	0.463559	0.467777	0.32145	0.766566	1.41715	1.11957	1.11299	0.0133479	0.0028	23.2481	21.0516	0.452563
sp|O08807|PRDX4_MOUSE	O08807	Prdx4	Peroxiredoxin-4 OS=Mus musculus OX=10090 GN=Prdx4 PE=1 SV=1	1.35557	1.12491	1.19209	1.18153	1.4788	1.54089	1.5727	1.46439	0.0223737	0.0028	23.5378	20.033	0.217883
sp|P35278|RAB5C_MOUSE	P35278	Rab5c	Ras-related protein Rab-5C OS=Mus musculus OX=10090 GN=Rab5c PE=1 SV=2	0.747381	0.442707	0.481027	0.543337	0.75567	0.901943	0.90833	0.875572	0.00248597	0.0028	23.8661	20.6818	0.230583
sp|Q8CIV2-2|MBRL_MOUSE	Q8CIV2-2	Tmem259	Isoform 2 of Membralin OS=Mus musculus OX=10090 GN=Tmem259	0.745456	0.218137	0.307278	0.219918	0.459153	0.648234	0.926291	0.753007	0.0223737	0.0028	23.6586	21.9439	0.316281
sp|Q9D2N9|VP33A_MOUSE	Q9D2N9	Vps33a	Vacuolar protein sorting-associated protein 33A OS=Mus musculus OX=10090 GN=Vps33a PE=1 SV=2	1.50816	0.759569	0.648334	0.456272	1.32525	1.48886	1.67881	1.48447	0.0230954	0.0028	22.3051	20.5724	0.57031
sp|P60334|CDO1_MOUSE	P60334	Cdo1	Cysteine dioxygenase type 1 OS=Mus musculus OX=10090 GN=Cdo1 PE=1 SV=1	1.30963	0.808727	0.505743	0.855465	0.888722	1.20043	1.69039	1.52764	0.00312374	0.0029	24.4364	22.5374	0.534335
sp|Q8BNX1|CLC4G_MOUSE	Q8BNX1	Clec4g	C-type lectin domain family 4 member G OS=Mus musculus OX=10090 GN=Clec4g PE=1 SV=1	0.502047	0.0719266	0.0457332	0.0757312	0.433937	0.485224	0.644351	0.571854	0.00312374	0.0029	23.0924	20.894	0.306728
sp|P68040|RACK1_MOUSE	P68040	Rack1	Receptor of activated protein C kinase 1 OS=Mus musculus OX=10090 GN=Rack1 PE=1 SV=3	1.26872	1.83462	1.96386	1.74874	1.24939	1.04249	1.1349	1.1064	0.021652	0.0029	23.6031	8.82888	0.486993
sp|Q9D8Z1|ASCC1_MOUSE	Q9D8Z1	Ascc1	Activating signal cointegrator 1 complex subunit 1 OS=Mus musculus OX=10090 GN=Ascc1 PE=1 SV=1	0.532858	0.411971	0.456047	0.387849	0.578769	0.751495	0.779518	0.697018	0.0230954	0.003	24.8167	21.146	0.196514
sp|Q8CGZ0|CHERP_MOUSE	Q8CGZ0	Cherp	Calcium homeostasis endoplasmic reticulum protein OS=Mus musculus OX=10090 GN=Cherp PE=1 SV=1	0.673865	0.474595	0.442223	0.537635	0.631874	0.709281	0.855699	0.747959	0.00312374	0.003	24.1167	21.2219	0.185909
sp|Q8C3X4|GUF1_MOUSE	Q8C3X4	Guf1	Translation factor Guf1, mitochondrial OS=Mus musculus OX=10090 GN=Guf1 PE=1 SV=1	1.10697	1.25888	1.3366	1.29882	1.14191	0.958421	0.850605	0.810201	0.00248597	0.003	25.3225	9.81074	0.26707
sp|Q9DBL9|ABHD5_MOUSE	Q9DBL9	Abhd5	1-acylglycerol-3-phosphate O-acyltransferase ABHD5 OS=Mus musculus OX=10090 GN=Abhd5 PE=1 SV=1	0.854197	0.215719	0.178081	0.0449329	0.728771	1.20982	0.951366	1.00212	0.0133479	0.0031	22.7337	20.6264	0.588009
sp|Q9ES28|ARHG7_MOUSE	Q9ES28	Arhgef7	Rho guanine nucleotide exchange factor 7 OS=Mus musculus OX=10090 GN=Arhgef7 PE=1 SV=2	1.18974	0.503081	0.55147	0.635627	1.09805	1.26571	1.42753	1.27946	0.00256616	0.0031	23.1438	20.6286	0.445746
sp|Q8VCF1-3|CANT1_MOUSE	Q8VCF1-3	Cant1	Isoform 3 of Soluble calcium-activated nucleotidase 1 OS=Mus musculus OX=10090 GN=Cant1	0.52791	0.168851	0.20984	0.113661	0.712729	0.920264	0.845341	0.823849	0.0133479	0.0031	23.7279	20.5779	0.41973
sp|Q8BYH8|CHD9_MOUSE	Q8BYH8	Chd9	Chromodomain-helicase-DNA-binding protein 9 OS=Mus musculus OX=10090 GN=Chd9 PE=1 SV=2	0.233258	0.336096	0.446866	0.392909	0.241103	0.173423	0.136583	0.0990161	0.00248597	0.0031	24.2933	9.63639	0.162491
sp|Q8C0L8|COG5_MOUSE	Q8C0L8	Cog5	Conserved oligomeric Golgi complex subunit 5 OS=Mus musculus OX=10090 GN=Cog5 PE=1 SV=3	1.34136	0.671846	0.293113	0.377854	1.316	1.57786	1.49181	1.47177	0.00256616	0.0031	22.4668	20.4276	0.651037
sp|Q8C7X2-2|EMC1_MOUSE	Q8C7X2-2	Emc1	Isoform 2 of ER membrane protein complex subunit 1 OS=Mus musculus OX=10090 GN=Emc1	0.76543	0.661556	0.685887	0.605597	0.695825	0.798723	0.875223	0.811723	0.021652	0.0031	23.7075	21.9938	0.13262
sp|P10649|GSTM1_MOUSE	P10649	Gstm1	Glutathione S-transferase Mu 1 OS=Mus musculus OX=10090 GN=Gstm1 PE=1 SV=2	1.85414	0.66197	0.448127	0.858476	1.52059	1.77958	2.27208	2.17828	0.00312374	0.0031	23.7983	21.3929	0.91393
sp|P05132|KAPCA_MOUSE	P05132	Prkaca	cAMP-dependent protein kinase catalytic subunit alpha OS=Mus musculus OX=10090 GN=Prkaca PE=1 SV=3	1.34424	0.881581	0.706007	0.934579	1.35845	1.57643	1.55447	1.60537	0.0230954	0.0031	23.5804	20.8087	0.436138
sp|Q8BMG7|RBGPR_MOUSE	Q8BMG7	Rab3gap2	Rab3 GTPase-activating protein non-catalytic subunit OS=Mus musculus OX=10090 GN=Rab3gap2 PE=1 SV=2	1.2211	0.508499	0.504178	0.479633	1.30901	1.45009	1.50725	1.45215	0.00264635	0.0031	22.9795	20.4637	0.563348
sp|P97298|PEDF_MOUSE	P97298	Serpinf1	Pigment epithelium-derived factor OS=Mus musculus OX=10090 GN=Serpinf1 PE=1 SV=2	0.486932	0.230581	0.281071	0.252387	0.541401	0.596452	0.659551	0.597243	0.0230954	0.0031	23.5405	20.5964	0.224872
sp|O88811|STAM2_MOUSE	O88811	Stam2	Signal transducing adapter molecule 2 OS=Mus musculus OX=10090 GN=Stam2 PE=1 SV=1	1.23075	0.416472	0.483019	0.44957	1.32464	1.42372	1.84213	1.63511	0.0230954	0.0031	23.7643	20.9815	0.681622
sp|Q8CI59-2|STEA3_MOUSE	Q8CI59-2	Steap3	Isoform 2 of Metalloreductase STEAP3 OS=Mus musculus OX=10090 GN=Steap3	0.581648	0.300988	0.341407	0.325484	0.521616	0.61191	0.653223	0.622142	0.0230954	0.0031	23.16	20.9058	0.163863
sp|Q8K4L3|SVIL_MOUSE	Q8K4L3	Svil	Supervillin OS=Mus musculus OX=10090 GN=Svil PE=1 SV=1	0.66991	0.613532	0.52597	0.53699	0.720644	0.798021	0.891483	0.841135	0.00342604	0.0031	24.4918	21.5309	0.186222
sp|Q91XU0|WRIP1_MOUSE	Q91XU0	Wrnip1	ATPase WRNIP1 OS=Mus musculus OX=10090 GN=Wrnip1 PE=1 SV=2	0.84176	0.548233	0.559686	0.591474	0.634251	0.779464	0.927101	0.954519	0.00152672	0.0031	24.8903	22.9341	0.205529
sp|Q641K1|CBPC1_MOUSE	Q641K1	Agtpbp1	Cytosolic carboxypeptidase 1 OS=Mus musculus OX=10090 GN=Agtpbp1 PE=1 SV=2	0.440273	0.272175	0.286585	0.237125	0.430143	0.472538	0.574949	0.559583	0.021652	0.0034	24.0789	21.5678	0.167631
sp|Q05421|CP2E1_MOUSE	Q05421	Cyp2e1	Cytochrome P450 2E1 OS=Mus musculus OX=10090 GN=Cyp2e1 PE=1 SV=1	0.76895	0.661674	0.740976	0.721037	1.03966	1.13931	1.12758	0.901353	0.0275862	0.0034	24.0969	19.1058	0.238069
sp|Q8VDQ8|SIR2_MOUSE	Q8VDQ8	Sirt2	NAD-dependent protein deacetylase sirtuin-2 OS=Mus musculus OX=10090 GN=Sirt2 PE=1 SV=2	0.976608	0.734803	0.668559	0.729357	0.928454	1.30826	1.16308	1.27194	0.0230954	0.0034	24.5355	21.6282	0.296961
sp|Q99LM2|CK5P3_MOUSE	Q99LM2	Cdk5rap3	CDK5 regulatory subunit-associated protein 3 OS=Mus musculus OX=10090 GN=Cdk5rap3 PE=1 SV=1	0.787622	0.569744	0.551944	0.592697	0.873221	0.900896	0.962037	0.931162	0.00312374	0.0036	23.7685	20.6376	0.221397
sp|Q9Z239|PLM_MOUSE	Q9Z239	Fxyd1	Phospholemman OS=Mus musculus OX=10090 GN=Fxyd1 PE=1 SV=1	0.984315	1.80008	1.72375	1.60422	0.825815	0.739974	0.526141	0.775627	0.00248597	0.0036	23.6638	8.49528	0.611383
sp|P07758|A1AT1_MOUSE	P07758	Serpina1a	Alpha-1-antitrypsin 1-1 OS=Mus musculus OX=10090 GN=Serpina1a PE=1 SV=4	1.16116	0.776595	0.758773	1.00467	1.29809	1.46306	1.43676	1.33467	0.00248597	0.0036	23.5405	19.8597	0.349445
sp|Q8VDB2|ALG12_MOUSE	Q8VDB2	Alg12	Dol-P-Man:Man(7)GlcNAc(2)-PP-Dol alpha-1,6-mannosyltransferase OS=Mus musculus OX=10090 GN=Alg12 PE=2 SV=2	0.654195	0.136403	0.269508	0.121516	0.61991	0.794842	0.877275	0.816316	0.021652	0.0037	23.3534	20.9208	0.306213
tr|A0A0A6YWJ9|A0A0A6YWJ9_MOUSE	A0A0A6YWJ9	Astn1	Astrotactin-1 (Fragment) OS=Mus musculus OX=10090 GN=Astn1 PE=1 SV=1	1.10389	0.351518	0.382634	0.183105	1.16501	1.56576	1.47498	1.12342	0.0137405	0.0037	22.2202	19.7544	0.62153
sp|Q61335|BAP31_MOUSE	Q61335	Bcap31	B-cell receptor-associated protein 31 OS=Mus musculus OX=10090 GN=Bcap31 PE=1 SV=4	0.877146	0.663634	0.577453	0.656802	0.958393	1.12758	1.3648	1.20609	0.00342604	0.0037	24.7848	21.3764	0.361199
sp|Q8CIF4|BTD_MOUSE	Q8CIF4	Btd	Biotinidase OS=Mus musculus OX=10090 GN=Btd PE=1 SV=2	1.66119	0.513173	0.339097	0.37234	1.50557	1.61172	1.99483	1.98729	0.00312374	0.0037	23.2709	21.0849	0.861584
sp|Q9WUR2|ECI2_MOUSE	Q9WUR2	Eci2	Enoyl-CoA delta isomerase 2 OS=Mus musculus OX=10090 GN=Eci2 PE=1 SV=2	1.24176	0.987058	0.871963	0.908469	1.24711	1.24396	1.34546	1.31482	0.0299274	0.0037	23.0182	20.8261	0.233515
tr|Q91XL1|Q91XL1_MOUSE	Q91XL1	Lrg1	Leucine-rich HEV glycoprotein OS=Mus musculus OX=10090 GN=Lrg1 PE=1 SV=1	1.01663	0.288163	0.256347	0.213699	1.10422	1.54526	1.29979	1.41966	0.0133479	0.0037	23.3034	20.6681	0.719997
sp|P03888|NU1M_MOUSE	P03888	Mtnd1	NADH-ubiquinone oxidoreductase chain 1 OS=Mus musculus OX=10090 GN=Mtnd1 PE=1 SV=3	0.949445	0.44021	0.241278	0.225877	0.781432	0.863613	0.994559	0.911424	0.0223737	0.0037	22.3855	20.7715	0.413245
sp|P59235|NUP43_MOUSE	P59235	Nup43	Nucleoporin Nup43 OS=Mus musculus OX=10090 GN=Nup43 PE=1 SV=2	0.0888219	0.142263	0.189229	0.18956	0.0848066	0.0763883	0	0.0501619	0.00264635	0.0037	23.2458	9.71858	0.0854531
tr|G3X972|G3X972_MOUSE	G3X972	Sec24c	Sec24-related gene family, member C (S. cerevisiae) OS=Mus musculus OX=10090 GN=Sec24c PE=1 SV=1	1.24744	0.971366	0.973581	0.947409	1.35498	1.57405	1.74831	1.65786	0.0230954	0.0037	24.8588	21.4197	0.450145
sp|Q9CQS8|SC61B_MOUSE	Q9CQS8	Sec61b	Protein transport protein Sec61 subunit beta OS=Mus musculus OX=10090 GN=Sec61b PE=1 SV=3	0.738734	0.192654	0.293073	0.245023	0.659858	0.857192	0.952902	0.94637	0.0230954	0.0037	23.7565	21.2177	0.386858
sp|Q8CBW3|ABI1_MOUSE	Q8CBW3	Abi1	Abl interactor 1 OS=Mus musculus OX=10090 GN=Abi1 PE=1 SV=3	1.09537	0.288481	0.329961	0.450273	1.02054	1.37183	1.3802	1.41313	0.00143948	0.0039	23.6586	20.9309	0.58878
sp|Q99NH0|ANR17_MOUSE	Q99NH0	Ankrd17	Ankyrin repeat domain-containing protein 17 OS=Mus musculus OX=10090 GN=Ankrd17 PE=1 SV=2	1.08357	0.823452	0.752586	0.678275	1.4	1.48187	1.54352	1.45211	0.00256616	0.0039	23.7309	20.5205	0.417779
sp|Q9EQP2|EHD4_MOUSE	Q9EQP2	Ehd4	EH domain-containing protein 4 OS=Mus musculus OX=10090 GN=Ehd4 PE=1 SV=1	1.4722	0.471883	0.482882	0.488624	1.12118	1.52445	1.51381	1.46851	0.0326481	0.0039	22.5764	20.6876	0.59523
sp|O70194|EIF3D_MOUSE	O70194	Eif3d	Eukaryotic translation initiation factor 3 subunit D OS=Mus musculus OX=10090 GN=Eif3d PE=1 SV=2	0.905445	0.809167	0.692237	0.670013	0.952832	1.127	1.21627	1.22118	0.00312374	0.0039	24.7681	21.8826	0.278919
sp|P27046|MA2A1_MOUSE	P27046	Man2a1	Alpha-mannosidase 2 OS=Mus musculus OX=10090 GN=Man2a1 PE=1 SV=2	0.72255	0.455227	0.531012	0.523851	0.774456	0.88887	0.850139	0.746848	0.0275862	0.0039	22.6623	19.4839	0.213206
sp|P19258|MPV17_MOUSE	P19258	Mpv17	Protein Mpv17 OS=Mus musculus OX=10090 GN=Mpv17 PE=1 SV=1	0.976563	0.746628	0.595812	0.59011	0.7734	0.834213	1.01109	0.848171	0.0223737	0.0039	21.8515	21.2877	0.197602
sp|Q99N93|RM16_MOUSE	Q99N93	Mrpl16	39S ribosomal protein L16, mitochondrial OS=Mus musculus OX=10090 GN=Mrpl16 PE=1 SV=1	1.13858	0.814198	0.836736	0.907435	1.20189	1.39749	1.28028	1.28602	0.0267241	0.0039	23.4399	20.1657	0.29939
sp|Q921S7|RM37_MOUSE	Q921S7	Mrpl37	39S ribosomal protein L37, mitochondrial OS=Mus musculus OX=10090 GN=Mrpl37 PE=1 SV=1	1.26084	0.947348	0.809339	0.827624	1.19882	1.34175	1.32387	1.19299	0.0259824	0.0039	21.7455	19.9277	0.282607
sp|Q9CPT4|MYDGF_MOUSE	Q9CPT4	Mydgf	Myeloid-derived growth factor OS=Mus musculus OX=10090 GN=Mydgf PE=1 SV=1	1.4467	0.78654	0.736707	0.726342	1.61881	1.84766	1.6767	1.6315	0.00143948	0.0039	22.5154	19.9062	0.562043
sp|Q91X97|NCALD_MOUSE	Q91X97	Ncald	Neurocalcin-delta OS=Mus musculus OX=10090 GN=Ncald PE=1 SV=4	0.844353	0.343973	0.379758	0.4536	0.789413	0.922971	0.971023	0.878428	0.00264635	0.0039	22.802	20.2685	0.308779
sp|Q8K3K8|OPTN_MOUSE	Q8K3K8	Optn	Optineurin OS=Mus musculus OX=10090 GN=Optn PE=1 SV=1	0.948014	0.386925	0.400618	0.494081	1.09087	1.47478	1.4069	1.51756	0.0133479	0.0039	24.4618	21.0837	0.664664
sp|P34022|RANG_MOUSE	P34022	Ranbp1	Ran-specific GTPase-activating protein OS=Mus musculus OX=10090 GN=Ranbp1 PE=1 SV=2	1.36197	0.501391	0.262535	0.390664	1.23987	1.58892	1.43066	1.50742	0.0230954	0.0039	22.6351	20.5363	0.698251
sp|P26638|SYSC_MOUSE	P26638	Sars1	Serine--tRNA ligase, cytoplasmic OS=Mus musculus OX=10090 GN=Sars1 PE=1 SV=3	1.21772	0.90924	0.859111	0.903605	1.05977	1.5731	1.54819	1.67636	0.021652	0.0039	25.1975	22.1872	0.388733
sp|P63163|RSMN_MOUSE	P63163	Snrpn	Small nuclear ribonucleoprotein-associated protein N OS=Mus musculus OX=10090 GN=Snrpn PE=1 SV=1	0.426915	0.640137	0.668072	0.595861	0.380761	0.342918	0.356841	0.39476	0.00248597	0.0039	23.168	8.44614	0.167085
sp|Q8CFD4|SNX8_MOUSE	Q8CFD4	Snx8	Sorting nexin-8 OS=Mus musculus OX=10090 GN=Snx8 PE=1 SV=1	0.773889	0.419392	0.470319	0.57835	0.821819	0.907191	1.05757	0.842412	0.00248597	0.0039	23.4944	20.1739	0.298682
sp|Q9Z1Z2|STRAP_MOUSE	Q9Z1Z2	Strap	Serine-threonine kinase receptor-associated protein OS=Mus musculus OX=10090 GN=Strap PE=1 SV=2	1.82107	2.02189	2.21011	2.12286	1.7143	1.58866	1.65694	1.77844	0.00272654	0.0039	22.558	8.6911	0.279978
tr|G3X956|G3X956_MOUSE	G3X956	Supt16	FACT complex subunit OS=Mus musculus OX=10090 GN=Supt16 PE=1 SV=1	0.116597	0.190043	0.231155	0.18574	0.140771	0.113136	0.114336	0.116103	0.00264635	0.0039	23.2642	9.31462	0.0573676
sp|P21958|TAP1_MOUSE	P21958	Tap1	Antigen peptide transporter 1 OS=Mus musculus OX=10090 GN=Tap1 PE=1 SV=3	0.379544	0.277506	0.366674	0.396487	0.61244	0.731663	0.684698	0.566808	0.00292221	0.0039	24.914	19.5029	0.212475
sp|Q9D8Z2|TRIA1_MOUSE	Q9D8Z2	Triap1	TP53-regulated inhibitor of apoptosis 1 OS=Mus musculus OX=10090 GN=Triap1 PE=1 SV=1	1.41791	2.11823	1.9161	1.63549	1.26796	0.849674	0.861023	1.09969	0.00302297	0.0039	24.3066	7.76109	0.576807
sp|P61079|UB2D3_MOUSE	P61079	Ube2d3	Ubiquitin-conjugating enzyme E2 D3 OS=Mus musculus OX=10090 GN=Ube2d3 PE=1 SV=1	1.2091	0.70394	0.793813	0.971206	1.1344	1.44181	1.47551	1.33142	0.00264635	0.0039	23.9585	20.6098	0.368682
sp|Q9CPX7|RT16_MOUSE	Q9CPX7	Mrps16	28S ribosomal protein S16, mitochondrial OS=Mus musculus OX=10090 GN=Mrps16 PE=1 SV=1	0.788791	1.20723	1.41267	1.28526	0.887132	0.854347	0.771425	0.836043	0.0275862	0.004	23.0219	9.34451	0.307722
sp|P62830|RL23_MOUSE	P62830	Rpl23	60S ribosomal protein L23 OS=Mus musculus OX=10090 GN=Rpl23 PE=1 SV=1	1.37886	1.93817	2.37097	2.04166	1.34655	1.26719	1.24362	1.24094	0.00264635	0.004	23.4988	9.24515	0.529506
sp|P47911|RL6_MOUSE	P47911	Rpl6	60S ribosomal protein L6 OS=Mus musculus OX=10090 GN=Rpl6 PE=1 SV=3	0.954036	0.771024	0.851951	0.848767	0.991939	1.15669	1.18339	1.10198	0.021652	0.004	24.9683	20.9552	0.204412
sp|O55242|SGMR1_MOUSE	O55242	Sigmar1	Sigma non-opioid intracellular receptor 1 OS=Mus musculus OX=10090 GN=Sigmar1 PE=1 SV=1	0.508238	0.292991	0.276667	0.344933	0.589516	0.612225	0.639829	0.604032	0.00292221	0.004	23.3447	20.1702	0.192255
sp|Q91W52-2|TMM19_MOUSE	Q91W52-2	Tmem19	Isoform 2 of Transmembrane protein 19 OS=Mus musculus OX=10090 GN=Tmem19	1.08133	1.8036	2.27135	1.88145	0.986569	0.835759	0.843378	0.761709	0.0230954	0.004	23.746	9.09002	0.723702
sp|Q00519|XDH_MOUSE	Q00519	Xdh	Xanthine dehydrogenase/oxidase OS=Mus musculus OX=10090 GN=Xdh PE=1 SV=5	1.39401	1.18836	1.11735	1.19731	1.54925	1.77432	1.62944	1.67306	0.021652	0.004	24.0518	20.4899	0.345935
sp|Q9DAR7|DCPS_MOUSE	Q9DAR7	Dcps	m7GpppX diphosphatase OS=Mus musculus OX=10090 GN=Dcps PE=1 SV=1	1.6245	0.664471	0.496979	0.471291	1.30013	1.76229	1.58254	1.83055	0.0299274	0.0041	22.9856	21.0348	0.777481
sp|P18826|KPB1_MOUSE	P18826	Phka1	Phosphorylase b kinase regulatory subunit alpha, skeletal muscle isoform OS=Mus musculus OX=10090 GN=Phka1 PE=1 SV=3	1.48864	0.682868	0.374397	0.423242	1.58429	1.64323	1.89131	1.98694	0.00264635	0.0041	23.5038	21.098	0.834528
sp|P21440|MDR3_MOUSE	P21440	Abcb4	Phosphatidylcholine translocator ABCB4 OS=Mus musculus OX=10090 GN=Abcb4 PE=1 SV=2	0.84041	1.26432	1.43167	1.31199	0.70375	0.693814	0.665133	0.705741	0.00312374	0.0042	23.4393	8.85458	0.387333
sp|Q8BGA8|ACSM5_MOUSE	Q8BGA8	Acsm5	Acyl-coenzyme A synthetase ACSM5, mitochondrial OS=Mus musculus OX=10090 GN=Acsm5 PE=1 SV=1	2.04457	2.82149	2.51636	2.8735	2.24409	1.81738	1.59594	1.71679	0.021652	0.0042	24.0812	9.70767	0.556517
sp|Q2HXL6|EDEM3_MOUSE	Q2HXL6	Edem3	ER degradation-enhancing alpha-mannosidase-like protein 3 OS=Mus musculus OX=10090 GN=Edem3 PE=1 SV=2	1.03106	0.745082	0.586072	0.370621	0.88166	0.972387	1.24318	1.00026	0.0223737	0.0042	22.0723	21.0925	0.34072
sp|A2AJL3|FGGY_MOUSE	A2AJL3	Fggy	FGGY carbohydrate kinase domain-containing protein OS=Mus musculus OX=10090 GN=Fggy PE=1 SV=1	1.10409	0.821462	0.680557	0.856991	1.36239	1.76118	1.56825	1.63054	0.021652	0.0042	24.4647	20.742	0.561137
sp|Q61166|MARE1_MOUSE	Q61166	Mapre1	Microtubule-associated protein RP/EB family member 1 OS=Mus musculus OX=10090 GN=Mapre1 PE=1 SV=3	1.08304	0.779154	0.849852	0.678339	1.01219	1.21576	1.43609	1.39307	0.021652	0.0042	24.5992	22.1617	0.405041
sp|Q9D125|RT25_MOUSE	Q9D125	Mrps25	28S ribosomal protein S25, mitochondrial OS=Mus musculus OX=10090 GN=Mrps25 PE=1 SV=1	0.745174	0.151661	0.0735121	0.111568	0.630258	0.79729	0.776799	0.737942	0.0245389	0.0042	22.2907	20.3415	0.399577
sp|Q8BGI5|PEX26_MOUSE	Q8BGI5	Pex26	Peroxisome assembly protein 26 OS=Mus musculus OX=10090 GN=Pex26 PE=1 SV=2	0.851201	0.763912	0.777228	0.734557	0.971219	1.03968	1.01682	1.00234	0.0133479	0.0042	24.2085	20.3997	0.14443
sp|Q9DCV4|RMD1_MOUSE	Q9DCV4	Rmdn1	Regulator of microtubule dynamics protein 1 OS=Mus musculus OX=10090 GN=Rmdn1 PE=1 SV=2	1.12516	1.00116	0.950959	0.847926	1.33426	1.49783	1.52437	1.41075	0.00256616	0.0042	24.0737	20.678	0.316815
sp|P36536|SAR1A_MOUSE	P36536	Sar1a	GTP-binding protein SAR1a OS=Mus musculus OX=10090 GN=Sar1a PE=1 SV=1	1.15614	0.470651	0.405228	0.505837	1.13063	1.32844	1.33267	1.37671	0.00240577	0.0042	23.1204	20.7004	0.474152
sp|P31649|S6A13_MOUSE	P31649	Slc6a13	Sodium- and chloride-dependent GABA transporter 2 OS=Mus musculus OX=10090 GN=Slc6a13 PE=1 SV=1	0.709877	0.444061	0.449869	0.461628	0.547425	0.62014	0.843186	0.741161	0.00264635	0.0042	24.1568	22.4178	0.205861
sp|Q8K0V4|CNOT3_MOUSE	Q8K0V4	Cnot3	CCR4-NOT transcription complex subunit 3 OS=Mus musculus OX=10090 GN=Cnot3 PE=1 SV=1	1.84041	1.29238	1.1164	1.19075	1.61225	1.62191	1.86495	1.86193	0.00312374	0.0043	23.2141	21.5402	0.385385
sp|Q7TNG8|LDHD_MOUSE	Q7TNG8	Ldhd	Probable D-lactate dehydrogenase, mitochondrial OS=Mus musculus OX=10090 GN=Ldhd PE=1 SV=1	1.63191	1.83996	1.8629	1.86353	1.71392	1.40204	1.21973	1.34569	0.00248597	0.0043	25.1497	9.49371	0.326015
sp|P58064|RT06_MOUSE	P58064	Mrps6	28S ribosomal protein S6, mitochondrial OS=Mus musculus OX=10090 GN=Mrps6 PE=1 SV=3	0.972902	2.0924	2.14076	1.83862	1.13463	0.881877	0.784468	0.886923	0.00342604	0.0043	23.4119	8.98938	0.699372
sp|Q6P8M1|TATD1_MOUSE	Q6P8M1	Tatdn1	Putative deoxyribonuclease TATDN1 OS=Mus musculus OX=10090 GN=Tatdn1 PE=1 SV=1	1.25361	2.39148	2.84472	2.54695	1.32149	1.31269	1.10819	1.27013	0.0275862	0.0043	23.111	9.26914	0.858767
sp|Q9Z2C4|MTMR1_MOUSE	Q9Z2C4	Mtmr1	Myotubularin-related protein 1 OS=Mus musculus OX=10090 GN=Mtmr1 PE=1 SV=1	0.969553	0.744988	0.805804	0.573015	0.780019	0.940434	1.03884	1.01387	0.0230954	0.0044	23.4549	22.6598	0.186763
sp|Q8VCH6|DHC24_MOUSE	Q8VCH6	Dhcr24	Delta(24)-sterol reductase OS=Mus musculus OX=10090 GN=Dhcr24 PE=1 SV=1	0.783162	0.485506	0.542986	0.579831	0.842827	0.890041	1.02322	0.798417	0.00240577	0.0045	22.8173	19.7325	0.239862
sp|Q9DCI9|RM32_MOUSE	Q9DCI9	Mrpl32	39S ribosomal protein L32, mitochondrial OS=Mus musculus OX=10090 GN=Mrpl32 PE=1 SV=1	1.45604	2.32002	2.9339	2.21238	1.7215	1.28907	1.30989	1.26345	0.0230954	0.0045	23.6686	9.28855	0.675346
sp|Q7JJ13|BRD2_MOUSE	Q7JJ13	Brd2	Bromodomain-containing protein 2 OS=Mus musculus OX=10090 GN=Brd2 PE=1 SV=1	0.113851	0.271161	0.369698	0.240494	0.115233	0.0403553	0.0803594	0.0754325	0.0230954	0.0046	23.4992	8.84561	0.145737
sp|O88952|LIN7C_MOUSE	O88952	Lin7c	Protein lin-7 homolog C OS=Mus musculus OX=10090 GN=Lin7c PE=1 SV=2	1.22379	1.77884	2.42622	1.99279	1.20153	0.804543	1.05865	1.07907	0.00240577	0.0046	23.0993	9.14621	0.690928
sp|Q6ZQI3|MLEC_MOUSE	Q6ZQI3	Mlec	Malectin OS=Mus musculus OX=10090 GN=Mlec PE=1 SV=2	1.0894	1.19774	1.40306	1.26136	1.05941	0.800781	0.866268	0.854137	0.0230954	0.0046	23.9596	9.0939	0.27947
sp|P03911|NU4M_MOUSE	P03911	Mtnd4	NADH-ubiquinone oxidoreductase chain 4 OS=Mus musculus OX=10090 GN=Mtnd4 PE=1 SV=1	0.652424	0.249444	0.240123	0.205785	0.544331	0.713663	1.15501	0.975465	0.00248597	0.0046	24.5722	22.0651	0.445566
sp|Q8BLF1|NCEH1_MOUSE	Q8BLF1	Nceh1	Neutral cholesterol ester hydrolase 1 OS=Mus musculus OX=10090 GN=Nceh1 PE=1 SV=1	0.599949	0.452453	0.422239	0.459416	0.59933	0.841885	0.877787	0.878673	0.00240577	0.0046	25.3257	21.8065	0.243305
sp|A2ADA5|PUSL1_MOUSE	A2ADA5	Pusl1	tRNA pseudouridine synthase-like 1 OS=Mus musculus OX=10090 GN=Pusl1 PE=1 SV=1	0.58837	0.39702	0.317045	0.384667	0.566085	0.849475	0.88199	0.948707	0.00248597	0.0046	25.2867	22.0431	0.30117
sp|Q9Z266|SNAPN_MOUSE	Q9Z266	Snapin	SNARE-associated protein Snapin OS=Mus musculus OX=10090 GN=Snapin PE=1 SV=1	1.04664	1.8576	2.19913	1.77544	1.20908	0.93636	0.92391	0.757537	0.00240577	0.0046	24.0171	9.35187	0.691009
sp|P50427|STS_MOUSE	P50427	Sts	Steryl-sulfatase OS=Mus musculus OX=10090 GN=Sts PE=1 SV=1	0.898026	0.518949	0.480226	0.424978	0.702438	0.744917	0.917455	0.800984	0.0223737	0.0046	22.4403	21.2019	0.237281
sp|Q9ES56|TPPC4_MOUSE	Q9ES56	Trappc4	Trafficking protein particle complex subunit 4 OS=Mus musculus OX=10090 GN=Trappc4 PE=1 SV=1	1.17766	0.439378	0.677688	0.371332	1.42918	1.9803	1.67237	1.53765	0.0133479	0.0046	23.4225	20.2173	0.708155
sp|Q3U186|SYRM_MOUSE	Q3U186	Rars2	Probable arginine--tRNA ligase, mitochondrial OS=Mus musculus OX=10090 GN=Rars2 PE=1 SV=1	1.2175	0.858396	0.737457	0.819587	1.30466	1.49136	1.28821	1.23852	0.00280674	0.0049	21.942	19.3025	0.372739
sp|Q8K268|ABCF3_MOUSE	Q8K268	Abcf3	ATP-binding cassette sub-family F member 3 OS=Mus musculus OX=10090 GN=Abcf3 PE=1 SV=1	1.79751	0.923456	0.756006	0.663796	1.70042	1.76172	1.96996	1.84888	0.00240577	0.005	22.4515	20.5354	0.636876
sp|Q60823|AKT2_MOUSE	Q60823	Akt2	RAC-beta serine/threonine-protein kinase OS=Mus musculus OX=10090 GN=Akt2 PE=1 SV=1	1.02969	0.409124	0.329656	0.469786	1.17911	1.49288	1.34622	1.4791	0.021652	0.005	23.7137	20.6919	0.669465
sp|Q8JZV9|BDH2_MOUSE	Q8JZV9	Bdh2	3-hydroxybutyrate dehydrogenase type 2 OS=Mus musculus OX=10090 GN=Bdh2 PE=1 SV=1	0.862168	0.373905	0.37137	0.464323	1.09688	1.23839	1.29859	1.32458	0.00256616	0.005	24.2618	20.8176	0.534774
sp|Q8K2Q7|BROX_MOUSE	Q8K2Q7	Brox	BRO1 domain-containing protein BROX OS=Mus musculus OX=10090 GN=Brox PE=1 SV=1	0.818413	0.289761	0.366766	0.569961	0.936247	1.52639	1.65465	1.51068	0.00248597	0.005	25.3873	21.3065	0.686187
sp|Q8VDP4|CCAR2_MOUSE	Q8VDP4	Ccar2	Cell cycle and apoptosis regulator protein 2 OS=Mus musculus OX=10090 GN=Ccar2 PE=1 SV=2	1.07607	0.393187	0.432072	0.498927	0.976589	1.23419	1.26591	1.31741	0.00143948	0.005	23.5896	21.0663	0.495179
sp|P63154|CRNL1_MOUSE	P63154	Crnkl1	Crooked neck-like protein 1 OS=Mus musculus OX=10090 GN=Crnkl1 PE=1 SV=1	0.414656	0.307189	0.319315	0.343516	0.375584	0.49894	0.464456	0.484184	0.0301724	0.005	24.6111	21.5267	0.0914806
sp|Q99KU1-2|DHDDS_MOUSE	Q99KU1-2	Dhdds	Isoform 2 of Dehydrodolichyl diphosphate synthase complex subunit Dhdds OS=Mus musculus OX=10090 GN=Dhdds	0.614753	0.484551	0.298535	0.221909	0.753111	0.946301	0.958648	0.855808	0.00256616	0.005	23.3019	20.7332	0.355534
sp|Q61411|RASH_MOUSE	Q61411	Hras	GTPase HRas OS=Mus musculus OX=10090 GN=Hras PE=1 SV=2	1.03437	1.6752	1.78398	1.66408	0.913578	0.865763	0.847342	0.870524	0.00292221	0.005	23.462	8.82356	0.487745
sp|Q8K1C9|LRC41_MOUSE	Q8K1C9	Lrrc41	Leucine-rich repeat-containing protein 41 OS=Mus musculus OX=10090 GN=Lrrc41 PE=1 SV=3	1.01293	1.7078	1.85985	2.12461	0.953352	0.870295	0.776192	0.737101	0.00312374	0.005	23.2417	9.58275	0.629826
sp|P49138|MAPK2_MOUSE	P49138	Mapkapk2	MAP kinase-activated protein kinase 2 OS=Mus musculus OX=10090 GN=Mapkapk2 PE=1 SV=2	1.25892	0.55166	0.648399	0.774528	1.1346	1.54592	1.38734	1.29252	0.00312374	0.005	22.8069	20.052	0.473015
sp|Q6ZQ89|MARH6_MOUSE	Q6ZQ89	Marchf6	E3 ubiquitin-protein ligase MARCHF6 OS=Mus musculus OX=10090 GN=Marchf6 PE=2 SV=2	0.645733	0.231418	0.230119	0.135174	0.602623	0.660864	0.855285	0.939218	0.00302297	0.005	24.0334	21.7034	0.379941
sp|P09542|MYL3_MOUSE	P09542	Myl3	Myosin light chain 3 OS=Mus musculus OX=10090 GN=Myl3 PE=1 SV=4	0.381274	0.860867	1.01716	1.21168	0.162156	0.0803337	0.0512164	0.0451818	0.00312374	0.005	23.3748	9.24252	0.562742
sp|P57716|NICA_MOUSE	P57716	Ncstn	Nicastrin OS=Mus musculus OX=10090 GN=Ncstn PE=1 SV=3	0.782452	0.449768	0.419436	0.414872	0.735654	0.764273	0.843705	0.794029	0.00240577	0.005	22.5076	20.5348	0.237333
tr|Q8CIH9|Q8CIH9_MOUSE	Q8CIH9	Ppat	Amidophosphoribosyltransferase OS=Mus musculus OX=10090 GN=Ppat PE=1 SV=1	1.59724	0.366065	0.384406	0.405985	1.17768	1.66997	1.63134	1.72747	0.0133479	0.005	22.9734	20.9664	0.756082
sp|O35711-4|LIPB2_MOUSE	O35711-4	Ppfibp2	Isoform 4 of Liprin-beta-2 OS=Mus musculus OX=10090 GN=Ppfibp2	1.05226	0.417913	0.409188	0.32889	1.20921	1.32169	1.46891	1.52118	0.00312374	0.005	23.6868	20.9957	0.617858
sp|P70195|PSB7_MOUSE	P70195	Psmb7	Proteasome subunit beta type-7 OS=Mus musculus OX=10090 GN=Psmb7 PE=1 SV=1	1.25713	0.94059	0.755019	1.1797	1.38886	1.73004	1.83851	1.73094	0.00312374	0.005	25.1497	21.1126	0.508905
sp|Q9Z306|S22A4_MOUSE	Q9Z306	Slc22a4	Solute carrier family 22 member 4 OS=Mus musculus OX=10090 GN=Slc22a4 PE=1 SV=1	0.741411	0.298374	0.39155	0.360486	0.476182	0.683251	0.931701	0.786996	0.0223737	0.005	24.3361	22.3538	0.279059
sp|Q8BTY2|S4A7_MOUSE	Q8BTY2	Slc4a7	Sodium bicarbonate cotransporter 3 OS=Mus musculus OX=10090 GN=Slc4a7 PE=1 SV=2	0.713211	0.545676	0.298405	0.403508	0.724174	0.744095	0.876365	0.90286	0.00264635	0.005	24.1951	21.8542	0.288974
sp|P47758|SRPRB_MOUSE	P47758	Srprb	Signal recognition particle receptor subunit beta OS=Mus musculus OX=10090 GN=Srprb PE=1 SV=1	0.686943	0.559002	0.590511	0.603417	0.709496	0.90249	0.954368	0.871473	0.00248597	0.005	25.3445	21.3291	0.191429
sp|Q9DBS1|TMM43_MOUSE	Q9DBS1	Tmem43	Transmembrane protein 43 OS=Mus musculus OX=10090 GN=Tmem43 PE=1 SV=1	0.379676	0.159807	0.184646	0.193035	0.366563	0.398659	0.463445	0.433752	0.00256616	0.005	23.3587	20.8084	0.146534
sp|Q8BWQ1|UD2A3_MOUSE	Q8BWQ1	Ugt2a3	UDP-glucuronosyltransferase 2A3 OS=Mus musculus OX=10090 GN=Ugt2a3 PE=1 SV=1	0.7162	0.300202	0.340084	0.411839	0.763179	0.81916	0.892708	0.768191	0.00248597	0.005	22.8439	19.9429	0.291375
sp|Q99KI0|ACON_MOUSE	Q99KI0	Aco2	Aconitate hydratase, mitochondrial OS=Mus musculus OX=10090 GN=Aco2 PE=1 SV=1	1.48721	1.85041	2.10414	1.95945	1.57005	1.61788	1.27289	1.42603	0.0290206	0.0051	23.4971	9.71093	0.382212
sp|Q8VHH5|AGAP3_MOUSE	Q8VHH5	Agap3	Arf-GAP with GTPase, ANK repeat and PH domain-containing protein 3 OS=Mus musculus OX=10090 GN=Agap3 PE=1 SV=1	0.996354	0.434954	0	0	1.04993	1.33402	1.2222	1.0628	0.0122694	0.0051	22.1269	20.1347	0.662963
sp|Q9D5V5|CUL5_MOUSE	Q9D5V5	Cul5	Cullin-5 OS=Mus musculus OX=10090 GN=Cul5 PE=1 SV=3	0.999855	0.424001	0.354224	0.505102	0.909598	1.18045	1.11036	1.19636	0.0230954	0.0051	23.3344	20.8972	0.442297
tr|F6S4K9|F6S4K9_MOUSE	F6S4K9	Epb41	Protein 4.1 (Fragment) OS=Mus musculus OX=10090 GN=Epb41 PE=1 SV=1	1.45915	0.819438	0.897586	0.905663	1.3868	1.53698	1.63975	1.37144	0.0252606	0.0051	22.032	19.6778	0.413946
sp|Q6RKD8|FLRT1_MOUSE	Q6RKD8	Flrt1	Leucine-rich repeat transmembrane protein FLRT1 OS=Mus musculus OX=10090 GN=Flrt1 PE=1 SV=2	0.441361	1.91614	2.14555	1.60673	0.759452	0.520901	0	0.727388	0.0308343	0.0051	22.7203	8.83189	0.968508
sp|Q8JZK9|HMCS1_MOUSE	Q8JZK9	Hmgcs1	Hydroxymethylglutaryl-CoA synthase, cytoplasmic OS=Mus musculus OX=10090 GN=Hmgcs1 PE=1 SV=1	1.38025	0.865746	0.660192	0.967067	1.5164	2.18013	1.71867	1.89386	0.021652	0.0051	23.8858	20.4999	0.761115
sp|Q9Z0M5|LICH_MOUSE	Q9Z0M5	Lipa	Lysosomal acid lipase/cholesteryl ester hydrolase OS=Mus musculus OX=10090 GN=Lipa PE=1 SV=2	1.25308	0.306636	0.222318	0.363834	1.18792	1.35364	1.71977	1.88506	0.00240577	0.0051	24.3086	21.6372	0.812666
sp|Q9D023|MPC2_MOUSE	Q9D023	Mpc2	Mitochondrial pyruvate carrier 2 OS=Mus musculus OX=10090 GN=Mpc2 PE=1 SV=1	0.902328	0.385054	0.312942	0.289028	0.851968	0.999102	0.956719	0.813343	0.0145256	0.0051	21.7656	19.7499	0.349959
sp|Q80TM9|NISCH_MOUSE	Q80TM9	Nisch	Nischarin OS=Mus musculus OX=10090 GN=Nisch PE=1 SV=2	1.38474	0.939889	0.520119	0.654453	1.33172	1.85023	1.58169	1.734	0.0230954	0.0051	23.2714	21.0333	0.673144
sp|P19324|SERPH_MOUSE	P19324	Serpinh1	Serpin H1 OS=Mus musculus OX=10090 GN=Serpinh1 PE=1 SV=3	0.384212	0.372884	0.462667	0.472879	0.671922	0.720399	0.669824	0.550216	0.00342604	0.0051	25.0402	18.5391	0.176941
sp|Q9WTX5|SKP1_MOUSE	Q9WTX5	Skp1	S-phase kinase-associated protein 1 OS=Mus musculus OX=10090 GN=Skp1 PE=1 SV=3	0.779101	0.464108	0.459691	0.523855	0.792029	0.935546	0.937883	1.00241	0.00256616	0.0051	24.2013	21.1993	0.282114
sp|Q80YD1|SUV3_MOUSE	Q80YD1	Supv3l1	ATP-dependent RNA helicase SUPV3L1, mitochondrial OS=Mus musculus OX=10090 GN=Supv3l1 PE=1 SV=1	0.93785	0.833839	0.810173	0.735726	1.052	1.09972	1.17437	1.13374	0.00264635	0.0051	24.0011	21.0736	0.206594
sp|Q9CXF4|TBC15_MOUSE	Q9CXF4	Tbc1d15	TBC1 domain family member 15 OS=Mus musculus OX=10090 GN=Tbc1d15 PE=1 SV=1	1.32979	0.264725	0.241117	0.279998	0.968472	1.38324	1.32954	1.38526	0.0245389	0.0051	22.7548	20.8115	0.645366
sp|Q63932|MP2K2_MOUSE	Q63932	Map2k2	Dual specificity mitogen-activated protein kinase kinase 2 OS=Mus musculus OX=10090 GN=Map2k2 PE=1 SV=2	1.46706	2.26501	2.36389	2.15606	1.58225	1.38662	1.43109	1.45816	0.00264635	0.0052	23.0665	9.07554	0.514691
sp|Q9EPK7|XPO7_MOUSE	Q9EPK7	Xpo7	Exportin-7 OS=Mus musculus OX=10090 GN=Xpo7 PE=1 SV=3	1.11233	0.693542	0.700486	0.798513	1.12355	1.42018	1.40604	1.52732	0.0133479	0.0052	24.8385	21.5069	0.441622
sp|Q9D358-2|PPAC_MOUSE	Q9D358-2	Acp1	Isoform 2 of Low molecular weight phosphotyrosine protein phosphatase OS=Mus musculus OX=10090 GN=Acp1	1.92943	2.50535	2.48256	2.46481	1.53154	1.5205	1.21528	1.60676	0.00240577	0.0053	23.5191	8.34748	0.651884
sp|P28653|PGS1_MOUSE	P28653	Bgn	Biglycan OS=Mus musculus OX=10090 GN=Bgn PE=1 SV=1	0.179431	0.385684	0.423475	0.387362	0.239694	0.224497	0.166508	0.119866	0.00248597	0.0053	24.0466	9.66626	0.140393
sp|Q9WVJ3|CBPQ_MOUSE	Q9WVJ3	Cpq	Carboxypeptidase Q OS=Mus musculus OX=10090 GN=Cpq PE=1 SV=1	1.44163	1.07374	1.02907	1.06531	1.21446	1.3331	1.75135	1.68132	0.00312374	0.0053	24.8287	22.7892	0.340663
sp|O35453|HEPS_MOUSE	O35453	Hpn	Serine protease hepsin OS=Mus musculus OX=10090 GN=Hpn PE=1 SV=3	0.659744	0.075333	0.147758	0.13037	0.716493	0.819339	0.842904	0.797498	0.021652	0.0053	22.9234	20.3066	0.430937
sp|Q9D0I9|SYRC_MOUSE	Q9D0I9	Rars1	Arginine--tRNA ligase, cytoplasmic OS=Mus musculus OX=10090 GN=Rars1 PE=1 SV=2	1.09576	0.787487	0.615092	0.798623	1.05173	1.34784	1.34884	1.53213	0.00240577	0.0053	25.0968	22.0939	0.435014
sp|Q3UE37|UBE2Z_MOUSE	Q3UE37	Ube2z	Ubiquitin-conjugating enzyme E2 Z OS=Mus musculus OX=10090 GN=Ube2z PE=1 SV=2	1.56991	0.441957	0.268477	0.372547	1.14402	1.42178	1.52724	1.79047	0.00272654	0.0053	23.2969	21.3304	0.723056
sp|Q9CY64|BIEA_MOUSE	Q9CY64	Blvra	Biliverdin reductase A OS=Mus musculus OX=10090 GN=Blvra PE=1 SV=1	1.38449	0.954471	0.793027	0.957479	1.41869	1.72399	1.53467	1.67894	0.021652	0.0055	23.5023	20.7572	0.505466
sp|Q9QXS6|DREB_MOUSE	Q9QXS6	Dbn1	Drebrin OS=Mus musculus OX=10090 GN=Dbn1 PE=1 SV=4	0.490365	0.285888	0.357101	0.459186	0.627599	0.81924	0.8236	0.735218	0.00248597	0.0055	25.18	20.5314	0.250765
sp|Q9D902|T2EB_MOUSE	Q9D902	Gtf2e2	General transcription factor IIE subunit 2 OS=Mus musculus OX=10090 GN=Gtf2e2 PE=1 SV=2	0.353264	0.586469	0.656087	0.516704	0.321594	0.259787	0.296569	0.285137	0.021652	0.0055	23.8362	8.55877	0.186385
sp|Q9D8Y1|T126A_MOUSE	Q9D8Y1	Tmem126a	Transmembrane protein 126A OS=Mus musculus OX=10090 GN=Tmem126a PE=1 SV=1	1.07371	2.08352	3.06399	2.16737	0.990177	0.826924	0.851317	0.853329	0.00240577	0.0055	23.5351	9.10289	0.92342
sp|P00329|ADH1_MOUSE	P00329	Adh1	Alcohol dehydrogenase 1 OS=Mus musculus OX=10090 GN=Adh1 PE=1 SV=2	1.1794	0.896529	0.607503	0.916128	1.14933	1.68867	1.8046	1.83951	0.00240577	0.0056	25.3831	21.983	0.581172
sp|O55057|PDE6D_MOUSE	O55057	Pde6d	Retinal rod rhodopsin-sensitive cGMP 3',5'-cyclic phosphodiesterase subunit delta OS=Mus musculus OX=10090 GN=Pde6d PE=1 SV=1	0.525391	0.293053	0.370472	0.344438	0.480489	0.606249	0.58434	0.559602	0.0301724	0.0056	23.4094	20.7787	0.13831
sp|Q9D6K8|FUND2_MOUSE	Q9D6K8	Fundc2	FUN14 domain-containing protein 2 OS=Mus musculus OX=10090 GN=Fundc2 PE=1 SV=1	0.80685	0.580369	0.461603	0.6794	0.653583	1.1107	1.0504	0.908889	0.0238172	0.0057	23.6445	20.9251	0.29796
sp|Q9CZ42|NNRD_MOUSE	Q9CZ42	Naxd	ATP-dependent (S)-NAD(P)H-hydrate dehydratase OS=Mus musculus OX=10090 GN=Naxd PE=1 SV=1	1.52198	1.55188	1.77744	1.76135	1.50868	1.24062	1.20383	1.32928	0.00312374	0.0057	23.3472	9.46548	0.285081
sp|Q61183|PAPOA_MOUSE	Q61183	Papola	Poly(A) polymerase alpha OS=Mus musculus OX=10090 GN=Papola PE=1 SV=4	1.45579	0.551108	0.701749	0.749645	1.39779	1.72857	1.64708	1.62109	0.00312374	0.0057	23.0451	20.3927	0.559154
sp|Q3TWW8|SRSF6_MOUSE	Q3TWW8	Srsf6	Serine/arginine-rich splicing factor 6 OS=Mus musculus OX=10090 GN=Srsf6 PE=1 SV=1	0.771684	1.04898	1.22816	0.93956	0.743488	0.592336	0.530869	0.551978	0.00312374	0.0057	24.3144	8.66257	0.296599
sp|P31786|ACBP_MOUSE	P31786	Dbi	Acyl-CoA-binding protein OS=Mus musculus OX=10090 GN=Dbi PE=1 SV=2	1.78312	3.88381	3.52635	3.42063	2.97652	1.89229	1.54214	2.14742	0.0252606	0.0058	23.3991	9.9051	1.01931
sp|Q924T7|RNF31_MOUSE	Q924T7	Rnf31	E3 ubiquitin-protein ligase RNF31 OS=Mus musculus OX=10090 GN=Rnf31 PE=1 SV=2	1.16379	1.14597	1.00423	1.04683	1.25761	1.42168	1.4773	1.26734	0.00312374	0.0058	22.908	20.0254	0.220245
sp|Q9CR67|TMM33_MOUSE	Q9CR67	Tmem33	Transmembrane protein 33 OS=Mus musculus OX=10090 GN=Tmem33 PE=1 SV=1	0.723358	0.32734	0.388362	0.374704	0.635115	0.70518	0.941032	0.868076	0.0223737	0.0058	24.1433	21.7414	0.286303
sp|O88623-3|UBP2_MOUSE	O88623-3	Usp2	Isoform 3 of Ubiquitin carboxyl-terminal hydrolase 2 OS=Mus musculus OX=10090 GN=Usp2	1.08805	2.72981	3.85666	3.29844	1.25304	1.0177	1.07771	0.877827	0.021652	0.0058	23.5222	9.46629	1.4953
sp|O35215|DOPD_MOUSE	O35215	Ddt	D-dopachrome decarboxylase OS=Mus musculus OX=10090 GN=Ddt PE=1 SV=3	1.2854	0.422082	0.316796	0.40294	1.46789	1.88321	1.59711	1.81246	0.0230954	0.0059	23.3513	20.5797	0.841033
sp|P60670|NPL4_MOUSE	P60670	Nploc4	Nuclear protein localization protein 4 homolog OS=Mus musculus OX=10090 GN=Nploc4 PE=1 SV=3	1.19387	0.86857	0.887725	0.879601	1.23464	1.50777	1.71704	1.69456	0.0230954	0.0059	25.2776	21.9012	0.461337
sp|O08547|SC22B_MOUSE	O08547	Sec22b	Vesicle-trafficking protein SEC22b OS=Mus musculus OX=10090 GN=Sec22b PE=1 SV=3	0.754601	0.616442	0.566058	0.497236	0.797577	0.809759	0.885284	0.791672	0.00264635	0.0059	22.2752	20.216	0.159297
sp|Q91Z67|SRGP2_MOUSE	Q91Z67	Srgap2	SLIT-ROBO Rho GTPase-activating protein 2 OS=Mus musculus OX=10090 GN=Srgap2 PE=1 SV=2	0.985552	2.05167	2.13649	2.13225	1.04399	0.854685	0.903623	1.0356	0.0245389	0.006	22.7074	9.14578	0.72476
sp|Q06138|CAB39_MOUSE	Q06138	Cab39	Calcium-binding protein 39 OS=Mus musculus OX=10090 GN=Cab39 PE=1 SV=2	1.47698	0.321062	0.247639	0.301462	1.25605	1.49066	1.52746	1.46723	0.0281137	0.0061	22.3828	20.4291	0.710624
sp|P0DP28|CALM3_MOUSE	P0DP28	Calm3	Calmodulin-3 OS=Mus musculus OX=10090 GN=Calm3 PE=1 SV=1	0.702879	1.20515	1.32654	1.28448	0.954044	0.839273	0.815654	0.789158	0.00152672	0.0061	23.1756	9.84366	0.297953
tr|A0A0R4J1H2|A0A0R4J1H2_MOUSE	A0A0R4J1H2	Glyctk	Glycerate kinase OS=Mus musculus OX=10090 GN=Glyctk PE=1 SV=1	1.59622	2.28225	2.22081	2.14111	1.66658	1.58915	1.46465	1.5936	0.00264635	0.0061	23.1087	8.91464	0.389505
sp|Q8CFE4|SCYL2_MOUSE	Q8CFE4	Scyl2	SCY1-like protein 2 OS=Mus musculus OX=10090 GN=Scyl2 PE=1 SV=1	1.28018	1.0955	1.01433	1.07736	1.08057	1.51933	1.57893	1.65749	0.00240577	0.0061	25.5389	22.6899	0.330041
sp|Q9D7V1|SH24A_MOUSE	Q9D7V1	Sh2d4a	SH2 domain-containing protein 4A OS=Mus musculus OX=10090 GN=Sh2d4a PE=1 SV=1	0.539709	0.468595	0.654785	0.884196	1.18911	1.18696	1.209	0.920256	0.0230954	0.0061	25.2132	18.1972	0.398322
sp|Q91VA0|ACSM1_MOUSE	Q91VA0	Acsm1	Acyl-coenzyme A synthetase ACSM1, mitochondrial OS=Mus musculus OX=10090 GN=Acsm1 PE=1 SV=1	1.40668	1.11666	1.02481	1.10319	1.4742	1.60134	1.4876	1.54177	0.0230954	0.0062	22.969	20.2693	0.289776
sp|P08030|APT_MOUSE	P08030	Aprt	Adenine phosphoribosyltransferase OS=Mus musculus OX=10090 GN=Aprt PE=1 SV=2	1.40342	0.356906	0.344426	0.287602	1.44617	2.55158	1.66505	1.94119	0.0133479	0.0062	23.2726	20.3979	1.05024
sp|Q9DB15|RM12_MOUSE	Q9DB15	Mrpl12	39S ribosomal protein L12, mitochondrial OS=Mus musculus OX=10090 GN=Mrpl12 PE=1 SV=2	1.02358	0.404313	0.507793	0.526362	1.08281	1.29241	1.24478	1.29872	0.0133479	0.0062	23.5929	20.6736	0.46565
sp|Q8R2U4|NTM1A_MOUSE	Q8R2U4	Ntmt1	N-terminal Xaa-Pro-Lys N-methyltransferase 1 OS=Mus musculus OX=10090 GN=Ntmt1 PE=1 SV=3	0.297689	0.246511	0.249612	0.237141	0.299103	0.465931	0.512492	0.415584	0.0230954	0.0062	24.9795	21.2589	0.125499
sp|Q6PD03|2A5A_MOUSE	Q6PD03	Ppp2r5a	Serine/threonine-protein phosphatase 2A 56 kDa regulatory subunit alpha isoform OS=Mus musculus OX=10090 GN=Ppp2r5a PE=1 SV=1	1.10048	0.287752	0.329469	0.453277	1.38611	1.43492	1.446	1.3202	0.00240577	0.0062	22.8108	19.769	0.65575
sp|Q9R1T2|SAE1_MOUSE	Q9R1T2	Sae1	SUMO-activating enzyme subunit 1 OS=Mus musculus OX=10090 GN=Sae1 PE=1 SV=1	1.66454	0.866531	0.700591	0.808663	1.50975	1.83468	1.66237	1.86207	0.0245389	0.0062	22.9567	20.8296	0.51004
sp|Q6P8X1|SNX6_MOUSE	Q6P8X1	Snx6	Sorting nexin-6 OS=Mus musculus OX=10090 GN=Snx6 PE=1 SV=2	1.40862	1.10429	0.945289	0.934457	1.26859	1.32928	1.36825	1.34168	0.0223737	0.0062	22.2897	20.8503	0.221498
sp|Q69ZX8|ABLM3_MOUSE	Q69ZX8	Ablim3	Actin-binding LIM protein 3 OS=Mus musculus OX=10090 GN=Ablim3 PE=1 SV=2	0.542005	0.23147	0.239265	0.338795	0.693153	0.843533	0.902205	0.938223	0.00143948	0.0063	25.0277	21.1826	0.372645
sp|Q6R0H7|GNAS1_MOUSE	Q6R0H7	Gnas	Guanine nucleotide-binding protein G(s) subunit alpha isoforms XLas OS=Mus musculus OX=10090 GN=Gnas PE=1 SV=1	0.783578	0.414778	0.42512	0.443955	0.690492	0.77485	0.809464	0.819051	0.00152672	0.0063	22.9142	20.8541	0.206798
tr|D3YWS8|D3YWS8_MOUSE	D3YWS8	Leng8	Leukocyte receptor cluster member 8 homolog OS=Mus musculus OX=10090 GN=Leng8 PE=1 SV=1	0.596205	0.102285	0.0732973	0.0443024	0.471523	0.54112	0.607376	0.553894	0.0223737	0.0063	22.2901	20.4844	0.315727
sp|Q9D009|LIPT2_MOUSE	Q9D009	Lipt2	Putative lipoyltransferase 2, mitochondrial OS=Mus musculus OX=10090 GN=Lipt2 PE=1 SV=2	0.959304	1.49815	1.62587	1.26593	1.09057	0.759198	0.772003	0.732215	0.0230954	0.0063	24.2342	8.93336	0.461487
sp|P35235-1|PTN11_MOUSE	P35235-1	Ptpn11	Isoform 2 of Tyrosine-protein phosphatase non-receptor type 11 OS=Mus musculus OX=10090 GN=Ptpn11	1.18566	0.48378	0.340224	0.328806	1.43173	1.66493	1.55782	1.73625	0.0301724	0.0063	23.44	20.7574	0.742615
sp|Q3UFY8|TM10C_MOUSE	Q3UFY8	Trmt10c	tRNA methyltransferase 10 homolog C OS=Mus musculus OX=10090 GN=Trmt10c PE=1 SV=2	1.00632	0.898151	0.783092	0.770908	1.03523	1.2243	1.40398	1.3873	0.00264635	0.0063	25.1595	22.1449	0.319698
sp|O70200|AIF1_MOUSE	O70200	Aif1	Allograft inflammatory factor 1 OS=Mus musculus OX=10090 GN=Aif1 PE=1 SV=1	0.229154	0.0927453	0.142184	0.161341	0.438005	0.478144	0.481363	0.444231	0.00248597	0.0064	24.6237	20.0565	0.203985
sp|P35762|CD81_MOUSE	P35762	Cd81	CD81 antigen OS=Mus musculus OX=10090 GN=Cd81 PE=1 SV=2	0.643263	0.99441	1.3142	1.09959	0.577086	0.508905	0.570592	0.563681	0.0230954	0.0064	23.3859	9.16836	0.378931
sp|Q9QUI0|RHOA_MOUSE	Q9QUI0	Rhoa	Transforming protein RhoA OS=Mus musculus OX=10090 GN=Rhoa PE=1 SV=1	1.11472	1.30066	1.23613	1.32981	1.10257	1.00671	1.00777	1.0961	0.0133479	0.0064	22.8807	8.8801	0.140113
sp|O70551|SRPK1_MOUSE	O70551	Srpk1	SRSF protein kinase 1 OS=Mus musculus OX=10090 GN=Srpk1 PE=1 SV=2	1.03675	0.486727	0.253292	0.231496	1.01696	1.01444	1.14789	1.12094	0.0230954	0.0064	22.618	20.6626	0.484419
sp|Q6YGZ1|HPSE_MOUSE	Q6YGZ1	Hpse	Heparanase OS=Mus musculus OX=10090 GN=Hpse PE=1 SV=3	0.76363	1.06406	1.31039	1.14165	0.48702	0.291397	0.467006	0.405684	0.0230954	0.0065	23.7478	8.51358	0.490746
sp|Q68FL6|SYMC_MOUSE	Q68FL6	Mars1	Methionine--tRNA ligase, cytoplasmic OS=Mus musculus OX=10090 GN=Mars1 PE=1 SV=1	1.25184	0.721685	0.630786	0.861021	1.1922	1.38896	1.46573	1.58668	0.00240577	0.0065	24.4219	21.4838	0.446205
sp|Q80TL7|MON2_MOUSE	Q80TL7	Mon2	Protein MON2 homolog OS=Mus musculus OX=10090 GN=Mon2 PE=1 SV=2	1.35775	0.495708	0.470981	0.631487	1.13751	1.4843	1.36511	1.32345	0.0238172	0.0065	22.3258	20.1948	0.517128
sp|P19426|NELFE_MOUSE	P19426	Nelfe	Negative elongation factor E OS=Mus musculus OX=10090 GN=Nelfe PE=1 SV=2	0.504129	0.815633	0.892951	0.724758	0.404745	0.351103	0.404287	0.570344	0.0252606	0.0065	21.9729	7.97921	0.272541
sp|Q8BXJ9|TMM62_MOUSE	Q8BXJ9	Tmem62	Transmembrane protein 62 OS=Mus musculus OX=10090 GN=Tmem62 PE=2 SV=1	0.663307	0.587054	0.567545	0.580477	0.714322	0.90716	0.994519	0.738345	0.00312374	0.0065	23.6976	20.2283	0.18185
sp|Q922L6|NELFD_MOUSE	Q922L6	Nelfcd	Negative elongation factor D OS=Mus musculus OX=10090 GN=Nelfcd PE=1 SV=2	0.494109	0.240488	0.253006	0.274849	0.445436	0.465025	0.555912	0.498737	0.00264635	0.0066	22.8438	20.7078	0.152083
sp|Q9JM13|RABX5_MOUSE	Q9JM13	Rabgef1	Rab5 GDP/GTP exchange factor OS=Mus musculus OX=10090 GN=Rabgef1 PE=1 SV=1	0.294966	0.115013	0.14531	0.194084	0.314286	0.386128	0.41877	0.426616	0.00143948	0.0066	24.888	21.2163	0.15792
sp|Q920Q4|VPS16_MOUSE	Q920Q4	Vps16	Vacuolar protein sorting-associated protein 16 homolog OS=Mus musculus OX=10090 GN=Vps16 PE=1 SV=3	1.45242	0.617933	0.574018	0.749076	1.38387	1.65453	1.48232	1.35992	0.0259824	0.0066	21.8543	19.42	0.553887
sp|Q9D832|DNJB4_MOUSE	Q9D832	Dnajb4	DnaJ homolog subfamily B member 4 OS=Mus musculus OX=10090 GN=Dnajb4 PE=1 SV=1	0.783088	1.13752	1.20695	1.20662	0.71072	0.64657	0.712381	0.724703	0.00280674	0.0067	23.0568	8.99695	0.299732
sp|P30416|FKBP4_MOUSE	P30416	Fkbp4	Peptidyl-prolyl cis-trans isomerase FKBP4 OS=Mus musculus OX=10090 GN=Fkbp4 PE=1 SV=5	1.08038	0.873742	0.669087	0.901456	1.39912	1.92585	1.82032	1.85337	0.021652	0.0067	25.2179	21.1613	0.626553
sp|Q9QZM2|DPOG2_MOUSE	Q9QZM2	Polg2	DNA polymerase subunit gamma-2, mitochondrial OS=Mus musculus OX=10090 GN=Polg2 PE=1 SV=2	0.195892	0.18344	0.271542	0.262633	0.237128	0.188521	0.142419	0.163256	0.0317412	0.0067	23.2333	11.2396	0.0581927
sp|Q3UM45|PP1R7_MOUSE	Q3UM45	Ppp1r7	Protein phosphatase 1 regulatory subunit 7 OS=Mus musculus OX=10090 GN=Ppp1r7 PE=1 SV=2	1.61984	2.55637	2.19355	2.20417	1.71023	1.33355	1.10978	1.35399	0.0230954	0.0067	24.3462	8.8433	0.608529
sp|Q8CHT0|AL4A1_MOUSE	Q8CHT0	Aldh4a1	Delta-1-pyrroline-5-carboxylate dehydrogenase, mitochondrial OS=Mus musculus OX=10090 GN=Aldh4a1 PE=1 SV=3	1.44458	2.50666	2.54185	2.29772	1.87142	1.72766	1.38113	1.40215	0.00312374	0.0068	23.8624	9.86351	0.612019
sp|Q8BUE4-2|FSP1_MOUSE	Q8BUE4-2	Aifm2	Isoform 2 of Ferroptosis suppressor protein 1 OS=Mus musculus OX=10090 GN=Aifm2	0.970045	0.4106	0.316985	0.536663	0.896564	1.09533	1.06878	1.11966	0.0230954	0.0069	23.2091	20.6851	0.389792
sp|Q8CAK1|CAF17_MOUSE	Q8CAK1	Iba57	Putative transferase CAF17 homolog, mitochondrial OS=Mus musculus OX=10090 GN=Iba57 PE=1 SV=1	1.38732	0.863577	0.833702	0.868236	1.35039	1.52011	1.42341	1.50364	0.0230954	0.0069	22.8239	20.5689	0.33393
sp|Q9D773|RM02_MOUSE	Q9D773	Mrpl2	39S ribosomal protein L2, mitochondrial OS=Mus musculus OX=10090 GN=Mrpl2 PE=1 SV=1	1.27844	1.99675	2.8163	1.96778	1.2831	1.11491	1.0541	1.04834	0.00240577	0.0069	23.7102	9.07077	0.613409
sp|Q8BU88|RM22_MOUSE	Q8BU88	Mrpl22	39S ribosomal protein L22, mitochondrial OS=Mus musculus OX=10090 GN=Mrpl22 PE=1 SV=1	1.10194	1.00377	0.9005	0.980033	0.989247	1.34622	1.26448	1.25702	0.00264635	0.0069	24.2455	21.7594	0.181443
sp|Q91XF0|PNPO_MOUSE	Q91XF0	Pnpo	Pyridoxine-5'-phosphate oxidase OS=Mus musculus OX=10090 GN=Pnpo PE=1 SV=1	2.40752	4.21417	3.29863	3.6196	2.34808	1.18018	1.13124	1.39087	0.021652	0.0069	24.721	8.63162	1.42084
sp|Q9DBR7|MYPT1_MOUSE	Q9DBR7	Ppp1r12a	Protein phosphatase 1 regulatory subunit 12A OS=Mus musculus OX=10090 GN=Ppp1r12a PE=1 SV=2	1.33338	0.644191	0.607859	0.736918	1.14042	1.29174	1.35904	1.31269	0.0293103	0.0069	22.6109	20.6335	0.385215
sp|Q61599|GDIR2_MOUSE	Q61599	Arhgdib	Rho GDP-dissociation inhibitor 2 OS=Mus musculus OX=10090 GN=Arhgdib PE=1 SV=3	1.53514	3.18296	3.21123	2.63204	1.27095	1.26829	1.07275	1.43467	0.00312374	0.007	23.3152	8.34869	1.12405
sp|P19783|COX41_MOUSE	P19783	Cox4i1	Cytochrome c oxidase subunit 4 isoform 1, mitochondrial OS=Mus musculus OX=10090 GN=Cox4i1 PE=1 SV=2	1.04823	1.21218	1.24557	1.20652	0.952151	0.898223	0.928452	0.8722	0.0230954	0.007	24.2627	8.58623	0.18409
sp|P51655|GPC4_MOUSE	P51655	Gpc4	Glypican-4 OS=Mus musculus OX=10090 GN=Gpc4 PE=1 SV=2	0.339257	0.49433	0.52031	0.480158	0.278596	0.300467	0.264477	0.299642	0.0290206	0.007	23.4672	8.54189	0.128027
sp|P63038|CH60_MOUSE	P63038	Hspd1	60 kDa heat shock protein, mitochondrial OS=Mus musculus OX=10090 GN=Hspd1 PE=1 SV=1	1.63455	1.8856	2.17779	2.28987	1.78086	1.82055	1.66355	1.58579	0.0317412	0.007	23.9376	10.9824	0.326759
sp|Q9D1B9|RM28_MOUSE	Q9D1B9	Mrpl28	39S ribosomal protein L28, mitochondrial OS=Mus musculus OX=10090 GN=Mrpl28 PE=1 SV=3	1.04981	0.352034	0.469906	0.449278	1.04856	1.20422	1.18677	1.16675	0.0301724	0.007	22.8305	20.3122	0.428502
sp|Q9D0Q7|RM45_MOUSE	Q9D0Q7	Mrpl45	39S ribosomal protein L45, mitochondrial OS=Mus musculus OX=10090 GN=Mrpl45 PE=1 SV=1	1.06955	0.281136	0.271751	0.343113	1.09085	1.32148	1.13692	1.16345	0.021652	0.007	22.3324	19.903	0.51053
sp|Q6P1F6|2ABA_MOUSE	Q6P1F6	Ppp2r2a	Serine/threonine-protein phosphatase 2A 55 kDa regulatory subunit B alpha isoform OS=Mus musculus OX=10090 GN=Ppp2r2a PE=1 SV=1	1.28436	0.930863	0.811972	0.978123	1.25087	1.39352	1.40385	1.54191	0.00240577	0.007	24.3483	21.6195	0.337084
sp|P14685|PSMD3_MOUSE	P14685	Psmd3	26S proteasome non-ATPase regulatory subunit 3 OS=Mus musculus OX=10090 GN=Psmd3 PE=1 SV=3	1.07377	0.607312	0.562494	0.791336	1.163	1.68067	1.63137	1.79371	0.0230954	0.007	25.3667	21.5448	0.655871
sp|P46061|RAGP1_MOUSE	P46061	Rangap1	Ran GTPase-activating protein 1 OS=Mus musculus OX=10090 GN=Rangap1 PE=1 SV=2	1.36881	1.10099	1.0388	1.09696	1.10032	1.7174	1.56173	1.73046	0.0223737	0.007	25.1163	22.4836	0.331138
sp|Q9CR62|M2OM_MOUSE	Q9CR62	Slc25a11	Mitochondrial 2-oxoglutarate/malate carrier protein OS=Mus musculus OX=10090 GN=Slc25a11 PE=1 SV=3	0.936157	1.04815	1.09765	1.02266	0.897924	0.900313	0.820342	0.853769	0.0281137	0.007	24.4066	8.7438	0.130926
sp|Q91ZR2|SNX18_MOUSE	Q91ZR2	Snx18	Sorting nexin-18 OS=Mus musculus OX=10090 GN=Snx18 PE=1 SV=1	0.30025	0.249054	0.215018	0.160554	0.324375	0.37031	0.377677	0.353177	0.00256616	0.007	22.9825	20.7403	0.0893649
sp|Q3UUI3|THEM4_MOUSE	Q3UUI3	Them4	Acyl-coenzyme A thioesterase THEM4 OS=Mus musculus OX=10090 GN=Them4 PE=1 SV=1	1.60739	0.920936	0.889992	1.16153	1.42168	1.72901	1.7016	1.58706	0.0238172	0.007	22.6369	20.1063	0.431864
sp|Q8BVQ5|PPME1_MOUSE	Q8BVQ5	Ppme1	Protein phosphatase methylesterase 1 OS=Mus musculus OX=10090 GN=Ppme1 PE=1 SV=5	1.53148	1.01045	0.77505	0.80833	1.40849	1.45804	1.56119	1.85938	0.00248597	0.0071	24.0494	22.0273	0.472067
sp|Q9JJ89|CCD86_MOUSE	Q9JJ89	Ccdc86	Coiled-coil domain-containing protein 86 OS=Mus musculus OX=10090 GN=Ccdc86 PE=1 SV=2	0.116721	0.898068	0.901777	0.878634	0.149273	0.0919797	0.0571354	0.0778089	0.00312374	0.0073	23.0292	9.15003	0.443548
sp|Q8BFQ8|GALD1_MOUSE	Q8BFQ8	Gatd1	Glutamine amidotransferase-like class 1 domain-containing protein 1 OS=Mus musculus OX=10090 GN=Gatd1 PE=1 SV=1	1.41452	0.438013	0.306842	0.206773	1.22575	1.44802	1.3634	1.55806	0.0299274	0.0073	22.72	20.778	0.662944
sp|Q9DAS9|GBG12_MOUSE	Q9DAS9	Gng12	Guanine nucleotide-binding protein G(I)/G(S)/G(O) subunit gamma-12 OS=Mus musculus OX=10090 GN=Gng12 PE=1 SV=3	0.652599	1.18613	1.50285	1.18427	0.627184	0.657173	0.586524	0.643641	0.0326481	0.0073	23.3741	9.00706	0.366406
sp|Q9Z2X1|HNRPF_MOUSE	Q9Z2X1	Hnrnpf	Heterogeneous nuclear ribonucleoprotein F OS=Mus musculus OX=10090 GN=Hnrnpf PE=1 SV=3	0.748903	0.834035	0.965973	0.81805	0.710641	0.660536	0.621709	0.64199	0.00312374	0.0073	24.115	8.6685	0.133119
sp|Q9CXY6|ILF2_MOUSE	Q9CXY6	Ilf2	Interleukin enhancer-binding factor 2 OS=Mus musculus OX=10090 GN=Ilf2 PE=1 SV=1	0.558641	0.466577	0.462556	0.490822	0.519624	0.551532	0.570751	0.549302	0.0308343	0.0073	22.7763	20.7235	0.0526357
sp|Q6PCP5|MFF_MOUSE	Q6PCP5	Mff	Mitochondrial fission factor OS=Mus musculus OX=10090 GN=Mff PE=1 SV=1	0.716909	0.398827	0.413157	0.523087	0.732546	0.888572	0.860493	0.920221	0.0133479	0.0073	24.2901	20.9395	0.269866
sp|Q9CQT1|MTNA_MOUSE	Q9CQT1	Mri1	Methylthioribose-1-phosphate isomerase OS=Mus musculus OX=10090 GN=Mri1 PE=1 SV=1	1.46846	4.96043	6.6379	5.75236	1.33993	1.31581	1.29414	1.36065	0.00312374	0.0073	23.2702	9.29454	2.74606
sp|Q9D2R8|RT33_MOUSE	Q9D2R8	Mrps33	28S ribosomal protein S33, mitochondrial OS=Mus musculus OX=10090 GN=Mrps33 PE=1 SV=1	0.810408	0.333198	0.41819	0.377992	0.742967	0.833861	0.888106	0.881479	0.0230954	0.0073	23.0075	20.754	0.262409
sp|Q9JK81|MYG1_MOUSE	Q9JK81	Myg1	MYG1 exonuclease OS=Mus musculus OX=10090 GN=Myg1 PE=1 SV=1	1.47843	0.624152	0.58094	0.838918	1.39865	1.82609	1.53648	1.53268	0.00264635	0.0073	22.329	19.6961	0.661463
sp|Q9D7M8|RPB4_MOUSE	Q9D7M8	Polr2d	DNA-directed RNA polymerase II subunit RPB4 OS=Mus musculus OX=10090 GN=Polr2d PE=1 SV=2	0.305189	0.433183	0.396785	0.439964	0.303662	0.257293	0.159924	0.219233	0.0230954	0.0073	24.3331	9.38491	0.130489
sp|Q9DAW6|PRP4_MOUSE	Q9DAW6	Prpf4	U4/U6 small nuclear ribonucleoprotein Prp4 OS=Mus musculus OX=10090 GN=Prpf4 PE=1 SV=1	0.312245	0.532754	0.67935	0.570767	0.288996	0.245112	0.298406	0.305605	0.00280674	0.0073	23.1433	9.03944	0.202051
sp|Q9EPK2-2|XRP2_MOUSE	Q9EPK2-2	Rp2	Isoform 2 of Protein XRP2 OS=Mus musculus OX=10090 GN=Rp2	0.720237	0.270556	0.338745	0.599287	0.79038	1.18112	1.12626	1.13325	0.0267241	0.0073	25.0593	20.9184	0.454192
sp|P61358|RL27_MOUSE	P61358	Rpl27	60S ribosomal protein L27 OS=Mus musculus OX=10090 GN=Rpl27 PE=1 SV=2	0.791114	0.596053	0.547973	0.535534	0.863778	0.82134	0.963229	0.828853	0.0252606	0.0073	22.3656	20.0646	0.199576
sp|Q8JZM7|CDC73_MOUSE	Q8JZM7	Cdc73	Parafibromin OS=Mus musculus OX=10090 GN=Cdc73 PE=1 SV=1	0.357951	0.214821	0.260477	0.177531	0.319899	0.507965	0.683513	0.530346	0.021652	0.0075	24.5477	21.6867	0.217477
sp|Q9EQM6|DGCR8_MOUSE	Q9EQM6	Dgcr8	Microprocessor complex subunit DGCR8 OS=Mus musculus OX=10090 GN=Dgcr8 PE=1 SV=2	0.463665	0.33405	0.376706	0.289357	0.482238	0.515252	0.594636	0.557216	0.0230954	0.0075	23.781	21.2286	0.146282
sp|Q9CYW4|HDHD3_MOUSE	Q9CYW4	Hdhd3	Haloacid dehalogenase-like hydrolase domain-containing protein 3 OS=Mus musculus OX=10090 GN=Hdhd3 PE=1 SV=1	1.20266	1.06811	0.924737	0.958099	1.23866	1.55702	1.49675	1.65372	0.0230954	0.0075	25.0938	22.0407	0.381635
sp|Q9JJK2|LANC2_MOUSE	Q9JJK2	Lancl2	LanC-like protein 2 OS=Mus musculus OX=10090 GN=Lancl2 PE=1 SV=1	1.2429	0.382836	0.421809	0.576659	1.23497	1.41501	1.45168	1.50319	0.00143948	0.0075	23.3209	20.632	0.542715
sp|Q62425|NDUA4_MOUSE	Q62425	Ndufa4	Cytochrome c oxidase subunit NDUFA4 OS=Mus musculus OX=10090 GN=Ndufa4 PE=1 SV=2	1.16184	0.70161	0.778826	0.795065	1.22864	1.32812	1.23691	1.16548	0.00312374	0.0075	21.9732	19.2025	0.324465
sp|P35279-2|RAB6A_MOUSE	P35279-2	Rab6a	Isoform 2 of Ras-related protein Rab-6A OS=Mus musculus OX=10090 GN=Rab6a	0.782958	0.772688	0.639074	0.666685	0.78641	1.00316	1.01001	0.947629	0.00312374	0.0075	23.955	21.3811	0.182136
tr|E9PYG6|E9PYG6_MOUSE	E9PYG6	Rasa1	RAS p21 protein activator 1 OS=Mus musculus OX=10090 GN=Rasa1 PE=1 SV=1	1.40369	0.376789	0.27347	0.41728	1.02683	1.31667	1.31604	1.39859	0.0149182	0.0075	22.7684	20.8724	0.604652
sp|Q925N0|SFXN5_MOUSE	Q925N0	Sfxn5	Sideroflexin-5 OS=Mus musculus OX=10090 GN=Sfxn5 PE=1 SV=2	1.11364	1.331	1.55436	1.29168	1.06917	0.845422	0.955081	0.890304	0.021652	0.0075	24.0336	8.7183	0.313555
sp|Q9EPU0|RENT1_MOUSE	Q9EPU0	Upf1	Regulator of nonsense transcripts 1 OS=Mus musculus OX=10090 GN=Upf1 PE=1 SV=2	1.38092	0.91936	0.917666	0.895703	1.35505	1.37378	1.56256	1.2886	0.0245389	0.0075	21.7364	19.7012	0.305552
sp|O88487|DC1I2_MOUSE	O88487	Dync1i2	Cytoplasmic dynein 1 intermediate chain 2 OS=Mus musculus OX=10090 GN=Dync1i2 PE=1 SV=1	1.4537	1.89868	1.91616	1.82102	1.40518	1.37618	1.38356	1.43063	0.00248597	0.0076	23.0597	8.60273	0.28654
sp|Q9Z0N2|IF2H_MOUSE	Q9Z0N2	Eif2s3y	Eukaryotic translation initiation factor 2 subunit 3, Y-linked OS=Mus musculus OX=10090 GN=Eif2s3y PE=1 SV=2	0.519298	1.30578	1.37905	1.26466	0.667148	0.527169	0.566945	0.525682	0.0149182	0.0076	23.0897	9.31227	0.454882
sp|Q99JX4|EIF3M_MOUSE	Q99JX4	Eif3m	Eukaryotic translation initiation factor 3 subunit M OS=Mus musculus OX=10090 GN=Eif3m PE=1 SV=1	0.906005	0.912627	0.743556	0.786391	0.824293	1.01489	1.13086	1.12924	0.0290206	0.0076	24.8304	22.9717	0.182216
sp|A2BDX3|MOCS3_MOUSE	A2BDX3	Mocs3	Adenylyltransferase and sulfurtransferase MOCS3 OS=Mus musculus OX=10090 GN=Mocs3 PE=1 SV=1	1.37271	0.479017	0.261332	0.460772	1.69414	1.98891	1.70133	1.90952	0.0230954	0.0076	23.2279	20.3686	0.885667
sp|O35955|PSB10_MOUSE	O35955	Psmb10	Proteasome subunit beta type-10 OS=Mus musculus OX=10090 GN=Psmb10 PE=1 SV=1	1.02844	0.542187	0.388735	0.447474	1.44316	1.52175	1.30817	1.30507	0.00280674	0.0076	22.7422	19.6773	0.588238
sp|O35704|SPTC1_MOUSE	O35704	Sptlc1	Serine palmitoyltransferase 1 OS=Mus musculus OX=10090 GN=Sptlc1 PE=1 SV=2	0.494254	0.205266	0.269179	0.269364	0.558954	0.585895	0.600281	0.569673	0.00248597	0.0076	23.0656	20.0993	0.207357
sp|Q8R010|AIMP2_MOUSE	Q8R010	Aimp2	Aminoacyl tRNA synthase complex-interacting multifunctional protein 2 OS=Mus musculus OX=10090 GN=Aimp2 PE=1 SV=2	1.20178	0.529803	0.275613	0.396581	1.11312	1.20345	1.20613	1.29666	0.00248597	0.0077	22.7174	20.7111	0.493286
sp|Q6ZPL9|DDX55_MOUSE	Q6ZPL9	Ddx55	ATP-dependent RNA helicase DDX55 OS=Mus musculus OX=10090 GN=Ddx55 PE=1 SV=2	0.243715	0.16125	0.148976	0.213891	0.276552	0.282516	0.288005	0.241441	0.0290206	0.0077	22.2317	18.8524	0.0722017
sp|Q80VP1-2|EPN1_MOUSE	Q80VP1-2	Epn1	Isoform 2 of Epsin-1 OS=Mus musculus OX=10090 GN=Epn1	1.36843	0.885978	0.977264	1.03568	1.18014	1.37912	1.42584	1.37278	0.00264635	0.0077	23.5054	21.212	0.227397
sp|Q64520-2|KGUA_MOUSE	Q64520-2	Guk1	Isoform 2 of Guanylate kinase OS=Mus musculus OX=10090 GN=Guk1	1.26614	2.21355	2.19239	2.14009	1.45921	1.08932	1.12293	1.5806	0.0317412	0.0077	21.7996	8.67849	0.585817
sp|P16332|MUTA_MOUSE	P16332	Mmut	Methylmalonyl-CoA mutase, mitochondrial OS=Mus musculus OX=10090 GN=Mmut PE=1 SV=2	1.35585	2.30002	2.59795	2.45318	1.52902	1.57348	1.39746	1.37165	0.0145256	0.0077	23.4167	9.46437	0.647021
sp|Q8K1J6|TRNT1_MOUSE	Q8K1J6	Trnt1	CCA tRNA nucleotidyltransferase 1, mitochondrial OS=Mus musculus OX=10090 GN=Trnt1 PE=1 SV=1	1.3221	1.11306	1.04316	1.25727	1.30901	1.64057	1.53275	1.57643	0.0230954	0.0077	24.9781	21.1334	0.269751
sp|Q9JI10|STK3_MOUSE	Q9JI10	Stk3	Serine/threonine-protein kinase 3 OS=Mus musculus OX=10090 GN=Stk3 PE=1 SV=1	0.836283	0.602411	0.496677	0.692643	1.0686	1.24572	1.24551	1.31459	0.0230954	0.0079	25.1669	21.0973	0.431587
sp|P80316|TCPE_MOUSE	P80316	Cct5	T-complex protein 1 subunit epsilon OS=Mus musculus OX=10090 GN=Cct5 PE=1 SV=1	0.530308	0.564047	0.706348	0.666476	0.632516	0.507368	0.52975	0.532619	0.0252606	0.0081	22.9804	10.7948	0.0765283
sp|O88668|CREG1_MOUSE	O88668	Creg1	Protein CREG1 OS=Mus musculus OX=10090 GN=Creg1 PE=1 SV=1	2.04665	0.805301	0.603513	1.05368	1.24626	1.45183	2.36328	2.19174	0.00312374	0.0081	24.3905	22.7129	0.743549
sp|P63168|DYL1_MOUSE	P63168	Dynll1	Dynein light chain 1, cytoplasmic OS=Mus musculus OX=10090 GN=Dynll1 PE=1 SV=1	0.670047	1.03636	1.165	1.13384	0.622259	0.500817	0.618093	0.476245	0.0230954	0.0081	23.7472	9.30102	0.367917
sp|Q9QYG0|NDRG2_MOUSE	Q9QYG0	Ndrg2	Protein NDRG2 OS=Mus musculus OX=10090 GN=Ndrg2 PE=1 SV=1	1.11699	0.611383	0.564615	0.698195	1.03702	1.21249	1.12671	1.1415	0.0230954	0.0081	22.4536	20.1594	0.329907
sp|Q9D6J6|NDUV2_MOUSE	Q9D6J6	Ndufv2	NADH dehydrogenase [ubiquinone] flavoprotein 2, mitochondrial OS=Mus musculus OX=10090 GN=Ndufv2 PE=1 SV=2	1.2674	1.34752	1.63607	1.35448	1.10968	0.817568	0.77428	0.861238	0.00312374	0.0081	24.7906	8.59273	0.380607
sp|Q2TBE6|P4K2A_MOUSE	Q2TBE6	Pi4k2a	Phosphatidylinositol 4-kinase type 2-alpha OS=Mus musculus OX=10090 GN=Pi4k2a PE=1 SV=1	1.01289	0.333986	0.383394	0.381957	0.96513	1.05603	1.08185	1.02194	0.0230954	0.0081	22.2839	20.1279	0.39894
sp|P97499|TEP1_MOUSE	P97499	Tep1	Telomerase protein component 1 OS=Mus musculus OX=10090 GN=Tep1 PE=1 SV=1	1.30325	0.250562	0.153939	0.149615	1.45533	1.35576	1.60816	1.38698	0.0252606	0.0081	22.2734	20.0344	0.777755
sp|Q7TQD2|TPPP_MOUSE	Q7TQD2	Tppp	Tubulin polymerization-promoting protein OS=Mus musculus OX=10090 GN=Tppp PE=1 SV=1	1.45957	0.678855	0.869592	0.88254	1.3543	1.50243	1.97061	1.54094	0.00256616	0.0081	23.4329	20.7501	0.544328
sp|Q91YN5|UAP1_MOUSE	Q91YN5	Uap1	UDP-N-acetylhexosamine pyrophosphorylase OS=Mus musculus OX=10090 GN=Uap1 PE=1 SV=1	1.61045	1.07258	0.90952	1.04634	1.49253	1.78664	1.60537	1.83955	0.0245389	0.0081	23.3997	21.1887	0.483096
tr|Q8VDU3|Q8VDU3_MOUSE	Q8VDU3	Apol9a	Apol9a protein OS=Mus musculus OX=10090 GN=Apol9a PE=1 SV=1	0.139187	0.0836868	0.170573	0.191683	0.340015	0.331603	0.317633	0.247533	0.00264635	0.0082	24.725	18.4089	0.120686
sp|Q810D6|GRWD1_MOUSE	Q810D6	Grwd1	Glutamate-rich WD repeat-containing protein 1 OS=Mus musculus OX=10090 GN=Grwd1 PE=1 SV=2	0.218246	0.38191	0.42243	0.446379	0.253752	0.21749	0.241367	0.216322	0.0299274	0.0082	23.3188	9.81098	0.102782
tr|E9Q3Y4|E9Q3Y4_MOUSE	E9Q3Y4	Lrba	Lipopolysaccharide-responsive and beige-like anchor protein OS=Mus musculus OX=10090 GN=Lrba PE=1 SV=1	1.15354	0.949366	0.66353	0.603115	1.17656	1.45272	1.3766	1.61117	0.0301724	0.0082	24.1803	21.8636	0.465425
tr|A0A0R4J0B5|A0A0R4J0B5_MOUSE	A0A0R4J0B5	Rusf1	RUS family member 1 OS=Mus musculus OX=10090 GN=Rusf1 PE=1 SV=1	0.56869	0.15176	0.299388	0.244539	0.575451	0.68711	0.727156	0.613053	0.021652	0.0082	22.9926	20.1919	0.241616
sp|Q8CC35|SYNPO_MOUSE	Q8CC35	Synpo	Synaptopodin OS=Mus musculus OX=10090 GN=Synpo PE=1 SV=2	0.590946	1.17782	1.28194	1.17814	0.662234	0.731818	0.514322	0.534914	0.0290206	0.0082	23.6515	9.52324	0.378994
sp|Q3U0Y2|TM35B_MOUSE	Q3U0Y2	Tmem35b	Transmembrane protein 35B OS=Mus musculus OX=10090 GN=Tmem35b PE=1 SV=2	0.424591	0.176184	0.177343	0.247046	0.512541	0.595732	0.892038	0.680702	0.00240577	0.0082	24.7419	21.138	0.332901
sp|P61082|UBC12_MOUSE	P61082	Ube2m	NEDD8-conjugating enzyme Ubc12 OS=Mus musculus OX=10090 GN=Ube2m PE=1 SV=1	1.41082	0.311829	0.373015	0.222866	1.18494	1.40664	1.41664	1.52719	0.0275862	0.0082	22.7075	20.7294	0.642069
sp|Q9QUK3|CLN8_MOUSE	Q9QUK3	Cln8	Protein CLN8 OS=Mus musculus OX=10090 GN=Cln8 PE=1 SV=1	0.744494	1.43204	1.72028	1.53418	0.72972	0.720954	0.718745	0.870117	0.0317412	0.0083	22.787	9.03203	0.52065
sp|P63158|HMGB1_MOUSE	P63158	Hmgb1	High mobility group protein B1 OS=Mus musculus OX=10090 GN=Hmgb1 PE=1 SV=2	0.0825416	0.124238	0.176446	0.149641	0.0731429	0.0706708	0.0722709	0.0669608	0.0230954	0.0083	23.5589	9.34666	0.0536801
sp|Q78JW9|UBFD1_MOUSE	Q78JW9	Ubfd1	Ubiquitin domain-containing protein UBFD1 OS=Mus musculus OX=10090 GN=Ubfd1 PE=1 SV=2	1.0283	0.832125	0.718652	0.794714	1.09706	1.62114	1.68557	1.68957	0.00264635	0.0083	25.5118	21.8312	0.507532
sp|Q9CXF0|KYNU_MOUSE	Q9CXF0	Kynu	Kynureninase OS=Mus musculus OX=10090 GN=Kynu PE=1 SV=3	1.40812	0.890398	0.722967	0.918614	1.40012	1.8136	1.45952	1.65628	0.0230954	0.0084	23.1066	20.4872	0.59104
sp|Q9CQH3|NDUB5_MOUSE	Q9CQH3	Ndufb5	NADH dehydrogenase [ubiquinone] 1 beta subcomplex subunit 5, mitochondrial OS=Mus musculus OX=10090 GN=Ndufb5 PE=1 SV=1	1.06904	1.73817	1.93419	1.64727	0.99106	0.943406	1.00733	0.965565	0.0245389	0.0084	23.5364	8.8115	0.532625
sp|Q9R0M6|RAB9A_MOUSE	Q9R0M6	Rab9a	Ras-related protein Rab-9A OS=Mus musculus OX=10090 GN=Rab9a PE=1 SV=1	0.983508	1.15289	1.14939	1.12355	0.929296	0.834819	0.931478	0.971793	0.00312374	0.0084	22.363	8.10708	0.164424
sp|Q9QZE5|COPG1_MOUSE	Q9QZE5	Copg1	Coatomer subunit gamma-1 OS=Mus musculus OX=10090 GN=Copg1 PE=1 SV=1	1.55596	1.54738	1.42698	1.33906	1.46383	1.61286	1.74734	1.64229	0.00248597	0.0085	22.4886	21.9807	0.171729
sp|Q8BYB9|PGLT1_MOUSE	Q8BYB9	Poglut1	Protein O-glucosyltransferase 1 OS=Mus musculus OX=10090 GN=Poglut1 PE=1 SV=2	1.63417	2.51477	3.08458	2.34127	1.43901	1.08931	1.46476	1.21357	0.0245389	0.0085	23.8755	8.73515	0.937799
sp|Q921X6|RPC6_MOUSE	Q921X6	Polr3f	DNA-directed RNA polymerase III subunit RPC6 OS=Mus musculus OX=10090 GN=Polr3f PE=1 SV=1	0.42323	1.20345	1.43798	1.16232	0.548045	0.52559	0.441533	0.311155	0.00280674	0.0085	23.7883	9.42313	0.546314
sp|Q5SFM8|RBM27_MOUSE	Q5SFM8	Rbm27	RNA-binding protein 27 OS=Mus musculus OX=10090 GN=Rbm27 PE=1 SV=3	0.731165	0.193803	0.197431	0.200944	0.637204	0.627514	0.822812	0.768473	0.0259824	0.0085	22.8908	20.8465	0.323065
tr|Q6PHP4|Q6PHP4_MOUSE	Q6PHP4	Zfp512b	Zinc finger protein 512B (Fragment) OS=Mus musculus OX=10090 GN=Zfp512b PE=1 SV=1	0.269711	0.454326	0.579024	0.410671	0.117075	0.102217	0.0966486	0.0932009	0.00256616	0.0085	24.0593	8.31485	0.23864
sp|Q9DCZ4-3|MIC26_MOUSE	Q9DCZ4-3	Apoo	Isoform 3 of MICOS complex subunit Mic26 OS=Mus musculus OX=10090 GN=Apoo	1.17464	2.17893	2.2066	1.92551	1.01126	0.827546	0.982061	0.82624	0.0230954	0.0086	23.8821	8.52089	0.703973
sp|Q9D898|ARP5L_MOUSE	Q9D898	Arpc5l	Actin-related protein 2/3 complex subunit 5-like protein OS=Mus musculus OX=10090 GN=Arpc5l PE=1 SV=1	1.33911	1.41121	1.44201	1.26658	1.1114	0.988153	1.1643	1.18976	0.00240577	0.0086	23.9661	6.71621	0.202682
sp|P18760|COF1_MOUSE	P18760	Cfl1	Cofilin-1 OS=Mus musculus OX=10090 GN=Cfl1 PE=1 SV=3	1.94755	2.05443	2.24116	2.17181	1.82116	1.80731	1.55932	1.6229	0.00342604	0.0086	24.7985	9.35	0.330884
sp|P60898|RPB9_MOUSE	P60898	Polr2i	DNA-directed RNA polymerase II subunit RPB9 OS=Mus musculus OX=10090 GN=Polr2i PE=1 SV=1	0.231359	0.289259	0.404021	0.424837	0.199998	0.187654	0.177101	0.197861	0.00256616	0.0086	23.2579	9.91601	0.109523
sp|Q60855|RIPK1_MOUSE	Q60855	Ripk1	Receptor-interacting serine/threonine-protein kinase 1 OS=Mus musculus OX=10090 GN=Ripk1 PE=1 SV=1	1.4933	0.533248	0.698223	0.600828	1.63158	1.7086	1.72918	1.64908	0.021652	0.0086	22.5268	19.9982	0.638895
sp|P67984|RL22_MOUSE	P67984	Rpl22	60S ribosomal protein L22 OS=Mus musculus OX=10090 GN=Rpl22 PE=1 SV=2	1.28137	3.43355	5.51371	3.61227	1.0343	0.963939	1.0694	1.01485	0.0245389	0.0086	23.5859	9.07591	1.81656
sp|P63024|VAMP3_MOUSE	P63024	Vamp3	Vesicle-associated membrane protein 3 OS=Mus musculus OX=10090 GN=Vamp3 PE=1 SV=1	0.717756	1.24795	1.2277	1.02022	0.585579	0.516772	0.549775	0.529245	0.0267241	0.0086	24.0955	8.32044	0.380442
sp|Q3TCH7|CUL4A_MOUSE	Q3TCH7	Cul4a	Cullin-4A OS=Mus musculus OX=10090 GN=Cul4a PE=1 SV=1	0.922904	0.729429	0.874127	0.788026	1.01324	1.29367	1.26641	1.20981	0.0267241	0.0087	25.4747	21.0594	0.279984
sp|P70671|IRF3_MOUSE	P70671	Irf3	Interferon regulatory factor 3 OS=Mus musculus OX=10090 GN=Irf3 PE=1 SV=1	0.83267	0.223066	0.284265	0.229413	0.840912	0.928051	0.895057	0.86991	0.0267241	0.0087	22.2486	20.036	0.330635
sp|Q9DB30|PHKG2_MOUSE	Q9DB30	Phkg2	Phosphorylase b kinase gamma catalytic chain, liver/testis isoform OS=Mus musculus OX=10090 GN=Phkg2 PE=2 SV=2	1.16545	0.440655	0.29596	0.396871	1.35593	1.45624	1.48969	1.71391	0.00264635	0.0087	23.7227	20.9974	0.657778
sp|P97792|CXAR_MOUSE	P97792	Cxadr	Coxsackievirus and adenovirus receptor homolog OS=Mus musculus OX=10090 GN=Cxadr PE=1 SV=1	0.793227	1.07181	1.33118	1.02083	0.710475	0.646577	0.742831	0.71964	0.0245389	0.0093	23.6545	8.69811	0.286215
sp|Q8BGA9|OXA1L_MOUSE	Q8BGA9	Oxa1l	Mitochondrial inner membrane protein OXA1L OS=Mus musculus OX=10090 GN=Oxa1l PE=1 SV=1	0.775383	2.88498	3.76735	2.48466	0.972202	0.896623	0.73297	0.978227	0.0308343	0.0093	23.252	8.89308	1.30116
sp|P05622-2|PGFRB_MOUSE	P05622-2	Pdgfrb	Isoform 2 of Platelet-derived growth factor receptor beta OS=Mus musculus OX=10090 GN=Pdgfrb	0.335199	0.164855	0.244619	0.161974	0.306201	0.39859	0.426055	0.363513	0.0230954	0.0093	23.4653	21.0004	0.111848
sp|Q9EST4|PSMG2_MOUSE	Q9EST4	Psmg2	Proteasome assembly chaperone 2 OS=Mus musculus OX=10090 GN=Psmg2 PE=1 SV=1	1.43576	0.393204	0.250056	0.123308	1.53445	1.89121	1.50817	1.64783	0.0137405	0.0093	22.3703	20.2018	0.787882
sp|Q91V41|RAB14_MOUSE	Q91V41	Rab14	Ras-related protein Rab-14 OS=Mus musculus OX=10090 GN=Rab14 PE=1 SV=3	1.11246	1.19735	1.17133	1.21359	1.14364	1.02019	0.943456	0.948889	0.021652	0.0093	25.6215	9.79472	0.142795
sp|E9Q735|UBE4A_MOUSE	E9Q735	Ube4a	Ubiquitin conjugation factor E4 A OS=Mus musculus OX=10090 GN=Ube4a PE=1 SV=1	1.34126	0.923263	0.774474	0.978198	1.35752	1.38108	1.43433	1.35438	0.00312374	0.0093	22.3625	19.878	0.332481
sp|Q8BGQ7|SYAC_MOUSE	Q8BGQ7	Aars1	Alanine--tRNA ligase, cytoplasmic OS=Mus musculus OX=10090 GN=Aars1 PE=1 SV=1	1.48021	1.1479	0.972127	1.24124	1.33631	1.95083	1.73633	1.93448	0.0230954	0.0094	25.083	21.9634	0.461533
sp|Q9DB25|ALG5_MOUSE	Q9DB25	Alg5	Dolichyl-phosphate beta-glucosyltransferase OS=Mus musculus OX=10090 GN=Alg5 PE=1 SV=1	0.741361	0.705025	0.649334	0.676771	0.723247	1.01038	1.05547	0.945834	0.00312374	0.0094	24.9929	21.4692	0.189505
sp|Q78IK4|MIC27_MOUSE	Q78IK4	Apool	MICOS complex subunit Mic27 OS=Mus musculus OX=10090 GN=Apool PE=1 SV=1	1.19956	1.36489	1.54001	1.30766	1.09352	0.814274	0.881567	0.828743	0.021652	0.0094	24.9599	8.65382	0.354567
sp|Q9CQW2|ARL8B_MOUSE	Q9CQW2	Arl8b	ADP-ribosylation factor-like protein 8B OS=Mus musculus OX=10090 GN=Arl8b PE=1 SV=1	1.44464	1.81474	1.78226	1.61398	1.14273	1.08067	1.05025	1.06398	0.00240577	0.0094	24.8004	7.91021	0.402958
tr|A2AKU9|A2AKU9_MOUSE	A2AKU9	Atp5c1	ATP synthase subunit gamma OS=Mus musculus OX=10090 GN=Atp5c1 PE=1 SV=1	1.25015	1.79541	1.81774	1.66488	1.11633	1.09178	1.12627	1.12934	0.00272654	0.0094	23.5613	8.41123	0.387517
sp|Q62095|DDX3Y_MOUSE	Q62095	Ddx3y	ATP-dependent RNA helicase DDX3Y OS=Mus musculus OX=10090 GN=Ddx3y PE=1 SV=2	1.45099	1.12757	0.661041	0.787223	1.43152	1.757	1.56845	1.60375	0.0230954	0.0094	22.5615	20.5982	0.473176
sp|Q8CI75-2|DI3L2_MOUSE	Q8CI75-2	Dis3l2	Isoform 2 of DIS3-like exonuclease 2 OS=Mus musculus OX=10090 GN=Dis3l2	0.978345	0.462151	0.417321	0.407361	1.10091	1.05501	1.15381	1.14125	0.0238172	0.0094	22.9047	20.4495	0.409761
sp|O08573-2|LEG9_MOUSE	O08573-2	Lgals9	Isoform 2 of Galectin-9 OS=Mus musculus OX=10090 GN=Lgals9	0.572178	0.296847	0.309986	0.387906	0.764753	0.706151	0.744539	0.670726	0.0223737	0.0094	22.9356	19.4794	0.231898
sp|Q91V81|RBM42_MOUSE	Q91V81	Rbm42	RNA-binding protein 42 OS=Mus musculus OX=10090 GN=Rbm42 PE=1 SV=2	0.624944	3.36378	4.24768	2.80634	0.472671	0.395452	0.452934	0.454037	0.00248597	0.0094	23.4701	8.78379	1.89591
sp|Q9JLC6|TEF_MOUSE	Q9JLC6	Tef	Thyrotroph embryonic factor OS=Mus musculus OX=10090 GN=Tef PE=2 SV=1	0.186308	0.681791	1.1002	0.968068	0.393064	0.351039	0.334814	0.243836	0.00152672	0.0094	23.7609	10.0265	0.390611
sp|Q9JHS4|CLPX_MOUSE	Q9JHS4	Clpx	ATP-dependent Clp protease ATP-binding subunit clpX-like, mitochondrial OS=Mus musculus OX=10090 GN=Clpx PE=1 SV=2	1.65132	1.21604	1.15947	0.935029	1.22004	1.40617	1.38352	1.54003	0.0252606	0.0095	23.4044	23.0954	0.252565
sp|O09110|MP2K3_MOUSE	O09110	Map2k3	Dual specificity mitogen-activated protein kinase kinase 3 OS=Mus musculus OX=10090 GN=Map2k3 PE=1 SV=2	1.14971	0.917923	0.813529	1.28663	1.50411	1.82542	1.76159	1.67893	0.00240577	0.0095	25.2332	20.2691	0.506166
sp|Q9QXD1|ACOX2_MOUSE	Q9QXD1	Acox2	Peroxisomal acyl-coenzyme A oxidase 2 OS=Mus musculus OX=10090 GN=Acox2 PE=1 SV=2	1.14263	0.702404	0.742651	0.719598	1.11296	1.1423	1.19824	1.15267	0.0223737	0.0096	22.3504	20.2589	0.27915
sp|P56379|ATP68_MOUSE	P56379	Atp5mj	ATP synthase subunit ATP5MJ, mitochondrial OS=Mus musculus OX=10090 GN=Atp5mj PE=1 SV=1	0.808027	0.892912	1.52417	1.36077	0.947029	0.960374	0.606993	0.505799	0.0238172	0.0096	24.5097	11.0346	0.479855
sp|Q60680|IKKA_MOUSE	Q60680	Chuk	Inhibitor of nuclear factor kappa-B kinase subunit alpha OS=Mus musculus OX=10090 GN=Chuk PE=1 SV=1	1.24872	1.13565	0.927304	0.884708	1.43141	1.75079	1.64585	1.77664	0.0301724	0.0096	24.4865	21.4409	0.440769
sp|Q8CHW4|EI2BE_MOUSE	Q8CHW4	Eif2b5	Translation initiation factor eIF-2B subunit epsilon OS=Mus musculus OX=10090 GN=Eif2b5 PE=1 SV=1	1.22815	1.1649	0.867212	0.866598	1.25479	1.64843	1.53359	1.53579	0.0133479	0.0096	23.662	21.2624	0.36538
sp|P56380|AP4A_MOUSE	P56380	Nudt2	Bis(5'-nucleosyl)-tetraphosphatase [asymmetrical] OS=Mus musculus OX=10090 GN=Nudt2 PE=1 SV=3	1.00568	0.837049	0.576624	0.698304	1.19078	1.46426	1.34028	1.47355	0.0230954	0.0096	24.4048	21.2395	0.435714
sp|P61089|UBE2N_MOUSE	P61089	Ube2n	Ubiquitin-conjugating enzyme E2 N OS=Mus musculus OX=10090 GN=Ube2n PE=1 SV=1	1.31968	1.25104	0.753216	0.823088	1.24909	1.53204	1.52762	1.61971	0.0223737	0.0096	23.8116	22.2028	0.389291
sp|Q9CQ56|USE1_MOUSE	Q9CQ56	Use1	Vesicle transport protein USE1 OS=Mus musculus OX=10090 GN=Use1 PE=1 SV=1	0.645868	0.202348	0.327437	0.356193	0.907489	0.933416	0.913923	0.896886	0.00312374	0.0096	23.6652	20.0071	0.381215
sp|Q9R069|BCAM_MOUSE	Q9R069	Bcam	Basal cell adhesion molecule OS=Mus musculus OX=10090 GN=Bcam PE=1 SV=1	0.176348	0.239358	0.315747	0.289916	0.139308	0.144568	0.143204	0.157501	0.0137405	0.0098	23.1623	9.14532	0.0860579
sp|Q9D0F3|LMAN1_MOUSE	Q9D0F3	Lman1	Protein ERGIC-53 OS=Mus musculus OX=10090 GN=Lman1 PE=1 SV=1	1.09339	2.03484	2.07407	1.66365	1.23246	1.03203	0.999158	0.884282	0.00240577	0.0098	24.1199	8.87407	0.550378
sp|Q8CDA1|SAC2_MOUSE	Q8CDA1	Inpp5f	Phosphatidylinositide phosphatase SAC2 OS=Mus musculus OX=10090 GN=Inpp5f PE=1 SV=1	1.17827	0.892471	0.974634	1.04577	1.11875	1.24654	1.29278	1.2473	0.00256616	0.0099	24.3582	20.975	0.159351
sp|P46467|VPS4B_MOUSE	P46467	Vps4b	Vacuolar protein sorting-associated protein 4B OS=Mus musculus OX=10090 GN=Vps4b PE=1 SV=2	1.10731	0.830211	0.690109	0.630354	1.22533	1.3419	1.22696	1.24553	0.0133479	0.0099	22.5979	20.27	0.347296
sp|Q9EQQ2|YIPF5_MOUSE	Q9EQQ2	Yipf5	Protein YIPF5 OS=Mus musculus OX=10090 GN=Yipf5 PE=1 SV=1	0.545596	0.110468	0.280364	0.195159	0.685323	0.767835	0.745221	0.687965	0.0267241	0.0099	23.2064	20.0734	0.28542
sp|O88736|DHB7_MOUSE	O88736	Hsd17b7	3-keto-steroid reductase/17-beta-hydroxysteroid dehydrogenase 7 OS=Mus musculus OX=10090 GN=Hsd17b7 PE=1 SV=1	0.670499	0.560529	0.644055	0.53494	0.828093	0.930483	0.847727	0.795497	0.0137405	0.0101	24.0673	19.655	0.157889
tr|Q6ZWZ4|Q6ZWZ4_MOUSE	Q6ZWZ4	Rpl36	60S ribosomal protein L36 OS=Mus musculus OX=10090 GN=Rpl36 PE=1 SV=1	1.13338	0.293874	0.398193	0.419863	1.08449	1.16408	1.24758	1.08006	0.0252606	0.0101	22.0808	19.7806	0.503292
sp|Q99KK2|NEUA_MOUSE	Q99KK2	Cmas	N-acylneuraminate cytidylyltransferase OS=Mus musculus OX=10090 GN=Cmas PE=1 SV=2	0.197127	0.246069	0.384684	0.273494	0.190365	0.144584	0.153874	0.143874	0.0230954	0.0102	23.6565	9.1594	0.0834524
sp|Q99KI3|EMC3_MOUSE	Q99KI3	Emc3	ER membrane protein complex subunit 3 OS=Mus musculus OX=10090 GN=Emc3 PE=1 SV=3	0.75105	0.263561	0.271729	0.297701	0.726491	0.745933	0.813148	0.790493	0.00264635	0.0102	22.6391	20.4495	0.304473
sp|O08580|ERR1_MOUSE	O08580	Esrra	Steroid hormone receptor ERR1 OS=Mus musculus OX=10090 GN=Esrra PE=1 SV=4	0.0894381	0.22705	0.414662	0.283934	0.0572684	0.0530566	0.0588582	0.0914749	0.0225082	0.0102	23.2337	9.05586	0.152482
sp|Q9D0G0|RT30_MOUSE	Q9D0G0	Mrps30	28S ribosomal protein S30, mitochondrial OS=Mus musculus OX=10090 GN=Mrps30 PE=1 SV=1	1.17758	1.42893	1.49701	1.32041	1.09421	1.1084	1.03455	1.05119	0.0281137	0.0102	24.2886	8.39614	0.226932
sp|Q78XF5|OSTC_MOUSE	Q78XF5	Ostc	Oligosaccharyltransferase complex subunit OSTC OS=Mus musculus OX=10090 GN=Ostc PE=1 SV=1	0.769293	0.368597	0.520542	0.317204	0.777642	0.842936	0.992482	0.877813	0.0230954	0.0102	23.1066	20.7315	0.252754
sp|Q8K0H1|S47A1_MOUSE	Q8K0H1	Slc47a1	Multidrug and toxin extrusion protein 1 OS=Mus musculus OX=10090 GN=Slc47a1 PE=1 SV=2	1.21008	2.04277	3.3846	2.27009	0.875594	0.82907	0.887347	0.862543	0.0245389	0.0102	23.5824	8.99704	0.938755
sp|E9Q6P5|TTC7B_MOUSE	E9Q6P5	Ttc7b	Tetratricopeptide repeat protein 7B OS=Mus musculus OX=10090 GN=Ttc7b PE=1 SV=1	0.798667	0.70463	0.711538	0.629136	0.824636	0.824911	0.900367	0.918139	0.0301724	0.0102	23.9181	21.5814	0.124378
sp|Q9CVB6|ARPC2_MOUSE	Q9CVB6	Arpc2	Actin-related protein 2/3 complex subunit 2 OS=Mus musculus OX=10090 GN=Arpc2 PE=1 SV=3	1.51834	1.22756	1.24503	1.29734	1.30138	1.44507	1.48776	1.48828	0.00706652	0.0103	24.249	22.5059	0.137527
sp|Q8R5M8|CADM1_MOUSE	Q8R5M8	Cadm1	Cell adhesion molecule 1 OS=Mus musculus OX=10090 GN=Cadm1 PE=1 SV=2	1.10348	2.00643	2.67596	1.93364	0.770886	0.747167	0.92986	0.855847	0.0245389	0.0103	23.6568	8.74531	0.839659
sp|P18872|GNAO_MOUSE	P18872	Gnao1	Guanine nucleotide-binding protein G(o) subunit alpha OS=Mus musculus OX=10090 GN=Gnao1 PE=1 SV=3	0.199173	0.473	0.591088	0.600987	0.22246	0.250632	0.203768	0.120045	0.0317412	0.0103	23.8559	9.96112	0.223089
sp|Q78HU3|MB12A_MOUSE	Q78HU3	Mvb12a	Multivesicular body subunit 12A OS=Mus musculus OX=10090 GN=Mvb12a PE=1 SV=1	1.1864	2.16406	2.33442	1.78637	1.03598	1.05575	1.02743	1.03124	0.0281137	0.0103	23.8359	8.4818	0.649679
sp|Q8VBT0|TMX1_MOUSE	Q8VBT0	Tmx1	Thioredoxin-related transmembrane protein 1 OS=Mus musculus OX=10090 GN=Tmx1 PE=1 SV=1	0.64193	0.501695	0.609554	0.576641	0.658733	0.861073	0.810063	0.766988	0.0267241	0.0107	25.4703	20.9831	0.154407
sp|Q80Y55|BSDC1_MOUSE	Q80Y55	Bsdc1	BSD domain-containing protein 1 OS=Mus musculus OX=10090 GN=Bsdc1 PE=1 SV=1	0.927445	0.746813	0.499428	0.45393	0.981102	1.07947	1.06317	1.02833	0.00143948	0.0109	22.5278	20.5672	0.275466
sp|Q8BTV2|CPSF7_MOUSE	Q8BTV2	Cpsf7	Cleavage and polyadenylation specificity factor subunit 7 OS=Mus musculus OX=10090 GN=Cpsf7 PE=1 SV=2	0.822963	1.44135	1.53703	1.24953	0.643714	0.540761	0.741654	0.729354	0.0245389	0.0109	23.2363	8.30153	0.51409
sp|Q69ZK6|JHD2C_MOUSE	Q69ZK6	Jmjd1c	Probable JmjC domain-containing histone demethylation protein 2C OS=Mus musculus OX=10090 GN=Jmjd1c PE=1 SV=3	0.169607	0.260748	0.460211	0.254244	0.150103	0.0501659	0.0813689	0.0824168	0.00248597	0.0109	23.6477	8.81442	0.138968
sp|P68510|1433F_MOUSE	P68510	Ywhah	14-3-3 protein eta OS=Mus musculus OX=10090 GN=Ywhah PE=1 SV=2	1.1892	0.888924	0.813361	0.931689	1.20582	1.22742	1.24244	1.25509	0.00256616	0.0109	22.9074	20.3635	0.228412
sp|P22315|HEMH_MOUSE	P22315	Fech	Ferrochelatase, mitochondrial OS=Mus musculus OX=10090 GN=Fech PE=1 SV=2	1.4706	1.67491	1.72702	1.65182	1.29341	1.29248	1.21373	1.17557	0.00256616	0.011	24.859	8.60068	0.263297
sp|O09173|HGD_MOUSE	O09173	Hgd	Homogentisate 1,2-dioxygenase OS=Mus musculus OX=10090 GN=Hgd PE=1 SV=2	1.55383	0.85867	0.719378	0.88651	1.63849	1.7474	1.61597	1.7102	0.0245389	0.011	22.6362	20.1507	0.469571
sp|Q8K0Y7|PAXX_MOUSE	Q8K0Y7	Paxx	Protein PAXX OS=Mus musculus OX=10090 GN=Paxx PE=1 SV=1	0.144561	0.195741	0.316143	0.269276	0.200432	0.203076	0.16573	0.152604	0.014133	0.011	23.8932	10.8122	0.0628637
sp|Q8CIE0|SPA11_MOUSE	Q8CIE0	Serpina11	Serpin A11 OS=Mus musculus OX=10090 GN=Serpina11 PE=2 SV=1	1.06979	0.596208	0.738924	0.428462	0.945921	1.1493	1.38743	1.07779	0.0230954	0.011	22.6759	20.8511	0.428711
sp|Q920S3|GATD1_MOUSE	Q920S3	Gatad1	GATA zinc finger domain-containing protein 1 OS=Mus musculus OX=10090 GN=Gatad1 PE=2 SV=2	0.228829	0.224634	0.288051	0.337917	0.259414	0.213467	0.214427	0.218285	0.0145256	0.0111	23.2559	11.3186	0.0425927
sp|Q8CHC4|SYNJ1_MOUSE	Q8CHC4	Synj1	Synaptojanin-1 OS=Mus musculus OX=10090 GN=Synj1 PE=1 SV=3	2.1464	3.32322	3.28711	2.78274	1.72023	1.11484	1.84375	1.67779	0.0299274	0.0111	23.6081	7.90607	1.10006
sp|Q8CGB6-3|TNS2_MOUSE	Q8CGB6-3	Tns2	Isoform 3 of Tensin-2 OS=Mus musculus OX=10090 GN=Tns2	0.832841	0.916733	0.912179	0.812673	0.593065	0.6199	0.54873	0.653185	0.021652	0.0111	24.8749	7.20278	0.18924
sp|Q04736|YES_MOUSE	Q04736	Yes1	Tyrosine-protein kinase Yes OS=Mus musculus OX=10090 GN=Yes1 PE=1 SV=3	1.16187	0.444334	0.328675	0.440193	0.973552	1.07386	1.0875	1.07845	0.0137405	0.0111	22.2655	20.4323	0.407248
sp|Q9DBF1-2|AL7A1_MOUSE	Q9DBF1-2	Aldh7a1	Isoform 2 of Alpha-aminoadipic semialdehyde dehydrogenase OS=Mus musculus OX=10090 GN=Aldh7a1	2.12263	2.37665	2.27286	2.49698	2.232	1.70425	1.5265	1.61636	0.021652	0.0113	25.4387	9.62982	0.470464
sp|Q8BG05|ROA3_MOUSE	Q8BG05	Hnrnpa3	Heterogeneous nuclear ribonucleoprotein A3 OS=Mus musculus OX=10090 GN=Hnrnpa3 PE=1 SV=1	0.499118	0.582817	0.707196	0.572558	0.436101	0.317271	0.326188	0.279588	0.0230954	0.0113	24.9654	8.85516	0.197206
sp|P70158|ASM3A_MOUSE	P70158	Smpdl3a	Acid sphingomyelinase-like phosphodiesterase 3a OS=Mus musculus OX=10090 GN=Smpdl3a PE=1 SV=2	1.54861	0.520575	0.378903	0.508144	1.21785	1.32105	1.50776	1.84061	0.00272654	0.0113	23.6949	21.6526	0.635189
sp|Q9CXR1|DHRS7_MOUSE	Q9CXR1	Dhrs7	Dehydrogenase/reductase SDR family member 7 OS=Mus musculus OX=10090 GN=Dhrs7 PE=1 SV=2	0.576702	0.880564	0.990034	0.816705	0.607266	0.611574	0.571223	0.528694	0.0259824	0.0115	23.9537	9.20072	0.205196
tr|A0A0R4J094|A0A0R4J094_MOUSE	A0A0R4J094	Fahd2a	Fumarylacetoacetate hydrolase domain-containing 2A OS=Mus musculus OX=10090 GN=Fahd2a PE=1 SV=1	1.30308	2.52571	2.57633	2.1579	1.44507	1.27329	1.29899	1.49881	0.0259824	0.0115	22.6635	8.50859	0.668152
sp|Q8C5Q4|GRSF1_MOUSE	Q8C5Q4	Grsf1	G-rich sequence factor 1 OS=Mus musculus OX=10090 GN=Grsf1 PE=1 SV=2	1.2923	1.52242	1.51524	1.28489	1.23294	1.06541	1.04223	1.10553	0.00248597	0.0115	25.1371	7.68588	0.240102
sp|Q99LD9|EI2BB_MOUSE	Q99LD9	Eif2b2	Translation initiation factor eIF-2B subunit beta OS=Mus musculus OX=10090 GN=Eif2b2 PE=1 SV=1	1.01658	1.00228	0.627702	0.692935	0.967205	1.50419	1.5104	1.6044	0.00240577	0.0116	24.9074	22.3046	0.472779
sp|Q9WU28|PFD5_MOUSE	Q9WU28	Pfdn5	Prefoldin subunit 5 OS=Mus musculus OX=10090 GN=Pfdn5 PE=1 SV=1	1.31073	1.43231	1.72758	1.55907	1.43544	1.33193	1.30256	1.37699	0.0299274	0.0116	22.8679	9.73463	0.147361
sp|Q5NC05|TTF2_MOUSE	Q5NC05	Ttf2	Transcription termination factor 2 OS=Mus musculus OX=10090 GN=Ttf2 PE=1 SV=2	0.183282	0.0321901	0.102147	0.0849935	0.300152	0.332379	0.448909	0.320702	0.021652	0.0116	24.4227	20.3869	0.180377
sp|P11609|CD1D1_MOUSE	P11609	Cd1d1	Antigen-presenting glycoprotein CD1d1 OS=Mus musculus OX=10090 GN=Cd1d1 PE=1 SV=3	0.825883	1.15776	1.17543	1.3201	0.688491	0.7306	0.681516	0.674957	0.0326481	0.0117	23.2855	9.25	0.281684
sp|Q8CFI2|UB2R1_MOUSE	Q8CFI2	Cdc34	Ubiquitin-conjugating enzyme E2 R1 OS=Mus musculus OX=10090 GN=Cdc34 PE=1 SV=1	0.905813	0.635043	0.293826	0.324992	1.17661	1.52618	1.67492	2.01702	0.00264635	0.0117	25.1687	22.0263	0.797947
sp|Q3TGW2|EEPD1_MOUSE	Q3TGW2	Eepd1	Endonuclease/exonuclease/phosphatase family domain-containing protein 1 OS=Mus musculus OX=10090 GN=Eepd1 PE=1 SV=1	0.80147	2.70236	3.78101	2.53546	1.32193	1.1004	1.09381	0.963089	0.00157034	0.0117	23.5412	9.29317	1.25191
sp|P17439|GLCM_MOUSE	P17439	Gba	Lysosomal acid glucosylceramidase OS=Mus musculus OX=10090 GN=Gba PE=1 SV=1	1.58289	0.806018	0.722619	0.949171	1.12266	1.31012	1.60001	1.35987	0.0293103	0.0117	22.9317	21.3236	0.398004
sp|P43275|H11_MOUSE	P43275	H1-1	Histone H1.1 OS=Mus musculus OX=10090 GN=H1-1 PE=1 SV=2	0.0243705	0.0979628	0.188997	0.196092	0.0833664	0.0735179	0.064606	0.0517514	0.00264635	0.0117	23.7212	10.7793	0.0729996
sp|Q9CQK7|RWDD1_MOUSE	Q9CQK7	Rwdd1	RWD domain-containing protein 1 OS=Mus musculus OX=10090 GN=Rwdd1 PE=1 SV=1	1.07894	0.810614	0.777476	0.838791	1.17177	1.97927	2.13622	1.98538	0.00312374	0.0117	25.7458	21.681	0.731472
tr|D4AFX7|D4AFX7_MOUSE	D4AFX7	Dnajc13	DnaJ heat shock protein family (Hsp40) member C13 OS=Mus musculus OX=10090 GN=Dnajc13 PE=1 SV=1	1.19752	1.14914	1.11268	1.07298	1.19202	1.40688	1.31061	1.31342	0.0133479	0.0118	24.3281	21.2416	0.118023
sp|B1AR13|CISD3_MOUSE	B1AR13	Cisd3	CDGSH iron-sulfur domain-containing protein 3, mitochondrial OS=Mus musculus OX=10090 GN=Cisd3 PE=1 SV=1	0.8338	3.62672	3.87049	4.13657	0.867476	0.877177	0.828509	0.819	0.0290206	0.012	22.9351	9.32175	1.739
sp|Q61268|APOC4_MOUSE	Q61268	Apoc4	Apolipoprotein C-IV OS=Mus musculus OX=10090 GN=Apoc4 PE=1 SV=1	0.80604	0.174414	0.122751	0.138251	0.591887	0.617635	0.762823	0.87343	0.00272654	0.0121	23.1816	21.3212	0.364564
sp|Q8BH51|COX14_MOUSE	Q8BH51	Cox14	Cytochrome c oxidase assembly protein COX14 OS=Mus musculus OX=10090 GN=Cox14 PE=3 SV=1	0.854755	0.682886	0.692895	0.674827	0.894836	0.979033	1.20955	1.11769	0.0230954	0.0121	25.1331	21.9092	0.24574
sp|P36552|HEM6_MOUSE	P36552	Cpox	Oxygen-dependent coproporphyrinogen-III oxidase, mitochondrial OS=Mus musculus OX=10090 GN=Cpox PE=1 SV=2	1.11422	1.73559	2.1127	1.64495	1.4892	1.35532	1.14708	1.29138	0.0137405	0.0121	23.416	9.43544	0.411886
sp|Q8CBY8|DCTN4_MOUSE	Q8CBY8	Dctn4	Dynactin subunit 4 OS=Mus musculus OX=10090 GN=Dctn4 PE=1 SV=1	0.919721	0	0.334483	0.26769	0.90937	1.08302	1.42115	0.95061	0.0230954	0.0121	23.0903	20.2197	0.58412
sp|Q91XD4|FTCD_MOUSE	Q91XD4	Ftcd	Formimidoyltransferase-cyclodeaminase OS=Mus musculus OX=10090 GN=Ftcd PE=1 SV=1	0.967296	0.703389	0.655712	0.834876	1.21836	1.27981	1.19585	1.268	0.0245389	0.0121	24.2025	20.1422	0.359974
sp|Q91YP0|L2HDH_MOUSE	Q91YP0	L2hgdh	L-2-hydroxyglutarate dehydrogenase, mitochondrial OS=Mus musculus OX=10090 GN=L2hgdh PE=1 SV=1	1.18302	0.554477	0.577179	0.632318	1.22945	1.32543	1.22859	1.25865	0.0299274	0.0121	22.3906	19.8943	0.392734
sp|P39039|MBL1_MOUSE	P39039	Mbl1	Mannose-binding protein A OS=Mus musculus OX=10090 GN=Mbl1 PE=1 SV=1	1.39699	0.660134	0.769377	0.735995	1.60516	1.61508	1.88221	2.00289	0.0133479	0.0121	24.2243	21.1614	0.647541
sp|Q9CPR5|RM15_MOUSE	Q9CPR5	Mrpl15	39S ribosomal protein L15, mitochondrial OS=Mus musculus OX=10090 GN=Mrpl15 PE=1 SV=1	1.38228	2.22501	2.1128	1.80275	1.27773	1.23653	1.12046	1.14607	0.00240577	0.0121	24.2303	8.32173	0.52932
sp|Q91YJ5|IF2M_MOUSE	Q91YJ5	Mtif2	Translation initiation factor IF-2, mitochondrial OS=Mus musculus OX=10090 GN=Mtif2 PE=1 SV=2	1.30657	2.81501	3.17885	2.48949	1.33784	1.32508	1.32086	1.28931	0.00280674	0.0121	23.4426	8.85594	0.937427
sp|Q99LC3|NDUAA_MOUSE	Q99LC3	Ndufa10	NADH dehydrogenase [ubiquinone] 1 alpha subcomplex subunit 10, mitochondrial OS=Mus musculus OX=10090 GN=Ndufa10 PE=1 SV=1	1.09813	0.545821	0.475662	0.547288	0.913459	0.991756	1.02517	1.00476	0.0137405	0.0121	22.256	20.4926	0.28533
sp|Q8K183|PDXK_MOUSE	Q8K183	Pdxk	Pyridoxal kinase OS=Mus musculus OX=10090 GN=Pdxk PE=1 SV=1	1.08455	0.823317	0.634143	0.952222	1.21315	1.55009	1.62799	1.7054	0.00256616	0.0121	25.6655	21.6861	0.523543
sp|P35700|PRDX1_MOUSE	P35700	Prdx1	Peroxiredoxin-1 OS=Mus musculus OX=10090 GN=Prdx1 PE=1 SV=1	1.78063	1.27725	1.0049	1.2749	1.82653	1.86203	1.88965	1.95863	0.00264635	0.0121	23.1478	20.6823	0.409114
sp|Q8BH58|TIPRL_MOUSE	Q8BH58	Tiprl	TIP41-like protein OS=Mus musculus OX=10090 GN=Tiprl PE=1 SV=1	1.13387	0.725828	0.440299	1.01277	1.18183	1.62816	1.64731	1.76243	0.00256616	0.0121	25.4028	21.5406	0.641558
tr|G3X8U3|G3X8U3_MOUSE	G3X8U3	2210016F16Rik	Queuosine salvage protein OS=Mus musculus OX=10090 GN=2210016F16Rik PE=1 SV=1	0.773267	0.412099	0.266775	0.326995	0.713762	1.8817	1.74565	1.96941	0.021652	0.0122	25.6208	22.0203	0.80493
sp|A2APV2-3|FMNL2_MOUSE	A2APV2-3	Fmnl2	Isoform 3 of Formin-like protein 2 OS=Mus musculus OX=10090 GN=Fmnl2	0.897545	0.297816	0.488164	0.455348	0.709257	0.863891	1.01111	0.935658	0.0223737	0.0122	23.6651	21.3609	0.298137
sp|P01898|HA10_MOUSE	P01898	H2-Q10	H-2 class I histocompatibility antigen, Q10 alpha chain OS=Mus musculus OX=10090 GN=H2-Q10 PE=1 SV=3	0.781009	0.577991	0.603641	0.671363	0.935529	1.36556	1.34511	1.35671	0.0267241	0.0122	25.7249	21.3923	0.421346
sp|P22361|HNF1A_MOUSE	P22361	Hnf1a	Hepatocyte nuclear factor 1-alpha OS=Mus musculus OX=10090 GN=Hnf1a PE=1 SV=2	0.218552	0.29206	0.369945	0.280251	0.22147	0.217832	0.208644	0.202986	0.00240577	0.0122	23.8044	9.05411	0.0539127
sp|Q91Y86|MK08_MOUSE	Q91Y86	Mapk8	Mitogen-activated protein kinase 8 OS=Mus musculus OX=10090 GN=Mapk8 PE=1 SV=1	1.28582	1.29712	0.814747	1.04075	1.04405	1.30308	1.48312	1.61814	0.0230954	0.0122	25.0585	24.0231	0.321194
sp|Q8BWW9|PKN2_MOUSE	Q8BWW9	Pkn2	Serine/threonine-protein kinase N2 OS=Mus musculus OX=10090 GN=Pkn2 PE=1 SV=3	0.983384	5.53413	7.39005	4.40996	0.935247	1.00563	0.922582	0.713345	0.0259824	0.0122	23.6408	8.84465	2.94365
sp|Q68FH0|PKP4_MOUSE	Q68FH0	Pkp4	Plakophilin-4 OS=Mus musculus OX=10090 GN=Pkp4 PE=1 SV=1	0.40519	0.0898063	0.149754	0.0803114	0.237678	0.338198	0.341326	0.371634	0.0259824	0.0122	23.0782	21.4041	0.136404
sp|Q99K28-2|ARFG2_MOUSE	Q99K28-2	Arfgap2	Isoform 2 of ADP-ribosylation factor GTPase-activating protein 2 OS=Mus musculus OX=10090 GN=Arfgap2	1.43607	0.431532	0.607336	0.720957	1.42191	1.54674	1.59417	1.58652	0.00256616	0.0123	22.9964	20.3026	0.528709
sp|Q91Z96|BMP2K_MOUSE	Q91Z96	Bmp2k	BMP-2-inducible protein kinase OS=Mus musculus OX=10090 GN=Bmp2k PE=1 SV=1	1.25665	2.01675	2.89851	1.6437	1.25254	0.867144	0.911473	0.960859	0.00248597	0.0123	23.8791	8.60141	0.603767
sp|Q9QYI4|DJB12_MOUSE	Q9QYI4	Dnajb12	DnaJ homolog subfamily B member 12 OS=Mus musculus OX=10090 GN=Dnajb12 PE=1 SV=2	0.653764	0.676045	0.610997	0.783508	0.808973	0.883331	0.821352	0.767282	0.0230954	0.0123	24.6332	18.1604	0.107675
sp|Q9JHI7|EXOS9_MOUSE	Q9JHI7	Exosc9	Exosome complex component RRP45 OS=Mus musculus OX=10090 GN=Exosc9 PE=1 SV=1	0.258236	0.776698	0.787855	0.644022	0.268995	0.25499	0.243227	0.261125	0.0299274	0.0123	23.2506	8.7071	0.285119
sp|Q91YE6|IPO9_MOUSE	Q91YE6	Ipo9	Importin-9 OS=Mus musculus OX=10090 GN=Ipo9 PE=1 SV=3	0.921381	0.732586	0.599105	0.57652	0.921006	1.72955	1.65393	1.77836	0.0267241	0.0123	25.4975	22.0088	0.584778
sp|P54310-2|LIPS_MOUSE	P54310-2	Lipe	Isoform 2 of Hormone-sensitive lipase OS=Mus musculus OX=10090 GN=Lipe	1.13156	1.48575	2.28927	1.83489	1.07754	1.04419	1.05447	1.00682	0.0230954	0.0123	23.5467	9.43903	0.464523
sp|Q99N84|RT18B_MOUSE	Q99N84	Mrps18b	28S ribosomal protein S18b, mitochondrial OS=Mus musculus OX=10090 GN=Mrps18b PE=1 SV=1	0.821152	1.65265	1.65884	1.34175	0.910467	0.824776	0.805152	0.837817	0.0308343	0.0123	23.3687	8.59245	0.435545
sp|Q9CQX8|RT36_MOUSE	Q9CQX8	Mrps36	28S ribosomal protein S36, mitochondrial OS=Mus musculus OX=10090 GN=Mrps36 PE=1 SV=1	1.90523	2.31758	2.46373	3.2102	1.54354	0.827772	1.14151	1.19416	0.00143948	0.0123	23.6913	8.98706	0.859443
sp|Q9DBN4-3|P33MX_MOUSE	Q9DBN4-3	P33monox	Isoform 3 of Putative monooxygenase p33MONOX OS=Mus musculus OX=10090 GN=P33monox	0.278542	0.132594	0	0	0.263096	1.11769	1.34509	1.15345	0.0140568	0.0123	25.4512	21.8763	0.694538
tr|Q8K094|Q8K094_MOUSE	Q8K094	Pvr	Poliovirus receptor OS=Mus musculus OX=10090 GN=Pvr PE=1 SV=1	0.834373	1.80217	2.57514	1.62081	0.599463	0.563425	0.780242	0.724011	0.0245389	0.0123	23.5934	8.72025	0.840838
sp|Q62419|SH3G1_MOUSE	Q62419	Sh3gl1	Endophilin-A2 OS=Mus musculus OX=10090 GN=Sh3gl1 PE=1 SV=1	1.21834	1.87396	1.98891	1.64748	1.11713	1.13959	1.15456	1.20335	0.00152672	0.0123	23.354	8.44525	0.418359
tr|Q8BQ46|Q8BQ46_MOUSE	Q8BQ46	Taf15	TAF15 RNA polymerase II, TATA box binding protein (TBP)-associated factor OS=Mus musculus OX=10090 GN=Taf15 PE=1 SV=1	0.972518	1.23629	1.50368	1.10792	0.947352	0.780469	0.812631	0.749933	0.0230954	0.0123	24.2843	8.6494	0.277417
sp|Q8BFQ4|WDR82_MOUSE	Q8BFQ4	Wdr82	WD repeat-containing protein 82 OS=Mus musculus OX=10090 GN=Wdr82 PE=1 SV=1	1.1098	0.999289	0.855187	0.724289	1.0713	1.19435	1.21953	1.12843	0.00240577	0.0123	22.3488	21.0264	0.178864
sp|Q60692|PSB6_MOUSE	Q60692	Psmb6	Proteasome subunit beta type-6 OS=Mus musculus OX=10090 GN=Psmb6 PE=1 SV=3	1.40142	0.448615	0.370881	0.469223	1.52749	1.48251	1.57799	1.64843	0.0245389	0.0124	22.9096	20.4856	0.616166
sp|P97348|RHOD_MOUSE	P97348	Rhod	Rho-related GTP-binding protein RhoD OS=Mus musculus OX=10090 GN=Rhod PE=1 SV=1	0.909691	1.01422	1.31728	1.16645	0.750278	0.622687	0.765733	0.798396	0.00280674	0.0124	22.9964	8.82149	0.294908
sp|O35609|SCAM3_MOUSE	O35609	Scamp3	Secretory carrier-associated membrane protein 3 OS=Mus musculus OX=10090 GN=Scamp3 PE=1 SV=3	1.30225	1.80128	1.9331	1.60662	1.20867	1.23433	1.14207	1.08296	0.0245389	0.0124	24.316	8.60993	0.398103
sp|Q3UMF0|COBL1_MOUSE	Q3UMF0	Cobll1	Cordon-bleu protein-like 1 OS=Mus musculus OX=10090 GN=Cobll1 PE=1 SV=2	1.76874	2.47623	2.89287	2.40534	1.12115	1.24873	1.31333	1.24952	0.0145256	0.0126	23.8511	8.35786	0.814851
tr|A0A0R4J1V0|A0A0R4J1V0_MOUSE	A0A0R4J1V0	Pdzk1	Na(+)/H(+) exchange regulatory cofactor NHE-RF3 OS=Mus musculus OX=10090 GN=Pdzk1 PE=1 SV=1	1.17771	1.35126	1.62954	1.42789	1.07708	0.970208	1.09443	0.977094	0.0245389	0.0126	23.8445	9.02596	0.297308
sp|Q9JIA7|SPHK2_MOUSE	Q9JIA7	Sphk2	Sphingosine kinase 2 OS=Mus musculus OX=10090 GN=Sphk2 PE=1 SV=2	1.35691	0.720362	0.470173	0.624995	1.01921	1.07204	1.41903	1.0679	0.0290206	0.0126	21.8965	20.7105	0.412125
tr|A0A1W2P6U8|A0A1W2P6U8_MOUSE	A0A1W2P6U8	4932415D10Rik	RIKEN cDNA 4932415D10 gene OS=Mus musculus OX=10090 GN=4932415D10Rik PE=4 SV=1	2.41923	8.65945	7.15255	6.34757	2.38672	1.62976	1.44478	1.50528	0.00240577	0.0127	23.7491	8.40838	3.09273
sp|P45481|CBP_MOUSE	P45481	Crebbp	Histone lysine acetyltransferase CREBBP OS=Mus musculus OX=10090 GN=Crebbp PE=1 SV=3	0.980524	1.83787	1.90878	1.69201	1.05124	1.02888	0.878666	1.31048	0.0308343	0.0127	21.9475	8.44505	0.484546
sp|Q80TH2-2|ERBIN_MOUSE	Q80TH2-2	Erbin	Isoform 2 of Erbin OS=Mus musculus OX=10090 GN=Erbin	0.782536	0.582661	0.661229	0.652986	0.697787	0.795976	0.875384	0.836841	0.0230954	0.0127	25.0467	22.3849	0.113937
sp|P28740-1|KIF2A_MOUSE	P28740-1	Kif2a	Isoform 1 of Kinesin-like protein KIF2A OS=Mus musculus OX=10090 GN=Kif2a	0.433252	0.175867	0.152395	0.287374	0.554923	0.542852	0.632094	0.649743	0.0245389	0.0127	24.5744	20.8372	0.255763
sp|P49586|PCY1A_MOUSE	P49586	Pcyt1a	Choline-phosphate cytidylyltransferase A OS=Mus musculus OX=10090 GN=Pcyt1a PE=1 SV=1	0.13702	0.141609	0.245361	0.197661	0.161161	0.139539	0.114818	0.106056	0.00248597	0.0127	24.0659	10.6931	0.0461386
sp|Q8C165|P20D1_MOUSE	Q8C165	Pm20d1	N-fatty-acyl-amino acid synthase/hydrolase PM20D1 OS=Mus musculus OX=10090 GN=Pm20d1 PE=1 SV=1	0.700924	1.05253	1.13601	1.01895	0.9559	0.849829	0.827423	0.769668	0.00157034	0.0127	23.8239	10.22	0.16154
sp|P35293|RAB18_MOUSE	P35293	Rab18	Ras-related protein Rab-18 OS=Mus musculus OX=10090 GN=Rab18 PE=1 SV=2	1.17456	1.34542	1.3131	1.55418	1.23721	1.08228	1.10302	1.11252	0.0133479	0.0127	23.4246	10.2008	0.142522
sp|Q9JLI6|SCLY_MOUSE	Q9JLI6	Scly	Selenocysteine lyase OS=Mus musculus OX=10090 GN=Scly PE=1 SV=1	1.42911	0.888727	0.622573	0.964382	1.289	1.80105	1.44723	1.66785	0.0230954	0.0127	23.2956	20.892	0.58651
sp|Q78T54|VMA21_MOUSE	Q78T54	Vma21	Vacuolar ATPase assembly integral membrane protein Vma21 OS=Mus musculus OX=10090 GN=Vma21 PE=1 SV=1	0.545487	0.177402	0.168179	0.217587	0.608878	0.539224	0.664935	0.602704	0.0326481	0.0127	22.7497	20.2118	0.263938
sp|Q6DYE8|ENPP3_MOUSE	Q6DYE8	Enpp3	Ectonucleotide pyrophosphatase/phosphodiesterase family member 3 OS=Mus musculus OX=10090 GN=Enpp3 PE=1 SV=2	1.37816	0.751073	0.589583	0.604636	0.760149	1.02527	1.05541	1.10383	0.00152672	0.0128	23.3841	22.7418	0.28094
tr|A8Y5Q7|A8Y5Q7_MOUSE	A8Y5Q7	Manea	Glycoprotein endo-alpha-1,2-mannosidase (Fragment) OS=Mus musculus OX=10090 GN=Manea PE=3 SV=1	1.18647	0.517129	0.465024	0.748592	0.768155	1.06962	1.19732	1.13306	0.0293103	0.0128	23.7249	21.6655	0.372979
sp|P52503|NDUS6_MOUSE	P52503	Ndufs6	NADH dehydrogenase [ubiquinone] iron-sulfur protein 6, mitochondrial OS=Mus musculus OX=10090 GN=Ndufs6 PE=1 SV=2	1.70683	1.81656	2.22257	2.12889	1.44834	1.28671	1.43836	1.38492	0.0230954	0.0128	23.5745	8.98134	0.45498
sp|Q99L48|NMD3_MOUSE	Q99L48	Nmd3	60S ribosomal export protein NMD3 OS=Mus musculus OX=10090 GN=Nmd3 PE=1 SV=1	0.964295	0.692901	0.882648	1.12035	1.17697	1.57982	1.59136	1.34572	0.00248597	0.0128	25.7315	20.2433	0.424479
sp|Q9D880|TIM50_MOUSE	Q9D880	Timm50	Mitochondrial import inner membrane translocase subunit TIM50 OS=Mus musculus OX=10090 GN=Timm50 PE=1 SV=1	1.04931	1.01003	0.733693	0.779689	1.07147	1.16816	1.22879	1.09341	0.00312374	0.0128	22.1047	20.4055	0.241919
sp|Q9WVQ5|MTNB_MOUSE	Q9WVQ5	Apip	Methylthioribulose-1-phosphate dehydratase OS=Mus musculus OX=10090 GN=Apip PE=1 SV=1	1.37035	1.25788	1.20491	1.31345	1.66439	1.7424	1.68139	1.75344	0.0230954	0.013	25.0323	20.4205	0.273241
sp|Q9DBL7|COASY_MOUSE	Q9DBL7	Coasy	Bifunctional coenzyme A synthase OS=Mus musculus OX=10090 GN=Coasy PE=1 SV=2	1.05223	0.753885	0.635679	0.960704	1.04422	1.61081	1.57208	1.66483	0.0230954	0.013	25.8063	21.8012	0.478654
sp|Q91YR5|EFNMT_MOUSE	Q91YR5	EEF1AKNMT	eEF1A lysine and N-terminal methyltransferase OS=Mus musculus OX=10090 GN=EEF1AKNMT PE=1 SV=1	1.25598	0.321323	0.40232	0.192031	1.10923	1.18991	1.24809	1.29322	0.0293103	0.013	22.43	20.5234	0.577
sp|Q921I9|EXOS4_MOUSE	Q921I9	Exosc4	Exosome complex component RRP41 OS=Mus musculus OX=10090 GN=Exosc4 PE=1 SV=3	0.163321	0.108117	0.158254	0.116943	0.246882	0.275347	0.308066	0.241415	0.0223737	0.013	24.6381	20.0831	0.0937052
sp|Q6PAV2|HERC4_MOUSE	Q6PAV2	Herc4	Probable E3 ubiquitin-protein ligase HERC4 OS=Mus musculus OX=10090 GN=Herc4 PE=1 SV=2	1.11058	0.430894	0.546815	0.671625	1.27219	1.34489	1.24328	1.23875	0.00312374	0.013	22.7372	19.5715	0.41302
sp|Q91YJ3|THYN1_MOUSE	Q91YJ3	Thyn1	Thymocyte nuclear protein 1 OS=Mus musculus OX=10090 GN=Thyn1 PE=1 SV=1	0.317045	0.351477	0.557226	0.408089	0.411574	0.244072	0.219616	0.2281	0.0275862	0.013	23.8207	10.0502	0.144057
sp|Q5H8C4|VP13A_MOUSE	Q5H8C4	Vps13a	Vacuolar protein sorting-associated protein 13A OS=Mus musculus OX=10090 GN=Vps13a PE=1 SV=1	1.23961	1.355	1.47955	1.29858	1.04878	1.03255	0.958772	0.980363	0.00312374	0.013	24.91	8.13948	0.234896
sp|P58252|EF2_MOUSE	P58252	Eef2	Elongation factor 2 OS=Mus musculus OX=10090 GN=Eef2 PE=1 SV=2	1.75724	2.9868	3.14703	2.68105	1.82541	1.77086	1.81301	1.76325	0.0149182	0.0132	23.3684	8.83809	0.677364
sp|P19639|GSTM3_MOUSE	P19639	Gstm3	Glutathione S-transferase Mu 3 OS=Mus musculus OX=10090 GN=Gstm3 PE=1 SV=2	0.914273	0.641131	0.645674	0.80946	1.10612	2.4123	1.91888	1.90367	0.00302297	0.0132	25.5541	21.1257	0.689523
sp|Q61001|LAMA5_MOUSE	Q61001	Lama5	Laminin subunit alpha-5 OS=Mus musculus OX=10090 GN=Lama5 PE=1 SV=4	0.643408	1.49613	2.33273	1.7079	0.36468	0.495638	0.535801	0.5364	0.00157034	0.0133	23.5436	9.06218	0.778233
sp|Q7TMS5|ABCG2_MOUSE	Q7TMS5	Abcg2	Broad substrate specificity ATP-binding cassette transporter ABCG2 OS=Mus musculus OX=10090 GN=Abcg2 PE=1 SV=1	0.585591	0.295504	0.341599	0.366073	0.804403	0.768088	0.935471	0.916203	0.0238172	0.0134	24.5466	20.7531	0.323324
sp|E9PZM4|CHD2_MOUSE	E9PZM4	Chd2	Chromodomain-helicase-DNA-binding protein 2 OS=Mus musculus OX=10090 GN=Chd2 PE=1 SV=1	0.0991251	0.217452	0.313482	0.238115	0.110435	0.132809	0.107199	0.0985784	0.0259824	0.0134	23.7035	9.37612	0.0896777
sp|P97366|EVI5_MOUSE	P97366	Evi5	Ecotropic viral integration site 5 protein OS=Mus musculus OX=10090 GN=Evi5 PE=1 SV=2	1.05708	0.48369	0.555391	0.64562	1.03046	1.01615	1.20889	1.06565	0.0259824	0.0134	22.7397	20.1999	0.335967
sp|Q9CX86|ROA0_MOUSE	Q9CX86	Hnrnpa0	Heterogeneous nuclear ribonucleoprotein A0 OS=Mus musculus OX=10090 GN=Hnrnpa0 PE=1 SV=1	0.602456	0.858072	0.977613	0.681727	0.547591	0.487067	0.526334	0.490094	0.021652	0.0134	24.3649	8.20971	0.181475
sp|P63087-2|PP1G_MOUSE	P63087-2	Ppp1cc	Isoform 2 of Serine/threonine-protein phosphatase PP1-gamma catalytic subunit OS=Mus musculus OX=10090 GN=Ppp1cc	0.969818	0.416506	0.402663	0.403301	0.853881	0.88744	0.936825	0.965891	0.00152672	0.0134	22.5701	20.6611	0.293186
sp|Q8CEC6|PPWD1_MOUSE	Q8CEC6	Ppwd1	Peptidylprolyl isomerase domain and WD repeat-containing protein 1 OS=Mus musculus OX=10090 GN=Ppwd1 PE=1 SV=2	0.848184	1.52788	1.7859	1.32381	0.770349	0.811117	0.82483	0.821516	0.0145256	0.0134	23.5644	8.62804	0.438629
sp|Q9CQC6|BZW1_MOUSE	Q9CQC6	Bzw1	Basic leucine zipper and W2 domain-containing protein 1 OS=Mus musculus OX=10090 GN=Bzw1 PE=1 SV=1	0.927982	0.699659	0.819863	0.807953	0.937721	1.17126	1.35387	1.16856	0.021652	0.0135	25.4546	21.384	0.278238
sp|Q3TPX4|EXOC5_MOUSE	Q3TPX4	Exoc5	Exocyst complex component 5 OS=Mus musculus OX=10090 GN=Exoc5 PE=1 SV=2	1.3185	0.618834	0.753587	0.764895	1.17322	1.24744	1.41805	1.24927	0.0259824	0.0135	22.409	20.293	0.34594
tr|E9Q223|E9Q223_MOUSE	E9Q223	Hbb-bs	Hemoglobin, beta adult s chain (Fragment) OS=Mus musculus OX=10090 GN=Hbb-bs PE=1 SV=1	1.77393	85.3222	84.3744	77.0046	0.258552	1.18976	1.20181	2.03574	0.0259824	0.0135	23.0244	8.91324	46.1774
sp|Q9EPA7|NMNA1_MOUSE	Q9EPA7	Nmnat1	Nicotinamide/nicotinic acid mononucleotide adenylyltransferase 1 OS=Mus musculus OX=10090 GN=Nmnat1 PE=1 SV=2	0.804044	0.417383	0.419272	0.550432	0.82867	0.798431	0.95271	0.89855	0.0259824	0.0135	23.5298	20.5612	0.260174
sp|P51410|RL9_MOUSE	P51410	Rpl9	60S ribosomal protein L9 OS=Mus musculus OX=10090 GN=Rpl9 PE=1 SV=2	1.06757	1.72743	1.81762	1.51422	0.947412	0.97791	1.0057	1.01076	0.00152672	0.0135	23.5106	8.48729	0.441582
tr|Q6NXL1|Q6NXL1_MOUSE	Q6NXL1	Sec24d	Sec24-related gene family, member D (S. cerevisiae) OS=Mus musculus OX=10090 GN=Sec24d PE=1 SV=1	2.05244	1.01343	0.766593	0.560277	1.63785	1.69392	1.82832	1.79988	0.0223737	0.0135	22.2387	20.7785	0.553488
sp|P42225|STAT1_MOUSE	P42225	Stat1	Signal transducer and activator of transcription 1 OS=Mus musculus OX=10090 GN=Stat1 PE=1 SV=1	0.805271	0.784463	0.76774	0.826066	1.29624	1.3687	1.5364	1.29185	0.00302297	0.0135	25.0906	20.0773	0.39938
sp|Q62422|OSTF1_MOUSE	Q62422	Ostf1	Osteoclast-stimulating factor 1 OS=Mus musculus OX=10090 GN=Ostf1 PE=1 SV=2	1.71541	2.41948	2.00708	2.12509	1.83262	1.36853	1.25639	1.50876	0.0230954	0.0137	25.2826	8.75598	0.422474
sp|Q5SXJ3|FANCJ_MOUSE	Q5SXJ3	Brip1	Fanconi anemia group J protein homolog OS=Mus musculus OX=10090 GN=Brip1 PE=2 SV=1	0.549968	0.346864	0.212079	0.5825	1.58049	1.35046	1.22442	1.16779	0.00143948	0.0138	23.9706	19.0204	0.597706
tr|Q4LDF6|Q4LDF6_MOUSE	Q4LDF6	Cfhr2	Complement factor H-related 2 OS=Mus musculus OX=10090 GN=Cfhr2 PE=1 SV=1	0.996248	0.574193	0.371316	0.400849	0.952991	0.811402	1.09267	1.00803	0.0290206	0.0138	22.7561	21.055	0.360524
sp|Q8R0A0|T2FB_MOUSE	Q8R0A0	Gtf2f2	General transcription factor IIF subunit 2 OS=Mus musculus OX=10090 GN=Gtf2f2 PE=1 SV=1	1.05108	1.14673	1.59205	1.30101	0.916834	0.808056	0.90681	0.925703	0.00272654	0.0138	23.2504	8.97425	0.298344
sp|Q60738|ZNT1_MOUSE	Q60738	Slc30a1	Zinc transporter 1 OS=Mus musculus OX=10090 GN=Slc30a1 PE=1 SV=1	0.782761	1.55099	2.83061	1.61587	1.03122	0.724738	0.737887	0.525378	0.021652	0.0138	23.8118	9.36024	0.730017
sp|Q9D6J5|NDUB8_MOUSE	Q9D6J5	Ndufb8	NADH dehydrogenase [ubiquinone] 1 beta subcomplex subunit 8, mitochondrial OS=Mus musculus OX=10090 GN=Ndufb8 PE=1 SV=1	1.32368	1.5506	1.62887	1.44559	1.20105	0.688716	0.826315	0.716039	0.021652	0.0139	25.487	8.6993	0.445572
sp|Q01237|HMDH_MOUSE	Q01237	Hmgcr	3-hydroxy-3-methylglutaryl-coenzyme A reductase OS=Mus musculus OX=10090 GN=Hmgcr PE=1 SV=3	0.321675	0.533248	0.618639	0.672316	1.03869	1.59486	1.10474	0.810385	0.00256616	0.0142	25.0941	18.4294	0.498859
sp|O35737|HNRH1_MOUSE	O35737	Hnrnph1	Heterogeneous nuclear ribonucleoprotein H OS=Mus musculus OX=10090 GN=Hnrnph1 PE=1 SV=3	0.701946	0.579776	0.449371	0.381378	0.659656	0.669276	0.761964	0.648554	0.0245389	0.0142	21.8342	20.8496	0.152616
sp|Q9CYI4|LUC7L_MOUSE	Q9CYI4	Luc7l	Putative RNA-binding protein Luc7-like 1 OS=Mus musculus OX=10090 GN=Luc7l PE=1 SV=2	0.454266	0.236529	0.168346	0.28403	0.418915	0.400173	0.545408	0.477968	0.0317412	0.0142	23.398	20.9164	0.183505
sp|Q8R3F5|FABD_MOUSE	Q8R3F5	Mcat	Malonyl-CoA-acyl carrier protein transacylase, mitochondrial OS=Mus musculus OX=10090 GN=Mcat PE=1 SV=3	0.995443	1.11754	1.13064	1.15273	1.02568	0.95006	0.926765	0.792502	0.00302297	0.0142	25.2526	10.1406	0.151323
sp|P21271-3|MYO5B_MOUSE	P21271-3	Myo5b	Isoform 3 of Unconventional myosin-Vb OS=Mus musculus OX=10090 GN=Myo5b	0.535854	0.333915	0	0	0.96279	0.947096	0.882868	0.866264	0.014133	0.0142	23.0479	20.1943	0.465381
sp|O35900|LSM2_MOUSE	O35900	Lsm2	U6 snRNA-associated Sm-like protein LSm2 OS=Mus musculus OX=10090 GN=Lsm2 PE=1 SV=1	0.491484	0.612774	0.934232	0.733949	0.460861	0.427998	0.453803	0.506928	0.0259824	0.0143	23.0958	9.13581	0.167279
sp|Q9QYY0|GAB1_MOUSE	Q9QYY0	Gab1	GRB2-associated-binding protein 1 OS=Mus musculus OX=10090 GN=Gab1 PE=1 SV=2	0.828389	0.374327	0.397801	0.4884	0.675459	0.898582	0.821501	1.00241	0.0137405	0.0144	24.0136	21.6379	0.307431
sp|Q3TDN2|FAF2_MOUSE	Q3TDN2	Faf2	FAS-associated factor 2 OS=Mus musculus OX=10090 GN=Faf2 PE=1 SV=2	0.867974	0.934813	0.927162	0.896824	0.808162	0.628368	0.678208	0.672465	0.0267241	0.0145	25.6189	8.37227	0.141081
sp|Q923G2|RPAB3_MOUSE	Q923G2	Polr2h	DNA-directed RNA polymerases I, II, and III subunit RPABC3 OS=Mus musculus OX=10090 GN=Polr2h PE=1 SV=3	0.326288	0.466848	0.545659	0.595097	0.307671	0.348397	0.304855	0.29553	0.0317412	0.0145	23.5222	10.0699	0.132443
sp|Q9QVP9|FAK2_MOUSE	Q9QVP9	Ptk2b	Protein-tyrosine kinase 2-beta OS=Mus musculus OX=10090 GN=Ptk2b PE=1 SV=2	0.869878	2.32451	2.08425	2.01178	1.03381	0.79387	0.927933	0.773709	0.0137405	0.0145	23.2014	8.97472	0.688558
sp|Q9CQU3|RER1_MOUSE	Q9CQU3	Rer1	Protein RER1 OS=Mus musculus OX=10090 GN=Rer1 PE=1 SV=1	0.76149	0.541888	0.627437	0.55349	0.655545	0.725287	0.860036	0.782473	0.0223737	0.0145	23.9708	22.191	0.13005
sp|P52623|UCK1_MOUSE	P52623	Uck1	Uridine-cytidine kinase 1 OS=Mus musculus OX=10090 GN=Uck1 PE=1 SV=2	0.996825	0.218869	0.147057	0.186106	1.51975	1.46836	1.81029	2.10361	0.0238172	0.0145	24.5667	21.2586	0.92408
sp|Q8C0Q2|ZHX3_MOUSE	Q8C0Q2	Zhx3	Zinc fingers and homeoboxes protein 3 OS=Mus musculus OX=10090 GN=Zhx3 PE=1 SV=2	0.578055	1.21471	1.18843	0.979215	0.589148	0.51177	0.577811	0.519193	0.0301724	0.0145	23.5835	8.51723	0.345305
sp|Q8R3Y5|CS047_MOUSE	Q8R3Y5		Uncharacterized protein C19orf47 homolog OS=Mus musculus OX=10090 PE=1 SV=2	0.347081	0.74362	0.875883	0.880923	0.258681	0.307439	0.329975	0.331928	0.00706652	0.0145	23.1035	9.2092	0.31859
sp|Q9EP69|SAC1_MOUSE	Q9EP69	Sacm1l	Phosphatidylinositol-3-phosphatase SAC1 OS=Mus musculus OX=10090 GN=Sacm1l PE=1 SV=1	0.812975	0.864949	1.06781	1.00927	0.963774	0.949982	0.896868	0.849955	0.00152672	0.0146	24.0814	12.7664	0.0876347
sp|Q60930|VDAC2_MOUSE	Q60930	Vdac2	Voltage-dependent anion-selective channel protein 2 OS=Mus musculus OX=10090 GN=Vdac2 PE=1 SV=2	0.920793	1.25181	1.1154	1.19908	0.846218	0.845255	0.778062	0.813047	0.0230954	0.0146	23.5555	8.51405	0.226129
sp|Q9DAU1|CNPY3_MOUSE	Q9DAU1	Cnpy3	Protein canopy homolog 3 OS=Mus musculus OX=10090 GN=Cnpy3 PE=1 SV=1	1.48788	3.06738	3.31881	2.30668	2.03454	1.39246	1.5227	1.35237	0.0245389	0.0149	23.8657	9.00013	0.902368
sp|Q9JMG7-2|HDGR3_MOUSE	Q9JMG7-2	Hdgfl3	Isoform 2 of Hepatoma-derived growth factor-related protein 3 OS=Mus musculus OX=10090 GN=Hdgfl3	0.176492	0.192606	0.290929	0.235024	0.13746	0.127166	0.1203	0.107429	0.00264635	0.0149	23.8483	9.13255	0.0760177
sp|Q9D9V3|ECHD1_MOUSE	Q9D9V3	Echdc1	Ethylmalonyl-CoA decarboxylase OS=Mus musculus OX=10090 GN=Echdc1 PE=1 SV=2	1.09998	1.01627	1.08595	1.09466	1.53458	1.79974	1.65297	1.67654	0.0267241	0.0152	25.3667	20.146	0.397337
sp|Q8C0Z1|F234A_MOUSE	Q8C0Z1	Fam234a	Protein FAM234A OS=Mus musculus OX=10090 GN=Fam234a PE=1 SV=1	1.00785	0.23467	0.264658	0.319196	0.820145	0.834838	1.02774	0.895425	0.0259824	0.0152	22.3186	20.4591	0.397097
sp|Q78HU7|GLPC_MOUSE	Q78HU7	Gypc	Glycophorin-C OS=Mus musculus OX=10090 GN=Gypc PE=1 SV=2	0.957956	1.55085	1.69136	1.62279	0.653515	0.74001	0.808834	0.767777	0.0149182	0.0152	23.4948	8.72122	0.513602
sp|Q3TEA8|HP1B3_MOUSE	Q3TEA8	Hp1bp3	Heterochromatin protein 1-binding protein 3 OS=Mus musculus OX=10090 GN=Hp1bp3 PE=1 SV=1	0.0543629	0.061366	0.103712	0.081079	0.0761294	0.0613716	0.0549953	0.0418669	0.00256616	0.0152	24.308	11.3761	0.0193483
sp|Q9D7G0|PRPS1_MOUSE	Q9D7G0	Prps1	Ribose-phosphate pyrophosphokinase 1 OS=Mus musculus OX=10090 GN=Prps1 PE=1 SV=4	1.19195	0.996413	0.834631	0.930276	1.33758	1.47687	1.43545	1.63189	0.0230954	0.0152	24.7696	21.5551	0.377387
sp|P27641|XRCC5_MOUSE	P27641	Xrcc5	X-ray repair cross-complementing protein 5 OS=Mus musculus OX=10090 GN=Xrcc5 PE=1 SV=4	0.101327	0.14092	0.177986	0.15651	0.0786971	0.0961476	0.0825345	0.096567	0.0137405	0.0152	23.191	8.93344	0.0452639
sp|P01901|HA1B_MOUSE	P01901	H2-K1	H-2 class I histocompatibility antigen, K-B alpha chain OS=Mus musculus OX=10090 GN=H2-K1 PE=1 SV=1	0.573042	0.690754	0.850689	0.724951	0.72121	0.65283	0.629564	0.588533	0.00143948	0.0153	23.9429	10.9096	0.0910626
sp|Q91ZX7|LRP1_MOUSE	Q91ZX7	Lrp1	Prolow-density lipoprotein receptor-related protein 1 OS=Mus musculus OX=10090 GN=Lrp1 PE=1 SV=1	1.11888	1.46383	1.69387	1.53261	1.24938	1.2359	1.23409	1.11458	0.00272654	0.0153	23.8888	9.72099	0.254179
sp|Q9JHJ3|GLMP_MOUSE	Q9JHJ3	Glmp	Glycosylated lysosomal membrane protein OS=Mus musculus OX=10090 GN=Glmp PE=1 SV=1	1.29774	0.433687	0.339101	0.534103	1.05055	1.11912	1.23098	1.12367	0.0137405	0.0155	22.1562	20.3092	0.469453
sp|Q6A028|SWP70_MOUSE	Q6A028	Swap70	Switch-associated protein 70 OS=Mus musculus OX=10090 GN=Swap70 PE=1 SV=2	0.927114	0.554072	0.443016	0.388091	0.867137	1.00478	0.904408	1.21975	0.0299274	0.0155	23.8644	21.7282	0.385695
sp|Q91X78|ERLN1_MOUSE	Q91X78	Erlin1	Erlin-1 OS=Mus musculus OX=10090 GN=Erlin1 PE=1 SV=2	0.683338	0.632138	0.641782	0.615839	0.836668	1.11521	1.15167	1.05929	0.0230954	0.0156	25.7206	21.1557	0.279743
sp|Q8BND5|QSOX1_MOUSE	Q8BND5	Qsox1	Sulfhydryl oxidase 1 OS=Mus musculus OX=10090 GN=Qsox1 PE=1 SV=1	0.773574	0.66318	0.631615	0.497369	0.909308	1.68655	1.40897	1.40273	0.00143948	0.0156	25.2987	21.2585	0.489421
sp|P97393|RHG05_MOUSE	P97393	Arhgap5	Rho GTPase-activating protein 5 OS=Mus musculus OX=10090 GN=Arhgap5 PE=1 SV=2	1.16943	1.11245	0.958771	0.797203	1.09387	1.62897	1.49833	1.45031	0.00152672	0.0157	23.9571	21.5542	0.365682
tr|E0CY49|E0CY49_MOUSE	E0CY49	Asl	Argininosuccinate lyase (Fragment) OS=Mus musculus OX=10090 GN=Asl PE=1 SV=1	1.35702	44.8339	46.0824	32.3541	0.5762	1.04088	1.31384	1.24498	0.0145256	0.0157	23.3371	8.63858	23.77
sp|Q9CRD2|EMC2_MOUSE	Q9CRD2	Emc2	ER membrane protein complex subunit 2 OS=Mus musculus OX=10090 GN=Emc2 PE=1 SV=1	0.823374	0.595005	0.604934	0.664274	0.776892	0.795713	0.83778	0.796092	0.0259824	0.0157	22.3664	20.0692	0.119646
sp|Q8BWS5|GRIN3_MOUSE	Q8BWS5	Gprin3	G protein-regulated inducer of neurite outgrowth 3 OS=Mus musculus OX=10090 GN=Gprin3 PE=1 SV=1	0.994963	0.959456	0.773285	0.794707	1.16876	1.13982	1.2691	1.12233	0.0293103	0.0157	22.8285	20.1507	0.236031
sp|P55302|AMRP_MOUSE	P55302	Lrpap1	Alpha-2-macroglobulin receptor-associated protein OS=Mus musculus OX=10090 GN=Lrpap1 PE=1 SV=1	1.38016	0.595724	0.460779	0.58489	1.52553	1.33966	1.56564	1.48337	0.0308343	0.0157	22.5607	20.2214	0.535677
sp|Q8CIN4|PAK2_MOUSE	Q8CIN4	Pak2	Serine/threonine-protein kinase PAK 2 OS=Mus musculus OX=10090 GN=Pak2 PE=1 SV=1	1.70122	1.84908	2.06393	2.02935	1.58131	1.67801	1.56525	1.60837	0.0308343	0.0157	23.2566	9.44659	0.23726
sp|Q148V7|RELCH_MOUSE	Q148V7	Relch	RAB11-binding protein RELCH OS=Mus musculus OX=10090 GN=Relch PE=1 SV=1	1.34483	1.18272	0.606941	1.11447	1.37	1.53014	1.91149	1.60758	0.00342604	0.0157	23.7537	21.0403	0.448384
sp|Q921R7|S35A5_MOUSE	Q921R7	Slc35a5	Probable UDP-sugar transporter protein SLC35A5 OS=Mus musculus OX=10090 GN=Slc35a5 PE=1 SV=3	3.29778	96.0116	95.9476	59.2432	0.0599846	0.673662	0	0.914604	0.0223737	0.0157	23.4666	8.44435	50.5371
sp|Q8CGR7|UPP2_MOUSE	Q8CGR7	Upp2	Uridine phosphorylase 2 OS=Mus musculus OX=10090 GN=Upp2 PE=1 SV=1	0.180887	4.54825	9.63802	9.73101	2.15677	1.38016	1.99725	0.945118	0.0252606	0.0157	23.6753	10.3024	3.83489
sp|Q8R2G4|NAR3_MOUSE	Q8R2G4	Art3	Ecto-ADP-ribosyltransferase 3 OS=Mus musculus OX=10090 GN=Art3 PE=1 SV=2	1.06519	1.27295	1.62263	1.81529	0.70497	0.616566	0.668204	0.952698	0.00152672	0.0158	22.5603	8.91125	0.500933
sp|P98203|ARVC_MOUSE	P98203	Arvcf	Armadillo repeat protein deleted in velo-cardio-facial syndrome homolog OS=Mus musculus OX=10090 GN=Arvcf PE=1 SV=2	0.509945	0.981314	1.23327	0.9667	0.493136	0.645035	0.446884	0.509138	0.0326481	0.0158	23.6635	9.15114	0.320769
sp|Q9CX13|CNIH4_MOUSE	Q9CX13	Cnih4	Protein cornichon homolog 4 OS=Mus musculus OX=10090 GN=Cnih4 PE=2 SV=1	0.603186	0.169682	0.133566	0.116437	0.429898	0.405169	0.53603	0.559493	0.0259824	0.0158	22.863	21.3176	0.222109
sp|Q61543|GSLG1_MOUSE	Q61543	Glg1	Golgi apparatus protein 1 OS=Mus musculus OX=10090 GN=Glg1 PE=1 SV=1	0.716726	0.762708	0.799245	0.810973	0.765178	0.638047	0.712585	0.659389	0.0137405	0.0158	23.9485	10.1515	0.0752495
sp|P51859|HDGF_MOUSE	P51859	Hdgf	Hepatoma-derived growth factor OS=Mus musculus OX=10090 GN=Hdgf PE=1 SV=2	0.686075	1.11486	1.15069	0.853661	0.553727	0.564268	0.613449	0.589936	0.0145256	0.0158	23.9834	8.02028	0.275907
sp|Q99L13|3HIDH_MOUSE	Q99L13	Hibadh	3-hydroxyisobutyrate dehydrogenase, mitochondrial OS=Mus musculus OX=10090 GN=Hibadh PE=1 SV=1	1.78574	1.90182	2.28978	2.12158	2.24181	1.15444	1.03805	1.1674	0.0293103	0.0158	25.0774	10.0998	0.601186
tr|F6U5V1|F6U5V1_MOUSE	F6U5V1	Larp1b	La ribonucleoprotein domain family, member 1B OS=Mus musculus OX=10090 GN=Larp1b PE=1 SV=2	1.2953	2.54422	2.86578	1.70641	1.22657	1.16902	1.04448	1.08703	0.00312374	0.0158	24.0201	8.32169	0.792427
sp|Q80U63|MFN2_MOUSE	Q80U63	Mfn2	Mitofusin-2 OS=Mus musculus OX=10090 GN=Mfn2 PE=1 SV=3	1.06242	1.41989	1.45723	1.21869	1.15619	0.998185	1.04933	1.00968	0.0230954	0.0158	23.9375	8.68782	0.207792
sp|Q9CXW2|RT22_MOUSE	Q9CXW2	Mrps22	28S ribosomal protein S22, mitochondrial OS=Mus musculus OX=10090 GN=Mrps22 PE=1 SV=1	0.893963	0.383853	0.3874	0.429761	0.908468	0.938692	0.900806	0.921126	0.0299274	0.0158	22.2869	19.9913	0.297455
sp|Q8VE47|UBA5_MOUSE	Q8VE47	Uba5	Ubiquitin-like modifier-activating enzyme 5 OS=Mus musculus OX=10090 GN=Uba5 PE=1 SV=2	0.881458	0.775105	0.574469	0.438849	0.999035	1.544	1.39424	1.68971	0.0301724	0.0158	25.0434	22.0265	0.551804
sp|Q8R5F7|IFIH1_MOUSE	Q8R5F7	Ifih1	Interferon-induced helicase C domain-containing protein 1 OS=Mus musculus OX=10090 GN=Ifih1 PE=1 SV=1	0.64497	1.17195	1.49784	1.23474	0.995234	0.88034	0.882446	0.804179	0.0145256	0.016	23.5762	9.74205	0.271145
sp|Q9QUM0|ITA2B_MOUSE	Q9QUM0	Itga2b	Integrin alpha-IIb OS=Mus musculus OX=10090 GN=Itga2b PE=1 SV=2	0.372887	0.191136	0.252218	0.268904	0.273783	0.603907	0.455084	0.509987	0.0301724	0.016	25.133	21.6532	0.144905
sp|Q91XL3|UXS1_MOUSE	Q91XL3	Uxs1	UDP-glucuronic acid decarboxylase 1 OS=Mus musculus OX=10090 GN=Uxs1 PE=1 SV=1	0.477628	0.353695	0.257561	0.347244	0.763819	1.0873	1.07708	1.16888	0.0230954	0.016	25.6161	21.337	0.494457
sp|Q921Q3|ALG1_MOUSE	Q921Q3	Alg1	Chitobiosyldiphosphodolichol beta-mannosyltransferase OS=Mus musculus OX=10090 GN=Alg1 PE=1 SV=3	0.760163	0.91425	0.981615	0.779216	0.673733	0.528892	0.564082	0.52607	0.0230954	0.0165	25.2356	7.98497	0.220294
sp|Q8CEI1|BOLA3_MOUSE	Q8CEI1	Bola3	BolA-like protein 3 OS=Mus musculus OX=10090 GN=Bola3 PE=1 SV=1	1.40238	1.01262	1.24539	1.52873	1.74895	1.72628	1.67878	1.55417	0.00256616	0.0165	23.6998	18.2536	0.279099
sp|Q91V64|ISOC1_MOUSE	Q91V64	Isoc1	Isochorismatase domain-containing protein 1 OS=Mus musculus OX=10090 GN=Isoc1 PE=1 SV=1	1.18761	1.0505	0.990619	1.14262	1.40241	1.91214	1.68259	1.80699	0.021652	0.0165	25.5726	21.0814	0.394281
sp|Q8BFW7|LPP_MOUSE	Q8BFW7	Lpp	Lipoma-preferred partner homolog OS=Mus musculus OX=10090 GN=Lpp PE=1 SV=1	1.01252	2.35316	2.38399	1.82284	0.911002	0.930512	0.977991	1.01631	0.0145256	0.0165	23.3013	8.38465	0.746958
sp|Q8K4Z3|NNRE_MOUSE	Q8K4Z3	Naxe	NAD(P)H-hydrate epimerase OS=Mus musculus OX=10090 GN=Naxe PE=1 SV=1	1.30399	1.01957	0.800725	0.775588	1.5203	1.67634	1.46315	1.62082	0.0137405	0.0165	23.2061	20.5825	0.457768
sp|Q99JR6|NMNA3_MOUSE	Q99JR6	Nmnat3	Nicotinamide/nicotinic acid mononucleotide adenylyltransferase 3 OS=Mus musculus OX=10090 GN=Nmnat3 PE=1 SV=1	0.882105	1.84607	1.94052	1.76896	1.13747	1.13218	1.01339	1.07589	0.0137405	0.0165	22.9337	9.25702	0.465791
sp|A2AJ88|PLPL7_MOUSE	A2AJ88	Pnpla7	Patatin-like phospholipase domain-containing protein 7 OS=Mus musculus OX=10090 GN=Pnpla7 PE=1 SV=1	0.99939	1.103	1.17845	1.23157	1.02555	0.896187	0.933265	0.731983	0.0267241	0.0165	24.8746	10.2558	0.218492
sp|Q8K2V1|PP4R1_MOUSE	Q8K2V1	Ppp4r1	Serine/threonine-protein phosphatase 4 regulatory subunit 1 OS=Mus musculus OX=10090 GN=Ppp4r1 PE=1 SV=2	1.01453	0.796823	0.583111	0.853101	1.23768	1.38208	1.1317	1.18215	0.0245389	0.0165	22.9161	19.1533	0.329338
tr|Q08BU3|Q08BU3_MOUSE	Q08BU3	Zfp970	OTTMUSG00000016588 protein OS=Mus musculus OX=10090 GN=Zfp970 PE=2 SV=1	0.433945	0.846	1.3481	0.775574	0.400951	0.432113	0.390117	0.36176	0.0245389	0.0165	23.7275	8.91772	0.330206
sp|Q9R020|ZRAB2_MOUSE	Q9R020	Zranb2	Zinc finger Ran-binding domain-containing protein 2 OS=Mus musculus OX=10090 GN=Zranb2 PE=1 SV=2	1.06925	1.75771	1.47549	1.40065	1.00225	0.845729	0.919147	0.994593	0.00302297	0.0165	23.2557	7.90298	0.358329
sp|Q91WC9|DGLB_MOUSE	Q91WC9	Daglb	Diacylglycerol lipase-beta OS=Mus musculus OX=10090 GN=Daglb PE=1 SV=2	0.64822	0.655514	0.359223	0.469961	0.688316	1.39192	1.36811	1.29199	0.0238172	0.0166	25.0754	21.713	0.511246
sp|O55128|SAP18_MOUSE	O55128	Sap18	Histone deacetylase complex subunit SAP18 OS=Mus musculus OX=10090 GN=Sap18 PE=1 SV=1	0.275194	0.331106	0.447641	0.362138	0.229985	0.243433	0.229795	0.209222	0.0238172	0.0167	23.8559	9.08485	0.0926407
sp|Q8C0L0|TMX4_MOUSE	Q8C0L0	Tmx4	Thioredoxin-related transmembrane protein 4 OS=Mus musculus OX=10090 GN=Tmx4 PE=1 SV=2	0.257623	0.365951	0.383908	0.297916	0.213268	0.215489	0.204821	0.190402	0.0245389	0.0167	24.6315	8.06708	0.0926714
sp|Q8CH18|CCAR1_MOUSE	Q8CH18	Ccar1	Cell division cycle and apoptosis regulator protein 1 OS=Mus musculus OX=10090 GN=Ccar1 PE=1 SV=1	0.625246	1.09744	1.48128	1.11086	0.511874	0.608837	0.616612	0.668997	0.0149182	0.017	23.4114	8.82901	0.34223
sp|Q3UMR5|MCU_MOUSE	Q3UMR5	Mcu	Calcium uniporter protein, mitochondrial OS=Mus musculus OX=10090 GN=Mcu PE=1 SV=2	0.92235	1.01146	1.00006	1.10277	0.752564	0.606713	0.730678	0.807506	0.0137405	0.017	23.3804	7.87479	0.173334
sp|Q8VCS3|XYLK_MOUSE	Q8VCS3	Fam20b	Glycosaminoglycan xylosylkinase OS=Mus musculus OX=10090 GN=Fam20b PE=1 SV=1	0.44947	0.240514	0.384619	0.403499	0.686187	0.704574	0.719565	0.676261	0.00240577	0.0172	24.7901	19.9041	0.215903
sp|P62821|RAB1A_MOUSE	P62821	Rab1A	Ras-related protein Rab-1A OS=Mus musculus OX=10090 GN=Rab1A PE=1 SV=3	1.01749	0.899999	0.741699	0.810838	0.990642	1.04595	1.00826	1.05302	0.0245389	0.0172	22.9697	21.0389	0.141985
sp|Q8R5C5|ACTY_MOUSE	Q8R5C5	Actr1b	Beta-centractin OS=Mus musculus OX=10090 GN=Actr1b PE=1 SV=1	1.48007	4.45384	4.03843	3.8432	1.8851	1.51527	1.72904	1.49074	0.0356379	0.0175	23.0337	9.08012	1.34146
tr|Q91WT7|Q91WT7_MOUSE	Q91WT7	Akr1c14	3-alpha-hydroxysteroid dehydrogenase type 1 OS=Mus musculus OX=10090 GN=Akr1c14 PE=1 SV=1	1.52917	1.21166	0.91706	1.2685	1.13447	1.47006	1.63147	1.78149	0.0245389	0.0175	25.2425	23.6374	0.395047
sp|Q6Q477|AT2B4_MOUSE	Q6Q477	Atp2b4	Plasma membrane calcium-transporting ATPase 4 OS=Mus musculus OX=10090 GN=Atp2b4 PE=1 SV=1	0.493947	0.774861	0.823751	0.832056	0.401559	0.422605	0.469873	0.446663	0.0356379	0.0175	23.2167	8.97624	0.1984
sp|P08607|C4BPA_MOUSE	P08607	C4bpa	C4b-binding protein OS=Mus musculus OX=10090 GN=C4bpa PE=1 SV=3	1.11355	0.64745	0.576124	0.662713	1.29547	1.127	1.66751	1.46058	0.0281137	0.0175	24.0034	21.0116	0.540927
sp|P62245|RS15A_MOUSE	P62245	Rps15a	40S ribosomal protein S15a OS=Mus musculus OX=10090 GN=Rps15a PE=1 SV=2	1.22316	0.642785	0.750746	0.896036	1.28746	1.29211	1.35971	1.27736	0.00240577	0.0175	22.8424	19.7415	0.31884
sp|O35945|AL1A7_MOUSE	O35945	Aldh1a7	Aldehyde dehydrogenase, cytosolic 1 OS=Mus musculus OX=10090 GN=Aldh1a7 PE=1 SV=1	0.97368	0.951883	0.828136	1.01491	1.69949	1.88465	1.84284	1.84421	0.0223737	0.0176	25.3839	20.2602	0.551652
sp|Q8C7G5|APOA5_MOUSE	Q8C7G5	Apoa5	Apolipoprotein A-V OS=Mus musculus OX=10090 GN=Apoa5 PE=1 SV=1	0.870924	1.18966	1.35222	1.34725	0.624006	0.719775	0.745833	0.728451	0.0149182	0.0176	23.3768	8.90427	0.333779
sp|Q99J95|CDK9_MOUSE	Q99J95	Cdk9	Cyclin-dependent kinase 9 OS=Mus musculus OX=10090 GN=Cdk9 PE=1 SV=1	0.836529	0.7629	0.708559	0.564729	1.07222	1.06669	1.24133	1.21433	0.0238172	0.0176	24.3436	21.2282	0.298775
sp|Q8BWU8|AT2L1_MOUSE	Q8BWU8	Etnppl	Ethanolamine-phosphate phospho-lyase OS=Mus musculus OX=10090 GN=Etnppl PE=2 SV=1	1.46559	0.508722	0.425657	0.641184	1.3552	1.42604	1.46937	1.62509	0.00272654	0.0176	22.9886	20.7843	0.559031
sp|P17095|HMGA1_MOUSE	P17095	Hmga1	High mobility group protein HMG-I/HMG-Y OS=Mus musculus OX=10090 GN=Hmga1 PE=1 SV=4	0.0478848	0.0873716	0.107575	0.060076	0.0445555	0.031669	0.0238555	0.0161392	0.00256616	0.0176	24.7992	8.55198	0.0357063
sp|Q3UIU2|NDUB6_MOUSE	Q3UIU2	Ndufb6	NADH dehydrogenase [ubiquinone] 1 beta subcomplex subunit 6 OS=Mus musculus OX=10090 GN=Ndufb6 PE=1 SV=3	0.946441	1.28151	1.26162	1.12038	0.894508	0.84364	0.935056	0.891497	0.0299274	0.0176	23.5264	8.15611	0.19598
sp|Q8R1I1|QCR9_MOUSE	Q8R1I1	Uqcr10	Cytochrome b-c1 complex subunit 9 OS=Mus musculus OX=10090 GN=Uqcr10 PE=1 SV=1	1.01214	1.97685	1.99055	1.82909	0.806882	0.880374	0.940922	0.903289	0.0145256	0.0176	23.3285	8.60976	0.603234
sp|Q02013|AQP1_MOUSE	Q02013	Aqp1	Aquaporin-1 OS=Mus musculus OX=10090 GN=Aqp1 PE=1 SV=3	0.768751	1.36263	1.32543	1.34669	0.618672	0.628337	0.713664	0.740437	0.0259824	0.0178	22.8577	8.65419	0.379174
sp|O54901|OX2G_MOUSE	O54901	Cd200	OX-2 membrane glycoprotein OS=Mus musculus OX=10090 GN=Cd200 PE=1 SV=1	0.254115	0.316595	0.302232	0.265043	0.225596	0.211325	0.240319	0.302712	0.0326481	0.0178	21.3387	6.67054	0.0519948
sp|O88545|CSN6_MOUSE	O88545	Cops6	COP9 signalosome complex subunit 6 OS=Mus musculus OX=10090 GN=Cops6 PE=1 SV=1	1.42232	0.680137	0.45863	0.686527	1.45805	1.39264	1.46352	1.54382	0.0259824	0.0178	22.7695	20.5356	0.492287
sp|P50462|CSRP3_MOUSE	P50462	Csrp3	Cysteine and glycine-rich protein 3 OS=Mus musculus OX=10090 GN=Csrp3 PE=1 SV=1	1.81502	2.50928	3.35504	2.81919	2.09495	1.50626	2.04068	1.37038	0.0245389	0.0178	24.0007	9.68735	0.849728
sp|Q9CZV8-3|FXL20_MOUSE	Q9CZV8-3	Fbxl20	Isoform 3 of F-box/LRR-repeat protein 20 OS=Mus musculus OX=10090 GN=Fbxl20	0.788725	0.798969	1.10077	0.975191	0.769108	0.56936	0.680076	0.667175	0.0230954	0.0178	23.2788	9.58668	0.195594
sp|P14733|LMNB1_MOUSE	P14733	Lmnb1	Lamin-B1 OS=Mus musculus OX=10090 GN=Lmnb1 PE=1 SV=3	0.0820122	0.0988056	0.0991886	0.0970218	0.0592276	0.0536613	0.0409422	0.0349211	0.00256616	0.0178	25.4718	8.68399	0.0323005
sp|P26187|MGMT_MOUSE	P26187	Mgmt	Methylated-DNA--protein-cysteine methyltransferase OS=Mus musculus OX=10090 GN=Mgmt PE=1 SV=3	0.228401	0.662041	0.907625	0.585391	0.462372	0.345216	0.35195	0.30213	0.0149182	0.0178	23.6242	9.3862	0.222292
sp|Q91VA6|PDIP2_MOUSE	Q91VA6	Poldip2	Polymerase delta-interacting protein 2 OS=Mus musculus OX=10090 GN=Poldip2 PE=1 SV=1	1.08068	1.06523	1.05147	1.07259	1.23426	1.53544	1.36912	1.36185	0.00248597	0.0178	25.372	20.5069	0.195255
sp|Q9CZN7|GLYM_MOUSE	Q9CZN7	Shmt2	Serine hydroxymethyltransferase, mitochondrial OS=Mus musculus OX=10090 GN=Shmt2 PE=1 SV=1	0.836838	0.793975	0.906021	0.908406	1.00973	1.06582	1.01542	0.978635	0.00312374	0.0178	25.7382	18.6999	0.123438
sp|Q5HZG4|TAF3_MOUSE	Q5HZG4	Taf3	Transcription initiation factor TFIID subunit 3 OS=Mus musculus OX=10090 GN=Taf3 PE=1 SV=2	0.997002	0.552012	0.459445	0.509276	1.29522	1.19442	1.09432	1.0131	0.00157034	0.0178	21.7982	19.0723	0.465096
sp|Q9JLT4|TRXR2_MOUSE	Q9JLT4	Txnrd2	Thioredoxin reductase 2, mitochondrial OS=Mus musculus OX=10090 GN=Txnrd2 PE=1 SV=4	1.57922	0.600456	0.582541	0.765037	1.56125	1.53118	1.65601	1.65556	0.0317412	0.0178	22.6746	20.3386	0.550694
sp|Q9JI60|LRAT_MOUSE	Q9JI60	Lrat	Lecithin retinol acyltransferase OS=Mus musculus OX=10090 GN=Lrat PE=1 SV=1	0.226774	0.0370627	0.105754	0.113492	0.209928	0.275225	0.274449	0.312864	0.0133479	0.0179	24.4406	21.2424	0.113108
sp|A2ARV4|LRP2_MOUSE	A2ARV4	Lrp2	Low-density lipoprotein receptor-related protein 2 OS=Mus musculus OX=10090 GN=Lrp2 PE=1 SV=1	1.83301	2.48075	3.38174	2.77035	1.8397	1.91259	0.0250668	0.114666	0.0290206	0.0179	25.5547	10.1663	1.48717
sp|Q8VE19|MIO_MOUSE	Q8VE19	Mios	GATOR complex protein MIOS OS=Mus musculus OX=10090 GN=Mios PE=1 SV=2	0.691049	1.15637	1.55764	1.13414	0.862204	0.817517	0.819337	0.740522	0.0149182	0.0179	23.6581	9.34383	0.284527
sp|Q00915|RET1_MOUSE	Q00915	Rbp1	Retinol-binding protein 1 OS=Mus musculus OX=10090 GN=Rbp1 PE=1 SV=2	1.29086	1.05544	0.776214	0.942714	1.12707	1.96549	1.46723	1.51414	0.0230954	0.0179	23.4299	20.9185	0.413883
sp|Q9JHJ0|TMOD3_MOUSE	Q9JHJ0	Tmod3	Tropomodulin-3 OS=Mus musculus OX=10090 GN=Tmod3 PE=1 SV=1	0.421505	0.418418	0.472617	0.564615	0.437662	0.359648	0.363205	0.371106	0.0145256	0.0179	23.6494	10.7877	0.0841451
sp|Q8CIM7|CP2DQ_MOUSE	Q8CIM7	Cyp2d26	Cytochrome P450 2D26 OS=Mus musculus OX=10090 GN=Cyp2d26 PE=1 SV=1	1.34092	1.17917	1.06881	0.959902	1.25913	1.30434	1.35824	1.2525	0.0245389	0.018	21.8546	20.9157	0.155269
sp|P83887|TBG1_MOUSE	P83887	Tubg1	Tubulin gamma-1 chain OS=Mus musculus OX=10090 GN=Tubg1 PE=1 SV=1	0.862952	1.73492	1.677	1.59001	0.714148	0.632617	0.858635	0.974962	0.0317412	0.0181	22.2915	8.3359	0.550553
sp|Q9R013|CATF_MOUSE	Q9R013	Ctsf	Cathepsin F OS=Mus musculus OX=10090 GN=Ctsf PE=1 SV=1	1.60701	0.688545	0.428011	0.726309	0.882714	1.11503	1.35209	1.23777	0.0137405	0.0183	23.1866	22.1503	0.449849
sp|Q3UIR3|DTX3L_MOUSE	Q3UIR3	Dtx3l	E3 ubiquitin-protein ligase DTX3L OS=Mus musculus OX=10090 GN=Dtx3l PE=1 SV=1	0.625756	0.449913	0.560391	0.462618	0.724176	0.764179	0.729775	0.694665	0.0275862	0.0183	23.2927	19.8083	0.122342
sp|Q91VS7|MGST1_MOUSE	Q91VS7	Mgst1	Microsomal glutathione S-transferase 1 OS=Mus musculus OX=10090 GN=Mgst1 PE=1 SV=3	0.478174	0.320607	0.322095	0.343567	0.704855	0.61286	0.750845	0.700895	0.0230954	0.0183	24.1303	20.2689	0.223331
sp|Q9D7Z3|NOL7_MOUSE	Q9D7Z3	Nol7	Nucleolar protein 7 OS=Mus musculus OX=10090 GN=Nol7 PE=1 SV=1	0.0362354	0.0741717	0.107233	0.123901	0.0871233	0.0855968	0.0752376	0.062549	0.00272654	0.0183	23.9315	12.3593	0.0318799
sp|Q6GQT6|SCAP_MOUSE	Q6GQT6	Scap	Sterol regulatory element-binding protein cleavage-activating protein OS=Mus musculus OX=10090 GN=Scap PE=1 SV=1	0.388024	0.384921	0.129814	0.23384	0.485947	0.512228	0.663951	0.494166	0.00312374	0.0183	22.7883	20.4101	0.212891
sp|Q75N73-3|S39AE_MOUSE	Q75N73-3	Slc39a14	Isoform 2 of Metal cation symporter ZIP14 OS=Mus musculus OX=10090 GN=Slc39a14	1.0114	1.10611	1.13566	0.989963	0.840258	0.733403	0.695386	0.699271	0.00312374	0.0183	25.8058	7.87394	0.227309
sp|Q8K0H5|TAF10_MOUSE	Q8K0H5	Taf10	Transcription initiation factor TFIID subunit 10 OS=Mus musculus OX=10090 GN=Taf10 PE=1 SV=1	0.107983	0.164179	0.313765	0.310374	0.120584	0	0.0917358	0	0.0476622	0.0183	23.8537	10.1035	0.160892
sp|P83870|PHF5A_MOUSE	P83870	Phf5a	PHD finger-like domain-containing protein 5A OS=Mus musculus OX=10090 GN=Phf5a PE=1 SV=1	0.444173	0.522912	0.811012	0.585362	0.40425	0.379134	0.37403	0.320042	0.00264635	0.0185	23.8696	9.20772	0.160435
sp|Q61024|ASNS_MOUSE	Q61024	Asns	Asparagine synthetase [glutamine-hydrolyzing] OS=Mus musculus OX=10090 GN=Asns PE=1 SV=3	1.80227	0.781886	0.674572	0.365495	1.66738	4.14434	2.70516	4.19528	0.0267241	0.0186	24.9453	21.9144	1.57397
sp|Q6P5D4|CP135_MOUSE	Q6P5D4	Cep135	Centrosomal protein of 135 kDa OS=Mus musculus OX=10090 GN=Cep135 PE=1 SV=1	2.23861	15.6117	18.3733	25.9739	1.12444	0.834805	1.7429	1.41584	0.0149182	0.0186	23.0319	9.72247	9.50517
sp|P16675|PPGB_MOUSE	P16675	Ctsa	Lysosomal protective protein OS=Mus musculus OX=10090 GN=Ctsa PE=1 SV=1	2.21279	0.87573	0.516164	0.842246	1.22033	1.49215	1.68916	1.83208	0.00152672	0.0186	23.1641	22.1377	0.622618
sp|Q3TQB2-2|FXRD1_MOUSE	Q3TQB2-2	Foxred1	Isoform 2 of FAD-dependent oxidoreductase domain-containing protein 1 OS=Mus musculus OX=10090 GN=Foxred1	1.35771	3.28465	3.67463	3.79513	0.938471	1.24054	1.35172	1.34162	0.0356379	0.0186	23.0027	9.14048	1.28144
sp|Q99KK9|SYHM_MOUSE	Q99KK9	Hars2	Histidine--tRNA ligase, mitochondrial OS=Mus musculus OX=10090 GN=Hars2 PE=1 SV=1	1.32666	0.889402	0.8992	1.1088	1.19634	1.37788	1.47671	1.64479	0.00143948	0.0186	25.4036	22.5331	0.3295
sp|Q9DD20|MET7B_MOUSE	Q9DD20	Mettl7b	Methyltransferase-like protein 7B OS=Mus musculus OX=10090 GN=Mettl7b PE=1 SV=2	0.708071	0.578857	0.677617	0.6388	0.81871	0.887995	0.970111	0.896442	0.0230954	0.0186	25.3056	20.7527	0.189048
sp|P63011|RAB3A_MOUSE	P63011	Rab3a	Ras-related protein Rab-3A OS=Mus musculus OX=10090 GN=Rab3a PE=1 SV=1	0.892978	0.555051	0.589196	0.591111	0.874059	0.98379	0.87562	1.00235	0.0137405	0.0186	23.1375	20.7425	0.203569
sp|Q71LX4|TLN2_MOUSE	Q71LX4	Tln2	Talin-2 OS=Mus musculus OX=10090 GN=Tln2 PE=1 SV=3	0.967263	1.03024	1.25222	1.13716	0.69505	0.698493	0.742459	0.703231	0.0149182	0.0186	23.897	8.46049	0.271722
sp|P52196|THTR_MOUSE	P52196	Tst	Thiosulfate sulfurtransferase OS=Mus musculus OX=10090 GN=Tst PE=1 SV=3	1.64202	2.90616	2.44488	2.51118	1.90297	1.67075	1.54754	1.6109	0.0223737	0.0186	23.2478	9.1081	0.494115
sp|Q921H8|THIKA_MOUSE	Q921H8	Acaa1a	3-ketoacyl-CoA thiolase A, peroxisomal OS=Mus musculus OX=10090 GN=Acaa1a PE=1 SV=1	1.28301	1.62131	1.75487	1.63717	2.00841	1.08187	1.0323	1.00705	0.0223737	0.0188	24.9151	10.8159	0.406851
tr|D3YZP5|D3YZP5_MOUSE	D3YZP5	Rab3a	Ras-related protein Rab-3A (Fragment) OS=Mus musculus OX=10090 GN=Rab3a PE=1 SV=1	1.58717	110.241	95.6212	80.3523	0.509831	1.06424	1.42253	2.00492	0.0259824	0.0188	23.0944	8.6042	50.9052
sp|Q9D662|SC23B_MOUSE	Q9D662	Sec23b	Protein transport protein Sec23B OS=Mus musculus OX=10090 GN=Sec23b PE=1 SV=1	1.35295	0.95844	1.19226	1.04772	1.38741	1.50986	1.50291	1.49021	0.0267241	0.019	23.7797	20.7003	0.19087
sp|Q9JIM1|S29A1_MOUSE	Q9JIM1	Slc29a1	Equilibrative nucleoside transporter 1 OS=Mus musculus OX=10090 GN=Slc29a1 PE=1 SV=3	0.598025	0.684293	0.74916	0.724317	0.442768	0.507227	0.48227	0.50816	0.0137405	0.019	23.4397	8.38199	0.135659
sp|Q9R0P5|DEST_MOUSE	Q9R0P5	Dstn	Destrin OS=Mus musculus OX=10090 GN=Dstn PE=1 SV=3	1.57589	1.64304	1.72731	1.62766	1.41241	1.46321	1.20731	1.45486	0.0290206	0.0193	23.6648	8.26744	0.184852
sp|P54116|STOM_MOUSE	P54116	Stom	Stomatin OS=Mus musculus OX=10090 GN=Stom PE=1 SV=3	0.690511	0.398653	0.393481	0.449339	0.659634	0.7751	0.668742	0.79454	0.0245389	0.0193	23.3176	20.9164	0.204758
sp|Q923J1|TRPM7_MOUSE	Q923J1	Trpm7	Transient receptor potential cation channel subfamily M member 7 OS=Mus musculus OX=10090 GN=Trpm7 PE=1 SV=1	0.547664	0.732718	0.851799	0.875291	0.624141	0.694111	0.610993	0.527886	0.0317412	0.0193	24.2224	11.0799	0.159239
sp|Q62086|PON2_MOUSE	Q62086	Pon2	Serum paraoxonase/arylesterase 2 OS=Mus musculus OX=10090 GN=Pon2 PE=1 SV=2	0.659299	0.578919	0.588418	0.57425	0.626746	0.673685	0.838932	0.745477	0.021652	0.0195	24.7229	22.1521	0.093796
sp|Q9ER41|TOR1B_MOUSE	Q9ER41	Tor1b	Torsin-1B OS=Mus musculus OX=10090 GN=Tor1b PE=1 SV=2	1.3977	3.0153	2.84467	2.60809	1.16863	1.14672	1.39073	1.41379	0.0317412	0.0195	22.8245	8.45206	0.859234
sp|O54825|BYST_MOUSE	O54825	Bysl	Bystin OS=Mus musculus OX=10090 GN=Bysl PE=1 SV=3	0.0826944	0.345255	0.501113	0.296389	0.131054	0.16688	0.114261	0.112698	0.0149182	0.0197	23.672	9.1669	0.17242
sp|Q8VBV7|CSN8_MOUSE	Q8VBV7	Cops8	COP9 signalosome complex subunit 8 OS=Mus musculus OX=10090 GN=Cops8 PE=1 SV=1	1.23842	2.29388	1.98765	1.74813	1.22208	1.14822	1.07067	1.39606	0.0230954	0.0197	22.6345	7.90414	0.504629
tr|A0A2I3BRG8|A0A2I3BRG8_MOUSE	A0A2I3BRG8	Dhrs4	Dehydrogenase/reductase SDR family member 4 (Fragment) OS=Mus musculus OX=10090 GN=Dhrs4 PE=1 SV=1	14.6083	275.832	402.673	590.277	6.20688	0.57156	9.96647	9.30932	0.0149182	0.0197	23.2922	10.1104	215.713
sp|Q8VE95|CH082_MOUSE	Q8VE95		UPF0598 protein C8orf82 homolog OS=Mus musculus OX=10090 PE=1 SV=1	1.63003	1.35283	1.11932	1.0278	1.40469	1.487	1.45518	1.52185	0.0252606	0.0197	22.7476	22.0514	0.227736
tr|Q9JLI0|Q9JLI0_MOUSE	Q9JLI0	Akr1c12	Aldo-keto reductase a OS=Mus musculus OX=10090 GN=Akr1c12 PE=1 SV=1	0.99407	1.00462	0.586429	0.716321	1.20299	1.37719	1.61836	1.65213	0.0238172	0.0202	25.1687	22.0332	0.513404
sp|O89110|CASP8_MOUSE	O89110	Casp8	Caspase-8 OS=Mus musculus OX=10090 GN=Casp8 PE=1 SV=1	0.954255	0.840849	0.719284	0.688317	1.28729	1.43045	1.60588	1.71769	0.00312374	0.0202	25.3939	21.6071	0.487906
sp|P11438|LAMP1_MOUSE	P11438	Lamp1	Lysosome-associated membrane glycoprotein 1 OS=Mus musculus OX=10090 GN=Lamp1 PE=1 SV=2	0.89916	0.620551	0.704496	0.863205	0.787341	1.18569	1.24966	1.1453	0.0238172	0.0202	25.8907	21.8558	0.262648
sp|P62715|PP2AB_MOUSE	P62715	Ppp2cb	Serine/threonine-protein phosphatase 2A catalytic subunit beta isoform OS=Mus musculus OX=10090 GN=Ppp2cb PE=1 SV=1	1.30373	2.17834	2.29208	2.14523	0.887826	1.21017	1.04592	1.29589	0.0137405	0.0202	22.9059	8.51014	0.645376
sp|Q9JHK4|PGTA_MOUSE	Q9JHK4	Rabggta	Geranylgeranyl transferase type-2 subunit alpha OS=Mus musculus OX=10090 GN=Rabggta PE=1 SV=1	1.31252	0.876703	0.841274	1.12376	1.35089	1.5328	1.48791	1.65005	0.0230954	0.0202	24.7797	21.1227	0.357882
sp|Q6PE01|SNR40_MOUSE	Q6PE01	Snrnp40	U5 small nuclear ribonucleoprotein 40 kDa protein OS=Mus musculus OX=10090 GN=Snrnp40 PE=1 SV=1	0.243842	0.371715	0.51295	0.351944	0.260708	0.276251	0.248079	0.239204	0.0225082	0.0202	23.7043	9.15212	0.0951511
sp|Q91VY9|ZN622_MOUSE	Q91VY9	Znf622	Zinc finger protein 622 OS=Mus musculus OX=10090 GN=Znf622 PE=1 SV=1	1.03186	0.688879	0.623506	0.425386	0.85533	0.790182	0.939353	0.986387	0.0259824	0.0202	22.8669	22.1192	0.232329
sp|Q9ES89|EXTL2_MOUSE	Q9ES89	Extl2	Exostosin-like 2 OS=Mus musculus OX=10090 GN=Extl2 PE=1 SV=1	0.428127	0.258869	0.415032	0.318045	0.616418	0.866882	0.988258	0.879576	0.0230954	0.0207	25.7411	21.0994	0.388193
sp|Q8CDM8|F16B1_MOUSE	Q8CDM8	Fam160b1	Protein FAM160B1 OS=Mus musculus OX=10090 GN=Fam160b1 PE=1 SV=2	1.2376	0.455026	0.314257	0.433839	1.09692	1.10431	1.12059	1.22297	0.00152672	0.0207	22.5438	20.6304	0.435489
sp|Q80W21|GSTM7_MOUSE	Q80W21	Gstm7	Glutathione S-transferase Mu 7 OS=Mus musculus OX=10090 GN=Gstm7 PE=1 SV=1	1.35851	1.38587	0.709859	1.14184	1.32653	1.69283	1.88595	1.96015	0.0230954	0.0208	25.2607	22.4393	0.483007
sp|Q99JG3|ANX13_MOUSE	Q99JG3	Anxa13	Annexin A13 OS=Mus musculus OX=10090 GN=Anxa13 PE=1 SV=3	0.953105	1.29056	1.43803	1.12825	0.706093	0.684868	0.836696	0.70194	0.0245389	0.0211	24.2717	8.15283	0.371342
sp|P26369|U2AF2_MOUSE	P26369	U2af2	Splicing factor U2AF 65 kDa subunit OS=Mus musculus OX=10090 GN=U2af2 PE=1 SV=3	0.573241	0.669882	0.74012	0.623427	0.553205	0.474816	0.534076	0.473776	0.0230954	0.0211	24.4111	8.60288	0.114708
sp|P47934|CACP_MOUSE	P47934	Crat	Carnitine O-acetyltransferase OS=Mus musculus OX=10090 GN=Crat PE=1 SV=3	1.31912	0.74823	0.541112	0.693456	1.2837	1.14307	1.35526	1.34005	0.0290206	0.0214	22.7804	20.7795	0.379731
sp|Q3UNZ8|QORL2_MOUSE	Q3UNZ8	Cryzl2	Quinone oxidoreductase-like protein 2 OS=Mus musculus OX=10090 GN=Cryzl2 PE=1 SV=1	1.00845	0.577454	0.664803	0.897967	1.33503	1.2782	1.23394	1.23603	0.0252606	0.0215	23.6562	19.294	0.393773
sp|Q6PDK2|KMT2D_MOUSE	Q6PDK2	Kmt2d	Histone-lysine N-methyltransferase 2D OS=Mus musculus OX=10090 GN=Kmt2d PE=1 SV=2	0.443074	0.552492	0.949231	0.793399	0.314688	0.286982	0.368994	0.373813	0.00280674	0.0215	23.2534	9.34029	0.286352
sp|Q8BU14|SEC62_MOUSE	Q8BU14	Sec62	Translocation protein SEC62 OS=Mus musculus OX=10090 GN=Sec62 PE=1 SV=1	0.454344	0.213503	0.23977	0.339269	0.485394	0.519127	0.69863	0.692928	0.00240577	0.0215	25.4748	21.9335	0.227908
sp|Q62418|DBNL_MOUSE	Q62418	Dbnl	Drebrin-like protein OS=Mus musculus OX=10090 GN=Dbnl PE=1 SV=2	2.11227	2.98645	4.76742	2.42839	1.94664	1.33246	1.28677	1.38446	0.00292221	0.0217	24.0202	8.43789	0.961538
sp|Q62318|TIF1B_MOUSE	Q62318	Trim28	Transcription intermediary factor 1-beta OS=Mus musculus OX=10090 GN=Trim28 PE=1 SV=3	1.00877	1.18747	1.41652	1.22254	0.821076	0.858284	0.92478	0.968534	0.00157034	0.0217	23.252	8.604	0.23682
tr|F8VPK0|F8VPK0_MOUSE	F8VPK0	Ttc37	Tetratricopeptide repeat domain 37 OS=Mus musculus OX=10090 GN=Ttc37 PE=1 SV=1	1.16442	0.911532	1.0842	0.900586	1.15397	1.3587	1.58581	1.50366	0.021652	0.0217	25.2613	22.2224	0.352639
sp|Q9D198|SYF2_MOUSE	Q9D198	Syf2	Pre-mRNA-splicing factor SYF2 OS=Mus musculus OX=10090 GN=Syf2 PE=2 SV=1	0.392157	0.436163	0.439956	0.383354	0.308632	0.291037	0.347299	0.325728	0.0238172	0.0219	24.3797	7.00715	0.0780483
sp|P62876|RPAB5_MOUSE	P62876	Polr2l	DNA-directed RNA polymerases I, II, and III subunit RPABC5 OS=Mus musculus OX=10090 GN=Polr2l PE=3 SV=1	0.830959	1.85777	2.45951	1.5276	0.980761	0.997479	0.977579	0.928713	0.0149182	0.0222	23.6564	8.83969	0.544203
sp|P70335|ROCK1_MOUSE	P70335	Rock1	Rho-associated protein kinase 1 OS=Mus musculus OX=10090 GN=Rock1 PE=1 SV=1	1.56359	1.87748	1.81679	1.76351	1.30175	1.26053	1.46691	1.45053	0.0308343	0.0222	23.2604	7.39416	0.304726
sp|Q80WC7|AGFG2_MOUSE	Q80WC7	Agfg2	Arf-GAP domain and FG repeat-containing protein 2 OS=Mus musculus OX=10090 GN=Agfg2 PE=1 SV=1	1.87233	1.96691	2.82031	1.92983	1.26344	1.17611	1.07839	1.28028	0.00312374	0.0226	23.9698	7.98068	0.61757
sp|P17427|AP2A2_MOUSE	P17427	Ap2a2	AP-2 complex subunit alpha-2 OS=Mus musculus OX=10090 GN=Ap2a2 PE=1 SV=2	1.29807	0.644708	0.663002	0.681365	1.12767	1.15315	1.21183	1.22485	0.00706652	0.0226	22.3933	20.5595	0.29345
sp|Q8BMJ3|IF1AX_MOUSE	Q8BMJ3	Eif1ax	Eukaryotic translation initiation factor 1A, X-chromosomal OS=Mus musculus OX=10090 GN=Eif1ax PE=2 SV=3	1.43126	1.11191	1.21948	1.22921	1.34572	1.41193	1.66633	1.56245	0.00264635	0.0226	24.8507	22.2237	0.199085
sp|Q3U0V1|FUBP2_MOUSE	Q3U0V1	Khsrp	Far upstream element-binding protein 2 OS=Mus musculus OX=10090 GN=Khsrp PE=1 SV=2	2.24922	2.65675	3.47701	2.52023	1.85782	1.55505	1.92948	1.67159	0.0245389	0.0226	24.0326	8.38997	0.697424
sp|Q6PFD9|NUP98_MOUSE	Q6PFD9	Nup98	Nuclear pore complex protein Nup98-Nup96 OS=Mus musculus OX=10090 GN=Nup98 PE=1 SV=2	0.0794163	0.142032	0.234755	0.170542	0.0587928	0.0981894	0.0538389	0.0608365	0.0308343	0.0226	23.6517	9.33197	0.0779034
sp|Q91ZA3|PCCA_MOUSE	Q91ZA3	Pcca	Propionyl-CoA carboxylase alpha chain, mitochondrial OS=Mus musculus OX=10090 GN=Pcca PE=1 SV=2	1.27325	1.69346	1.89291	1.68497	1.41527	1.47217	1.3601	1.35722	0.0149182	0.0226	23.6505	9.40355	0.251303
sp|Q9CR09|UFC1_MOUSE	Q9CR09	Ufc1	Ubiquitin-fold modifier-conjugating enzyme 1 OS=Mus musculus OX=10090 GN=Ufc1 PE=1 SV=1	1.35518	0.356504	0.407322	0.47264	1.54535	1.42343	1.42137	1.37448	0.00264635	0.0226	22.1046	19.6231	0.635782
sp|Q9ESB3|HRG_MOUSE	Q9ESB3	Hrg	Histidine-rich glycoprotein OS=Mus musculus OX=10090 GN=Hrg PE=1 SV=2	1.58024	0.518374	0.584904	0.710938	1.77988	1.64766	1.60923	1.30285	0.0259824	0.023	21.3889	18.8223	0.606299
sp|Q6ZQE4|NEMP1_MOUSE	Q6ZQE4	Nemp1	Nuclear envelope integral membrane protein 1 OS=Mus musculus OX=10090 GN=Nemp1 PE=1 SV=2	0.043978	0.164005	0.22894	0.243316	0.000176111	5.23978e-05	0.000130822	0.119016	0.0145256	0.023	21.5275	8.47434	0.134381
sp|Q5XJY5|COPD_MOUSE	Q5XJY5	Arcn1	Coatomer subunit delta OS=Mus musculus OX=10090 GN=Arcn1 PE=1 SV=2	1.63823	1.29189	1.4726	1.36652	1.7148	1.7472	1.78192	1.76983	0.0230954	0.0233	23.6387	20.5394	0.192952
sp|Q8BL97|SRSF7_MOUSE	Q8BL97	Srsf7	Serine/arginine-rich splicing factor 7 OS=Mus musculus OX=10090 GN=Srsf7 PE=1 SV=1	0.609377	0.79797	0.9042	0.66665	0.605649	0.57977	0.597453	0.572713	0.0230954	0.0233	23.9844	8.38968	0.0967065
sp|Q9QXY6|EHD3_MOUSE	Q9QXY6	Ehd3	EH domain-containing protein 3 OS=Mus musculus OX=10090 GN=Ehd3 PE=1 SV=2	1.79945	1.97671	2.10167	1.63855	1.37156	1.3882	1.49901	1.46795	0.014133	0.0234	24.7134	6.88383	0.363844
sp|P30204|MSRE_MOUSE	P30204	Msr1	Macrophage scavenger receptor types I and II OS=Mus musculus OX=10090 GN=Msr1 PE=1 SV=3	0.530743	0.528413	0.49872	0.454959	0.585534	0.71776	0.764922	0.739862	0.00264635	0.0234	25.4837	21.823	0.138365
sp|Q99KJ8|DCTN2_MOUSE	Q99KJ8	Dctn2	Dynactin subunit 2 OS=Mus musculus OX=10090 GN=Dctn2 PE=1 SV=3	1.44555	2.04941	1.92617	1.67568	1.62507	1.3543	1.3954	1.26119	0.0133479	0.0235	24.531	8.93534	0.323215
sp|Q9D3D9|ATPD_MOUSE	Q9D3D9	Atp5f1d	ATP synthase subunit delta, mitochondrial OS=Mus musculus OX=10090 GN=Atp5f1d PE=1 SV=1	1.07293	1.00308	1.40007	1.22457	0.929794	0.841243	0.717652	0.86271	0.0281137	0.0237	23.2373	9.14245	0.298049
tr|A0A140LIF8|A0A140LIF8_MOUSE	A0A140LIF8	Irgm2	Immunity-related GTPase family M member 2 OS=Mus musculus OX=10090 GN=Irgm2 PE=1 SV=1	0.728219	0.423019	0.611175	0.638256	0.691805	0.959009	1.12897	0.824186	0.00264635	0.024	25.0436	20.825	0.254805
sp|P32883|RASK_MOUSE	P32883	Kras	GTPase KRas OS=Mus musculus OX=10090 GN=Kras PE=1 SV=1	0.993947	1.60032	1.64966	1.04353	0.881094	0.910028	0.835129	0.878877	0.0281137	0.024	24.0556	7.71687	0.392578
sp|O70311|NMT2_MOUSE	O70311	Nmt2	Glycylpeptide N-tetradecanoyltransferase 2 OS=Mus musculus OX=10090 GN=Nmt2 PE=1 SV=1	1.2725	1.19712	1.14566	0.935314	1.27366	1.37965	1.59675	1.37184	0.00256616	0.024	22.4872	21.0859	0.224455
sp|P33587|PROC_MOUSE	P33587	Proc	Vitamin K-dependent protein C OS=Mus musculus OX=10090 GN=Proc PE=1 SV=2	1.23278	1.54137	1.3473	1.14373	0.999979	0.995875	1.04042	1.02518	0.0281137	0.024	24.7731	6.69527	0.223607
sp|Q9QXE7|TBL1X_MOUSE	Q9QXE7	Tbl1x	F-box-like/WD repeat-containing protein TBL1X OS=Mus musculus OX=10090 GN=Tbl1x PE=1 SV=2	1.2403	1.38454	1.37119	1.71239	1.22102	1.09895	1.08213	1.05902	0.0301724	0.024	23.606	10.0786	0.198185
sp|Q91VM3|WIPI4_MOUSE	Q91VM3	Wdr45	WD repeat domain phosphoinositide-interacting protein 4 OS=Mus musculus OX=10090 GN=Wdr45 PE=1 SV=1	1.28902	0.800091	0.754102	0.919312	1.32894	1.25816	1.44117	1.56397	0.0259824	0.024	24.2692	21.3841	0.363057
sp|Q9D8B3|CHM4B_MOUSE	Q9D8B3	Chmp4b	Charged multivesicular body protein 4b OS=Mus musculus OX=10090 GN=Chmp4b PE=1 SV=2	1.06831	1.03009	0.954927	0.86336	1.09015	1.24604	1.17681	1.09709	0.00143948	0.0241	22.9421	20.143	0.116343
sp|Q811U4|MFN1_MOUSE	Q811U4	Mfn1	Mitofusin-1 OS=Mus musculus OX=10090 GN=Mfn1 PE=1 SV=3	0.94601	0.575805	0.673838	0.653557	0.978068	0.981578	0.986465	0.975999	0.0223737	0.0241	22.4335	19.8662	0.190665
sp|P15626|GSTM2_MOUSE	P15626	Gstm2	Glutathione S-transferase Mu 2 OS=Mus musculus OX=10090 GN=Gstm2 PE=1 SV=2	0.496324	0.423859	0.292928	0.4389	0.812153	1.87929	1.47967	1.57077	0.021652	0.0242	25.6806	21.1968	0.673295
sp|P97434-2|MPRIP_MOUSE	P97434-2	Mprip	Isoform 2 of Myosin phosphatase Rho-interacting protein OS=Mus musculus OX=10090 GN=Mprip	0.562159	0.858841	0.880238	1.03846	0.37957	0.460757	0.460444	0.491745	0.0347001	0.0243	22.9159	9.03035	0.237771
sp|Q91VK1|BZW2_MOUSE	Q91VK1	Bzw2	Basic leucine zipper and W2 domain-containing protein 2 OS=Mus musculus OX=10090 GN=Bzw2 PE=1 SV=1	0.956304	0.834458	0.786158	1.02478	0.953198	1.23639	1.37941	1.11266	0.0299274	0.0244	25.0066	20.7443	0.252657
sp|Q9WU78-3|PDC6I_MOUSE	Q9WU78-3	Pdcd6ip	Isoform 3 of Programmed cell death 6-interacting protein OS=Mus musculus OX=10090 GN=Pdcd6ip	1.19903	1.18683	1.05812	1.20232	1.33959	1.58656	1.58171	1.58932	0.0223737	0.0244	25.8443	21.441	0.262881
sp|O55028|BCKD_MOUSE	O55028	Bckdk	[3-methyl-2-oxobutanoate dehydrogenase [lipoamide]] kinase, mitochondrial OS=Mus musculus OX=10090 GN=Bckdk PE=1 SV=1	1.24929	0.96181	0.946412	1.31102	1.19316	1.61392	1.87618	1.47375	0.0299274	0.0249	25.0707	20.9445	0.388308
sp|Q8VCW4|UN93B_MOUSE	Q8VCW4	Unc93b1	Protein unc-93 homolog B1 OS=Mus musculus OX=10090 GN=Unc93b1 PE=1 SV=2	0.462041	0.403631	0.390302	0.284004	0.519499	0.710997	0.890579	0.903139	0.00312374	0.0251	25.6744	22.437	0.303208
sp|Q9QY30|ABCBB_MOUSE	Q9QY30	Abcb11	Bile salt export pump OS=Mus musculus OX=10090 GN=Abcb11 PE=1 SV=2	0.862241	0.96206	1.21077	1.05601	0.720586	0.754555	0.793657	0.772683	0.0149182	0.0252	23.4955	8.94584	0.155035
sp|P97494|GSH1_MOUSE	P97494	Gclc	Glutamate--cysteine ligase catalytic subunit OS=Mus musculus OX=10090 GN=Gclc PE=1 SV=4	1.37827	0.942995	0.710288	1.16836	1.46775	1.71606	2.01995	2.2656	0.00256616	0.0252	25.9143	22.3821	0.667976
sp|Q9D1H6|NDUF4_MOUSE	Q9D1H6	Ndufaf4	NADH dehydrogenase [ubiquinone] 1 alpha subcomplex assembly factor 4 OS=Mus musculus OX=10090 GN=Ndufaf4 PE=1 SV=1	1.00452	0.546742	0.75686	0.694482	1.02524	1.09617	1.09556	1.01993	0.0275862	0.0252	22.6636	19.7792	0.186202
sp|Q64321|ZBT7B_MOUSE	Q64321	Zbtb7b	Zinc finger and BTB domain-containing protein 7B OS=Mus musculus OX=10090 GN=Zbtb7b PE=1 SV=2	0.194675	0.302784	0.597399	0.401691	0.303216	0.237122	0.256136	0.230689	0.014133	0.0254	23.5657	9.9204	0.0944074
sp|Q9CQ54|NDUC2_MOUSE	Q9CQ54	Ndufc2	NADH dehydrogenase [ubiquinone] 1 subunit C2 OS=Mus musculus OX=10090 GN=Ndufc2 PE=1 SV=1	0.999028	0.53693	0.6479	0.648347	0.884152	0.90251	1.04307	0.963413	0.0259824	0.0257	22.7179	20.6886	0.202058
sp|Q8R104|SIR3_MOUSE	Q8R104	Sirt3	NAD-dependent protein deacetylase sirtuin-3 OS=Mus musculus OX=10090 GN=Sirt3 PE=1 SV=2	0.95518	1.29182	1.3675	1.16037	1.03824	1.06274	0.942473	0.891266	0.0259824	0.0257	24.1382	9.354	0.20055
sp|P09470|ACE_MOUSE	P09470	Ace	Angiotensin-converting enzyme OS=Mus musculus OX=10090 GN=Ace PE=1 SV=3	0.476135	0.409216	0.326726	0.401474	0.515538	0.555438	0.478753	0.488107	0.021883	0.0261	22.1162	19.0757	0.0858337
sp|Q91V24|ABCA7_MOUSE	Q91V24	Abca7	ATP-binding cassette sub-family A member 7 OS=Mus musculus OX=10090 GN=Abca7 PE=1 SV=1	1.02756	0.733227	0.55575	0.440774	0.563026	0.730428	0.787042	0.747419	0.0230954	0.0263	22.9866	0.658829	0.202447
sp|Q9DBZ5|EIF3K_MOUSE	Q9DBZ5	Eif3k	Eukaryotic translation initiation factor 3 subunit K OS=Mus musculus OX=10090 GN=Eif3k PE=1 SV=1	0.947287	0.929113	0.851917	0.825543	0.822644	1.04603	1.03277	1.17293	0.0259824	0.0263	25.4999	23.8851	0.155081
tr|Q3TML0|Q3TML0_MOUSE	Q3TML0	Pdia6	Protein disulfide-isomerase A6 OS=Mus musculus OX=10090 GN=Pdia6 PE=1 SV=1	1.65584	1.34385	1.50974	1.41203	1.74081	1.76555	1.77254	1.74222	0.021652	0.0264	23.235	20.1707	0.156435
sp|O35841|API5_MOUSE	O35841	Api5	Apoptosis inhibitor 5 OS=Mus musculus OX=10090 GN=Api5 PE=1 SV=2	0.930462	0.992011	1.37897	1.03526	0.859318	0.744106	0.783758	0.720529	0.0230954	0.0268	23.931	8.90535	0.199434
sp|P24270|CATA_MOUSE	P24270	Cat	Catalase OS=Mus musculus OX=10090 GN=Cat PE=1 SV=4	1.09535	0.993624	1.35721	1.4065	1.61727	1.22618	1.18721	1.12445	0.00264635	0.0268	23.4208	13.96	0.223447
sp|Q8R344|CCD12_MOUSE	Q8R344	Ccdc12	Coiled-coil domain-containing protein 12 OS=Mus musculus OX=10090 GN=Ccdc12 PE=1 SV=2	0.402499	0.753004	0.613742	0.42442	0.340662	0.312197	0.35011	0.355064	0.00312374	0.0268	23.5542	7.1936	0.143363
sp|Q8BX02|KANK2_MOUSE	Q8BX02	Kank2	KN motif and ankyrin repeat domain-containing protein 2 OS=Mus musculus OX=10090 GN=Kank2 PE=1 SV=1	0.788158	0.846981	1.01554	0.813838	0.757021	0.740761	0.70695	0.7504	0.00292221	0.0268	23.7026	8.37807	0.0767107
sp|Q03147|CDK7_MOUSE	Q03147	Cdk7	Cyclin-dependent kinase 7 OS=Mus musculus OX=10090 GN=Cdk7 PE=1 SV=2	0.929952	1.06605	0.51412	0.677815	0.797131	1.12606	1.5615	1.26567	0.0290206	0.027	23.5926	22.0968	0.419163
sp|O88833|CP4AA_MOUSE	O88833	Cyp4a10	Cytochrome P450 4A10 OS=Mus musculus OX=10090 GN=Cyp4a10 PE=1 SV=2	0.539415	0.353741	0.311244	0.397778	0.716416	0.703782	0.894673	0.954581	0.0245389	0.027	25.5454	21.5444	0.295168
tr|G3UZT2|G3UZT2_MOUSE	G3UZT2	Selenbp2	Selenium-binding protein 2 (Fragment) OS=Mus musculus OX=10090 GN=Selenbp2 PE=1 SV=1	1.54739	40.3517	31.063	25.9123	0.652399	0.922793	1.14702	1.13922	0.0252606	0.027	23.1219	8.34765	16.3725
sp|Q9R233|TPSN_MOUSE	Q9R233	Tapbp	Tapasin OS=Mus musculus OX=10090 GN=Tapbp PE=1 SV=2	0.431421	0.0443583	0.0664058	0.0794583	0.591596	0.45018	0.517715	0.450037	0.0223737	0.027	22.0437	19.4702	0.249226
sp|Q8BKH7|SIN1_MOUSE	Q8BKH7	Mapkap1	Target of rapamycin complex 2 subunit MAPKAP1 OS=Mus musculus OX=10090 GN=Mapkap1 PE=1 SV=1	1.08569	2.17773	1.98958	1.36857	1.14099	1.05974	1.01493	1.13772	0.0238172	0.0271	23.1946	7.79393	0.301046
sp|Q9DCF9|SSRG_MOUSE	Q9DCF9	Ssr3	Translocon-associated protein subunit gamma OS=Mus musculus OX=10090 GN=Ssr3 PE=1 SV=1	0.678225	0.650415	0.630117	0.714073	0.694171	0.879598	0.943118	0.851677	0.0290206	0.0272	25.8159	21.3749	0.144046
sp|Q9CZR2|NALD2_MOUSE	Q9CZR2	Naalad2	N-acetylated-alpha-linked acidic dipeptidase 2 OS=Mus musculus OX=10090 GN=Naalad2 PE=1 SV=2	0.546188	0.691833	0.763735	0.569182	0.424845	0.495155	0.528713	0.568185	0.0145256	0.0275	22.8779	7.31543	0.109416
sp|P80314|TCPB_MOUSE	P80314	Cct2	T-complex protein 1 subunit beta OS=Mus musculus OX=10090 GN=Cct2 PE=1 SV=4	0.456606	0.279204	0.332176	0.367178	0.59509	0.524072	0.607028	0.573383	0.0230954	0.0279	24.014	20.073	0.15754
sp|Q3THE2|ML12B_MOUSE	Q3THE2	Myl12b	Myosin regulatory light chain 12B OS=Mus musculus OX=10090 GN=Myl12b PE=1 SV=2	0.237284	0.212504	0.277393	0.276907	0.241568	0.206033	0.159822	0.189869	0.0290206	0.0284	23.4912	10.5845	0.0507728
sp|Q3UP75|UD3A1_MOUSE	Q3UP75	Ugt3a1	UDP-glucuronosyltransferase 3A1 OS=Mus musculus OX=10090 GN=Ugt3a1 PE=1 SV=1	0.644303	0.683852	0.69358	0.752038	0.813361	0.56917	0.542429	0.570338	0.00157034	0.0284	24.4471	11.3708	0.0950047
sp|P51667|MLRV_MOUSE	P51667	Myl2	Myosin regulatory light chain 2, ventricular/cardiac muscle isoform OS=Mus musculus OX=10090 GN=Myl2 PE=1 SV=3	0.386574	0.425325	0.438245	0.523628	0.111906	0.17583	0.0834956	0.0835626	0.0238172	0.0285	24.4106	8.30674	0.199065
sp|P61290|PSME3_MOUSE	P61290	Psme3	Proteasome activator complex subunit 3 OS=Mus musculus OX=10090 GN=Psme3 PE=1 SV=1	1.55236	0.480848	0.525828	0.498842	1.1983	1.26291	1.30301	1.40838	0.0347001	0.0285	22.4662	20.713	0.44333
sp|Q91Z31-2|PTBP2_MOUSE	Q91Z31-2	Ptbp2	Isoform 2 of Polypyrimidine tract-binding protein 2 OS=Mus musculus OX=10090 GN=Ptbp2	0.671819	0.137062	0.251532	0.264514	0.633887	0.645585	0.67545	0.64592	0.0259824	0.0287	22.2355	19.9183	0.259872
sp|Q9D0K1|PEX13_MOUSE	Q9D0K1	Pex13	Peroxisomal membrane protein PEX13 OS=Mus musculus OX=10090 GN=Pex13 PE=1 SV=1	1.23636	1.36748	1.56841	1.42648	1.30385	0.983736	1.21265	1.17555	0.0230954	0.0288	22.9211	9.27539	0.209972
tr|A0A0G2JEU1|A0A0G2JEU1_MOUSE	A0A0G2JEU1	Aldh2	Aldehyde dehydrogenase, mitochondrial OS=Mus musculus OX=10090 GN=Aldh2 PE=1 SV=1	1.4356	1.06984	1.0557	1.34963	1.67314	1.64983	1.53854	1.57717	0.0145256	0.0289	23.2187	18.9759	0.29183
sp|P97295|NPY2R_MOUSE	P97295	Npy2r	Neuropeptide Y receptor type 2 OS=Mus musculus OX=10090 GN=Npy2r PE=2 SV=2	1.18868	0.56087	0.648039	0.869284	1.21396	1.14385	1.39413	1.26182	0.0259824	0.0293	23.4224	20.2639	0.354762
sp|P58137|ACOT8_MOUSE	P58137	Acot8	Acyl-coenzyme A thioesterase 8 OS=Mus musculus OX=10090 GN=Acot8 PE=1 SV=1	0.855232	0.58278	0.738181	0.827904	1.07534	1.15531	1.26272	1.22275	0.00240577	0.0296	25.5869	20.6217	0.295111
sp|Q8R059|GALE_MOUSE	Q8R059	Gale	UDP-glucose 4-epimerase OS=Mus musculus OX=10090 GN=Gale PE=1 SV=1	0.841785	0.792355	0.748306	1.03186	1.53018	2.019	1.69548	1.83988	0.0223737	0.0296	25.7031	20.1539	0.645925
sp|Q04207|TF65_MOUSE	Q04207	Rela	Transcription factor p65 OS=Mus musculus OX=10090 GN=Rela PE=1 SV=1	1.7836	3.37677	2.82844	2.52501	1.26033	1.24252	1.48646	1.4053	0.0308343	0.0298	23.7374	7.7614	0.833758
sp|Q8K0D5|EFGM_MOUSE	Q8K0D5	Gfm1	Elongation factor G, mitochondrial OS=Mus musculus OX=10090 GN=Gfm1 PE=1 SV=1	1.42089	1.4197	1.3249	1.45465	1.60448	1.68796	1.60497	1.64741	0.0223737	0.0299	25.1879	20.1035	0.151754
sp|Q61699|HS105_MOUSE	Q61699	Hsph1	Heat shock protein 105 kDa OS=Mus musculus OX=10090 GN=Hsph1 PE=1 SV=2	1.18628	1.12893	0.927413	1.08256	1.24395	1.80569	1.7233	1.86669	0.0230954	0.0299	25.8418	21.9983	0.445824
sp|Q60943|I17RA_MOUSE	Q60943	Il17ra	Interleukin-17 receptor A OS=Mus musculus OX=10090 GN=Il17ra PE=1 SV=1	0.848199	0.946399	1.25623	1.01099	0.783347	0.874819	0.604266	0.75379	0.0299274	0.0299	23.4595	9.20968	0.215419
sp|Q8QZR5|ALAT1_MOUSE	Q8QZR5	Gpt	Alanine aminotransferase 1 OS=Mus musculus OX=10090 GN=Gpt PE=1 SV=3	1.48399	1.20782	0.897818	1.11959	1.66852	1.70758	1.48765	1.55625	0.021883	0.03	22.236	19.4912	0.394237
sp|Q8BJZ4|RT35_MOUSE	Q8BJZ4	Mrps35	28S ribosomal protein S35, mitochondrial OS=Mus musculus OX=10090 GN=Mrps35 PE=1 SV=2	0.937342	1.58659	1.27549	1.13725	0.903788	0.821994	0.789878	0.792894	0.00240577	0.0304	24.0675	8.0135	0.29754
sp|Q9DB26|PHYD1_MOUSE	Q9DB26	Phyhd1	Phytanoyl-CoA dioxygenase domain-containing protein 1 OS=Mus musculus OX=10090 GN=Phyhd1 PE=1 SV=2	1.99479	2.50122	2.18408	2.80518	2.37874	1.89857	1.74372	1.94203	0.0245389	0.0304	23.698	10.5749	0.47085
sp|P62315|SMD1_MOUSE	P62315	Snrpd1	Small nuclear ribonucleoprotein Sm D1 OS=Mus musculus OX=10090 GN=Snrpd1 PE=1 SV=1	0.395064	0.330891	0.225447	0	0.154794	0.342489	0.506098	0.352476	0.0230954	0.0304	21.9469	0.596772	0.175762
sp|P11688|ITA5_MOUSE	P11688	Itga5	Integrin alpha-5 OS=Mus musculus OX=10090 GN=Itga5 PE=1 SV=3	0.625772	0.656732	0.780883	0.725479	0.460541	0.449206	0.529849	0.515133	0.021883	0.0305	23.498	8.37995	0.152194
sp|Q9D0F6|RFC5_MOUSE	Q9D0F6	Rfc5	Replication factor C subunit 5 OS=Mus musculus OX=10090 GN=Rfc5 PE=1 SV=1	0.685684	0.675128	0.684707	0.575628	0.797242	0.883118	0.891513	0.91882	0.0301724	0.0305	24.9864	21.2398	0.137642
sp|Q00623|APOA1_MOUSE	Q00623	Apoa1	Apolipoprotein A-I OS=Mus musculus OX=10090 GN=Apoa1 PE=1 SV=2	0.963464	0.475536	0.540189	0.780616	0.921259	1.02555	1.00262	0.96355	0.00312374	0.0308	22.7482	19.4946	0.237056
sp|Q9CZ44-3|NSF1C_MOUSE	Q9CZ44-3	Nsfl1c	Isoform 3 of NSFL1 cofactor p47 OS=Mus musculus OX=10090 GN=Nsfl1c	1.93262	3.20222	2.69067	2.39246	1.94317	1.69505	1.88619	1.98524	0.0317412	0.0308	22.727	7.62265	0.528179
tr|A0A0R4J0S3|A0A0R4J0S3_MOUSE	A0A0R4J0S3	Rtn4ip1	Reticulon-4-interacting protein 1, mitochondrial OS=Mus musculus OX=10090 GN=Rtn4ip1 PE=1 SV=1	1.00575	1.00019	0.987781	0.924142	1.16124	1.33435	1.21035	1.2855	0.0133479	0.0308	24.9558	20.549	0.184724
sp|Q02780|NFIA_MOUSE	Q02780	Nfia	Nuclear factor 1 A-type OS=Mus musculus OX=10090 GN=Nfia PE=1 SV=1	0.047501	0.0345796	0.0835044	0.100473	0.0482147	0.0425807	0.0251624	0	0.0299274	0.0311	24.4844	11.2944	0.0392641
sp|Q8K370|ACD10_MOUSE	Q8K370	Acad10	Acyl-CoA dehydrogenase family member 10 OS=Mus musculus OX=10090 GN=Acad10 PE=1 SV=1	1.24205	1.01814	0.953743	0.887223	1.48286	1.40855	1.33016	1.27825	0.00706652	0.0313	21.9109	19.2384	0.267594
sp|P28660|NCKP1_MOUSE	P28660	Nckap1	Nck-associated protein 1 OS=Mus musculus OX=10090 GN=Nckap1 PE=1 SV=2	1.02879	0.770388	0.920149	0.871876	0.982284	1.09989	1.31068	1.19931	0.0230954	0.0313	25.311	22.1432	0.195546
sp|O09061|PSB1_MOUSE	O09061	Psmb1	Proteasome subunit beta type-1 OS=Mus musculus OX=10090 GN=Psmb1 PE=1 SV=1	1.44334	1.28897	0.810433	1.30617	1.70403	1.71854	1.75553	1.75558	0.00256616	0.0314	24.3422	20.6361	0.300048
sp|Q3ULD5|MCCB_MOUSE	Q3ULD5	Mccc2	Methylcrotonoyl-CoA carboxylase beta chain, mitochondrial OS=Mus musculus OX=10090 GN=Mccc2 PE=1 SV=1	1.46852	1.53524	1.9494	1.57355	1.73531	1.17138	1.12013	1.14457	0.0275862	0.0317	24.5656	9.93683	0.385663
sp|Q9D1J1|NECP2_MOUSE	Q9D1J1	Necap2	Adaptin ear-binding coat-associated protein 2 OS=Mus musculus OX=10090 GN=Necap2 PE=1 SV=1	1.5155	2.94405	2.68731	2.19746	1.40486	1.46778	1.51267	1.48605	0.0252606	0.0319	23.2861	8.08443	0.634606
sp|Q00897|A1AT4_MOUSE	Q00897	Serpina1d	Alpha-1-antitrypsin 1-4 OS=Mus musculus OX=10090 GN=Serpina1d PE=1 SV=1	1.36999	1.43423	1.48815	1.4622	1.33886	1.39186	1.3336	1.33029	0.0259824	0.0319	23.8445	9.33995	0.076208
sp|Q9CQD1|RAB5A_MOUSE	Q9CQD1	Rab5a	Ras-related protein Rab-5A OS=Mus musculus OX=10090 GN=Rab5a PE=1 SV=1	0.993638	1.075	1.0902	1.1086	0.876239	0.931439	0.865955	0.826775	0.0326481	0.0325	24.5796	8.74007	0.120754
sp|Q6P3D0|NUD16_MOUSE	Q6P3D0	Nudt16	U8 snoRNA-decapping enzyme OS=Mus musculus OX=10090 GN=Nudt16 PE=1 SV=1	1.77803	1.59327	1.26711	1.20869	1.79999	1.62985	1.98254	2.27999	0.0317412	0.0326	25.1222	23.4517	0.457489
sp|Q8VC19|HEM1_MOUSE	Q8VC19	Alas1	5-aminolevulinate synthase, nonspecific, mitochondrial OS=Mus musculus OX=10090 GN=Alas1 PE=1 SV=2	1.46122	1.96065	3.79324	3.90333	1.32648	1.91117	1.26656	1.38309	0.0259824	0.0328	23.6724	10.5656	1.34405
sp|Q9CQY6|UQCC2_MOUSE	Q9CQY6	Uqcc2	Ubiquinol-cytochrome-c reductase complex assembly factor 2 OS=Mus musculus OX=10090 GN=Uqcc2 PE=1 SV=1	0.851244	0.679298	0.613751	0.617839	0.984471	0.969483	1.00004	1.18823	0.0238172	0.0328	24.6586	21.5899	0.223606
sp|Q69ZW3|EHBP1_MOUSE	Q69ZW3	Ehbp1	EH domain-binding protein 1 OS=Mus musculus OX=10090 GN=Ehbp1 PE=1 SV=3	1.9138	2.76657	3.44946	2.52196	1.04177	1.10214	1.68516	1.22695	0.0145256	0.0329	24.049	8.28323	1.0155
sp|Q9DCD0|6PGD_MOUSE	Q9DCD0	Pgd	6-phosphogluconate dehydrogenase, decarboxylating OS=Mus musculus OX=10090 GN=Pgd PE=1 SV=3	0.971654	0.96079	0.733631	0.985737	1.41229	1.74008	1.57562	1.75094	0.0223737	0.0329	25.609	20.8779	0.486261
sp|Q9CR16|PPID_MOUSE	Q9CR16	Ppid	Peptidyl-prolyl cis-trans isomerase D OS=Mus musculus OX=10090 GN=Ppid PE=1 SV=3	1.28009	1.05085	1.07312	1.27484	1.54798	1.66163	1.76953	1.82184	0.00143948	0.0329	25.8979	21.0643	0.390802
sp|Q64726|ZA2G_MOUSE	Q64726	Azgp1	Zinc-alpha-2-glycoprotein OS=Mus musculus OX=10090 GN=Azgp1 PE=1 SV=2	1.92947	2.6508	1.95203	1.50807	1.35881	1.61629	1.71048	1.81965	0.00280674	0.033	22.9775	5.32155	0.351477
sp|Q9D7W5|MED8_MOUSE	Q9D7W5	Med8	Mediator of RNA polymerase II transcription subunit 8 OS=Mus musculus OX=10090 GN=Med8 PE=1 SV=1	0.408473	0.571552	0.729517	0.418203	0.421688	0.323555	0.354704	0.370167	0.0238172	0.033	23.7886	8.02405	0.125953
sp|Q8K2B3|SDHA_MOUSE	Q8K2B3	Sdha	Succinate dehydrogenase [ubiquinone] flavoprotein subunit, mitochondrial OS=Mus musculus OX=10090 GN=Sdha PE=1 SV=1	1.23034	1.15941	1.37395	1.35649	1.20362	1.13048	1.06383	1.00375	0.0252606	0.0333	24.9019	10.5618	0.167189
sp|Q9CPV7|ZDHC6_MOUSE	Q9CPV7	Zdhhc6	Palmitoyltransferase ZDHHC6 OS=Mus musculus OX=10090 GN=Zdhhc6 PE=1 SV=1	0.847657	1.52408	1.37481	0.928934	0.826822	0.712603	0.8	0.687935	0.0133479	0.0333	24.1318	7.82826	0.27753
sp|Q9QWG7-2|ST1B1_MOUSE	Q9QWG7-2	Sult1b1	Isoform 2 of Sulfotransferase family cytosolic 1B member 1 OS=Mus musculus OX=10090 GN=Sult1b1	0.83973	0.747205	0.456021	0.514922	1.30632	1.37192	1.07657	1.23814	0.021883	0.0335	23.6181	19.8498	0.381837
sp|P39447|ZO1_MOUSE	P39447	Tjp1	Tight junction protein ZO-1 OS=Mus musculus OX=10090 GN=Tjp1 PE=1 SV=2	1.12852	1.21596	1.38405	1.08338	1.10423	0.892731	0.867375	0.902501	0.0290206	0.0336	25.2798	8.16392	0.202333
sp|Q9Z2D8|MBD3_MOUSE	Q9Z2D8	Mbd3	Methyl-CpG-binding domain protein 3 OS=Mus musculus OX=10090 GN=Mbd3 PE=1 SV=1	0.883252	0.477552	0.319552	0	0.786533	0.609576	0.822671	1.09794	0.0317412	0.034	23.4829	22.3324	0.422699
sp|Q8R0N6|HOT_MOUSE	Q8R0N6	Adhfe1	Hydroxyacid-oxoacid transhydrogenase, mitochondrial OS=Mus musculus OX=10090 GN=Adhfe1 PE=1 SV=2	1.36006	2.16854	2.04149	1.93739	1.82247	1.72644	1.42457	1.5961	0.0347001	0.0343	24.3117	10.3478	0.26254
sp|P54822|PUR8_MOUSE	P54822	Adsl	Adenylosuccinate lyase OS=Mus musculus OX=10090 GN=Adsl PE=1 SV=2	1.35134	1.15383	1.02016	1.44899	1.45112	1.76257	1.66384	1.72556	0.0223737	0.0343	25.4395	20.8043	0.357697
sp|Q8VC97|BUP1_MOUSE	Q8VC97	Upb1	Beta-ureidopropionase OS=Mus musculus OX=10090 GN=Upb1 PE=1 SV=1	1.62009	2.93683	2.21523	2.09626	1.7673	1.37637	1.2865	1.34034	0.00256616	0.0343	24.2304	8.20197	0.544448
sp|Q9CRA4|MSMO1_MOUSE	Q9CRA4	Msmo1	Methylsterol monooxygenase 1 OS=Mus musculus OX=10090 GN=Msmo1 PE=1 SV=1	0.486714	0.573853	0.703473	0.60377	0.856423	1.15625	1.02615	0.861046	0.0252606	0.0344	25.7844	19.4567	0.31727
sp|Q6ZPI0|JADE1_MOUSE	Q6ZPI0	Jade1	Protein Jade-1 OS=Mus musculus OX=10090 GN=Jade1 PE=1 SV=2	0.239713	0.504738	0.540648	0.26208	0.215716	0.230619	0.236787	0.235243	0.0145256	0.0346	23.3501	7.60288	0.1484
sp|Q80WG5|LRC8A_MOUSE	Q80WG5	Lrrc8a	Volume-regulated anion channel subunit LRRC8A OS=Mus musculus OX=10090 GN=Lrrc8a PE=1 SV=1	0.725237	0.447561	0.417819	0.435514	0.578731	0.575267	0.620327	0.720206	0.0145256	0.0349	23.5801	22.3177	0.114998
sp|Q99KD5|UN45A_MOUSE	Q99KD5	Unc45a	Protein unc-45 homolog A OS=Mus musculus OX=10090 GN=Unc45a PE=1 SV=2	0.782894	0.726393	0.708704	0.735032	0.836278	1.26952	1.26454	1.28319	0.0230954	0.0349	26.0686	21.8444	0.306857
sp|Q9D0L4|ADCK1_MOUSE	Q9D0L4	Adck1	AarF domain-containing protein kinase 1 OS=Mus musculus OX=10090 GN=Adck1 PE=1 SV=1	1.0441	0.867835	0.579789	0.537872	1.08983	1.22668	1.0615	1.02534	0.0149182	0.0354	22.1265	20.1499	0.260771
sp|Q9WTN3|SRBP1_MOUSE	Q9WTN3	Srebf1	Sterol regulatory element-binding protein 1 OS=Mus musculus OX=10090 GN=Srebf1 PE=1 SV=4	0.0762653	0.564896	0.821618	1.07505	0.461883	0.380004	0.411744	0.35543	0.0252606	0.0355	23.2573	11.1013	0.367672
sp|P12382|PFKAL_MOUSE	P12382	Pfkl	ATP-dependent 6-phosphofructokinase, liver type OS=Mus musculus OX=10090 GN=Pfkl PE=1 SV=4	0.641078	0.608266	0.446083	0.599415	0.755964	1.08706	1.08828	1.18013	0.00264635	0.0358	25.9424	21.8693	0.345902
sp|P42125|ECI1_MOUSE	P42125	Eci1	Enoyl-CoA delta isomerase 1, mitochondrial OS=Mus musculus OX=10090 GN=Eci1 PE=1 SV=2	1.22247	1.13873	1.11804	1.28598	1.50884	1.5574	1.6337	1.62779	0.00312374	0.0363	25.8966	20.5243	0.269525
sp|P98192|GNPAT_MOUSE	P98192	Gnpat	Dihydroxyacetone phosphate acyltransferase OS=Mus musculus OX=10090 GN=Gnpat PE=1 SV=1	0.75527	0.80651	0.741275	0.919162	1.05737	1.06704	1.18393	1.01117	0.0267241	0.0363	25.4906	19.2961	0.194617
sp|Q9EP89|LACTB_MOUSE	Q9EP89	Lactb	Serine beta-lactamase-like protein LACTB, mitochondrial OS=Mus musculus OX=10090 GN=Lactb PE=1 SV=1	1.14604	1.27621	1.38578	1.22056	1.07501	0.94028	1.08889	0.971486	0.0245389	0.0367	24.333	8.4034	0.206155
tr|Q921G9|Q921G9_MOUSE	Q921G9	Tjp3	Tight junction protein 3 OS=Mus musculus OX=10090 GN=Tjp3 PE=1 SV=1	1.37033	1.80752	1.5142	1.54818	0.833088	0.923585	1.15082	1.15891	0.0259824	0.0367	23.3891	6.68408	0.4231
sp|Q62351|TFR1_MOUSE	Q62351	Tfrc	Transferrin receptor protein 1 OS=Mus musculus OX=10090 GN=Tfrc PE=1 SV=1	1.10058	0.273804	0.513483	0.755953	0.975779	1.06734	1.28953	1.21534	0.00264635	0.0369	24.0539	20.8008	0.366222
sp|Q9JJL3-2|SO1B2_MOUSE	Q9JJL3-2	Slco1b2	Isoform 2 of Solute carrier organic anion transporter family member 1B2 OS=Mus musculus OX=10090 GN=Slco1b2	0.97798	1.00261	1.08278	0.916149	0.77684	0.666023	0.708485	0.673991	0.0223737	0.0372	25.6338	7.602	0.193854
sp|Q8K157|GALM_MOUSE	Q8K157	Galm	Galactose mutarotase OS=Mus musculus OX=10090 GN=Galm PE=1 SV=1	1.67152	2.63742	2.03421	2.38718	1.74937	1.49093	1.39752	1.62952	0.0230954	0.0375	23.3289	8.7298	0.451484
sp|Q01405|SC23A_MOUSE	Q01405	Sec23a	Protein transport protein Sec23A OS=Mus musculus OX=10090 GN=Sec23a PE=1 SV=2	1.66913	1.74239	1.97701	1.76618	1.50292	1.53103	1.5991	1.59004	0.0149182	0.0376	23.5424	8.4914	0.151982
sp|Q9CZW5|TOM70_MOUSE	Q9CZW5	Tomm70	Mitochondrial import receptor subunit TOM70 OS=Mus musculus OX=10090 GN=Tomm70 PE=1 SV=2	1.05325	1.25696	1.311	1.23965	0.915521	0.933248	1.04426	0.95441	0.0145256	0.0385	23.7773	8.57916	0.198057
sp|P19536|COX5B_MOUSE	P19536	Cox5b	Cytochrome c oxidase subunit 5B, mitochondrial OS=Mus musculus OX=10090 GN=Cox5b PE=1 SV=1	1.25941	1.73836	1.50748	1.26179	1.36006	1.03313	0.987116	1.05565	0.0238172	0.0386	25.4449	8.23562	0.263132
tr|D3YYT1|D3YYT1_MOUSE	D3YYT1	Glyr1	Glyoxylate reductase 1 homolog OS=Mus musculus OX=10090 GN=Glyr1 PE=1 SV=1	0.0953889	0.102127	0.169387	0.137213	0.111573	0.105204	0.104079	0.10028	0.00152672	0.0388	23.5763	10.4595	0.0141561
sp|P62754|RS6_MOUSE	P62754	Rps6	40S ribosomal protein S6 OS=Mus musculus OX=10090 GN=Rps6 PE=1 SV=1	1.08528	0.996735	1.07712	0.984842	1.03104	1.12797	1.21732	1.14714	0.0245389	0.0388	24.7507	22.2215	0.101587
sp|Q9CXS4|CENPV_MOUSE	Q9CXS4	Cenpv	Centromere protein V OS=Mus musculus OX=10090 GN=Cenpv PE=1 SV=2	0.0692945	0.0518542	0.0917411	0.0896604	0.0791751	0.0679059	0.0435094	0.0386843	0.0252606	0.0394	23.9685	11.8545	0.0253613
sp|Q8CIF6-2|SIDT2_MOUSE	Q8CIF6-2	Sidt2	Isoform 2 of SID1 transmembrane family member 2 OS=Mus musculus OX=10090 GN=Sidt2	0.995559	1.97974	1.78896	1.57658	0.704682	0.88277	0.953453	0.964488	0.00264635	0.0394	23.0632	8.0448	0.492473
sp|Q80SY5|PR38B_MOUSE	Q80SY5	Prpf38b	Pre-mRNA-splicing factor 38B OS=Mus musculus OX=10090 GN=Prpf38b PE=1 SV=1	0.383864	0.448254	0.459334	0.478383	0.264681	0.28713	0.333599	0.296378	0.0356379	0.0397	23.7371	8.28937	0.0945159
sp|Q60714|S27A1_MOUSE	Q60714	Slc27a1	Long-chain fatty acid transport protein 1 OS=Mus musculus OX=10090 GN=Slc27a1 PE=1 SV=1	0.669517	0.544152	0.610093	0.69187	0.635616	0.909327	1.18881	0.952255	0.0259824	0.0397	25.7266	21.7055	0.258005
sp|Q4KL35|MAGIX_MOUSE	Q4KL35	Magix	PDZ domain-containing protein MAGIX OS=Mus musculus OX=10090 GN=Magix PE=1 SV=1	1.2013	1.35736	1.83108	1.11195	1.03632	0.71479	0.66767	0.658221	0.00264635	0.0399	25.1603	8.03716	0.425529
sp|Q99J56|DERL1_MOUSE	Q99J56	Derl1	Derlin-1 OS=Mus musculus OX=10090 GN=Derl1 PE=1 SV=1	0.637129	0.501144	0.358527	0.388216	0.766724	0.613933	0.829373	0.67923	0.0308343	0.04	22.2927	20.1519	0.20974
sp|Q9D7J9|ECHD3_MOUSE	Q9D7J9	Echdc3	Enoyl-CoA hydratase domain-containing protein 3, mitochondrial OS=Mus musculus OX=10090 GN=Echdc3 PE=1 SV=1	1.29519	1.4096	1.53164	1.36401	1.48806	1.35016	1.15423	1.2175	0.0299274	0.0403	25.1676	10.9355	0.166419
sp|P55292|DSC2_MOUSE	P55292	Dsc2	Desmocollin-2 OS=Mus musculus OX=10090 GN=Dsc2 PE=1 SV=1	0.798631	0.807366	0.845555	0.888407	0.68809	0.57588	0.691307	0.647943	0.0137405	0.0404	24.2685	8.31632	0.124931
sp|Q8VCZ9|HYPDH_MOUSE	Q8VCZ9	Prodh2	Hydroxyproline dehydrogenase OS=Mus musculus OX=10090 GN=Prodh2 PE=1 SV=1	0.913189	0.456498	0.497295	0.530954	1.12058	0.955784	0.923247	0.850213	0.0259824	0.0404	21.5963	18.8871	0.282124
sp|P52293|IMA1_MOUSE	P52293	Kpna2	Importin subunit alpha-1 OS=Mus musculus OX=10090 GN=Kpna2 PE=1 SV=2	0.281933	0.309144	0.327747	0.370587	0.284296	0.283476	0.279397	0.287966	0.0245389	0.0411	23.0014	10.5037	0.0320471
sp|P09586|PR3B1_MOUSE	P09586	Prl3b1	Prolactin-3B1 OS=Mus musculus OX=10090 GN=Prl3b1 PE=1 SV=1	1.54722	0.324994	0.448885	0.65236	1.11663	1.30878	1.28189	1.33853	0.0356379	0.0413	22.4	20.4705	0.463627
sp|Q923D4|SF3B5_MOUSE	Q923D4	Sf3b5	Splicing factor 3B subunit 5 OS=Mus musculus OX=10090 GN=Sf3b5 PE=1 SV=1	0.293976	0.282372	0.422061	0.26938	0.235049	0.153609	0.129326	0.162303	0.0275862	0.0413	24.9065	8.13199	0.124201
sp|Q8VDG7|PAFA2_MOUSE	Q8VDG7	Pafah2	Platelet-activating factor acetylhydrolase 2, cytoplasmic OS=Mus musculus OX=10090 GN=Pafah2 PE=1 SV=2	0.914275	0.947431	0.76838	0.944285	1.0302	1.14068	1.14473	1.13035	0.0290206	0.0416	25.323	20.9371	0.152638
sp|B2KF05|BRPF3_MOUSE	B2KF05	Brpf3	Bromodomain and PHD finger-containing protein 3 OS=Mus musculus OX=10090 GN=Brpf3 PE=1 SV=1	0.243432	1.14257	1.11324	0.728349	0.634784	0.496104	0	0.582796	0.0252606	0.0419	23.2683	8.96929	0.43872
sp|Q6Q899|DDX58_MOUSE	Q6Q899	Ddx58	Antiviral innate immune response receptor RIG-I OS=Mus musculus OX=10090 GN=Ddx58 PE=1 SV=2	1.05082	0.816224	1.00968	1.1855	1.18982	1.53268	1.5631	1.45435	0.00248597	0.0422	26.2564	20.7044	0.338249
sp|Q9D1H8|RM53_MOUSE	Q9D1H8	Mrpl53	39S ribosomal protein L53, mitochondrial OS=Mus musculus OX=10090 GN=Mrpl53 PE=1 SV=1	1.60077	1.15572	2.24201	2.40445	1.51753	1.25351	1.02523	0.960728	0.0326481	0.0422	23.9501	10.9396	0.697189
sp|Q9QUR7|PIN1_MOUSE	Q9QUR7	Pin1	Peptidyl-prolyl cis-trans isomerase NIMA-interacting 1 OS=Mus musculus OX=10090 GN=Pin1 PE=1 SV=1	1.93436	2.14758	2.06966	1.9023	1.81258	1.30062	1.0389	1.20628	0.00272654	0.0422	26.3359	8.63335	0.537855
sp|Q01853|TERA_MOUSE	Q01853	Vcp	Transitional endoplasmic reticulum ATPase OS=Mus musculus OX=10090 GN=Vcp PE=1 SV=4	1.54459	2.16632	1.89072	1.76548	1.57621	1.48414	1.50593	1.50256	0.0301724	0.0423	23.4393	7.92226	0.230356
sp|Q8JZR0|ACSL5_MOUSE	Q8JZR0	Acsl5	Long-chain-fatty-acid--CoA ligase 5 OS=Mus musculus OX=10090 GN=Acsl5 PE=1 SV=1	0.57478	0.722368	0.863585	0.872284	1.11765	0.848287	0.894428	0.805737	0.0326481	0.0431	24.3095	15.2356	0.19787
tr|E9Q1G1|E9Q1G1_MOUSE	E9Q1G1	Aldh7a1	Alpha-aminoadipic semialdehyde dehydrogenase (Fragment) OS=Mus musculus OX=10090 GN=Aldh7a1 PE=1 SV=2	2.17317	51.1248	32.7244	32.3661	1.02033	0.967457	1.12808	1.06768	0.0308343	0.0438	23.0318	8.28397	19.1089
sp|Q91WJ8-2|FUBP1_MOUSE	Q91WJ8-2	Fubp1	Isoform 2 of Far upstream element-binding protein 1 OS=Mus musculus OX=10090 GN=Fubp1	1.01093	0.678977	0.74388	0.746138	0.903447	0.848388	1.09999	1.01254	0.0259824	0.0442	23.5673	21.8939	0.179922
sp|Q9JHI5|IVD_MOUSE	Q9JHI5	Ivd	Isovaleryl-CoA dehydrogenase, mitochondrial OS=Mus musculus OX=10090 GN=Ivd PE=1 SV=1	1.52685	1.00545	1.04832	1.28117	1.7267	1.63356	1.57071	1.61233	0.0252606	0.0442	22.7918	19.24	0.333725
tr|Q80X98|Q80X98_MOUSE	Q80X98	Dhx38	RNA helicase OS=Mus musculus OX=10090 GN=Dhx38 PE=1 SV=1	1.19104	0.276356	0.26763	0.303336	0.806276	0.836811	0.922306	0.851373	0.0137405	0.0443	21.9901	20.4204	0.355587
sp|Q63829|COMD3_MOUSE	Q63829	Commd3	COMM domain-containing protein 3 OS=Mus musculus OX=10090 GN=Commd3 PE=1 SV=1	1.51391	1.54606	2.09625	1.73791	1.50389	1.40708	1.47259	1.53504	0.0259824	0.0445	23.0172	9.28299	0.163647
sp|Q8K1Z0|COQ9_MOUSE	Q8K1Z0	Coq9	Ubiquinone biosynthesis protein COQ9, mitochondrial OS=Mus musculus OX=10090 GN=Coq9 PE=1 SV=1	1.19157	2.21265	2.16629	1.80376	1.34547	1.43873	1.3179	1.28713	0.0356379	0.0445	23.4759	8.63847	0.431654
sp|P47199|QOR_MOUSE	P47199	Cryz	Quinone oxidoreductase OS=Mus musculus OX=10090 GN=Cryz PE=1 SV=1	1.62932	1.65233	1.88572	1.85623	2.08265	1.19685	0.821953	1.12237	0.0137405	0.0445	25.1994	10.4544	0.545179
sp|O54984|GET3_MOUSE	O54984	Get3	ATPase GET3 OS=Mus musculus OX=10090 GN=Get3 PE=1 SV=2	0.739172	0.590455	0.696655	0.763022	0.797713	1.12916	1.06245	1.09282	0.0275862	0.0445	26.1671	21.2572	0.229815
sp|P28656|NP1L1_MOUSE	P28656	Nap1l1	Nucleosome assembly protein 1-like 1 OS=Mus musculus OX=10090 GN=Nap1l1 PE=1 SV=2	0.596312	0.611387	0.491962	0.562901	0.578282	0.718323	0.75152	0.807403	0.0230954	0.0445	25.8108	22.7138	0.13594
sp|P62073|TIM10_MOUSE	P62073	Timm10	Mitochondrial import inner membrane translocase subunit Tim10 OS=Mus musculus OX=10090 GN=Timm10 PE=1 SV=1	1.32447	0.312863	0.438416	0.596928	1.20479	1.16705	1.26817	1.32238	0.0356379	0.0445	22.6323	20.3926	0.463413
sp|Q9QYB1|CLIC4_MOUSE	Q9QYB1	Clic4	Chloride intracellular channel protein 4 OS=Mus musculus OX=10090 GN=Clic4 PE=1 SV=3	1.75826	2.2809	2.08001	2.07059	1.43867	1.5867	1.61613	1.63664	0.00264635	0.0447	23.4008	7.64046	0.36647
sp|P84104|SRSF3_MOUSE	P84104	Srsf3	Serine/arginine-rich splicing factor 3 OS=Mus musculus OX=10090 GN=Srsf3 PE=1 SV=1	0.763154	0.731987	0.954236	0.798227	0.654249	0.613353	0.591795	0.57415	0.0238172	0.0447	24.4232	8.7718	0.127944
sp|Q9QYH6|MAGD1_MOUSE	Q9QYH6	Maged1	Melanoma-associated antigen D1 OS=Mus musculus OX=10090 GN=Maged1 PE=1 SV=1	0.978707	0.868623	0.489909	0.955081	0.939688	1.2862	1.32304	1.46704	0.0238172	0.0449	25.7348	22.1741	0.345642
sp|Q9JK38|GNA1_MOUSE	Q9JK38	Gnpnat1	Glucosamine 6-phosphate N-acetyltransferase OS=Mus musculus OX=10090 GN=Gnpnat1 PE=1 SV=1	0.994342	0.898371	0.707373	0.99698	1.09182	1.47378	1.33773	1.50135	0.0223737	0.0452	25.8139	21.6253	0.353909
sp|Q9DBH5|LMAN2_MOUSE	Q9DBH5	Lman2	Vesicular integral-membrane protein VIP36 OS=Mus musculus OX=10090 GN=Lman2 PE=1 SV=2	0.616077	0.526212	0.651188	0.602729	0.720979	0.942786	0.943923	0.924496	0.0245389	0.0452	26.1435	21.0345	0.203515
sp|Q91YM4|FAKD4_MOUSE	Q91YM4	Tbrg4	FAST kinase domain-containing protein 4 OS=Mus musculus OX=10090 GN=Tbrg4 PE=1 SV=1	0.664255	0.78366	0.537957	0.541978	0.825639	1.02548	1.06393	0.972732	0.0281137	0.0452	24.3859	21.0635	0.257443
sp|Q8C0M0-3|WDR59_MOUSE	Q8C0M0-3	Wdr59	Isoform 3 of GATOR complex protein WDR59 OS=Mus musculus OX=10090 GN=Wdr59	0.509204	1.1075	1.06952	0.986727	0.665446	0.675445	0.654226	0.648561	0.0356379	0.0452	22.8487	9.03347	0.216895
sp|Q6ZWV7|RL35_MOUSE	Q6ZWV7	Rpl35	60S ribosomal protein L35 OS=Mus musculus OX=10090 GN=Rpl35 PE=1 SV=1	0.943667	0.704955	0.984214	1.01967	1.05308	1.26093	1.19281	1.0659	0.00312374	0.0457	25.3235	19.2521	0.194827
sp|E9Q137|TX264_MOUSE	E9Q137	Tex264	Testis-expressed protein 264 homolog OS=Mus musculus OX=10090 GN=Tex264 PE=2 SV=1	0.737405	0.591591	0.798551	0.817042	0.993958	1.10646	1.12209	1.05059	0.00272654	0.0457	25.9724	19.7193	0.244926
sp|A2A432|CUL4B_MOUSE	A2A432	Cul4b	Cullin-4B OS=Mus musculus OX=10090 GN=Cul4b PE=1 SV=1	0.849846	0.711854	0.660091	0.908516	0.850278	1.23912	1.35965	1.35886	0.0317412	0.046	26.2157	22.1237	0.316415
tr|Q6PHQ9|Q6PHQ9_MOUSE	Q6PHQ9	Pabpc4	Polyadenylate-binding protein OS=Mus musculus OX=10090 GN=Pabpc4 PE=1 SV=1	1.84653	2.09839	2.12741	1.80657	1.88532	1.6066	1.37872	1.4697	0.0308343	0.046	26.0663	8.83952	0.36176
sp|Q924T2|RT02_MOUSE	Q924T2	Mrps2	28S ribosomal protein S2, mitochondrial OS=Mus musculus OX=10090 GN=Mrps2 PE=1 SV=1	1.00505	1.64661	1.38954	1.28689	0.920017	1.02943	0.84676	0.893953	0.0259824	0.0465	24.1026	8.18317	0.282972
tr|M0QWP1|M0QWP1_MOUSE	M0QWP1	Agrn	Agrin OS=Mus musculus OX=10090 GN=Agrn PE=1 SV=1	0.229321	0.321435	0.444959	0.367202	0.162826	0.271405	0.150403	0.193766	0.0308343	0.0472	23.487	9.19883	0.123234
sp|Q9CYZ6|REX1B_MOUSE	Q9CYZ6	Rex1bd	Required for excision 1-B domain-containing protein OS=Mus musculus OX=10090 GN=Rex1bd PE=1 SV=1	1.37816	0.766481	0.737922	1.05075	1.19144	1.27435	1.37868	1.58882	0.00272654	0.0476	24.6029	22.159	0.324165
sp|Q61702|ITIH1_MOUSE	Q61702	Itih1	Inter-alpha-trypsin inhibitor heavy chain H1 OS=Mus musculus OX=10090 GN=Itih1 PE=1 SV=2	1.10059	0.715414	0.709776	0.990395	0.839242	1.07897	1.27749	1.11977	0.0308343	0.0481	25.0857	22.6942	0.235926
sp|Q8BG30|NELFA_MOUSE	Q8BG30	Nelfa	Negative elongation factor A OS=Mus musculus OX=10090 GN=Nelfa PE=1 SV=1	0.352861	0.242978	0.302787	0.237715	0.288783	0.314275	0.342952	0.351833	0.0252606	0.0499	23.7271	22.9082	0.050798
tr|B0R017|B0R017_MOUSE	B0R017	1700007K13Rik	RIKEN cDNA 1700007K13 gene (Fragment) OS=Mus musculus OX=10090 GN=1700007K13Rik PE=4 SV=1	0.709009	53.6738	50.7872	60.8016	0.311489	2.2505	1.87596	2.73803
tr|Q9CPN9|Q9CPN9_MOUSE	Q9CPN9	2210010C04Rik	RIKEN cDNA 2210010C04 gene OS=Mus musculus OX=10090 GN=2210010C04Rik PE=1 SV=1	2.94827	16.2397	6.5416	3.89781	3.76206	0.564613	2.17768	8.90316
tr|B8JJ69|B8JJ69_MOUSE	B8JJ69	2310061I04Rik	RIKEN cDNA 2310061I04 gene OS=Mus musculus OX=10090 GN=2310061I04Rik PE=1 SV=1	0.337851	0.270017	0.202471	0.259612	0.23765	0.293243	0.3769	0.317944
tr|E9Q4Y8|E9Q4Y8_MOUSE	E9Q4Y8	8030474K03Rik	RIKEN cDNA 8030474K03 gene OS=Mus musculus OX=10090 GN=8030474K03Rik PE=1 SV=2	0.648032	0	1.2308	0	0	1.23235	1.31999	0
tr|A0A286YDF7|A0A286YDF7_MOUSE	A0A286YDF7	A1cf	APOBEC1 complementation factor OS=Mus musculus OX=10090 GN=A1cf PE=1 SV=1	0.520024	1.90926	2.2337	1.69766	0.783173	0.835912	1.08253	1.24031
sp|Q5YD48|A1CF_MOUSE	Q5YD48	A1cf	APOBEC1 complementation factor OS=Mus musculus OX=10090 GN=A1cf PE=1 SV=2	1.03923	0.765169	0.78735	0.730586	1.02855	0.824072	0.835501	0.907095
tr|Q8BXW1|Q8BXW1_MOUSE	Q8BXW1	A630089N07Rik	RIKEN cDNA A630089N07 gene OS=Mus musculus OX=10090 GN=A630089N07Rik PE=1 SV=1	1.24542	1.19068	1.51552	1.15411	1.08463	2.18524	1.7856	1.52736
sp|P58742|AAAS_MOUSE	P58742	Aaas	Aladin OS=Mus musculus OX=10090 GN=Aaas PE=1 SV=1	0.0713271	0.0819279	0.130663	0.119832	0.0830741	0.081396	0.0787385	0.0772114
sp|Q9D2R0|AACS_MOUSE	Q9D2R0	Aacs	Acetoacetyl-CoA synthetase OS=Mus musculus OX=10090 GN=Aacs PE=1 SV=1	0.338451	1.38828	1.23979	1.28883	1.33501	1.42271	1.48079	1.44028
sp|Q99PG0|AAAD_MOUSE	Q99PG0	Aadac	Arylacetamide deacetylase OS=Mus musculus OX=10090 GN=Aadac PE=1 SV=3	0.718296	0.738092	0.725664	0.718623	0.864657	0.754181	0.752668	0.759458
tr|J3QPI0|J3QPI0_MOUSE	J3QPI0	Aadacl2fm3	AADACL2 family member 3 OS=Mus musculus OX=10090 GN=Aadacl2fm3 PE=3 SV=1	0.0457854	0.241071	0.377886	0.370199	0.12418	0.162914	0.129674	0.156535
sp|Q9WVM8|AADAT_MOUSE	Q9WVM8	Aadat	Kynurenine/alpha-aminoadipate aminotransferase, mitochondrial OS=Mus musculus OX=10090 GN=Aadat PE=1 SV=1	1.69601	1.90049	1.66481	1.37576	1.50049	2.29748	1.93747	2.16
sp|Q3UHJ0|AAK1_MOUSE	Q3UHJ0	Aak1	AP2-associated protein kinase 1 OS=Mus musculus OX=10090 GN=Aak1 PE=1 SV=2	1.16077	2.70588	2.15164	2.02707	1.07688	1.25888	1.51243	1.53367
sp|Q14CH7|SYAM_MOUSE	Q14CH7	Aars2	Alanine--tRNA ligase, mitochondrial OS=Mus musculus OX=10090 GN=Aars2 PE=1 SV=1	1.19112	1.68237	1.59892	1.56051	1.2041	1.27114	1.16384	1.29433
sp|Q3THG9|AASD1_MOUSE	Q3THG9	Aarsd1	Alanyl-tRNA editing protein Aarsd1 OS=Mus musculus OX=10090 GN=Aarsd1 PE=1 SV=2	1.00169	2.18315	2.04034	1.89845	1.17399	1.35638	1.2526	1.35198
sp|Q99K67|AASS_MOUSE	Q99K67	Aass	Alpha-aminoadipic semialdehyde synthase, mitochondrial OS=Mus musculus OX=10090 GN=Aass PE=1 SV=1	2.28226	1.53341	1.48789	1.50406	1.84899	1.57298	1.17456	1.2983
sp|Q9JKX4|AATF_MOUSE	Q9JKX4	Aatf	Protein AATF OS=Mus musculus OX=10090 GN=Aatf PE=1 SV=1	0.0786483	0.0833577	0.1729	0.153013	0.0686603	0.0760284	0.0744598	0.128249
sp|P61922|GABT_MOUSE	P61922	Abat	4-aminobutyrate aminotransferase, mitochondrial OS=Mus musculus OX=10090 GN=Abat PE=1 SV=1	1.45978	1.54594	1.60675	1.53538	1.86787	1.53242	1.29782	1.40786
sp|P41233|ABCA1_MOUSE	P41233	Abca1	Phospholipid-transporting ATPase ABCA1 OS=Mus musculus OX=10090 GN=Abca1 PE=1 SV=4	0.495623	0.480653	0.748683	0.675429	0.618866	0.745978	0.794575	0.776481
sp|Q8K441|ABCA6_MOUSE	Q8K441	Abca6	ATP-binding cassette sub-family A member 6 OS=Mus musculus OX=10090 GN=Abca6 PE=1 SV=2	1.62249	0.819382	0.944098	0.867136	1.14198	1.10171	1.12017	1.00506
sp|Q8K440|ABC8B_MOUSE	Q8K440	Abca8b	ABC-type organic anion transporter ABCA8B OS=Mus musculus OX=10090 GN=Abca8b PE=1 SV=2	0.780954	0.77314	0.826422	0.764178	0.624443	0.735507	0.742844	0.624922
sp|Q8K449|ABCA9_MOUSE	Q8K449	Abca9	ATP-binding cassette sub-family A member 9 OS=Mus musculus OX=10090 GN=Abca9 PE=1 SV=2	0.583334	1.61536	1.68188	1.64306	0.387206	0.64234	0.721096	0.494194
sp|Q9JI39|ABCBA_MOUSE	Q9JI39	Abcb10	ATP-binding cassette sub-family B member 10, mitochondrial OS=Mus musculus OX=10090 GN=Abcb10 PE=1 SV=1	0.940379	0.938781	1.03821	1.13016	0.982595	0.872387	1.06483	0.982074
sp|Q9DC29|ABCB6_MOUSE	Q9DC29	Abcb6	ATP-binding cassette sub-family B member 6, mitochondrial OS=Mus musculus OX=10090 GN=Abcb6 PE=1 SV=1	1.31428	1.29848	1.02142	1.18479	1.23984	1.07176	1.03211	1.13383
sp|Q61102|ABCB7_MOUSE	Q61102	Abcb7	ATP-binding cassette sub-family B member 7, mitochondrial OS=Mus musculus OX=10090 GN=Abcb7 PE=1 SV=3	1.33563	0.918556	0.964876	0.976119	1.1493	1.26703	1.2567	1.19051
sp|Q9CXJ4|MITOS_MOUSE	Q9CXJ4	Abcb8	Mitochondrial potassium channel ATP-binding subunit OS=Mus musculus OX=10090 GN=Abcb8 PE=1 SV=1	1.09613	0.953119	0.978686	0.835661	0.905146	0.869313	0.866302	0.855981
sp|Q8VI47|MRP2_MOUSE	Q8VI47	Abcc2	ATP-binding cassette sub-family C member 2 OS=Mus musculus OX=10090 GN=Abcc2 PE=1 SV=2	0.877828	0.638514	0.745408	0.688055	0.632071	0.718802	0.77705	0.777548
sp|B2RX12|MRP3_MOUSE	B2RX12	Abcc3	ATP-binding cassette sub-family C member 3 OS=Mus musculus OX=10090 GN=Abcc3 PE=1 SV=2	1.05004	0.657934	0.60266	0.857115	0.762167	0.67203	0.862554	0.751686
sp|E9Q236|MRP4_MOUSE	E9Q236	Abcc4	ATP-binding cassette sub-family C member 4 OS=Mus musculus OX=10090 GN=Abcc4 PE=1 SV=1	0.576485	0.397114	0.751927	0.534638	0.758345	0.457102	0.758452	0.799484
sp|Q9R1S7|MRP6_MOUSE	Q9R1S7	Abcc6	ATP-binding cassette sub-family C member 6 OS=Mus musculus OX=10090 GN=Abcc6 PE=1 SV=3	0.736379	1.22115	1.22569	1.12532	0.627064	0.914216	0.904999	0.909432
sp|P70170|ABCC9_MOUSE	P70170	Abcc9	ATP-binding cassette sub-family C member 9 OS=Mus musculus OX=10090 GN=Abcc9 PE=1 SV=2	0.520608	0.248771	0.25849	0.211041	0.3288	0.39454	0.448421	0.354604
sp|P48410|ABCD1_MOUSE	P48410	Abcd1	ATP-binding cassette sub-family D member 1 OS=Mus musculus OX=10090 GN=Abcd1 PE=1 SV=1	0.73402	1.46153	1.43108	1.06608	0.6356	0.712292	0.691143	0.749987
sp|P55096|ABCD3_MOUSE	P55096	Abcd3	ATP-binding cassette sub-family D member 3 OS=Mus musculus OX=10090 GN=Abcd3 PE=1 SV=2	0.663667	0.9601	0.891191	0.88555	1.06397	0.711831	0.71953	0.782689
sp|P61222|ABCE1_MOUSE	P61222	Abce1	ATP-binding cassette sub-family E member 1 OS=Mus musculus OX=10090 GN=Abce1 PE=1 SV=1	1.66629	1.66187	1.29056	1.28236	1.75139	1.60261	1.73068	1.76174
sp|Q6P542|ABCF1_MOUSE	Q6P542	Abcf1	ATP-binding cassette sub-family F member 1 OS=Mus musculus OX=10090 GN=Abcf1 PE=1 SV=1	0.911376	1.28779	1.48582	1.1039	0.920332	0.897263	1.04838	0.908687
sp|Q99LE6|ABCF2_MOUSE	Q99LE6	Abcf2	ATP-binding cassette sub-family F member 2 OS=Mus musculus OX=10090 GN=Abcf2 PE=1 SV=1	1.09508	1.12366	1.27512	1.24359	0.97233	1.27536	1.46171	1.35593
sp|Q99P81|ABCG3_MOUSE	Q99P81	Abcg3	ATP-binding cassette sub-family G member 3 OS=Mus musculus OX=10090 GN=Abcg3 PE=1 SV=2	0.342986	0.710294	0.740337	0.854326	0.431547	0.632374	0.631453	0.793312
sp|Q6PE15|ABHDA_MOUSE	Q6PE15	Abhd10	Palmitoyl-protein thioesterase ABHD10, mitochondrial OS=Mus musculus OX=10090 GN=Abhd10 PE=1 SV=1	1.46601	0.435065	0.571318	0.437945	1.22422	2.30011	1.60209	1.72381
sp|Q8K4F5|ABHDB_MOUSE	Q8K4F5	Abhd11	Protein ABHD11 OS=Mus musculus OX=10090 GN=Abhd11 PE=1 SV=1	1.4797	2.75849	2.84244	2.70943	1.4965	1.78292	1.65967	1.74261
sp|Q99LR1|ABD12_MOUSE	Q99LR1	Abhd12	Lysophosphatidylserine lipase ABHD12 OS=Mus musculus OX=10090 GN=Abhd12 PE=1 SV=2	0.446491	1.43621	1.58617	1.07915	0.556734	0.736031	0.634067	0.593303
sp|Q80UX8|ABHDD_MOUSE	Q80UX8	Abhd13	Protein ABHD13 OS=Mus musculus OX=10090 GN=Abhd13 PE=2 SV=1	0.755846	8.40135	11.4507	9.8812	0	1.08707	0.00642136	0
tr|A0A087WS50|A0A087WS50_MOUSE	A0A087WS50	Abhd14a	Protein ABHD14A (Fragment) OS=Mus musculus OX=10090 GN=Abhd14a PE=1 SV=6	0	82.3016	81.8075	109.3	0	20.1537	0.0455159	15.5404
tr|E9QN99|E9QN99_MOUSE	E9QN99	Abhd14b	Protein ABHD14B OS=Mus musculus OX=10090 GN=Abhd14b PE=1 SV=1	1.59727	0.971683	0.585173	0.845287	1.49906	1.44951	1.1847	1.39528
sp|Q5F2F2|ABH15_MOUSE	Q5F2F2	Abhd15	Protein ABHD15 OS=Mus musculus OX=10090 GN=Abhd15 PE=1 SV=1	0.669273	0.986782	1.12063	0.773026	0.858555	0.84314	0.868248	0.78602
sp|Q9Z1Q2|ABHGA_MOUSE	Q9Z1Q2	Abhd16a	Phosphatidylserine lipase ABHD16A OS=Mus musculus OX=10090 GN=Abhd16a PE=1 SV=3	0.599965	0.316152	0.380477	0.377067	0.643961	0.520658	0.590389	0.559916
sp|Q91ZH7|ABHD3_MOUSE	Q91ZH7	Abhd3	Phospholipase ABHD3 OS=Mus musculus OX=10090 GN=Abhd3 PE=1 SV=1	0.884631	0.460117	0.577252	0.345217	1.14519	1.06608	1.27823	1.2289
sp|Q8R2Y0|ABHD6_MOUSE	Q8R2Y0	Abhd6	Monoacylglycerol lipase ABHD6 OS=Mus musculus OX=10090 GN=Abhd6 PE=1 SV=1	0.764208	0.652563	0.77768	0.750509	0.746513	0.739039	0.857798	0.919052
tr|A0A338P6S8|A0A338P6S8_MOUSE	A0A338P6S8	Abi3bp	ABI family member 3-binding protein OS=Mus musculus OX=10090 GN=Abi3bp PE=1 SV=1	0.19736	0.327254	0.485192	0.379275	0.222083	0.267054	0.219816	0.242054
sp|Q8K4G5|ABLM1_MOUSE	Q8K4G5	Ablim1	Actin-binding LIM protein 1 OS=Mus musculus OX=10090 GN=Ablim1 PE=1 SV=1	0.543891	0.729902	0.858751	0.748326	0.574433	0.598216	0.581119	0.575715
sp|Q3TCJ1|ABRX2_MOUSE	Q3TCJ1	Abraxas2	BRISC complex subunit Abraxas 2 OS=Mus musculus OX=10090 GN=Abraxas2 PE=1 SV=1	1.23365	2.07204	1.86864	2.03554	1.19894	1.42021	1.34846	1.50392
sp|Q9QYL7|ABT1_MOUSE	Q9QYL7	Abt1	Activator of basal transcription 1 OS=Mus musculus OX=10090 GN=Abt1 PE=2 SV=1	0.120655	0.158542	0.228388	0.152217	0.1311	0.164404	0.13049	0.152829
tr|H3BJG8|H3BJG8_MOUSE	H3BJG8	Acaa1a	3-ketoacyl-CoA thiolase A, peroxisomal (Fragment) OS=Mus musculus OX=10090 GN=Acaa1a PE=1 SV=1	0.188371	2.96001	4.80355	4.9172	0.372281	1.75805	1.89747	2.75574
sp|Q8VCH0|THIKB_MOUSE	Q8VCH0	Acaa1b	3-ketoacyl-CoA thiolase B, peroxisomal OS=Mus musculus OX=10090 GN=Acaa1b PE=1 SV=1	0.503118	1.74582	1.72497	2.16145	1.84117	0.88517	1.2356	1.25924
sp|Q8BWT1|THIM_MOUSE	Q8BWT1	Acaa2	3-ketoacyl-CoA thiolase, mitochondrial OS=Mus musculus OX=10090 GN=Acaa2 PE=1 SV=3	1.39499	0.593381	0.657804	0.711817	1.6289	1.2744	1.03343	1.14541
sp|Q5SWU9-2|ACACA_MOUSE	Q5SWU9-2	Acaca	Isoform 2 of Acetyl-CoA carboxylase 1 OS=Mus musculus OX=10090 GN=Acaca	0.750108	1.33501	1.39393	1.53312	1.49118	1.41089	1.397	1.45381
sp|E9Q4Z2|ACACB_MOUSE	E9Q4Z2	Acacb	Acetyl-CoA carboxylase 2 OS=Mus musculus OX=10090 GN=Acacb PE=1 SV=1	0.382459	1.09827	1.01231	1.20003	1.20257	1.18288	1.45595	1.4382
sp|Q80XL6|ACD11_MOUSE	Q80XL6	Acad11	Acyl-CoA dehydrogenase family member 11 OS=Mus musculus OX=10090 GN=Acad11 PE=1 SV=2	0.738236	0.694275	0.849424	0.830042	0.808335	0.544025	0.657046	0.637403
tr|D3Z7X0|D3Z7X0_MOUSE	D3Z7X0	Acad12	Acyl-Coenzyme A dehydrogenase family, member 12 OS=Mus musculus OX=10090 GN=Acad12 PE=1 SV=1	0.697835	2.89945	2.99319	2.34592	0.943394	1.25695	1.07427	1.12428
sp|Q8JZN5|ACAD9_MOUSE	Q8JZN5	Acad9	Complex I assembly factor ACAD9, mitochondrial OS=Mus musculus OX=10090 GN=Acad9 PE=1 SV=2	1.21188	1.35607	1.4774	1.45603	1.22052	1.28949	1.27899	1.2461
sp|P51174|ACADL_MOUSE	P51174	Acadl	Long-chain specific acyl-CoA dehydrogenase, mitochondrial OS=Mus musculus OX=10090 GN=Acadl PE=1 SV=2	1.48859	1.36017	1.44751	1.57597	1.45781	1.49604	1.35988	1.34849
sp|P45952|ACADM_MOUSE	P45952	Acadm	Medium-chain specific acyl-CoA dehydrogenase, mitochondrial OS=Mus musculus OX=10090 GN=Acadm PE=1 SV=1	2.01621	1.51527	1.54595	1.63335	2.20759	1.61639	1.56978	1.51179
sp|Q07417|ACADS_MOUSE	Q07417	Acads	Short-chain specific acyl-CoA dehydrogenase, mitochondrial OS=Mus musculus OX=10090 GN=Acads PE=1 SV=2	1.95144	1.18262	1.20734	1.28061	1.90515	1.69961	1.52884	1.5261
sp|Q9DBL1|ACDSB_MOUSE	Q9DBL1	Acadsb	Short/branched chain specific acyl-CoA dehydrogenase, mitochondrial OS=Mus musculus OX=10090 GN=Acadsb PE=1 SV=1	1.31915	1.54029	1.42525	1.74814	1.57923	1.34856	1.45307	1.46011
sp|P50544|ACADV_MOUSE	P50544	Acadvl	Very long-chain specific acyl-CoA dehydrogenase, mitochondrial OS=Mus musculus OX=10090 GN=Acadvl PE=1 SV=3	1.49839	0.970205	0.947493	1.04773	1.29207	1.18906	1.32357	1.27163
sp|Q8CAY6|THIC_MOUSE	Q8CAY6	Acat2	Acetyl-CoA acetyltransferase, cytosolic OS=Mus musculus OX=10090 GN=Acat2 PE=1 SV=2	1.04836	1.75447	1.40832	1.62457	1.38492	1.58012	1.38882	1.51294
tr|Q80X81|Q80X81_MOUSE	Q80X81	Acat3	Acetyl-Coenzyme A acetyltransferase 3 OS=Mus musculus OX=10090 GN=Acat3 PE=1 SV=1	1.25967	2.08618	2.02786	2.35505	1.29803	1.46672	1.36547	1.42765
sp|Q8BMP6|GCP60_MOUSE	Q8BMP6	Acbd3	Golgi resident protein GCP60 OS=Mus musculus OX=10090 GN=Acbd3 PE=1 SV=3	1.0713	2.25315	1.94098	1.64259	1.03521	1.20667	1.32444	1.19099
sp|Q5XG73|ACBD5_MOUSE	Q5XG73	Acbd5	Acyl-CoA-binding domain-containing protein 5 OS=Mus musculus OX=10090 GN=Acbd5 PE=1 SV=1	1.02406	1.33898	1.26728	1.44314	1.00277	1.19407	1.29515	1.31147
sp|Q9JIX8|ACINU_MOUSE	Q9JIX8	Acin1	Apoptotic chromatin condensation inducer in the nucleus OS=Mus musculus OX=10090 GN=Acin1 PE=1 SV=3	0.534529	0.426987	0.403073	0.353196	0.480366	0.463614	0.502597	0.47772
sp|Q91V92|ACLY_MOUSE	Q91V92	Acly	ATP-citrate synthase OS=Mus musculus OX=10090 GN=Acly PE=1 SV=1	0.704151	1.61388	1.38995	1.62002	1.53271	1.37686	1.40326	1.46556
sp|Q8R519|ACMSD_MOUSE	Q8R519	Acmsd	2-amino-3-carboxymuconate-6-semialdehyde decarboxylase OS=Mus musculus OX=10090 GN=Acmsd PE=1 SV=2	0.928376	1.33183	0.972487	0.944161	0.964384	1.51768	1.21137	1.39614
sp|A2AKK5|ACNT1_MOUSE	A2AKK5	Acnat1	Acyl-coenzyme A amino acid N-acyltransferase 1 OS=Mus musculus OX=10090 GN=Acnat1 PE=1 SV=1	1.28199	0.923914	1.17651	0.944049	1.1341	1.24017	1.18191	1.13285
sp|Q8BGG9|ACNT2_MOUSE	Q8BGG9	Acnat2	Acyl-coenzyme A amino acid N-acyltransferase 2 OS=Mus musculus OX=10090 GN=Acnat2 PE=1 SV=1	2.26575	2.198	2.67758	1.84541	0.966406	1.24099	1.07573	1.16011
sp|P28271|ACOC_MOUSE	P28271	Aco1	Cytoplasmic aconitate hydratase OS=Mus musculus OX=10090 GN=Aco1 PE=1 SV=3	1.58836	1.26259	1.08871	1.29076	1.97648	1.61611	1.51837	1.65875
sp|O55137|ACOT1_MOUSE	O55137	Acot1	Acyl-coenzyme A thioesterase 1 OS=Mus musculus OX=10090 GN=Acot1 PE=1 SV=1	0.436856	2.41014	1.82751	3.12498	0.777547	1.01186	1.24964	1.53493
sp|Q8VHQ9|ACO11_MOUSE	Q8VHQ9	Acot11	Acyl-coenzyme A thioesterase 11 OS=Mus musculus OX=10090 GN=Acot11 PE=1 SV=1	0.978013	2.73123	2.48301	2.8702	1.34877	1.45275	1.75732	1.676
sp|Q9DBK0|ACO12_MOUSE	Q9DBK0	Acot12	Acetyl-coenzyme A thioesterase OS=Mus musculus OX=10090 GN=Acot12 PE=1 SV=1	1.49602	1.47221	1.49037	1.70932	1.38493	1.40893	1.40005	1.4214
sp|Q9CQR4|ACO13_MOUSE	Q9CQR4	Acot13	Acyl-coenzyme A thioesterase 13 OS=Mus musculus OX=10090 GN=Acot13 PE=1 SV=1	1.36349	1.35924	1.37703	1.48475	1.53775	1.39624	1.15447	1.31263
sp|Q9QYR9|ACOT2_MOUSE	Q9QYR9	Acot2	Acyl-coenzyme A thioesterase 2, mitochondrial OS=Mus musculus OX=10090 GN=Acot2 PE=1 SV=2	0.909263	1.04009	1.07371	1.48186	1.80576	1.10951	1.1029	1.2989
sp|Q9QYR7|ACOT3_MOUSE	Q9QYR7	Acot3	Acyl-coenzyme A thioesterase 3 OS=Mus musculus OX=10090 GN=Acot3 PE=1 SV=1	0.483755	1.00316	0.949682	2.17083	1.8495	0.462184	0.776473	0.92845
sp|Q8BWN8|ACOT4_MOUSE	Q8BWN8	Acot4	Peroxisomal succinyl-coenzyme A thioesterase OS=Mus musculus OX=10090 GN=Acot4 PE=1 SV=1	1.08075	1.0461	0.927397	1.24459	1.52278	0.859894	0.960543	0.978513
sp|Q91V12-4|BACH_MOUSE	Q91V12-4	Acot7	Isoform D of Cytosolic acyl coenzyme A thioester hydrolase OS=Mus musculus OX=10090 GN=Acot7	1.77378	0.691884	0.446323	0.4352	1.57719	1.49317	1.44635	1.39601
sp|Q9R0X4|ACOT9_MOUSE	Q9R0X4	Acot9	Acyl-coenzyme A thioesterase 9, mitochondrial OS=Mus musculus OX=10090 GN=Acot9 PE=1 SV=1	1.15553	2.61999	1.71294	1.79258	1.02226	1.44488	1.2791	1.31413
sp|Q9R0H0-2|ACOX1_MOUSE	Q9R0H0-2	Acox1	Isoform 2 of Peroxisomal acyl-coenzyme A oxidase 1 OS=Mus musculus OX=10090 GN=Acox1	0.786297	0.714236	0.79993	0.951426	1.589	1.13192	1.10612	1.11095
sp|Q9EPL9|ACOX3_MOUSE	Q9EPL9	Acox3	Peroxisomal acyl-coenzyme A oxidase 3 OS=Mus musculus OX=10090 GN=Acox3 PE=1 SV=2	0.854999	1.3432	1.34551	1.10833	0.957024	1.40033	1.41066	1.3271
sp|Q9D358|PPAC_MOUSE	Q9D358	Acp1	Low molecular weight phosphotyrosine protein phosphatase OS=Mus musculus OX=10090 GN=Acp1 PE=1 SV=3	1.40464	1.90116	1.95971	2.18654	1.33621	1.46576	1.39249	1.54831
sp|Q05117|PPA5_MOUSE	Q05117	Acp5	Tartrate-resistant acid phosphatase type 5 OS=Mus musculus OX=10090 GN=Acp5 PE=1 SV=2	0.519703	0.53001	0.545734	0.482266	0.455117	0.395397	0.5939	0.522573
sp|Q8BP40|PPA6_MOUSE	Q8BP40	Acp6	Lysophosphatidic acid phosphatase type 6 OS=Mus musculus OX=10090 GN=Acp6 PE=1 SV=1	1.70019	1.50422	1.50737	1.36056	1.81372	1.57593	1.5573	1.50568
sp|Q2XU92|ACBG2_MOUSE	Q2XU92	Acsbg2	Long-chain-fatty-acid--CoA ligase ACSBG2 OS=Mus musculus OX=10090 GN=Acsbg2 PE=1 SV=1	0.222281	2.06626	1.90453	1.74316	0.24963	1.46493	1.75695	1.55704
sp|Q8VCW8|ACSF2_MOUSE	Q8VCW8	Acsf2	Medium-chain acyl-CoA ligase ACSF2, mitochondrial OS=Mus musculus OX=10090 GN=Acsf2 PE=1 SV=1	1.49681	1.28963	1.44846	1.70471	1.76855	1.79949	1.80556	1.79527
sp|Q3URE1|ACSF3_MOUSE	Q3URE1	Acsf3	Malonate--CoA ligase ACSF3, mitochondrial OS=Mus musculus OX=10090 GN=Acsf3 PE=1 SV=2	1.18967	0.967169	0.768889	0.837493	1.70038	1.36753	1.35153	1.30201
tr|A0A1B0GRS8|A0A1B0GRS8_MOUSE	A0A1B0GRS8	Acsl1	Long-chain-fatty-acid--CoA ligase 1 (Fragment) OS=Mus musculus OX=10090 GN=Acsl1 PE=1 SV=1	0.0407587	3.25498	4.07942	3.67784	0.368464	1.15095	1.2406	1.32469
sp|P41216|ACSL1_MOUSE	P41216	Acsl1	Long-chain-fatty-acid--CoA ligase 1 OS=Mus musculus OX=10090 GN=Acsl1 PE=1 SV=2	0.891878	0.84973	0.910329	0.953717	1.26176	0.982821	1.09283	1.00244
sp|Q9CZW4|ACSL3_MOUSE	Q9CZW4	Acsl3	Long-chain-fatty-acid--CoA ligase 3 OS=Mus musculus OX=10090 GN=Acsl3 PE=1 SV=2	0.619993	0.777734	0.727553	0.601858	0.671219	0.725444	0.709035	0.67936
sp|Q9QUJ7|ACSL4_MOUSE	Q9QUJ7	Acsl4	Long-chain-fatty-acid--CoA ligase 4 OS=Mus musculus OX=10090 GN=Acsl4 PE=1 SV=2	0.657705	0.901109	0.960699	0.825517	0.755883	0.911778	0.96413	0.925181
sp|Q8K0L3-2|ACSM2_MOUSE	Q8K0L3-2	Acsm2	Isoform 2 of Acyl-coenzyme A synthetase ACSM2, mitochondrial OS=Mus musculus OX=10090 GN=Acsm2	1.11404	2.28676	2.76825	2.84332	1.3169	1.74109	1.63589	1.57889
sp|Q3UNX5-2|ACSM3_MOUSE	Q3UNX5-2	Acsm3	Isoform 2 of Acyl-coenzyme A synthetase ACSM3, mitochondrial OS=Mus musculus OX=10090 GN=Acsm3	1.53219	1.62054	1.4667	1.45575	1.52098	1.62023	1.54828	1.64496
sp|Q99NB1|ACS2L_MOUSE	Q99NB1	Acss1	Acetyl-coenzyme A synthetase 2-like, mitochondrial OS=Mus musculus OX=10090 GN=Acss1 PE=1 SV=1	1.87868	2.21567	1.9932	1.80271	1.43303	1.50821	0.323318	0.292967
sp|Q9QXG4|ACSA_MOUSE	Q9QXG4	Acss2	Acetyl-coenzyme A synthetase, cytoplasmic OS=Mus musculus OX=10090 GN=Acss2 PE=1 SV=2	0.576741	1.67211	1.44795	1.45526	1.40189	1.59194	1.44063	1.45814
sp|Q14DH7|ACSS3_MOUSE	Q14DH7	Acss3	Acyl-CoA synthetase short-chain family member 3, mitochondrial OS=Mus musculus OX=10090 GN=Acss3 PE=1 SV=2	1.29471	0.960081	0.909716	0.872103	2.01383	1.20908	1.07408	1.20748
sp|P68134|ACTS_MOUSE	P68134	Acta1	Actin, alpha skeletal muscle OS=Mus musculus OX=10090 GN=Acta1 PE=1 SV=1	0.53606	0.782072	0.61193	0.620403	0.291175	0.501516	0.367725	0.401087
sp|P62737|ACTA_MOUSE	P62737	Acta2	Actin, aortic smooth muscle OS=Mus musculus OX=10090 GN=Acta2 PE=1 SV=1	0.666644	0.536619	0.678578	0.723264	0.568771	0.613272	0.528783	0.534296
tr|E9Q5F4|E9Q5F4_MOUSE	E9Q5F4	Actb	Actin, cytoplasmic 1 (Fragment) OS=Mus musculus OX=10090 GN=Actb PE=1 SV=1	0.646347	5.24725	6.05646	6.63852	0	1.16924	1.358	0.95068
sp|Q8BFZ3|ACTBL_MOUSE	Q8BFZ3	Actbl2	Beta-actin-like protein 2 OS=Mus musculus OX=10090 GN=Actbl2 PE=1 SV=1	0.36553	0.527052	0.515554	0.824656	0.459607	0.336097	0.347441	0.333117
sp|P63260|ACTG_MOUSE	P63260	Actg1	Actin, cytoplasmic 2 OS=Mus musculus OX=10090 GN=Actg1 PE=1 SV=1	0.476126	1.17941	1.30766	1.11564	0.568742	0.617641	0.651412	0.492328
sp|Q9Z2N8|ACL6A_MOUSE	Q9Z2N8	Actl6a	Actin-like protein 6A OS=Mus musculus OX=10090 GN=Actl6a PE=1 SV=2	0.161899	0.359139	0.432122	0.376682	0.204289	0.266343	0.180349	0.220981
sp|Q7TPR4|ACTN1_MOUSE	Q7TPR4	Actn1	Alpha-actinin-1 OS=Mus musculus OX=10090 GN=Actn1 PE=1 SV=1	0.751569	0.788656	0.944962	0.916162	0.716558	0.749427	0.70134	0.791411
sp|Q9JI91|ACTN2_MOUSE	Q9JI91	Actn2	Alpha-actinin-2 OS=Mus musculus OX=10090 GN=Actn2 PE=1 SV=2	1.40973	1.0271	0.952319	1.24847	0.676363	0.814191	0.500359	0.437011
sp|O88990|ACTN3_MOUSE	O88990	Actn3	Alpha-actinin-3 OS=Mus musculus OX=10090 GN=Actn3 PE=2 SV=1	0.766249	0.831157	0.722773	0.852843	0.508991	0.53343	0.463073	0.421151
sp|P57780|ACTN4_MOUSE	P57780	Actn4	Alpha-actinin-4 OS=Mus musculus OX=10090 GN=Actn4 PE=1 SV=1	1.36831	0.694573	0.906744	0.845962	1.15794	0.969215	0.943344	0.958886
sp|Q9QZB7|ARP10_MOUSE	Q9QZB7	Actr10	Actin-related protein 10 OS=Mus musculus OX=10090 GN=Actr10 PE=1 SV=2	0.972811	4.09961	3.13776	3.61739	1.52726	1.93033	2.43321	1.98183
sp|P61164|ACTZ_MOUSE	P61164	Actr1a	Alpha-centractin OS=Mus musculus OX=10090 GN=Actr1a PE=1 SV=1	1.46633	0.828966	0.863048	0.811225	1.55081	1.50818	1.29516	1.14125
sp|P61161|ARP2_MOUSE	P61161	Actr2	Actin-related protein 2 OS=Mus musculus OX=10090 GN=Actr2 PE=1 SV=1	1.61798	0.923986	0.89748	1.16011	1.3333	1.36903	1.48497	1.43267
sp|Q99JY9|ARP3_MOUSE	Q99JY9	Actr3	Actin-related protein 3 OS=Mus musculus OX=10090 GN=Actr3 PE=1 SV=3	1.89087	1.94479	1.91563	1.61479	1.64086	1.21257	1.18113	1.27589
sp|Q80US4|ARP5_MOUSE	Q80US4	Actr5	Actin-related protein 5 OS=Mus musculus OX=10090 GN=Actr5 PE=1 SV=3	0.400069	0.647138	0.752009	0.722914	0.511384	0.593409	0.474772	0.566366
sp|Q9D864|ARP6_MOUSE	Q9D864	Actr6	Actin-related protein 6 OS=Mus musculus OX=10090 GN=Actr6 PE=1 SV=2	0.195894	0.340079	0.363725	0.359284	0.194429	0.236708	0.248028	0.250404
sp|Q8R2S9|ARP8_MOUSE	Q8R2S9	Actr8	Actin-related protein 8 OS=Mus musculus OX=10090 GN=Actr8 PE=2 SV=1	0.147012	0.339863	0.399664	0.389655	0.242873	0.215392	0.239226	0.260512
tr|A0A0R4J050|A0A0R4J050_MOUSE	A0A0R4J050	Acy1	N-acyl-L-amino-acid amidohydrolase OS=Mus musculus OX=10090 GN=Acy1 PE=1 SV=1	1.66473	1.38808	1.2921	1.43386	1.71942	1.40023	1.09549	1.32537
sp|Q91XE4|ACY3_MOUSE	Q91XE4	Acy3	N-acyl-aromatic-L-amino acid amidohydrolase (carboxylate-forming) OS=Mus musculus OX=10090 GN=Acy3 PE=1 SV=1	1.19361	2.3606	1.96921	2.44063	1.49084	1.83595	1.71381	1.83638
sp|P56376|ACYP1_MOUSE	P56376	Acyp1	Acylphosphatase-1 OS=Mus musculus OX=10090 GN=Acyp1 PE=1 SV=2	1.28225	0.720655	0.727453	0.706888	1.18188	1.43617	1.36104	1.5334
sp|P03958|ADA_MOUSE	P03958	Ada	Adenosine deaminase OS=Mus musculus OX=10090 GN=Ada PE=1 SV=3	2.25752	1.1771	0.730519	1.69356	1.47925	1.79573	1.90403	1.81474
sp|O35598|ADA10_MOUSE	O35598	Adam10	Disintegrin and metalloproteinase domain-containing protein 10 OS=Mus musculus OX=10090 GN=Adam10 PE=1 SV=2	0.517687	0.559935	0.467374	0.344154	0.432091	0.567471	0.627224	0.5411
sp|Q9R1V6-12|ADA22_MOUSE	Q9R1V6-12	Adam22	Isoform 10 of Disintegrin and metalloproteinase domain-containing protein 22 OS=Mus musculus OX=10090 GN=Adam22	1.44658	6.60097	5.4154	6.86706	3.26181	1.45648	2.69695	3.44783
sp|Q8R2V5|ADAP2_MOUSE	Q8R2V5	Adap2	Arf-GAP with dual PH domain-containing protein 2 OS=Mus musculus OX=10090 GN=Adap2 PE=1 SV=1	0.523403	0.697459	0.794804	0.634841	0.621545	0.585921	0.737083	0.583099
sp|Q99MU3|DSRAD_MOUSE	Q99MU3	Adar	Double-stranded RNA-specific adenosine deaminase OS=Mus musculus OX=10090 GN=Adar PE=1 SV=2	0.656291	1.67275	1.95165	1.10402	0.805947	0.871751	0.873837	0.671338
sp|Q91ZS8-6|RED1_MOUSE	Q91ZS8-6	Adarb1	Isoform 6 of Double-stranded RNA-specific editase 1 OS=Mus musculus OX=10090 GN=Adarb1	0.427529	0.655812	0.954917	0.652702	0.274994	0.474348	0.475056	0.478793
sp|Q80V03|ADCK5_MOUSE	Q80V03	Adck5	Uncharacterized aarF domain-containing protein kinase 5 OS=Mus musculus OX=10090 GN=Adck5 PE=2 SV=2	1.08633	1.8547	2.7368	2.4098	0.988314	1.14069	1.3538	1.34534
sp|Q9QYC0|ADDA_MOUSE	Q9QYC0	Add1	Alpha-adducin OS=Mus musculus OX=10090 GN=Add1 PE=1 SV=2	0.760144	1.62236	1.78264	1.45159	0.772097	0.822564	0.869009	0.880227
sp|Q9QYB5-2|ADDG_MOUSE	Q9QYB5-2	Add3	Isoform 1 of Gamma-adducin OS=Mus musculus OX=10090 GN=Add3	0.753783	1.69786	2.28085	1.85669	0.744614	0.838535	0.881641	0.844787
sp|Q9Z0M6|AGRE5_MOUSE	Q9Z0M6	Adgre5	Adhesion G protein-coupled receptor E5 OS=Mus musculus OX=10090 GN=Adgre5 PE=1 SV=2	0.5021	1.11105	1.10477	0.851082	0.468869	0.663986	0.657414	0.605066
sp|Q8JZZ7-2|AGRL2_MOUSE	Q8JZZ7-2	Adgrl2	Isoform 2 of Adhesion G protein-coupled receptor L2 OS=Mus musculus OX=10090 GN=Adgrl2	0.75019	0.453797	0.552009	0.54048	0.693987	0.715372	0.782738	0.731936
sp|Q9QYY9|ADH4_MOUSE	Q9QYY9	Adh4	All-trans-retinol dehydrogenase [NAD(+)] ADH4 OS=Mus musculus OX=10090 GN=Adh4 PE=1 SV=4	1.75614	1.29072	1.16974	1.29208	1.42627	1.36768	1.17813	1.43688
sp|P28474|ADHX_MOUSE	P28474	Adh5	Alcohol dehydrogenase class-3 OS=Mus musculus OX=10090 GN=Adh5 PE=1 SV=3	1.41537	1.8877	1.35369	2.02965	1.61375	1.71104	1.64875	1.79944
sp|Q99JT9|MTND_MOUSE	Q99JT9	Adi1	1,2-dihydroxy-3-keto-5-methylthiopentene dioxygenase OS=Mus musculus OX=10090 GN=Adi1 PE=1 SV=1	1.84967	0.328325	0.273849	0.171856	1.67791	1.28241	0.960777	1.09101
sp|Q8BQS5|PAQR2_MOUSE	Q8BQS5	Adipor2	Adiponectin receptor protein 2 OS=Mus musculus OX=10090 GN=Adipor2 PE=1 SV=2	0.426738	0.907871	0.849591	0.624854	0.571005	1.20506	1.16485	1.16371
sp|P55264|ADK_MOUSE	P55264	Adk	Adenosine kinase OS=Mus musculus OX=10090 GN=Adk PE=1 SV=2	2.56567	0.942372	0.743665	1.05173	2.10326	1.61016	1.37944	1.60852
sp|Q9Z103|ADNP_MOUSE	Q9Z103	Adnp	Activity-dependent neuroprotector homeobox protein OS=Mus musculus OX=10090 GN=Adnp PE=1 SV=2	0.449034	0.486208	0.479401	0.63685	0.536329	0.537226	0.767274	0.505754
sp|Q6PDY2|AEDO_MOUSE	Q6PDY2	Ado	2-aminoethanethiol dioxygenase OS=Mus musculus OX=10090 GN=Ado PE=1 SV=2	1.60234	4.10386	3.41856	3.22206	1.36007	1.72288	1.76672	1.69457
sp|Q9JKV1|ADRM1_MOUSE	Q9JKV1	Adrm1	Proteasomal ubiquitin receptor ADRM1 OS=Mus musculus OX=10090 GN=Adrm1 PE=1 SV=2	1.21019	2.44093	1.77393	2.09408	1.42887	1.41435	1.45969	1.61028
sp|P28650|PURA1_MOUSE	P28650	Adss1	Adenylosuccinate synthetase isozyme 1 OS=Mus musculus OX=10090 GN=Adss1 PE=1 SV=2	1.78166	1.07255	0.865913	1.21153	1.51354	1.70042	1.5955	1.54713
sp|P46664|PURA2_MOUSE	P46664	Adss2	Adenylosuccinate synthetase isozyme 2 OS=Mus musculus OX=10090 GN=Adss2 PE=1 SV=2	1.25882	2.88309	1.9587	2.30991	1.41601	1.61986	1.56522	1.79273
sp|Q9QZQ1-2|AFAD_MOUSE	Q9QZQ1-2	Afdn	Isoform 1 of Afadin OS=Mus musculus OX=10090 GN=Afdn	0.952369	1.01963	1.23808	0.889	0.809425	0.904504	0.988283	0.907629
sp|Q3V384|AFG1L_MOUSE	Q3V384	Afg1l	AFG1-like ATPase OS=Mus musculus OX=10090 GN=Afg1l PE=1 SV=1	1.94094	0.551157	0.695421	0.538026	1.98863	1.31823	1.15726	1.24589
sp|Q920A7|AFG31_MOUSE	Q920A7	Afg3l1	AFG3-like protein 1 OS=Mus musculus OX=10090 GN=Afg3l1 PE=1 SV=2	0.986887	0.605157	0.669131	0.804921	1.00365	0.850147	0.944748	0.956824
sp|Q8JZQ2|AFG32_MOUSE	Q8JZQ2	Afg3l2	AFG3-like protein 2 OS=Mus musculus OX=10090 GN=Afg3l2 PE=1 SV=1	1.07562	1.1	1.20344	1.03689	1.04507	0.966462	1.00988	0.986632
sp|O89020-3|AFAM_MOUSE	O89020-3	Afm	Isoform 3 of Afamin OS=Mus musculus OX=10090 GN=Afm	0.603464	0.797699	0.6556	0.958734	0.879521	1.13749	1.20673	1.32316
sp|Q8K4H1|KFA_MOUSE	Q8K4H1	Afmid	Kynurenine formamidase OS=Mus musculus OX=10090 GN=Afmid PE=1 SV=1	1.16239	2.27307	1.97712	1.97936	1.32505	1.91513	1.46781	1.65971
sp|Q64191|ASPG_MOUSE	Q64191	Aga	N(4)-(beta-N-acetylglucosaminyl)-L-asparaginase OS=Mus musculus OX=10090 GN=Aga PE=1 SV=1	1.77557	5.25649	5.74371	5.1147	1.09536	1.34317	1.79162	1.70473
sp|Q8K2K6|AGFG1_MOUSE	Q8K2K6	Agfg1	Arf-GAP domain and FG repeat-containing protein 1 OS=Mus musculus OX=10090 GN=Agfg1 PE=1 SV=2	1.91431	1.4368	1.2845	1.47708	1.77501	1.56412	1.36883	1.03038
sp|Q9ESW4|AGK_MOUSE	Q9ESW4	Agk	Acylglycerol kinase, mitochondrial OS=Mus musculus OX=10090 GN=Agk PE=1 SV=1	0.837308	0.90185	1.11583	1.00059	0.745177	1.04918	1.11771	1.0003
tr|F8VPN4|F8VPN4_MOUSE	F8VPN4	Agl	4-alpha-glucanotransferase OS=Mus musculus OX=10090 GN=Agl PE=1 SV=1	2.51126	1.67498	1.71308	1.68255	2.0613	1.75929	1.83823	1.76858
sp|A2AS89|SPEB_MOUSE	A2AS89	Agmat	Agmatinase, mitochondrial OS=Mus musculus OX=10090 GN=Agmat PE=1 SV=1	1.31423	0.794404	0.762547	0.818864	1.42274	1.32863	1.20578	1.13696
sp|Q8BS35|ALKMO_MOUSE	Q8BS35	Agmo	Alkylglycerol monooxygenase OS=Mus musculus OX=10090 GN=Agmo PE=1 SV=1	0.612351	1.06382	1.59085	1.24101	0.624347	0.765464	0.942414	0.92204
sp|Q8CJG0|AGO2_MOUSE	Q8CJG0	Ago2	Protein argonaute-2 OS=Mus musculus OX=10090 GN=Ago2 PE=1 SV=3	1.2932	1.00213	0.950685	0.813803	1.10919	1.16235	1.21913	1.09693
sp|Q8CJF9|AGO3_MOUSE	Q8CJF9	Ago3	Protein argonaute-3 OS=Mus musculus OX=10090 GN=Ago3 PE=2 SV=2	1.28201	1.42581	1.5525	1.21273	1.18227	1.1771	1.24623	1.07242
sp|O35083|PLCA_MOUSE	O35083	Agpat1	1-acyl-sn-glycerol-3-phosphate acyltransferase alpha OS=Mus musculus OX=10090 GN=Agpat1 PE=1 SV=1	0.557739	0.618214	0.713103	0.577948	0.52326	0.612491	0.594326	0.519802
sp|Q8K3K7|PLCB_MOUSE	Q8K3K7	Agpat2	1-acyl-sn-glycerol-3-phosphate acyltransferase beta OS=Mus musculus OX=10090 GN=Agpat2 PE=1 SV=1	0.617237	1.41899	1.70557	1.35301	0.822726	0.934718	1.00472	0.935388
sp|Q9D517|PLCC_MOUSE	Q9D517	Agpat3	1-acyl-sn-glycerol-3-phosphate acyltransferase gamma OS=Mus musculus OX=10090 GN=Agpat3 PE=1 SV=2	0.604128	1.05565	1.04655	0.878547	0.58838	0.873366	0.843816	0.802002
tr|Q3UTR7|Q3UTR7_MOUSE	Q3UTR7	Agt	Angiotensin 1-10 OS=Mus musculus OX=10090 GN=Agt PE=1 SV=1	2.13265	1.59371	1.41306	1.4817	0.72676	1.71377	1.70188	1.99589
sp|O35423|SPYA_MOUSE	O35423	Agxt	Serine--pyruvate aminotransferase, mitochondrial OS=Mus musculus OX=10090 GN=Agxt PE=1 SV=3	1.14478	0.695049	0.772092	0.769263	1.32274	1.35195	1.06454	1.02942
sp|Q3UEG6|AGT2_MOUSE	Q3UEG6	Agxt2	Alanine--glyoxylate aminotransferase 2, mitochondrial OS=Mus musculus OX=10090 GN=Agxt2 PE=1 SV=1	1.49902	1.67465	1.75633	1.46369	1.72249	1.39996	1.14336	1.1931
sp|Q8CJF7|ELYS_MOUSE	Q8CJF7	Ahctf1	Protein ELYS OS=Mus musculus OX=10090 GN=Ahctf1 PE=1 SV=1	0.11081	0.292701	0.420493	0.347176	0.0971073	0.139273	0.122762	0.117859
sp|P50247|SAHH_MOUSE	P50247	Ahcy	Adenosylhomocysteinase OS=Mus musculus OX=10090 GN=Ahcy PE=1 SV=3	1.87256	1.13233	0.856854	1.26707	1.74055	1.64906	1.37187	1.47409
sp|Q80SW1|SAHH2_MOUSE	Q80SW1	Ahcyl1	S-adenosylhomocysteine hydrolase-like protein 1 OS=Mus musculus OX=10090 GN=Ahcyl1 PE=1 SV=1	1.14534	1.44	1.37116	1.16901	1.22923	1.61681	1.60545	1.62581
tr|E9Q616|E9Q616_MOUSE	E9Q616	Ahnak	AHNAK nucleoprotein (desmoyokin) OS=Mus musculus OX=10090 GN=Ahnak PE=1 SV=1	0.741067	1.42576	1.54477	1.41274	0.709441	0.939782	0.884001	0.781818
tr|E9PYB0|E9PYB0_MOUSE	E9PYB0	Ahnak2	AHNAK nucleoprotein 2 (Fragment) OS=Mus musculus OX=10090 GN=Ahnak2 PE=1 SV=8	0.654917	1.48593	1.60473	1.56767	0.627094	0.831805	0.820028	0.850961
sp|Q8BK64|AHSA1_MOUSE	Q8BK64	Ahsa1	Activator of 90 kDa heat shock protein ATPase homolog 1 OS=Mus musculus OX=10090 GN=Ahsa1 PE=1 SV=2	1.05132	1.89572	1.5952	1.67597	1.1138	1.72692	1.58876	1.73988
sp|Q8N9S3|AHSA2_MOUSE	Q8N9S3	Ahsa2	Activator of 90 kDa heat shock protein ATPase homolog 2 OS=Mus musculus OX=10090 GN=Ahsa2 PE=1 SV=2	1.32819	2.1904	2.25259	2.08008	1.0889	1.51929	1.7624	1.60789
sp|P29699|FETUA_MOUSE	P29699	Ahsg	Alpha-2-HS-glycoprotein OS=Mus musculus OX=10090 GN=Ahsg PE=1 SV=1	1.58533	1.30686	1.60683	1.45178	1.10292	1.33427	1.25794	1.10258
sp|Q9Z0X1|AIFM1_MOUSE	Q9Z0X1	Aifm1	Apoptosis-inducing factor 1, mitochondrial OS=Mus musculus OX=10090 GN=Aifm1 PE=1 SV=1	1.22557	1.20808	1.31629	1.19614	1.20113	1.22425	1.17641	1.09598
sp|P31230|AIMP1_MOUSE	P31230	Aimp1	Aminoacyl tRNA synthase complex-interacting multifunctional protein 1 OS=Mus musculus OX=10090 GN=Aimp1 PE=1 SV=2	1.16355	0.956528	0.996204	1.27352	1.2225	1.37582	1.40583	1.49381
sp|Q9R0Y5-2|KAD1_MOUSE	Q9R0Y5-2	Ak1	Isoform 2 of Adenylate kinase isoenzyme 1 OS=Mus musculus OX=10090 GN=Ak1	4.49539	1.82674	0.547205	1.58848	1.99328	1.83541	0.926103	0.918536
sp|Q9WTP6|KAD2_MOUSE	Q9WTP6	Ak2	Adenylate kinase 2, mitochondrial OS=Mus musculus OX=10090 GN=Ak2 PE=1 SV=5	1.87485	0.851298	0.818728	0.884796	2.51381	1.31049	1.15565	1.36791
sp|Q9WTP7|KAD3_MOUSE	Q9WTP7	Ak3	GTP:AMP phosphotransferase AK3, mitochondrial OS=Mus musculus OX=10090 GN=Ak3 PE=1 SV=3	1.84111	0.982428	1.35253	1.04415	1.94497	1.11041	0.85715	1.1679
sp|Q9WUR9|KAD4_MOUSE	Q9WUR9	Ak4	Adenylate kinase 4, mitochondrial OS=Mus musculus OX=10090 GN=Ak4 PE=1 SV=1	1.56397	1.09481	1.07227	1.26847	1.77832	1.36425	1.16288	1.33844
sp|O08715-4|AKAP1_MOUSE	O08715-4	Akap1	Isoform 4 of A-kinase anchor protein 1, mitochondrial OS=Mus musculus OX=10090 GN=Akap1	0.81208	3.03844	2.80839	2.53759	0.833138	1.48294	1.78789	1.518
sp|Q9WTQ5|AKA12_MOUSE	Q9WTQ5	Akap12	A-kinase anchor protein 12 OS=Mus musculus OX=10090 GN=Akap12 PE=1 SV=1	0.959294	3.05428	2.54085	2.27978	0.881997	1.1068	1.24795	1.33282
sp|Q9DBR0|AKAP8_MOUSE	Q9DBR0	Akap8	A-kinase anchor protein 8 OS=Mus musculus OX=10090 GN=Akap8 PE=1 SV=1	0.824015	0.821978	0.881421	0.82178	0.675918	0.697677	0.787733	0.771511
sp|Q9R0L7|AKP8L_MOUSE	Q9R0L7	Akap8l	A-kinase anchor protein 8-like OS=Mus musculus OX=10090 GN=Akap8l PE=1 SV=1	0.310463	0.909451	1.09053	0.950229	0.149416	0.309052	0.48913	0.200481
sp|Q70FJ1|AKAP9_MOUSE	Q70FJ1	Akap9	A-kinase anchor protein 9 OS=Mus musculus OX=10090 GN=Akap9 PE=1 SV=2	0.797742	0.809119	0.829295	0.761552	0.713208	1.06038	1.035	1.08832
sp|Q9JII6|AK1A1_MOUSE	Q9JII6	Akr1a1	Aldo-keto reductase family 1 member A1 OS=Mus musculus OX=10090 GN=Akr1a1 PE=1 SV=3	1.72303	2.65842	1.72245	2.40231	1.74685	1.70981	1.716	1.96187
sp|P45376|ALDR_MOUSE	P45376	Akr1b1	Aldo-keto reductase family 1 member B1 OS=Mus musculus OX=10090 GN=Akr1b1 PE=1 SV=3	1.31934	2.06062	1.76676	2.10269	1.22166	1.83249	1.42798	1.68762
sp|Q8VC28|AK1CD_MOUSE	Q8VC28	Akr1c13	Aldo-keto reductase family 1 member C13 OS=Mus musculus OX=10090 GN=Akr1c13 PE=1 SV=2	1.73746	0.932116	0.709264	1.10269	1.83749	1.65233	1.73338	1.75994
tr|G3X9Y6|G3X9Y6_MOUSE	G3X9Y6	Akr1c19	Aldo-keto reductase family 1, member C19 OS=Mus musculus OX=10090 GN=Akr1c19 PE=1 SV=1	1.1637	2.26684	1.42851	2.24556	1.39002	1.61098	1.78786	1.96494
tr|Q8VC77|Q8VC77_MOUSE	Q8VC77	Akr1c20	Akr1c20 protein OS=Mus musculus OX=10090 GN=Akr1c20 PE=1 SV=1	1.07969	1.55605	1.45634	1.42419	1.39719	1.9569	1.31967	1.8542
sp|Q91WR5|AK1CL_MOUSE	Q91WR5	Akr1c21	Aldo-keto reductase family 1 member C21 OS=Mus musculus OX=10090 GN=Akr1c21 PE=1 SV=2	1.25108	1.50238	1.28895	1.55795	1.35353	1.83867	1.45688	1.70629
sp|P70694|DHB5_MOUSE	P70694	Akr1c6	Estradiol 17 beta-dehydrogenase 5 OS=Mus musculus OX=10090 GN=Akr1c6 PE=1 SV=1	1.13459	1.53857	1.08374	1.27764	1.42893	1.58337	1.38449	1.53703
sp|Q8VCX1|AK1D1_MOUSE	Q8VCX1	Akr1d1	Aldo-keto reductase family 1 member D1 OS=Mus musculus OX=10090 GN=Akr1d1 PE=1 SV=1	1.20825	1.4371	1.09146	1.28827	1.66922	1.48296	1.26515	1.43455
sp|Q9DCT1|AKCL2_MOUSE	Q9DCT1	Akr1e2	1,5-anhydro-D-fructose reductase OS=Mus musculus OX=10090 GN=Akr1e2 PE=1 SV=1	1.09112	1.26035	1.0538	1.36598	1.50425	1.77977	1.51538	1.72195
sp|Q8CG76|ARK72_MOUSE	Q8CG76	Akr7a2	Aflatoxin B1 aldehyde reductase member 2 OS=Mus musculus OX=10090 GN=Akr7a2 PE=1 SV=3	1.60983	1.51622	1.20983	1.44528	1.69332	1.5752	1.46735	1.64651
sp|P10518|HEM2_MOUSE	P10518	Alad	Delta-aminolevulinic acid dehydratase OS=Mus musculus OX=10090 GN=Alad PE=1 SV=1	1.26463	0.559151	0.444609	0.540821	1.77816	1.54482	1.4525	1.65339
sp|P07724|ALBU_MOUSE	P07724	Alb	Albumin OS=Mus musculus OX=10090 GN=Alb PE=1 SV=3	1.22173	0.550884	0.538413	0.86299	1.08293	1.14318	1.13202	1.34126
sp|Q61490|CD166_MOUSE	Q61490	Alcam	CD166 antigen OS=Mus musculus OX=10090 GN=Alcam PE=1 SV=3	0.943031	0.820323	1.1349	0.905975	0.776481	0.653746	0.791241	0.704808
sp|Q571I9|A16A1_MOUSE	Q571I9	Aldh16a1	Aldehyde dehydrogenase family 16 member A1 OS=Mus musculus OX=10090 GN=Aldh16a1 PE=1 SV=2	1.62819	1.34903	1.00957	1.32331	1.61448	1.59078	1.62763	1.68747
sp|P24549|AL1A1_MOUSE	P24549	Aldh1a1	Retinal dehydrogenase 1 OS=Mus musculus OX=10090 GN=Aldh1a1 PE=1 SV=5	1.58517	1.75442	1.22048	1.78779	2.151	1.77383	1.88535	1.94874
sp|Q9CZS1|AL1B1_MOUSE	Q9CZS1	Aldh1b1	Aldehyde dehydrogenase X, mitochondrial OS=Mus musculus OX=10090 GN=Aldh1b1 PE=1 SV=1	1.02326	1.45554	1.5831	1.299	1.23313	1.79982	1.19877	1.40148
sp|Q8R0Y6|AL1L1_MOUSE	Q8R0Y6	Aldh1l1	Cytosolic 10-formyltetrahydrofolate dehydrogenase OS=Mus musculus OX=10090 GN=Aldh1l1 PE=1 SV=1	1.03055	1.54359	1.35928	1.47818	1.49135	1.53019	1.19244	1.26838
tr|A0A0G2JF60|A0A0G2JF60_MOUSE	A0A0G2JF60	Aldh2	Aldehyde dehydrogenase, mitochondrial (Fragment) OS=Mus musculus OX=10090 GN=Aldh2 PE=1 SV=1	1.3076	4.48181	4.24592	3.97446	1.63669	1.64705	1.65898	1.6299
tr|A0A140LJF9|A0A140LJF9_MOUSE	A0A140LJF9	Aldh3a2	Aldehyde dehydrogenase family 3 member A2 (Fragment) OS=Mus musculus OX=10090 GN=Aldh3a2 PE=1 SV=1	0.597624	0.22881	0.184272	0.248948	1.03044	0.60282	0.774789	0.653351
sp|P47740|AL3A2_MOUSE	P47740	Aldh3a2	Aldehyde dehydrogenase family 3 member A2 OS=Mus musculus OX=10090 GN=Aldh3a2 PE=1 SV=2	0.882156	1.26286	1.27451	1.36012	1.34742	0.930947	1.19589	1.14803
sp|Q9EQ20|MMSA_MOUSE	Q9EQ20	Aldh6a1	Methylmalonate-semialdehyde dehydrogenase [acylating], mitochondrial OS=Mus musculus OX=10090 GN=Aldh6a1 PE=1 SV=1	1.71927	1.61957	1.71918	1.81064	1.86098	1.51937	1.44821	1.56828
sp|Q8BH00|AL8A1_MOUSE	Q8BH00	Aldh8a1	2-aminomuconic semialdehyde dehydrogenase OS=Mus musculus OX=10090 GN=Aldh8a1 PE=1 SV=1	1.59606	2.08573	1.55153	1.90752	1.52258	1.56018	1.60853	1.75101
sp|Q9JLJ2|AL9A1_MOUSE	Q9JLJ2	Aldh9a1	4-trimethylaminobutyraldehyde dehydrogenase OS=Mus musculus OX=10090 GN=Aldh9a1 PE=1 SV=1	1.48607	1.45369	1.30438	1.46334	1.90286	1.58273	1.38012	1.57018
sp|P05064|ALDOA_MOUSE	P05064	Aldoa	Fructose-bisphosphate aldolase A OS=Mus musculus OX=10090 GN=Aldoa PE=1 SV=2	2.47982	2.14023	1.40626	2.2123	1.53629	1.71092	1.51039	1.42698
sp|Q91Y97|ALDOB_MOUSE	Q91Y97	Aldob	Fructose-bisphosphate aldolase B OS=Mus musculus OX=10090 GN=Aldob PE=1 SV=3	2.16569	1.69023	1.62786	1.82713	1.78832	1.52366	1.30542	1.42348
sp|P05063|ALDOC_MOUSE	P05063	Aldoc	Fructose-bisphosphate aldolase C OS=Mus musculus OX=10090 GN=Aldoc PE=1 SV=4	0.8135	1.28747	0.957999	1.1951	1.25403	2.06986	1.49283	1.46308
sp|Q3TZM9|ALG11_MOUSE	Q3TZM9	Alg11	GDP-Man:Man(3)GlcNAc(2)-PP-Dol alpha-1,2-mannosyltransferase OS=Mus musculus OX=10090 GN=Alg11 PE=2 SV=1	0.791677	0.979037	0.75053	1.13185	0.700366	0.888479	1.02959	0.799904
sp|Q9D8C3|ALG13_MOUSE	Q9D8C3	Alg13	Putative bifunctional UDP-N-acetylglucosamine transferase and deubiquitinase ALG13 OS=Mus musculus OX=10090 GN=Alg13 PE=1 SV=2	0.182545	0.279772	0.327742	0.307418	0.236315	0.221183	0.262393	0.216735
sp|Q9D081|ALG14_MOUSE	Q9D081	Alg14	UDP-N-acetylglucosamine transferase subunit ALG14 homolog OS=Mus musculus OX=10090 GN=Alg14 PE=1 SV=1	0.248299	0	0	0	0	0	0.274283	0.250967
sp|Q9DBE8|ALG2_MOUSE	Q9DBE8	Alg2	Alpha-1,3/1,6-mannosyltransferase ALG2 OS=Mus musculus OX=10090 GN=Alg2 PE=1 SV=2	0.510959	0.663702	0.651241	0.610867	0.560231	0.698578	0.729958	0.68828
sp|Q8K2A8|ALG3_MOUSE	Q8K2A8	Alg3	Dol-P-Man:Man(5)GlcNAc(2)-PP-Dol alpha-1,3-mannosyltransferase OS=Mus musculus OX=10090 GN=Alg3 PE=1 SV=2	0.585272	0.93523	0.888717	0.914881	0.51336	0.947654	0.877625	1.04227
sp|P39655|LOX12_MOUSE	P39655	Alox12	Polyunsaturated fatty acid lipoxygenase ALOX12 OS=Mus musculus OX=10090 GN=Alox12 PE=1 SV=4	0.626177	1.05782	0.81265	0.659444	0.505712	0.823177	0.720401	0.712183
tr|A0A0J9YV38|A0A0J9YV38_MOUSE	A0A0J9YV38	Alox5ap	Arachidonate 5-lipoxygenase-activating protein (Fragment) OS=Mus musculus OX=10090 GN=Alox5ap PE=1 SV=1	0.179209	2.08291	1.66986	2.29161	0.221393	0.391659	0.254539	0.423248
sp|P09242|PPBT_MOUSE	P09242	Alpl	Alkaline phosphatase, tissue-nonspecific isozyme OS=Mus musculus OX=10090 GN=Alpl PE=1 SV=2	2.31133	3.53113	2.69911	2.75971	1.77106	2.08048	0.203339	0.343377
sp|Q920R0|ALS2_MOUSE	Q920R0	Als2	Alsin OS=Mus musculus OX=10090 GN=Als2 PE=1 SV=3	0.922105	1.74045	1.57973	1.42863	1.2284	1.28501	1.36272	1.30466
sp|Q60I26|AL2CL_MOUSE	Q60I26	Als2cl	ALS2 C-terminal-like protein OS=Mus musculus OX=10090 GN=Als2cl PE=1 SV=1	1.25315	1.60192	1.4129	1.02239	0.911992	1.19719	1.31693	1.31257
sp|O08583|THOC4_MOUSE	O08583	Alyref	THO complex subunit 4 OS=Mus musculus OX=10090 GN=Alyref PE=1 SV=3	0.371397	0.276114	0.371825	0.210407	0.347165	0.213758	0.28581	0.169557
sp|O09174|AMACR_MOUSE	O09174	Amacr	Alpha-methylacyl-CoA racemase OS=Mus musculus OX=10090 GN=Amacr PE=1 SV=4	1.11993	1.35852	1.59745	1.49906	1.31675	1.59141	1.41239	1.41156
sp|Q07456|AMBP_MOUSE	Q07456	Ambp	Protein AMBP OS=Mus musculus OX=10090 GN=Ambp PE=1 SV=2	1.6208	0.576849	0.547793	0.615414	1.34929	1.61256	1.42213	1.46409
sp|A2AH22|AMRA1_MOUSE	A2AH22	Ambra1	Activating molecule in BECN1-regulated autophagy protein 1 OS=Mus musculus OX=10090 GN=Ambra1 PE=1 SV=1	0.111215	0.448149	0.414454	0.443583	0	0.21653	0.282947	0.274307
sp|Q9DBA8|HUTI_MOUSE	Q9DBA8	Amdhd1	Probable imidazolonepropionase OS=Mus musculus OX=10090 GN=Amdhd1 PE=1 SV=1	1.81956	1.17857	0.947155	1.48192	2.04083	1.66622	1.44389	1.696
sp|Q9R049-2|AMFR_MOUSE	Q9R049-2	Amfr	Isoform 2 of E3 ubiquitin-protein ligase AMFR OS=Mus musculus OX=10090 GN=Amfr	0.708285	0.909817	1.11777	1.14774	0.751792	0.908102	0.857219	0.90465
sp|Q8JZZ6|AMERL_MOUSE	Q8JZZ6	Ammecr1l	AMMECR1-like protein OS=Mus musculus OX=10090 GN=Ammecr1l PE=1 SV=1	0.98188	3.54158	4.31091	2.99687	1.05947	1.29248	1.31628	1.11127
sp|Q3V1D3|AMPD1_MOUSE	Q3V1D3	Ampd1	AMP deaminase 1 OS=Mus musculus OX=10090 GN=Ampd1 PE=1 SV=2	0.7221	1.99468	1.45118	1.66277	0.651767	1.17449	0.824516	0.705033
sp|Q9DBT5|AMPD2_MOUSE	Q9DBT5	Ampd2	AMP deaminase 2 OS=Mus musculus OX=10090 GN=Ampd2 PE=1 SV=1	0.891943	2.86934	2.10436	2.95538	0.920381	1.18886	1.46711	1.7615
sp|Q8CFA2|GCST_MOUSE	Q8CFA2	Amt	Aminomethyltransferase, mitochondrial OS=Mus musculus OX=10090 GN=Amt PE=1 SV=1	1.32127	0.951042	1.45904	1.39282	1.39206	1.10445	0.946374	1.03708
sp|P00687|AMY1_MOUSE	P00687	Amy1	Alpha-amylase 1 OS=Mus musculus OX=10090 GN=Amy1 PE=1 SV=2	2.52634	2.51785	1.38035	1.48057	2.67713	1.35753	2.25211	3.99717
sp|P00688|AMYP_MOUSE	P00688	Amy2	Pancreatic alpha-amylase OS=Mus musculus OX=10090 GN=Amy2 PE=1 SV=2	1.7243	4.82707	1.04724	1.16764	2.34732	0.237532	2.5993	8.31366
sp|Q91W96|APC4_MOUSE	Q91W96	Anapc4	Anaphase-promoting complex subunit 4 OS=Mus musculus OX=10090 GN=Anapc4 PE=1 SV=1	0.617585	0.59657	0.635762	0.576814	0.517816	0.768576	0.690104	0.600357
sp|Q8BTZ4|APC5_MOUSE	Q8BTZ4	Anapc5	Anaphase-promoting complex subunit 5 OS=Mus musculus OX=10090 GN=Anapc5 PE=1 SV=1	0.500573	1.86306	1.70405	1.40254	0.311307	0.974104	1.08318	1.01463
sp|Q9WVM3|APC7_MOUSE	Q9WVM3	Anapc7	Anaphase-promoting complex subunit 7 OS=Mus musculus OX=10090 GN=Anapc7 PE=1 SV=3	0.499748	0.504031	0.632257	0.377958	0.523014	0.507496	0.660285	0.641822
sp|Q9R182|ANGL3_MOUSE	Q9R182	Angptl3	Angiopoietin-related protein 3 OS=Mus musculus OX=10090 GN=Angptl3 PE=1 SV=1	1.15235	0.506916	0.556704	0.475147	0.982626	0.613518	0.555886	0.436667
sp|Q02357-6|ANK1_MOUSE	Q02357-6	Ank1	Isoform 6 of Ankyrin-1 OS=Mus musculus OX=10090 GN=Ank1	0.760144	0.881231	0.580665	0.836538	0.373355	0.628152	0.477964	0.722077
sp|G5E8K5|ANK3_MOUSE	G5E8K5	Ank3	Ankyrin-3 OS=Mus musculus OX=10090 GN=Ank3 PE=1 SV=1	0.940615	1.03609	1.27031	1.04577	0.980522	1.32295	1.35679	1.05066
tr|F6SI14|F6SI14_MOUSE	F6SI14	Ankhd1	Ankyrin repeat and KH domain-containing 1 (Fragment) OS=Mus musculus OX=10090 GN=Ankhd1 PE=1 SV=1	0.619973	6.48174	16.3928	13.3912	0.486127	2.73159	1.798	3.90684
sp|Q6P1H6|ANKL2_MOUSE	Q6P1H6	Ankle2	Ankyrin repeat and LEM domain-containing protein 2 OS=Mus musculus OX=10090 GN=Ankle2 PE=1 SV=2	1.36947	1.68695	1.56122	1.27044	1.55365	1.30401	1.43816	1.57134
sp|Q3TPE9|ANKY2_MOUSE	Q3TPE9	Ankmy2	Ankyrin repeat and MYND domain-containing protein 2 OS=Mus musculus OX=10090 GN=Ankmy2 PE=1 SV=1	0.82573	0.696908	0.817094	1.13336	0.935372	0.97519	1.21824	1.09135
sp|Q9WV06|ANKR2_MOUSE	Q9WV06	Ankrd2	Ankyrin repeat domain-containing protein 2 OS=Mus musculus OX=10090 GN=Ankrd2 PE=1 SV=3	1.9913	4.53566	2.37132	2.12808	0.95523	1.89611	1.21562	0.77975
sp|Q505D1|ANR28_MOUSE	Q505D1	Ankrd28	Serine/threonine-protein phosphatase 6 regulatory ankyrin repeat subunit A OS=Mus musculus OX=10090 GN=Ankrd28 PE=1 SV=1	1.2002	2.25696	2.06495	1.96953	1.22777	1.50506	1.33565	1.59103
sp|Q80UU1|ANKZ1_MOUSE	Q80UU1	Ankzf1	Ankyrin repeat and zinc finger domain-containing protein 1 OS=Mus musculus OX=10090 GN=Ankzf1 PE=1 SV=2	0.753717	1.23249	1.11051	1.07048	0.723719	0.693081	0.81147	0.850314
sp|Q6P9J9|ANO6_MOUSE	Q6P9J9	Ano6	Anoctamin-6 OS=Mus musculus OX=10090 GN=Ano6 PE=1 SV=1	0.355476	0.076405	0.146451	0.151395	0.357653	0.396321	0.274138	0.264406
sp|O35381|AN32A_MOUSE	O35381	Anp32a	Acidic leucine-rich nuclear phosphoprotein 32 family member A OS=Mus musculus OX=10090 GN=Anp32a PE=1 SV=1	2.18511	0.72238	0.813787	0.659611	1.76583	1.60199	1.58458	1.58382
sp|Q9EST5-2|AN32B_MOUSE	Q9EST5-2	Anp32b	Isoform 2 of Acidic leucine-rich nuclear phosphoprotein 32 family member B OS=Mus musculus OX=10090 GN=Anp32b	1.83043	0.703624	0.747316	0.872754	1.55263	1.45738	1.51319	1.43434
sp|P97822|AN32E_MOUSE	P97822	Anp32e	Acidic leucine-rich nuclear phosphoprotein 32 family member E OS=Mus musculus OX=10090 GN=Anp32e PE=1 SV=2	1.91306	1.17729	1.50149	1.1655	1.49061	1.54436	0.774769	0.807828
sp|P97449|AMPN_MOUSE	P97449	Anpep	Aminopeptidase N OS=Mus musculus OX=10090 GN=Anpep PE=1 SV=4	0.852901	0.524632	0.605445	0.616918	0.802071	0.609619	0.652937	0.659773
sp|Q6DFX2|ANTR2_MOUSE	Q6DFX2	Antxr2	Anthrax toxin receptor 2 OS=Mus musculus OX=10090 GN=Antxr2 PE=1 SV=1	0.482899	1.79252	2.37144	1.78649	0.706452	1.19543	1.04454	1.01659
sp|P10107|ANXA1_MOUSE	P10107	Anxa1	Annexin A1 OS=Mus musculus OX=10090 GN=Anxa1 PE=1 SV=2	1.74554	1.24888	1.55071	1.49032	1.2453	1.31652	1.32022	1.11153
sp|P97384|ANX11_MOUSE	P97384	Anxa11	Annexin A11 OS=Mus musculus OX=10090 GN=Anxa11 PE=1 SV=2	1.1913	0.609391	0.689179	0.795828	1.13684	1.19453	1.19051	1.05566
sp|P07356|ANXA2_MOUSE	P07356	Anxa2	Annexin A2 OS=Mus musculus OX=10090 GN=Anxa2 PE=1 SV=2	1.15722	0.819219	0.888262	0.702582	0.868821	0.702378	0.568793	0.530262
sp|O35639|ANXA3_MOUSE	O35639	Anxa3	Annexin A3 OS=Mus musculus OX=10090 GN=Anxa3 PE=1 SV=4	1.06096	1.61155	1.34538	1.39258	1.00367	1.74072	1.28467	1.57898
sp|P97429|ANXA4_MOUSE	P97429	Anxa4	Annexin A4 OS=Mus musculus OX=10090 GN=Anxa4 PE=1 SV=4	1.17665	1.4732	1.44146	1.47066	1.25605	1.35355	1.44326	1.24217
sp|P48036|ANXA5_MOUSE	P48036	Anxa5	Annexin A5 OS=Mus musculus OX=10090 GN=Anxa5 PE=1 SV=1	1.09857	1.22346	0.943333	1.28653	1.12319	1.63451	1.42816	1.57166
tr|F8WIT2|F8WIT2_MOUSE	F8WIT2	Anxa6	Annexin OS=Mus musculus OX=10090 GN=Anxa6 PE=1 SV=1	1.29672	4.44165	5.51217	3.72757	1.23172	1.6587	1.6819	1.34223
sp|P14824|ANXA6_MOUSE	P14824	Anxa6	Annexin A6 OS=Mus musculus OX=10090 GN=Anxa6 PE=1 SV=3	1.48197	1.5618	2.08075	1.701	1.50553	1.4268	1.51174	1.25771
sp|O70423|AOC3_MOUSE	O70423	Aoc3	Membrane primary amine oxidase OS=Mus musculus OX=10090 GN=Aoc3 PE=1 SV=3	0.169152	0.0962408	0.194212	0.159689	0.11108	0.12498	0.115151	0.125561
sp|O54754|AOXA_MOUSE	O54754	Aox1	Aldehyde oxidase 1 OS=Mus musculus OX=10090 GN=Aox1 PE=1 SV=2	1.09883	1.76171	1.20563	1.93507	1.47978	1.48772	2.22637	2.2657
sp|G3X982|AOXC_MOUSE	G3X982	Aox3	Aldehyde oxidase 3 OS=Mus musculus OX=10090 GN=Aox3 PE=1 SV=1	1.09189	2.03209	1.88486	1.9978	1.5713	1.74565	1.70568	1.78228
sp|O35643|AP1B1_MOUSE	O35643	Ap1b1	AP-1 complex subunit beta-1 OS=Mus musculus OX=10090 GN=Ap1b1 PE=1 SV=2	1.19497	1.37212	1.30044	1.25418	1.19367	1.37093	1.44012	1.4402
sp|P61967|AP1S1_MOUSE	P61967	Ap1s1	AP-1 complex subunit sigma-1A OS=Mus musculus OX=10090 GN=Ap1s1 PE=1 SV=1	1.27585	2.09905	1.98136	1.31283	1.20132	1.37402	1.69322	1.55952
sp|P17426|AP2A1_MOUSE	P17426	Ap2a1	AP-2 complex subunit alpha-1 OS=Mus musculus OX=10090 GN=Ap2a1 PE=1 SV=1	1.10907	0.646611	0.734816	0.693035	0.929363	1.01618	1.04137	1.01614
sp|Q9DBG3-2|AP2B1_MOUSE	Q9DBG3-2	Ap2b1	Isoform 2 of AP-2 complex subunit beta OS=Mus musculus OX=10090 GN=Ap2b1	1.0796	1.10587	1.37076	1.24425	0.950785	1.08241	1.17448	1.13177
sp|P84091|AP2M1_MOUSE	P84091	Ap2m1	AP-2 complex subunit mu OS=Mus musculus OX=10090 GN=Ap2m1 PE=1 SV=1	1.23632	0.789737	0.877387	0.705841	1.06979	0.902229	1.01518	0.942489
sp|P62743|AP2S1_MOUSE	P62743	Ap2s1	AP-2 complex subunit sigma OS=Mus musculus OX=10090 GN=Ap2s1 PE=1 SV=1	1.15016	0.516626	0.493371	0.447594	0.987464	1.03057	1.10134	0.958808
sp|Q9Z1T1|AP3B1_MOUSE	Q9Z1T1	Ap3b1	AP-3 complex subunit beta-1 OS=Mus musculus OX=10090 GN=Ap3b1 PE=1 SV=2	0.8918	1.25127	1.32582	0.98654	0.879084	1.14171	1.21073	1.15459
sp|O54774|AP3D1_MOUSE	O54774	Ap3d1	AP-3 complex subunit delta-1 OS=Mus musculus OX=10090 GN=Ap3d1 PE=1 SV=1	0.877467	0.742844	0.888534	0.798956	0.842213	1.01246	1.1559	1.02014
sp|Q9JKC8|AP3M1_MOUSE	Q9JKC8	Ap3m1	AP-3 complex subunit mu-1 OS=Mus musculus OX=10090 GN=Ap3m1 PE=1 SV=1	1.48365	0.906539	1.08551	0.988673	1.4056	1.32282	1.5776	1.31199
sp|Q9DCR2|AP3S1_MOUSE	Q9DCR2	Ap3s1	AP-3 complex subunit sigma-1 OS=Mus musculus OX=10090 GN=Ap3s1 PE=1 SV=2	0.738739	1.38258	1.98698	1.47324	0.812336	1.26572	1.03064	1.17814
sp|Q9WV76|AP4B1_MOUSE	Q9WV76	Ap4b1	AP-4 complex subunit beta-1 OS=Mus musculus OX=10090 GN=Ap4b1 PE=1 SV=2	0.828261	2.04691	1.29635	1.50558	0.87093	1.43801	1.02646	1.01791
sp|Q3U829|AP5Z1_MOUSE	Q3U829	Ap5z1	AP-5 complex subunit zeta-1 OS=Mus musculus OX=10090 GN=Ap5z1 PE=2 SV=1	1.21639	2.19969	5.20922	3.65622	1.1977	1.37679	1.56286	1.37224
sp|Q8R146|APEH_MOUSE	Q8R146	Apeh	Acylamino-acid-releasing enzyme OS=Mus musculus OX=10090 GN=Apeh PE=1 SV=3	1.48175	1.34746	1.06821	1.46077	1.36688	1.58971	1.45514	1.59439
sp|P28352|APEX1_MOUSE	P28352	Apex1	DNA-(apurinic or apyrimidinic site) endonuclease OS=Mus musculus OX=10090 GN=Apex1 PE=1 SV=2	0.824431	0.749137	0.807991	0.656076	0.663304	0.56589	0.583402	0.575268
sp|Q9D7N9|APMAP_MOUSE	Q9D7N9	Apmap	Adipocyte plasma membrane-associated protein OS=Mus musculus OX=10090 GN=Apmap PE=1 SV=1	0.8408	0.519625	0.501781	0.513962	0.791936	0.65896	0.711791	0.613176
sp|P09813|APOA2_MOUSE	P09813	Apoa2	Apolipoprotein A-II OS=Mus musculus OX=10090 GN=Apoa2 PE=1 SV=2	1.15884	0.751253	1.03307	0.942546	1.26979	0.83466	0.694291	0.834887
sp|P06728|APOA4_MOUSE	P06728	Apoa4	Apolipoprotein A-IV OS=Mus musculus OX=10090 GN=Apoa4 PE=1 SV=3	0.61859	0.596239	0.580688	0.791319	0.806425	1.65345	1.45151	1.53762
sp|E9Q414|APOB_MOUSE	E9Q414	Apob	Apolipoprotein B-100 OS=Mus musculus OX=10090 GN=Apob PE=1 SV=1	1.4687	0.885257	1.00712	1.02853	0.99985	1.14812	1.05374	1.07009
sp|P34928|APOC1_MOUSE	P34928	Apoc1	Apolipoprotein C-I OS=Mus musculus OX=10090 GN=Apoc1 PE=1 SV=1	0.904865	0.28808	0.33945	0.286508	0.83016	0.681281	0.842941	0.8179
sp|P33622|APOC3_MOUSE	P33622	Apoc3	Apolipoprotein C-III OS=Mus musculus OX=10090 GN=Apoc3 PE=1 SV=2	1.27164	0.554684	1.05595	0.529087	0.879731	0.50617	0.38356	0.562451
sp|P51910|APOD_MOUSE	P51910	Apod	Apolipoprotein D OS=Mus musculus OX=10090 GN=Apod PE=1 SV=1	1.01482	3.12269	3.21061	3.45335	0.745585	1.45683	1.07546	1.75752
sp|P08226|APOE_MOUSE	P08226	Apoe	Apolipoprotein E OS=Mus musculus OX=10090 GN=Apoe PE=1 SV=2	1.28347	0.62351	0.63788	0.70877	1.02037	1.00046	1.07385	0.986189
sp|Q01339|APOH_MOUSE	Q01339	Apoh	Beta-2-glycoprotein 1 OS=Mus musculus OX=10090 GN=Apoh PE=1 SV=1	1.20357	0.383298	0.321241	0.405223	0.880668	0.800346	0.975855	0.856901
sp|Q9Z1R3|APOM_MOUSE	Q9Z1R3	Apom	Apolipoprotein M OS=Mus musculus OX=10090 GN=Apom PE=1 SV=1	1.19423	1.09429	1.00884	1.08105	0.709679	1.11875	1.30445	1.14778
sp|Q8BHH1|AQP11_MOUSE	Q8BHH1	Aqp11	Aquaporin-11 OS=Mus musculus OX=10090 GN=Aqp11 PE=1 SV=1	0.428316	0.687309	1.08382	0.852227	0.33647	0.606836	0.728907	0.646826
sp|Q8CFQ3|AQR_MOUSE	Q8CFQ3	Aqr	RNA helicase aquarius OS=Mus musculus OX=10090 GN=Aqr PE=1 SV=2	0.333731	0.41274	0.499185	0.385514	0.320693	0.347117	0.406514	0.396646
sp|P04627|ARAF_MOUSE	P04627	Araf	Serine/threonine-protein kinase A-Raf OS=Mus musculus OX=10090 GN=Araf PE=1 SV=2	0.824073	1.08316	0.776961	1.25673	0.824826	1.46517	1.31805	1.29859
sp|Q8BZ05|ARAP2_MOUSE	Q8BZ05	Arap2	Arf-GAP with Rho-GAP domain, ANK repeat and PH domain-containing protein 2 OS=Mus musculus OX=10090 GN=Arap2 PE=1 SV=2	0.111753	18.5772	44.305	31.3643	0	1.54701	0	1.29603
sp|Q8BSL7|ARF2_MOUSE	Q8BSL7	Arf2	ADP-ribosylation factor 2 OS=Mus musculus OX=10090 GN=Arf2 PE=1 SV=2	1.42661	2.43334	2.30702	2.25153	1.35658	1.6448	1.4625	1.46986
sp|P61750|ARF4_MOUSE	P61750	Arf4	ADP-ribosylation factor 4 OS=Mus musculus OX=10090 GN=Arf4 PE=1 SV=2	1.34271	2.01707	1.96965	2.14414	1.48137	1.80071	1.54445	1.57236
sp|P84084|ARF5_MOUSE	P84084	Arf5	ADP-ribosylation factor 5 OS=Mus musculus OX=10090 GN=Arf5 PE=1 SV=2	1.19472	2.76576	2.8229	2.55518	1.34047	1.564	1.50579	1.55761
sp|P62331|ARF6_MOUSE	P62331	Arf6	ADP-ribosylation factor 6 OS=Mus musculus OX=10090 GN=Arf6 PE=1 SV=2	1.80598	1.02803	1.00823	1.01448	1.16575	1.32055	1.44879	1.36452
sp|Q9EPJ9|ARFG1_MOUSE	Q9EPJ9	Arfgap1	ADP-ribosylation factor GTPase-activating protein 1 OS=Mus musculus OX=10090 GN=Arfgap1 PE=1 SV=2	1.06715	0.785387	0.815647	0.510177	1.19014	1.11603	1.14763	1.15188
sp|G3X9K3|BIG1_MOUSE	G3X9K3	Arfgef1	Brefeldin A-inhibited guanine nucleotide-exchange protein 1 OS=Mus musculus OX=10090 GN=Arfgef1 PE=1 SV=1	1.13733	1.81264	1.78525	1.72039	1.09234	1.40557	1.41331	1.42833
sp|A2A5R2|BIG2_MOUSE	A2A5R2	Arfgef2	Brefeldin A-inhibited guanine nucleotide-exchange protein 2 OS=Mus musculus OX=10090 GN=Arfgef2 PE=1 SV=1	1.19302	1.13942	1.2257	1.12339	1.18731	1.33013	1.45521	1.41019
tr|G5E8V9|G5E8V9_MOUSE	G5E8V9	Arfip1	ADP-ribosylation factor-interacting protein 1 OS=Mus musculus OX=10090 GN=Arfip1 PE=1 SV=1	1.34388	1.3411	1.39127	1.45747	1.2103	1.43369	1.55147	1.46733
sp|Q8BXL7|ARFRP_MOUSE	Q8BXL7	Arfrp1	ADP-ribosylation factor-related protein 1 OS=Mus musculus OX=10090 GN=Arfrp1 PE=1 SV=2	0.581155	1.13542	1.13765	0.969848	0.707908	0.89921	0.879983	0.903341
sp|Q61176|ARGI1_MOUSE	Q61176	Arg1	Arginase-1 OS=Mus musculus OX=10090 GN=Arg1 PE=1 SV=1	3.0328	1.58358	1.43908	1.59218	2.42504	1.57656	1.49748	1.45263
sp|Q3UL36|ARGL1_MOUSE	Q3UL36	Arglu1	Arginine and glutamate-rich protein 1 OS=Mus musculus OX=10090 GN=Arglu1 PE=1 SV=2	0.377125	2.97325	4.06088	4.70151	0.430804	0.408391	0.462687	0.460862
sp|Q5FWK3|RHG01_MOUSE	Q5FWK3	Arhgap1	Rho GTPase-activating protein 1 OS=Mus musculus OX=10090 GN=Arhgap1 PE=1 SV=1	1.3271	0.885865	1.39777	1.42321	1.59703	1.49823	1.54841	1.64838
sp|Q3UIA2|RHG17_MOUSE	Q3UIA2	Arhgap17	Rho GTPase-activating protein 17 OS=Mus musculus OX=10090 GN=Arhgap17 PE=1 SV=1	1.41791	0.426191	0.222379	0.197649	1.20932	1.15731	1.06683	1.64976
sp|Q8K0Q5|RHG18_MOUSE	Q8K0Q5	Arhgap18	Rho GTPase-activating protein 18 OS=Mus musculus OX=10090 GN=Arhgap18 PE=1 SV=1	0.597469	0.508945	0.517401	0.508491	0.651274	0.565942	0.618254	0.691171
sp|Q6ZQ82|RHG26_MOUSE	Q6ZQ82	Arhgap26	Rho GTPase-activating protein 26 OS=Mus musculus OX=10090 GN=Arhgap26 PE=1 SV=3	0.707776	0.445142	0.540045	0.428938	0.501114	0.498188	0.628792	0.511368
sp|Q91YM2|RHG35_MOUSE	Q91YM2	Arhgap35	Rho GTPase-activating protein 35 OS=Mus musculus OX=10090 GN=Arhgap35 PE=1 SV=3	1.43033	2.54319	2.5973	2.11903	1.20364	1.37512	1.50491	1.27783
sp|B2RQE8|RHG42_MOUSE	B2RQE8	Arhgap42	Rho GTPase-activating protein 42 OS=Mus musculus OX=10090 GN=Arhgap42 PE=1 SV=1	0.873972	3.28412	4.508	2.73039	0.765709	1.67732	2.24232	1.52925
sp|Q3TBD2|HMHA1_MOUSE	Q3TBD2	Arhgap45	Rho GTPase-activating protein 45 OS=Mus musculus OX=10090 GN=Arhgap45 PE=1 SV=2	0.593958	0.83448	0.822142	0.77996	0.774354	1.06844	1.41278	1.1254
sp|O54834|RHG06_MOUSE	O54834	Arhgap6	Rho GTPase-activating protein 6 OS=Mus musculus OX=10090 GN=Arhgap6 PE=1 SV=3	0.977994	0.946437	0.913943	0.858349	1.06425	1.05286	0.994703	0.869197
sp|Q99PT1|GDIR1_MOUSE	Q99PT1	Arhgdia	Rho GDP-dissociation inhibitor 1 OS=Mus musculus OX=10090 GN=Arhgdia PE=1 SV=3	1.52528	2.25688	1.81563	2.06248	1.26916	1.71907	1.58112	1.81044
sp|Q61210-5|ARHG1_MOUSE	Q61210-5	Arhgef1	Isoform 5 of Rho guanine nucleotide exchange factor 1 OS=Mus musculus OX=10090 GN=Arhgef1	1.01551	1.72323	1.31336	1.21272	0.734331	1.58475	1.5463	1.63424
sp|A2AWP8|ARGAL_MOUSE	A2AWP8	Arhgef10l	Rho guanine nucleotide exchange factor 10-like protein OS=Mus musculus OX=10090 GN=Arhgef10l PE=1 SV=1	0.57132	0.702785	0.691729	0.534141	0.526259	0.588313	0.605844	0.588416
sp|Q8BWA8|ARHGJ_MOUSE	Q8BWA8	Arhgef19	Rho guanine nucleotide exchange factor 19 OS=Mus musculus OX=10090 GN=Arhgef19 PE=1 SV=1	0.847693	1.09267	0.878271	1.19974	0.947597	1.3573	1.17306	1.22241
sp|A2BH40|ARI1A_MOUSE	A2BH40	Arid1a	AT-rich interactive domain-containing protein 1A OS=Mus musculus OX=10090 GN=Arid1a PE=1 SV=1	0.16791	0.297191	0.381309	0.30508	0.203915	0.253567	0.270154	0.253719
sp|E9Q4N7|ARI1B_MOUSE	E9Q4N7	Arid1b	AT-rich interactive domain-containing protein 1B OS=Mus musculus OX=10090 GN=Arid1b PE=1 SV=1	0.165392	0.32322	0.408203	0.386078	0.199215	0.226667	0.258094	0.2319
sp|E9Q7E2|ARID2_MOUSE	E9Q7E2	Arid2	AT-rich interactive domain-containing protein 2 OS=Mus musculus OX=10090 GN=Arid2 PE=1 SV=1	0.0864399	0.13959	0.191333	0.20293	0.143565	0.116243	0.156029	0.14066
sp|F8VPQ2|ARI4A_MOUSE	F8VPQ2	Arid4a	AT-rich interactive domain-containing protein 4A OS=Mus musculus OX=10090 GN=Arid4a PE=1 SV=1	0.123023	1.29263	1.58621	1.003	0.229193	0.260383	0.230371	0.22916
sp|Q8BM75|ARI5B_MOUSE	Q8BM75	Arid5b	AT-rich interactive domain-containing protein 5B OS=Mus musculus OX=10090 GN=Arid5b PE=1 SV=3	0.197977	0.257122	0.355806	0.40676	0.134932	0.241952	0.187624	0.208815
sp|Q9Z1K5|ARI1_MOUSE	Q9Z1K5	Arih1	E3 ubiquitin-protein ligase ARIH1 OS=Mus musculus OX=10090 GN=Arih1 PE=1 SV=3	1.27911	7.78459	7.15682	4.89606	0.853861	1.24231	1.21166	1.43507
sp|Q9Z1K6|ARI2_MOUSE	Q9Z1K6	Arih2	E3 ubiquitin-protein ligase ARIH2 OS=Mus musculus OX=10090 GN=Arih2 PE=1 SV=1	1.15425	3.37059	2.30341	2.79935	1.14854	1.43942	1.75847	1.62943
sp|Q8BIX3|AL14E_MOUSE	Q8BIX3	Arl14ep	ARL14 effector protein OS=Mus musculus OX=10090 GN=Arl14ep PE=1 SV=1	0.622182	1.25348	1.1505	1.17495	0.614008	0.720817	1.01621	0.772375
sp|Q8BGR6|ARL15_MOUSE	Q8BGR6	Arl15	ADP-ribosylation factor-like protein 15 OS=Mus musculus OX=10090 GN=Arl15 PE=1 SV=1	1.09638	0.719618	0.620315	0.578084	0.700097	0.718881	0.682529	0.653126
sp|Q9WUL7|ARL3_MOUSE	Q9WUL7	Arl3	ADP-ribosylation factor-like protein 3 OS=Mus musculus OX=10090 GN=Arl3 PE=1 SV=1	1.7575	0.555938	0.458397	0.463328	1.47019	1.67379	1.31535	1.54798
sp|Q9JKW0|AR6P1_MOUSE	Q9JKW0	Arl6ip1	ADP-ribosylation factor-like protein 6-interacting protein 1 OS=Mus musculus OX=10090 GN=Arl6ip1 PE=1 SV=1	1.24669	29.8085	35.4311	42.8907	0.798677	1.5604	2.0127	2.07114
sp|Q8R5J9|PRAF3_MOUSE	Q8R5J9	Arl6ip5	PRA1 family protein 3 OS=Mus musculus OX=10090 GN=Arl6ip5 PE=1 SV=2	0.48841	1.14501	1.2474	1.0458	0.492784	0.639653	0.750406	0.616107
sp|Q8BH07|AR6P6_MOUSE	Q8BH07	Arl6ip6	ADP-ribosylation factor-like protein 6-interacting protein 6 OS=Mus musculus OX=10090 GN=Arl6ip6 PE=1 SV=1	0.0424183	0.37056	0.658082	0.60197	0.106911	0.287999	0.332158	0.126833
sp|Q8VEH3|ARL8A_MOUSE	Q8VEH3	Arl8a	ADP-ribosylation factor-like protein 8A OS=Mus musculus OX=10090 GN=Arl8a PE=1 SV=1	1.11796	1.0182	1.07649	1.28611	1.0606	1.12851	0.81826	1.00827
sp|Q9D7A8|ARMC1_MOUSE	Q9D7A8	Armc1	Armadillo repeat-containing protein 1 OS=Mus musculus OX=10090 GN=Armc1 PE=1 SV=1	1.16596	2.30011	2.46338	2.71455	1.06277	1.46664	1.70141	1.52965
sp|Q9D0L7|ARM10_MOUSE	Q9D0L7	Armc10	Armadillo repeat-containing protein 10 OS=Mus musculus OX=10090 GN=Armc10 PE=1 SV=1	0.732094	1.68413	1.7674	1.47666	0.685007	0.791735	0.818319	0.816054
sp|Q9DBR3|ARMC8_MOUSE	Q9DBR3	Armc8	Armadillo repeat-containing protein 8 OS=Mus musculus OX=10090 GN=Armc8 PE=1 SV=2	0.5791	0.737762	0.686423	0.708928	0.719936	1.02754	1.11933	0.956951
sp|A6H630|ARMT1_MOUSE	A6H630	Armt1	Damage-control phosphatase ARMT1 OS=Mus musculus OX=10090 GN=Armt1 PE=1 SV=1	1.63287	0	0.342687	0.172908	1.71202	1.9449	1.73957	1.88967
sp|P53762|ARNT_MOUSE	P53762	Arnt	Aryl hydrocarbon receptor nuclear translocator OS=Mus musculus OX=10090 GN=Arnt PE=1 SV=3	0.506009	1.14236	1.01644	1.05136	0.471325	0.541629	0.680709	0.569641
sp|Q9R0Q6|ARC1A_MOUSE	Q9R0Q6	Arpc1a	Actin-related protein 2/3 complex subunit 1A OS=Mus musculus OX=10090 GN=Arpc1a PE=1 SV=1	1.60151	1.07764	1.40155	1.27252	1.33926	1.30298	1.35613	1.43192
sp|Q9WV32|ARC1B_MOUSE	Q9WV32	Arpc1b	Actin-related protein 2/3 complex subunit 1B OS=Mus musculus OX=10090 GN=Arpc1b PE=1 SV=4	1.97506	2.25298	2.14873	2.38546	1.51126	1.31433	1.31972	1.30195
sp|Q9JM76|ARPC3_MOUSE	Q9JM76	Arpc3	Actin-related protein 2/3 complex subunit 3 OS=Mus musculus OX=10090 GN=Arpc3 PE=1 SV=3	1.08318	2.26203	2.31201	2.33533	0.889876	1.4782	1.47414	1.49691
sp|P59999|ARPC4_MOUSE	P59999	Arpc4	Actin-related protein 2/3 complex subunit 4 OS=Mus musculus OX=10090 GN=Arpc4 PE=1 SV=3	1.62983	1.52277	1.6906	1.56475	1.31515	1.5841	1.5683	1.48718
sp|Q9CPW4|ARPC5_MOUSE	Q9CPW4	Arpc5	Actin-related protein 2/3 complex subunit 5 OS=Mus musculus OX=10090 GN=Arpc5 PE=1 SV=3	1.54383	2.59484	1.95954	1.83027	1.35047	1.52267	1.52002	1.45723
sp|Q91YI4-2|ARRB2_MOUSE	Q91YI4-2	Arrb2	Isoform 2 of Beta-arrestin-2 OS=Mus musculus OX=10090 GN=Arrb2	0.689287	3.41348	4.2302	2.88707	0.709445	1.27118	1.25571	1.24657
sp|P50429|ARSB_MOUSE	P50429	Arsb	Arylsulfatase B OS=Mus musculus OX=10090 GN=Arsb PE=1 SV=3	2.38794	1.15869	0.806695	1.42137	1.7803	1.7245	2.28456	2.02947
sp|Q9CRA0|NAR4_MOUSE	Q9CRA0	Art4	Ecto-ADP-ribosyltransferase 4 OS=Mus musculus OX=10090 GN=Art4 PE=1 SV=1	0.574886	0.424313	0.427644	0.369275	0.411033	0.444292	0.391745	0.372413
sp|Q91WU5|AS3MT_MOUSE	Q91WU5	As3mt	Arsenite methyltransferase OS=Mus musculus OX=10090 GN=As3mt PE=1 SV=2	1.54976	1.57011	1.37929	1.51597	1.22144	1.68643	1.42542	1.66957
sp|Q9WV54|ASAH1_MOUSE	Q9WV54	Asah1	Acid ceramidase OS=Mus musculus OX=10090 GN=Asah1 PE=1 SV=1	1.27315	1.6218	1.34479	1.48252	0.769139	1.16618	1.14583	1.10506
sp|Q9JHE3|ASAH2_MOUSE	Q9JHE3	Asah2	Neutral ceramidase OS=Mus musculus OX=10090 GN=Asah2 PE=1 SV=1	1.38709	3.28148	3.14317	3.41012	1.43001	1.54064	1.8993	1.78031
sp|E9PZJ8|ASCC3_MOUSE	E9PZJ8	Ascc3	Activating signal cointegrator 1 complex subunit 3 OS=Mus musculus OX=10090 GN=Ascc3 PE=1 SV=1	0.399574	0.779906	1.13624	0.927632	0.469795	0.513585	0.567408	0.545958
sp|P34927|ASGR1_MOUSE	P34927	Asgr1	Asialoglycoprotein receptor 1 OS=Mus musculus OX=10090 GN=Asgr1 PE=1 SV=4	0.950415	1.72224	2.13546	1.70298	0.999458	1.12506	1.02491	0.946384
sp|P24721|ASGR2_MOUSE	P24721	Asgr2	Asialoglycoprotein receptor 2 OS=Mus musculus OX=10090 GN=Asgr2 PE=1 SV=1	0.854603	1.0737	1.28426	1.15804	0.958214	1.31789	1.1956	1.11517
sp|Q91X20|ASH2L_MOUSE	Q91X20	Ash2l	Set1/Ash2 histone methyltransferase complex subunit ASH2 OS=Mus musculus OX=10090 GN=Ash2l PE=1 SV=1	0.28568	0.313289	0.396212	0.313804	0.305296	0.319475	0.339778	0.309515
sp|Q91YI0|ARLY_MOUSE	Q91YI0	Asl	Argininosuccinate lyase OS=Mus musculus OX=10090 GN=Asl PE=1 SV=1	1.72091	1.19527	1.11527	1.39045	1.45103	1.66315	1.54271	1.57769
sp|Q9DCQ2|ASPD_MOUSE	Q9DCQ2	Aspdh	Putative L-aspartate dehydrogenase OS=Mus musculus OX=10090 GN=Aspdh PE=1 SV=1	1.06552	1.5389	1.15418	1.44077	1.14938	1.32433	1.26006	1.51257
sp|A0JNU3|LPP60_MOUSE	A0JNU3	Aspg	60 kDa lysophospholipase OS=Mus musculus OX=10090 GN=Aspg PE=1 SV=1	0.802083	1.50953	1.2828	1.78323	1.59575	1.6818	1.44345	1.6069
sp|Q8BSY0|ASPH_MOUSE	Q8BSY0	Asph	Aspartyl/asparaginyl beta-hydroxylase OS=Mus musculus OX=10090 GN=Asph PE=1 SV=1	0.736942	0.970474	1.03311	0.952473	0.785877	0.947181	0.904369	0.94156
sp|Q8VBT9|ASPC1_MOUSE	Q8VBT9	Aspscr1	Tether containing UBX domain for GLUT4 OS=Mus musculus OX=10090 GN=Aspscr1 PE=1 SV=1	1.51943	1.80912	1.27127	1.44668	1.41776	1.55248	1.61209	1.67047
sp|Q8C0M9|ASGL1_MOUSE	Q8C0M9	Asrgl1	Isoaspartyl peptidase/L-asparaginase OS=Mus musculus OX=10090 GN=Asrgl1 PE=1 SV=1	1.44613	2.41274	2.20168	2.15183	1.62058	1.88842	1.50918	1.82729
sp|P16460|ASSY_MOUSE	P16460	Ass1	Argininosuccinate synthase OS=Mus musculus OX=10090 GN=Ass1 PE=1 SV=1	1.53698	1.32731	1.33134	1.44992	1.64068	1.54215	1.3001	1.32482
sp|Q9D5T0|ATAD1_MOUSE	Q9D5T0	Atad1	Outer mitochondrial transmembrane helix translocase OS=Mus musculus OX=10090 GN=Atad1 PE=1 SV=1	0.707918	0.763115	0.704754	0.679523	0.756201	0.711278	0.788949	0.824658
sp|Q8CDM1|ATAD2_MOUSE	Q8CDM1	Atad2	ATPase family AAA domain-containing protein 2 OS=Mus musculus OX=10090 GN=Atad2 PE=1 SV=1	0.239799	0.712397	0.853101	0.588303	0.0848225	0.415426	0.458255	0.471167
tr|E9Q166|E9Q166_MOUSE	E9Q166	Atad2b	ATPase family, AAA domain-containing 2B OS=Mus musculus OX=10090 GN=Atad2b PE=1 SV=1	0.123063	0.465238	0.6872	0.616933	0.168947	0.228411	0.245942	0.254436
tr|A0A1W2P7J4|A0A1W2P7J4_MOUSE	A0A1W2P7J4	Atad2b	ATPase family, AAA domain-containing 2B (Fragment) OS=Mus musculus OX=10090 GN=Atad2b PE=1 SV=1	0.136608	0.105339	0	0.273478	0.000125671	8.20929e-05	0	0
sp|Q925I1|ATAD3_MOUSE	Q925I1	Atad3	ATPase family AAA domain-containing protein 3 OS=Mus musculus OX=10090 GN=Atad3 PE=1 SV=1	1.19008	0.563969	0.47402	0.52812	1.12097	0.9783	1.02789	0.934753
sp|P16951|ATF2_MOUSE	P16951	Atf2	Cyclic AMP-dependent transcription factor ATF-2 OS=Mus musculus OX=10090 GN=Atf2 PE=1 SV=2	0.343416	0.129036	0.200267	0.130219	0.298141	0.230475	0.316913	0.254373
sp|Q8C0J2-3|A16L1_MOUSE	Q8C0J2-3	Atg16l1	Isoform 3 of Autophagy-related protein 16-1 OS=Mus musculus OX=10090 GN=Atg16l1	1.24788	0.810105	0.958037	1.28839	1.14669	1.62363	1.42311	1.56963
sp|Q6P4T0|ATG2A_MOUSE	Q6P4T0	Atg2a	Autophagy-related protein 2 homolog A OS=Mus musculus OX=10090 GN=Atg2a PE=1 SV=2	0.697933	0.97223	0.638579	0.760191	0.746171	1.4801	1.28026	1.34579
sp|Q9CPX6|ATG3_MOUSE	Q9CPX6	Atg3	Ubiquitin-like-conjugating enzyme ATG3 OS=Mus musculus OX=10090 GN=Atg3 PE=1 SV=1	1.10848	0.989541	0.994544	1.27068	1.34698	1.56392	1.52299	1.72498
sp|Q9D906|ATG7_MOUSE	Q9D906	Atg7	Ubiquitin-like modifier-activating enzyme ATG7 OS=Mus musculus OX=10090 GN=Atg7 PE=1 SV=1	1.44304	1.73698	1.35396	1.62372	1.68243	1.69416	1.74204	1.84839
tr|A0A087WP33|A0A087WP33_MOUSE	A0A087WP33	Atg9a	Autophagy-related protein 9 (Fragment) OS=Mus musculus OX=10090 GN=Atg9a PE=1 SV=1	0.572909	0.299594	0.416626	0.386071	0.515391	0.634505	0.565229	0.684353
tr|A0A087WQ26|A0A087WQ26_MOUSE	A0A087WQ26	Atg9a	Autophagy-related protein 9 OS=Mus musculus OX=10090 GN=Atg9a PE=1 SV=1	1.47769	40.5058	49.5071	35.3395	0.413329	2.69573	2.80616	1.8547
sp|Q9CWJ9|PUR9_MOUSE	Q9CWJ9	Atic	Bifunctional purine biosynthesis protein ATIC OS=Mus musculus OX=10090 GN=Atic PE=1 SV=2	1.49881	2.01656	1.53967	1.97489	1.72519	1.82908	1.6539	1.85398
sp|Q6PA06|ATLA2_MOUSE	Q6PA06	Atl2	Atlastin-2 OS=Mus musculus OX=10090 GN=Atl2 PE=1 SV=1	1.38508	1.05636	1.12769	1.03253	1.23755	1.2435	1.25356	1.09733
sp|Q91YH5|ATLA3_MOUSE	Q91YH5	Atl3	Atlastin-3 OS=Mus musculus OX=10090 GN=Atl3 PE=1 SV=1	0.827375	0.955066	0.95826	0.934056	0.84511	0.965027	1.04902	0.935868
sp|Q62388|ATM_MOUSE	Q62388	Atm	Serine-protein kinase ATM OS=Mus musculus OX=10090 GN=Atm PE=1 SV=2	1.407	0.638814	0.797534	0.706474	1.21455	1.13875	1.28465	1.20925
sp|O08997|ATOX1_MOUSE	O08997	Atox1	Copper transport protein ATOX1 OS=Mus musculus OX=10090 GN=Atox1 PE=1 SV=1	1.81411	1.54759	1.07565	1.76854	1.94996	1.87812	1.63045	2.25275
sp|Q6DFW5|AT11B_MOUSE	Q6DFW5	Atp11b	Phospholipid-transporting ATPase IF OS=Mus musculus OX=10090 GN=Atp11b PE=1 SV=1	0.990276	1.286	1.38146	1.29818	0.844429	0.956129	1.11382	1.05783
sp|Q9QZW0-2|AT11C_MOUSE	Q9QZW0-2	Atp11c	Isoform 2 of Phospholipid-transporting ATPase 11C OS=Mus musculus OX=10090 GN=Atp11c	0.976377	0.874311	0.984683	0.923605	0.756312	0.769049	0.790301	0.727181
sp|Q9Z1W8|AT12A_MOUSE	Q9Z1W8	Atp12a	Potassium-transporting ATPase alpha chain 2 OS=Mus musculus OX=10090 GN=Atp12a PE=1 SV=3	0.806311	0.576107	0.590174	0.807267	0.589165	0.669258	0.763647	0.648698
sp|Q9EPE9|AT131_MOUSE	Q9EPE9	Atp13a1	Endoplasmic reticulum transmembrane helix translocase OS=Mus musculus OX=10090 GN=Atp13a1 PE=1 SV=2	0.735886	0.863732	0.843382	0.80678	0.622777	0.667635	0.679167	0.660675
sp|Q8VDN2|AT1A1_MOUSE	Q8VDN2	Atp1a1	Sodium/potassium-transporting ATPase subunit alpha-1 OS=Mus musculus OX=10090 GN=Atp1a1 PE=1 SV=1	0.898506	0.731147	0.786138	0.796761	0.662311	0.680223	0.719199	0.703677
sp|Q6PIE5|AT1A2_MOUSE	Q6PIE5	Atp1a2	Sodium/potassium-transporting ATPase subunit alpha-2 OS=Mus musculus OX=10090 GN=Atp1a2 PE=1 SV=1	0.711402	0.887449	0.678824	0.449137	0.372705	0.494423	0.355753	0.337173
sp|P14094|AT1B1_MOUSE	P14094	Atp1b1	Sodium/potassium-transporting ATPase subunit beta-1 OS=Mus musculus OX=10090 GN=Atp1b1 PE=1 SV=1	0.821967	0.713967	0.80581	0.787367	0.602512	0.635862	0.666833	0.63472
sp|P97370|AT1B3_MOUSE	P97370	Atp1b3	Sodium/potassium-transporting ATPase subunit beta-3 OS=Mus musculus OX=10090 GN=Atp1b3 PE=1 SV=1	1.06076	0.475759	0.47024	0.551346	0.766869	0.62115	0.729915	0.725143
sp|Q8R429|AT2A1_MOUSE	Q8R429	Atp2a1	Sarcoplasmic/endoplasmic reticulum calcium ATPase 1 OS=Mus musculus OX=10090 GN=Atp2a1 PE=1 SV=1	1.88968	1.5831	0.870713	1.28303	0.63583	0.724789	0.418627	0.419973
sp|O55143-2|AT2A2_MOUSE	O55143-2	Atp2a2	Isoform 2 of Sarcoplasmic/endoplasmic reticulum calcium ATPase 2 OS=Mus musculus OX=10090 GN=Atp2a2	0.96166	0.256443	0.234444	0.239585	0.350144	0.516532	0.448065	0.424468
sp|O55143|AT2A2_MOUSE	O55143	Atp2a2	Sarcoplasmic/endoplasmic reticulum calcium ATPase 2 OS=Mus musculus OX=10090 GN=Atp2a2 PE=1 SV=2	1.14361	1.21593	1.04718	1.08485	0.731751	0.852103	0.76289	0.696704
sp|Q64518-1|AT2A3_MOUSE	Q64518-1	Atp2a3	Isoform SERCA3B of Sarcoplasmic/endoplasmic reticulum calcium ATPase 3 OS=Mus musculus OX=10090 GN=Atp2a3	1.88656	3.23854	1.7184	1.98181	0.645203	0.78143	0.443374	0.407493
sp|G5E829|AT2B1_MOUSE	G5E829	Atp2b1	Plasma membrane calcium-transporting ATPase 1 OS=Mus musculus OX=10090 GN=Atp2b1 PE=1 SV=1	0.882373	1.33722	1.49543	1.26925	0.642593	0.846812	0.839687	0.82488
sp|Q03265|ATPA_MOUSE	Q03265	Atp5f1a	ATP synthase subunit alpha, mitochondrial OS=Mus musculus OX=10090 GN=Atp5f1a PE=1 SV=1	1.21864	1.08501	1.55937	1.47905	1.16249	1.05109	1.07075	1.02268
sp|P56480|ATPB_MOUSE	P56480	Atp5f1b	ATP synthase subunit beta, mitochondrial OS=Mus musculus OX=10090 GN=Atp5f1b PE=1 SV=2	1.03418	1.34408	1.42491	1.28877	1.0283	1.04039	1.05541	0.99135
sp|Q91VR2|ATPG_MOUSE	Q91VR2	Atp5f1c	ATP synthase subunit gamma, mitochondrial OS=Mus musculus OX=10090 GN=Atp5f1c PE=1 SV=1	1.27925	0.779842	0.887436	1.01856	1.20367	1.01782	1.01298	0.960422
sp|P56382|ATP5E_MOUSE	P56382	Atp5f1e	ATP synthase subunit epsilon, mitochondrial OS=Mus musculus OX=10090 GN=Atp5f1e PE=1 SV=2	1.03639	0.349661	0.695234	0.718934	0.798968	0.66713	0.671409	0.658233
sp|O35143|ATIF1_MOUSE	O35143	Atp5if1	ATPase inhibitor, mitochondrial OS=Mus musculus OX=10090 GN=Atp5if1 PE=1 SV=2	1.10357	2.58375	2.91992	1.86261	1.0388	1.09852	1.14913	0.956221
sp|P56383|AT5G2_MOUSE	P56383	Atp5mc2	ATP synthase F(0) complex subunit C2, mitochondrial OS=Mus musculus OX=10090 GN=Atp5mc2 PE=1 SV=2	0.876913	1.84389	2.31523	2.18242	0.839539	0.889294	1.04945	0.951357
sp|Q06185|ATP5I_MOUSE	Q06185	Atp5me	ATP synthase subunit e, mitochondrial OS=Mus musculus OX=10090 GN=Atp5me PE=1 SV=2	0.842307	0.821388	0.735424	0.791522	0.681629	0.730919	0.77123	0.69957
sp|P56135|ATPK_MOUSE	P56135	Atp5mf	ATP synthase subunit f, mitochondrial OS=Mus musculus OX=10090 GN=Atp5mf PE=1 SV=3	1.28751	1.89384	1.45247	1.23076	1.57959	2.00416	1.55799	1.28175
sp|Q9CPQ8|ATP5L_MOUSE	Q9CPQ8	Atp5mg	ATP synthase subunit g, mitochondrial OS=Mus musculus OX=10090 GN=Atp5mg PE=1 SV=1	1.13974	1.01255	1.21148	1.15221	1.00491	0.921208	0.961339	0.899017
sp|Q78IK2|ATPMK_MOUSE	Q78IK2	Atp5mk	ATP synthase membrane subunit K, mitochondrial OS=Mus musculus OX=10090 GN=Atp5mk PE=1 SV=1	1.07001	0.421601	0.495017	0.552153	0.712457	0.736328	0.666911	0.815075
tr|A0A338P776|A0A338P776_MOUSE	A0A338P776	Atp5o	ATP synthase subunit O, mitochondrial (Fragment) OS=Mus musculus OX=10090 GN=Atp5o PE=1 SV=1	0.400695	0.356013	0.790136	0.60833	0.357419	0.624068	0.741667	0.968867
sp|Q9CQQ7|AT5F1_MOUSE	Q9CQQ7	Atp5pb	ATP synthase F(0) complex subunit B1, mitochondrial OS=Mus musculus OX=10090 GN=Atp5pb PE=1 SV=1	1.04447	0.811974	1.30723	1.22023	0.968635	1.01178	1.14473	1.03642
sp|Q9DCX2|ATP5H_MOUSE	Q9DCX2	Atp5pd	ATP synthase subunit d, mitochondrial OS=Mus musculus OX=10090 GN=Atp5pd PE=1 SV=3	1.91333	0.461833	0.493855	0.408487	1.69443	0.507334	0.396117	0.522815
sp|P97450|ATP5J_MOUSE	P97450	Atp5pf	ATP synthase-coupling factor 6, mitochondrial OS=Mus musculus OX=10090 GN=Atp5pf PE=1 SV=1	2.04185	0.814308	0.640561	0.565585	2.1252	1.06756	1.02807	1.29772
sp|Q9DB20|ATPO_MOUSE	Q9DB20	Atp5po	ATP synthase subunit O, mitochondrial OS=Mus musculus OX=10090 GN=Atp5po PE=1 SV=1	1.52437	0.613586	0.923139	0.762691	1.3315	0.657334	0.624948	0.64211
sp|Q9Z1G4|VPP1_MOUSE	Q9Z1G4	Atp6v0a1	V-type proton ATPase 116 kDa subunit a1 OS=Mus musculus OX=10090 GN=Atp6v0a1 PE=1 SV=3	1.17548	1.6285	1.5222	1.32056	0.974956	1.06308	1.05706	1.053
sp|Q920R6|VPP4_MOUSE	Q920R6	Atp6v0a4	V-type proton ATPase 116 kDa subunit a isoform 4 OS=Mus musculus OX=10090 GN=Atp6v0a4 PE=1 SV=1	1.70196	2.20118	2.42439	2.6272	1.71254	2.08169	0.207799	0.300318
sp|P50516|VATA_MOUSE	P50516	Atp6v1a	V-type proton ATPase catalytic subunit A OS=Mus musculus OX=10090 GN=Atp6v1a PE=1 SV=2	1.34667	1.08692	0.886272	1.08501	1.17429	1.22986	1.16829	1.27997
sp|P62814|VATB2_MOUSE	P62814	Atp6v1b2	V-type proton ATPase subunit B, brain isoform OS=Mus musculus OX=10090 GN=Atp6v1b2 PE=1 SV=1	1.46958	1.94501	1.60186	1.91574	1.34878	1.41481	1.36249	1.31972
sp|Q9Z1G3|VATC1_MOUSE	Q9Z1G3	Atp6v1c1	V-type proton ATPase subunit C 1 OS=Mus musculus OX=10090 GN=Atp6v1c1 PE=1 SV=4	1.32308	1.17607	0.914609	1.41864	1.18577	1.65743	1.62749	1.55059
sp|P50518|VATE1_MOUSE	P50518	Atp6v1e1	V-type proton ATPase subunit E 1 OS=Mus musculus OX=10090 GN=Atp6v1e1 PE=1 SV=2	1.47617	1.03182	0.920948	1.09302	1.31765	1.40878	1.28661	1.34316
sp|Q9D1K2|VATF_MOUSE	Q9D1K2	Atp6v1f	V-type proton ATPase subunit F OS=Mus musculus OX=10090 GN=Atp6v1f PE=1 SV=2	1.29347	0.899633	1.08473	1.03052	1.14993	0.788542	0.667278	0.941716
sp|Q8BVE3|VATH_MOUSE	Q8BVE3	Atp6v1h	V-type proton ATPase subunit H OS=Mus musculus OX=10090 GN=Atp6v1h PE=1 SV=1	1.36811	1.8129	1.58035	1.97057	1.27985	1.62633	1.43805	1.47183
sp|Q64446|ATP7B_MOUSE	Q64446	Atp7b	Copper-transporting ATPase 2 OS=Mus musculus OX=10090 GN=Atp7b PE=1 SV=2	0.892278	1.28151	1.55524	1.33166	0.81	1.11665	1.10182	1.09867
sp|Q148W0|AT8B1_MOUSE	Q148W0	Atp8b1	Phospholipid-transporting ATPase IC OS=Mus musculus OX=10090 GN=Atp8b1 PE=1 SV=2	0.544529	0.906689	0.798739	0.983243	0.547621	0.825301	0.752885	0.875232
sp|Q91YY4|ATPF2_MOUSE	Q91YY4	Atpaf2	ATP synthase mitochondrial F1 complex assembly factor 2 OS=Mus musculus OX=10090 GN=Atpaf2 PE=1 SV=1	1.14103	2.77608	2.60479	2.32506	1.16491	1.45134	1.40144	1.51644
sp|Q61687|ATRX_MOUSE	Q61687	Atrx	Transcriptional regulator ATRX OS=Mus musculus OX=10090 GN=Atrx PE=1 SV=3	0.183725	0.705958	0.747735	0.631766	0.219348	0.280949	0.337065	0.286105
sp|P54254|ATX1_MOUSE	P54254	Atxn1	Ataxin-1 OS=Mus musculus OX=10090 GN=Atxn1 PE=1 SV=2	0.530641	2.87017	2.42141	1.67658	1.04939	1.36675	1.48876	1.21792
sp|P28658|ATX10_MOUSE	P28658	Atxn10	Ataxin-10 OS=Mus musculus OX=10090 GN=Atxn10 PE=1 SV=2	0.811865	2.86006	3.01987	3.31491	0.921845	1.60417	1.66575	1.69355
sp|O70305|ATX2_MOUSE	O70305	Atxn2	Ataxin-2 OS=Mus musculus OX=10090 GN=Atxn2 PE=1 SV=1	1.24339	1.01479	1.11107	1.31666	1.29271	1.55711	1.85579	1.95441
sp|Q9CVD2|ATX3_MOUSE	Q9CVD2	Atxn3	Ataxin-3 OS=Mus musculus OX=10090 GN=Atxn3 PE=1 SV=2	0.967016	1.32268	0.877056	0.868916	1.11541	1.4843	1.51906	1.61339
sp|Q9JLZ3|AUHM_MOUSE	Q9JLZ3	Auh	Methylglutaconyl-CoA hydratase, mitochondrial OS=Mus musculus OX=10090 GN=Auh PE=1 SV=1	1.29944	1.32739	1.48117	1.28115	1.31761	1.32728	1.26062	1.23457
sp|P70295|AUP1_MOUSE	P70295	Aup1	Lipid droplet-regulating VLDL assembly factor AUP1 OS=Mus musculus OX=10090 GN=Aup1 PE=1 SV=1	0.870463	0.701473	0.531555	0.527601	0.913401	0.735398	0.712126	0.69045
sp|Q9DCJ7|AKIP_MOUSE	Q9DCJ7	Aurkaip1	Aurora kinase A-interacting protein OS=Mus musculus OX=10090 GN=Aurkaip1 PE=2 SV=2	0.812559	2.26454	2.58926	1.82064	0.884139	1.09758	1.07927	1.05901
sp|O70126|AURKB_MOUSE	O70126	Aurkb	Aurora kinase B OS=Mus musculus OX=10090 GN=Aurkb PE=1 SV=2	0	105.694	113.83	83.5875	0	0	0.0630239	0
sp|Q9D9K3|AVEN_MOUSE	Q9D9K3	Aven	Cell death regulator Aven OS=Mus musculus OX=10090 GN=Aven PE=1 SV=2	0.947932	1.66689	1.85117	1.65596	1.46691	1.63099	1.62551	1.54735
sp|P01887|B2MG_MOUSE	P01887	B2m	Beta-2-microglobulin OS=Mus musculus OX=10090 GN=B2m PE=1 SV=2	1.08735	0.120616	0.103517	0.0748565	1.11923	0.669153	0.579008	0.625776
sp|Q91Z92|B3GT6_MOUSE	Q91Z92	B3galt6	Beta-1,3-galactosyltransferase 6 OS=Mus musculus OX=10090 GN=B3galt6 PE=2 SV=1	0.561635	0.602671	0.700053	0.535925	0.70116	0.905406	0.988047	1.02166
sp|P58158|B3GA3_MOUSE	P58158	B3gat3	Galactosylgalactosylxylosylprotein 3-beta-glucuronosyltransferase 3 OS=Mus musculus OX=10090 GN=B3gat3 PE=1 SV=1	0.736016	1.78477	2.10612	1.93847	0.971847	1.33258	1.00847	0.885592
sp|Q8K0J2|B3GN7_MOUSE	Q8K0J2	B3gnt7	UDP-GlcNAc:betaGal beta-1,3-N-acetylglucosaminyltransferase 7 OS=Mus musculus OX=10090 GN=B3gnt7 PE=2 SV=2	6.21456	1.01629	0.33926	0.376851	4.32426	1.82889	1.79406	2.53132
sp|Q91X34|BAAT_MOUSE	Q91X34	Baat	Bile acid-CoA:amino acid N-acyltransferase OS=Mus musculus OX=10090 GN=Baat PE=1 SV=1	1.79019	0.546214	0.602583	0.669799	1.46785	1.29684	1.30897	1.18433
sp|P97302|BACH1_MOUSE	P97302	Bach1	Transcription regulator protein BACH1 OS=Mus musculus OX=10090 GN=Bach1 PE=1 SV=1	0.362368	0.604847	0.690235	0.767292	0.255459	0.790862	0.744883	0.561153
sp|Q60739|BAG1_MOUSE	Q60739	Bag1	BAG family molecular chaperone regulator 1 OS=Mus musculus OX=10090 GN=Bag1 PE=1 SV=3	0.574468	0.59859	0.731724	0.751267	0.747442	0.817077	0.764003	0.720033
sp|Q91YN9|BAG2_MOUSE	Q91YN9	Bag2	BAG family molecular chaperone regulator 2 OS=Mus musculus OX=10090 GN=Bag2 PE=1 SV=1	0.415113	0.40046	0.751812	0.445266	0.383597	0.43294	0.49228	0.519891
sp|Q9JLV1|BAG3_MOUSE	Q9JLV1	Bag3	BAG family molecular chaperone regulator 3 OS=Mus musculus OX=10090 GN=Bag3 PE=1 SV=2	0.64948	1.0898	1.01227	0.958642	0.744556	1.10485	1.07581	1.08469
sp|Q8CI32|BAG5_MOUSE	Q8CI32	Bag5	BAG family molecular chaperone regulator 5 OS=Mus musculus OX=10090 GN=Bag5 PE=1 SV=1	0.44857	0.576497	0.772039	0.633504	0.470969	0.470056	0.500831	0.478185
sp|Q9Z1R2|BAG6_MOUSE	Q9Z1R2	Bag6	Large proline-rich protein BAG6 OS=Mus musculus OX=10090 GN=Bag6 PE=1 SV=1	0.84214	1.58602	1.67865	1.39488	0.897882	1.17497	1.27734	1.11972
sp|Q8BKX1|BAIP2_MOUSE	Q8BKX1	Baiap2	Brain-specific angiogenesis inhibitor 1-associated protein 2 OS=Mus musculus OX=10090 GN=Baiap2 PE=1 SV=2	1.05424	0.43419	0.559208	0.445703	0.811155	0.732643	0.975037	0.802124
sp|Q9DBJ3|BI2L1_MOUSE	Q9DBJ3	Baiap2l1	Brain-specific angiogenesis inhibitor 1-associated protein 2-like protein 1 OS=Mus musculus OX=10090 GN=Baiap2l1 PE=1 SV=1	1.14599	0.88723	1.19492	1.06806	1.03061	0.952679	1.09397	0.928952
sp|O08734|BAK_MOUSE	O08734	Bak1	Bcl-2 homologous antagonist/killer OS=Mus musculus OX=10090 GN=Bak1 PE=1 SV=3	0.810213	0.957405	0.808197	0.454189	0.712352	0.952575	1.07424	0.866132
sp|O54962|BAF_MOUSE	O54962	Banf1	Barrier-to-autointegration factor OS=Mus musculus OX=10090 GN=Banf1 PE=1 SV=1	0.14434	0.141757	0.279214	0.305751	0.187057	0.0742857	0.0938694	0.0663749
sp|Q8VBU8|BANP_MOUSE	Q8VBU8	Banp	Protein BANP OS=Mus musculus OX=10090 GN=Banp PE=1 SV=1	0.177511	2.07003	1.55812	1.3162	0.236244	0.333027	0.485402	0.449918
sp|Q9DCT6|BAP18_MOUSE	Q9DCT6	Bap18	Chromatin complexes subunit BAP18 OS=Mus musculus OX=10090 GN=Bap18 PE=1 SV=1	0.242392	0.212444	0.306473	0.285118	0.229801	0.226886	0.212582	0.225405
sp|Q07813|BAX_MOUSE	Q07813	Bax	Apoptosis regulator BAX OS=Mus musculus OX=10090 GN=Bax PE=1 SV=1	1.90439	2.71102	2.68094	2.39777	1.62832	1.57673	1.69406	1.50029
sp|O88379|BAZ1A_MOUSE	O88379	Baz1a	Bromodomain adjacent to zinc finger domain protein 1A OS=Mus musculus OX=10090 GN=Baz1a PE=1 SV=3	0.0939502	0.309762	0.532902	0.329451	0.0533059	0.169961	0.141254	0.0924118
sp|Q9Z277|BAZ1B_MOUSE	Q9Z277	Baz1b	Tyrosine-protein kinase BAZ1B OS=Mus musculus OX=10090 GN=Baz1b PE=1 SV=2	0.10028	0.187498	0.27538	0.219238	0.0887619	0.133929	0.125122	0.123646
sp|Q9Z277-2|BAZ1B_MOUSE	Q9Z277-2	Baz1b	Isoform 2 of Tyrosine-protein kinase BAZ1B OS=Mus musculus OX=10090 GN=Baz1b	0.388736	0	1.14316	0	0	0.000573786	0	0
sp|Q91YE5-3|BAZ2A_MOUSE	Q91YE5-3	Baz2a	Isoform 3 of Bromodomain adjacent to zinc finger domain protein 2A OS=Mus musculus OX=10090 GN=Baz2a	0.142758	0.262514	0.284865	0.210656	0.0828776	0.165269	0.164818	0.153069
sp|A2AUY4-2|BAZ2B_MOUSE	A2AUY4-2	Baz2b	Isoform 2 of Bromodomain adjacent to zinc finger domain protein 2B OS=Mus musculus OX=10090 GN=Baz2b	0.312002	0.801398	1.2034	0.854363	0.288255	0.390633	0.349348	0.2779
sp|Q924Y0|BODG_MOUSE	Q924Y0	Bbox1	Gamma-butyrobetaine dioxygenase OS=Mus musculus OX=10090 GN=Bbox1 PE=1 SV=1	1.51259	2.09081	1.85434	2.33528	1.6448	1.65437	1.52285	1.60935
sp|Q9D287|SPF27_MOUSE	Q9D287	Bcas2	Pre-mRNA-splicing factor SPF27 OS=Mus musculus OX=10090 GN=Bcas2 PE=1 SV=1	0.670145	0.454444	0.502574	0.814593	0.706352	0.654163	0.805237	0.738176
sp|Q8CCN5|BCAS3_MOUSE	Q8CCN5	Bcas3	Breast carcinoma-amplified sequence 3 homolog OS=Mus musculus OX=10090 GN=Bcas3 PE=1 SV=2	1.08274	1.97763	1.78888	2.02476	1.18451	1.46155	1.14878	1.30094
sp|Q03311|CHLE_MOUSE	Q03311	Bche	Cholinesterase OS=Mus musculus OX=10090 GN=Bche PE=1 SV=2	1.12951	1.84826	1.73472	1.71913	1.42103	1.3442	1.44941	1.34256
sp|P50136|ODBA_MOUSE	P50136	Bckdha	2-oxoisovalerate dehydrogenase subunit alpha, mitochondrial OS=Mus musculus OX=10090 GN=Bckdha PE=1 SV=1	1.6399	1.60362	1.63022	1.61668	1.68994	1.41392	1.1095	1.18333
sp|Q6P3A8|ODBB_MOUSE	Q6P3A8	Bckdhb	2-oxoisovalerate dehydrogenase subunit beta, mitochondrial OS=Mus musculus OX=10090 GN=Bckdhb PE=1 SV=2	1.41972	1.28393	1.34444	1.36054	1.48498	1.56596	1.38758	1.4204
sp|P59017|B2L13_MOUSE	P59017	Bcl2l13	Bcl-2-like protein 13 OS=Mus musculus OX=10090 GN=Bcl2l13 PE=1 SV=2	1.10335	1.43058	1.32641	1.11684	1.16031	1.13662	1.27455	1.17754
sp|Q921K9|BCL7B_MOUSE	Q921K9	Bcl7b	B-cell CLL/lymphoma 7 protein family member B OS=Mus musculus OX=10090 GN=Bcl7b PE=1 SV=1	0.260677	1.65707	1.94366	1.43383	0.552217	0.604937	0.680906	0.688519
sp|O08664|BCL7C_MOUSE	O08664	Bcl7c	B-cell CLL/lymphoma 7 protein family member C OS=Mus musculus OX=10090 GN=Bcl7c PE=1 SV=1	0.0699115	0.436544	0.548017	0.489088	0.10749	0.181326	0.294071	0.26339
sp|Q8K019|BCLF1_MOUSE	Q8K019	Bclaf1	Bcl-2-associated transcription factor 1 OS=Mus musculus OX=10090 GN=Bclaf1 PE=1 SV=2	0.95625	3.66989	4.01757	2.65124	1.04864	1.15955	1.38219	1.19821
sp|Q99NF1|BCDO2_MOUSE	Q99NF1	Bco2	Beta,beta-carotene 9',10'-oxygenase OS=Mus musculus OX=10090 GN=Bco2 PE=1 SV=1	1.01536	1.54826	1.44744	1.40026	1.01924	1.19791	1.16332	1.10757
sp|Q9CZP5|BCS1_MOUSE	Q9CZP5	Bcs1l	Mitochondrial chaperone BCS1 OS=Mus musculus OX=10090 GN=Bcs1l PE=1 SV=1	1.21431	0.948959	0.851913	0.995008	1.12141	1.19247	1.09683	1.06938
sp|Q80XN0|BDH_MOUSE	Q80XN0	Bdh1	D-beta-hydroxybutyrate dehydrogenase, mitochondrial OS=Mus musculus OX=10090 GN=Bdh1 PE=1 SV=2	1.04647	1.17876	1.22964	1.25456	1.14712	1.19094	1.18177	1.133
sp|Q6PAL0|BEND3_MOUSE	Q6PAL0	Bend3	BEN domain-containing protein 3 OS=Mus musculus OX=10090 GN=Bend3 PE=1 SV=1	0.0453853	0.238901	0.30214	0.249563	0.0412186	0.133806	0.135209	0.150614
sp|Q8BSV3|BEND7_MOUSE	Q8BSV3	Bend7	BEN domain-containing protein 7 OS=Mus musculus OX=10090 GN=Bend7 PE=2 SV=1	0.107526	0.0989802	0.161584	0.116264	0.151255	0.170959	0.195896	0.225926
sp|O35623|BET1_MOUSE	O35623	Bet1	BET1 homolog OS=Mus musculus OX=10090 GN=Bet1 PE=1 SV=1	0.570922	0.549794	0.541996	0.650789	0.845025	0.71596	0.821063	0.826873
sp|O35153|BET1L_MOUSE	O35153	Bet1l	BET1-like protein OS=Mus musculus OX=10090 GN=Bet1l PE=3 SV=1	0.45331	0.449845	0.697797	0.665376	0.619603	1.59272	1.14487	1.59374
sp|O35185|BHE40_MOUSE	O35185	Bhlhe40	Class E basic helix-loop-helix protein 40 OS=Mus musculus OX=10090 GN=Bhlhe40 PE=1 SV=1	0.154752	0.332318	0.551523	0.397816	0.202264	0.241805	0.350363	0.22642
sp|O35490|BHMT1_MOUSE	O35490	Bhmt	Betaine--homocysteine S-methyltransferase 1 OS=Mus musculus OX=10090 GN=Bhmt PE=1 SV=1	1.58493	0.867142	0.857568	0.676593	1.90502	1.84727	1.19223	1.26571
sp|Q91WS4|BHMT2_MOUSE	Q91WS4	Bhmt2	S-methylmethionine--homocysteine S-methyltransferase BHMT2 OS=Mus musculus OX=10090 GN=Bhmt2 PE=1 SV=2	1.01283	0.666669	0.668592	0.462797	0.88167	0.738648	0.465933	0.561589
sp|Q8CHH5|BICRL_MOUSE	Q8CHH5	Bicral	BRD4-interacting chromatin-remodeling complex-associated protein-like OS=Mus musculus OX=10090 GN=Bicral PE=1 SV=2	0.153104	0.715742	0.580159	0.455629	0.153749	0.168936	0.165338	0.160646
sp|O08539|BIN1_MOUSE	O08539	Bin1	Myc box-dependent-interacting protein 1 OS=Mus musculus OX=10090 GN=Bin1 PE=1 SV=1	2.20203	1.81228	1.49517	1.64957	1.36707	1.54166	1.64824	1.4317
sp|Q8R016|BLMH_MOUSE	Q8R016	Blmh	Bleomycin hydrolase OS=Mus musculus OX=10090 GN=Blmh PE=1 SV=1	1.2766	1.08904	0.946456	1.20312	1.50195	1.52749	1.49977	1.60502
sp|Q923D2|BLVRB_MOUSE	Q923D2	Blvrb	Flavin reductase (NADPH) OS=Mus musculus OX=10090 GN=Blvrb PE=1 SV=3	2.8782	1.59268	1.18627	1.63694	2.37408	1.40737	1.29153	1.67454
tr|Q6PGF5|Q6PGF5_MOUSE	Q6PGF5	Bms1	BMS1 homolog, ribosome assembly protein (Yeast) OS=Mus musculus OX=10090 GN=Bms1 PE=1 SV=1	0.0649983	0.125026	0.150502	0.123783	0.0851817	0.121705	0.112559	0.118098
sp|Q6QD59|SEC20_MOUSE	Q6QD59	Bnip1	Vesicle transport protein SEC20 OS=Mus musculus OX=10090 GN=Bnip1 PE=1 SV=1	0.621617	0.893651	1.04388	0.983793	0.743864	0.862946	1.0216	0.868831
sp|O55003|BNIP3_MOUSE	O55003	Bnip3	BCL2/adenovirus E1B 19 kDa protein-interacting protein 3 OS=Mus musculus OX=10090 GN=Bnip3 PE=1 SV=1	1.31635	0.646135	0.531526	0.905908	1.42129	1.11954	1.18624	0.86565
sp|Q9D8S9|BOLA1_MOUSE	Q9D8S9	Bola1	BolA-like protein 1 OS=Mus musculus OX=10090 GN=Bola1 PE=1 SV=1	1.5117	5.3322	6.20371	4.85805	1.62177	1.82219	1.97073	1.82061
sp|Q8BGS2|BOLA2_MOUSE	Q8BGS2	Bola2	BolA-like protein 2 OS=Mus musculus OX=10090 GN=Bola2 PE=1 SV=1	1.27302	1.4732	1.26216	1.06335	1.21906	1.49872	1.30577	1.47607
sp|P97452|BOP1_MOUSE	P97452	Bop1	Ribosome biogenesis protein BOP1 OS=Mus musculus OX=10090 GN=Bop1 PE=1 SV=1	0.0554435	0.0672111	0.120407	0.10191	0.0807475	0.11647	0.0889722	0.114313
sp|P15327|PMGE_MOUSE	P15327	Bpgm	Bisphosphoglycerate mutase OS=Mus musculus OX=10090 GN=Bpgm PE=1 SV=2	1.50254	1.35139	0.853842	1.37647	0.57456	1.16299	0.922979	1.25078
sp|Q8R164|BPHL_MOUSE	Q8R164	Bphl	Valacyclovir hydrolase OS=Mus musculus OX=10090 GN=Bphl PE=1 SV=1	1.37436	0.928329	0.870477	0.79477	1.69438	1.42167	1.27967	1.36937
sp|Q9Z0S1|BPNT1_MOUSE	Q9Z0S1	Bpnt1	3'(2'),5'-bisphosphate nucleotidase 1 OS=Mus musculus OX=10090 GN=Bpnt1 PE=1 SV=2	1.26886	2.29806	1.79799	2.18475	1.20648	1.80384	1.66062	2.00576
tr|A2A654|A2A654_MOUSE	A2A654	Bptf	Bromodomain PHD finger transcription factor OS=Mus musculus OX=10090 GN=Bptf PE=1 SV=1	0.204583	1.50409	1.88975	1.79809	0.229428	0.37442	0.383463	0.432806
sp|Q8C3R1|BRAT1_MOUSE	Q8C3R1	Brat1	BRCA1-associated ATM activator 1 OS=Mus musculus OX=10090 GN=Brat1 PE=1 SV=1	0.97221	2.05918	1.00294	1.31162	1.30068	1.35183	1.40984	1.04403
sp|P46737|BRCC3_MOUSE	P46737	Brcc3	Lys-63-specific deubiquitinase BRCC36 OS=Mus musculus OX=10090 GN=Brcc3 PE=1 SV=1	0.683142	2.23382	2.24243	2.36989	0.985748	1.26796	1.43891	1.38448
sp|Q8K2F0-2|BRD3_MOUSE	Q8K2F0-2	Brd3	Isoform 2 of Bromodomain-containing protein 3 OS=Mus musculus OX=10090 GN=Brd3	0.236548	0.531753	0.579265	0.478558	0.258522	0.307852	0.34675	0.345678
sp|Q9ESU6|BRD4_MOUSE	Q9ESU6	Brd4	Bromodomain-containing protein 4 OS=Mus musculus OX=10090 GN=Brd4 PE=1 SV=2	0.0874365	0.305177	0.483762	0.353403	0.105947	0.153809	0.137132	0.145307
sp|O88665|BRD7_MOUSE	O88665	Brd7	Bromodomain-containing protein 7 OS=Mus musculus OX=10090 GN=Brd7 PE=1 SV=1	0.102809	0.308877	0.399122	0.242818	0.121602	0.205137	0.162763	0.121703
sp|Q3UQU0|BRD9_MOUSE	Q3UQU0	Brd9	Bromodomain-containing protein 9 OS=Mus musculus OX=10090 GN=Brd9 PE=1 SV=1	0.0584026	0	0.0867541	0.0800154	0.136519	0.108637	0.138286	0.129062
sp|Q8BXV2|BRI3B_MOUSE	Q8BXV2	Bri3bp	BRI3-binding protein OS=Mus musculus OX=10090 GN=Bri3bp PE=1 SV=1	0.450509	0.862951	0.935758	0.932976	0.680539	0.710586	0.819551	0.821693
sp|Q9DCA5|BRX1_MOUSE	Q9DCA5	Brix1	Ribosome biogenesis protein BRX1 homolog OS=Mus musculus OX=10090 GN=Brix1 PE=1 SV=3	0.0651767	0.0740778	0.124112	0.132967	0.0980107	0.131455	0.118707	0.123878
sp|B2RRD7|BRPF1_MOUSE	B2RRD7	Brpf1	Peregrin OS=Mus musculus OX=10090 GN=Brpf1 PE=1 SV=1	0.0579621	0.343564	0.510112	0.334942	1.59622e-05	0.215052	0.0788034	0.130291
sp|Q921C3|BRWD1_MOUSE	Q921C3	Brwd1	Bromodomain and WD repeat-containing protein 1 OS=Mus musculus OX=10090 GN=Brwd1 PE=1 SV=2	0.100784	0.406134	0.498691	0.337876	0	0	0.328245	0
sp|P18572|BASI_MOUSE	P18572	Bsg	Basigin OS=Mus musculus OX=10090 GN=Bsg PE=1 SV=2	0.740813	0.852025	1.03366	1.00125	0.686719	0.928286	1.02386	0.841309
sp|O88737|BSN_MOUSE	O88737	Bsn	Protein bassoon OS=Mus musculus OX=10090 GN=Bsn PE=1 SV=4	0.687281	3.11011	3.38717	4.81374	0.968711	1.91737	2.08601	1.63445
sp|Q8R2Q8|BST2_MOUSE	Q8R2Q8	Bst2	Bone marrow stromal antigen 2 OS=Mus musculus OX=10090 GN=Bst2 PE=1 SV=1	0.566301	0.832519	1.00105	1.1856	0.773195	0.869819	1.04001	0.786425
tr|E9QAE3|E9QAE3_MOUSE	E9QAE3	Btaf1	B-TFIID TATA-box-binding protein-associated factor 1 OS=Mus musculus OX=10090 GN=Btaf1 PE=1 SV=1	0.157463	0.293043	0.383026	0.310888	0.174106	0.213211	0.222328	0.217899
sp|Q64152|BTF3_MOUSE	Q64152	Btf3	Transcription factor BTF3 OS=Mus musculus OX=10090 GN=Btf3 PE=1 SV=3	1.50498	3.96209	4.13636	2.64019	1.52044	1.63469	1.87841	1.57868
sp|Q9CQH7|BT3L4_MOUSE	Q9CQH7	Btf3l4	Transcription factor BTF3 homolog 4 OS=Mus musculus OX=10090 GN=Btf3l4 PE=1 SV=1	1.61264	1.54122	1.72155	1.37529	1.65357	1.46905	1.83223	1.6427
sp|Q9WVA3|BUB3_MOUSE	Q9WVA3	Bub3	Mitotic checkpoint protein BUB3 OS=Mus musculus OX=10090 GN=Bub3 PE=1 SV=2	1.05687	1.85172	2.46575	1.64866	0.882274	1.04205	0.91628	0.929509
sp|Q9CY21|BUD23_MOUSE	Q9CY21	Bud23	Probable 18S rRNA (guanine-N(7))-methyltransferase OS=Mus musculus OX=10090 GN=Bud23 PE=1 SV=1	0.581973	0.764885	0.994714	0.748129	0.632568	0.707215	0.805263	0.691722
sp|Q6PGH1|BUD31_MOUSE	Q6PGH1	Bud31	Protein BUD31 homolog OS=Mus musculus OX=10090 GN=Bud31 PE=1 SV=2	0.240662	0.645564	0.755526	0.599085	0.29595	0.312083	0.310473	0.329123
sp|Q9JJ06|C1GLT_MOUSE	Q9JJ06	C1galt1	Glycoprotein-N-acetylgalactosamine 3-beta-galactosyltransferase 1 OS=Mus musculus OX=10090 GN=C1galt1 PE=1 SV=1	0.617573	0.889253	1.04948	1.07006	0.686254	0.964428	0.94074	0.944211
sp|P98086|C1QA_MOUSE	P98086	C1qa	Complement C1q subcomponent subunit A OS=Mus musculus OX=10090 GN=C1qa PE=1 SV=2	0.407639	0.234857	0.299697	0.272312	0.385872	0.413494	0.33262	0.387428
sp|P14106|C1QB_MOUSE	P14106	C1qb	Complement C1q subcomponent subunit B OS=Mus musculus OX=10090 GN=C1qb PE=1 SV=2	0.52351	2.92334	3.21139	4.23688	0.49779	0.960724	0.89936	1.30115
tr|Q8R5L1|Q8R5L1_MOUSE	Q8R5L1	C1qbp	Complement component 1 Q subcomponent-binding protein, mitochondrial OS=Mus musculus OX=10090 GN=C1qbp PE=1 SV=1	0.7761	1.67692	1.55713	1.41774	0.870648	0.915849	0.920264	0.92472
sp|Q8BVD7|C1QT7_MOUSE	Q8BVD7	C1qtnf7	Complement C1q tumor necrosis factor-related protein 7 OS=Mus musculus OX=10090 GN=C1qtnf7 PE=2 SV=2	0.0148436	0.0523211	0.144208	0.139616	0.0948929	0.119039	0.137927	0.153466
sp|Q8CG14|CS1A_MOUSE	Q8CG14	C1sa	Complement C1s-A subcomponent OS=Mus musculus OX=10090 GN=C1sa PE=2 SV=2	1.04416	1.47468	1.06188	0.877671	0.994267	1.31016	1.43685	1.3765
sp|E9Q3C1|C2CD2_MOUSE	E9Q3C1	C2cd2	C2 domain-containing protein 2 OS=Mus musculus OX=10090 GN=C2cd2 PE=1 SV=1	1.04971	1.65844	1.69556	1.69395	0.957879	1.02282	1.09905	1.26746
sp|P01027|CO3_MOUSE	P01027	C3	Complement C3 OS=Mus musculus OX=10090 GN=C3 PE=1 SV=3	1.65841	0.970316	1.00301	1.17592	1.24811	1.39555	1.44721	1.47839
sp|P01029|CO4B_MOUSE	P01029	C4b	Complement C4-B OS=Mus musculus OX=10090 GN=C4b PE=1 SV=3	1.12294	1.42505	1.56454	1.43047	1.20247	1.61895	1.63711	1.48493
sp|P06684|CO5_MOUSE	P06684	C5	Complement C5 OS=Mus musculus OX=10090 GN=C5 PE=1 SV=2	1.27646	1.90261	1.85987	1.8397	1.0174	1.79444	1.7487	1.53946
tr|E9Q6D8|E9Q6D8_MOUSE	E9Q6D8	C6	Complement component C6 OS=Mus musculus OX=10090 GN=C6 PE=1 SV=2	1.15287	2.73247	2.62162	2.30023	1.15614	1.83954	1.78482	1.88141
tr|D3YXF5|D3YXF5_MOUSE	D3YXF5	C7	Complement component 7 OS=Mus musculus OX=10090 GN=C7 PE=1 SV=2	0.830329	1.72636	2.0892	2.50509	1.34889	1.24884	1.2248	1.38818
sp|Q8K182|CO8A_MOUSE	Q8K182	C8a	Complement component C8 alpha chain OS=Mus musculus OX=10090 GN=C8a PE=1 SV=1	0.982477	2.24131	2.22711	2.12611	1.57788	1.90392	1.86035	1.80255
sp|Q8VCG4|CO8G_MOUSE	Q8VCG4	C8g	Complement component C8 gamma chain OS=Mus musculus OX=10090 GN=C8g PE=1 SV=1	0.680619	0.871971	0.8705	0.857677	0.947606	1.25479	1.32873	1.33884
sp|P06683|CO9_MOUSE	P06683	C9	Complement component C9 OS=Mus musculus OX=10090 GN=C9 PE=1 SV=2	0.603484	1.0928	1.29706	1.45427	0.967763	1.67178	1.6278	1.52774
sp|P13634|CAH1_MOUSE	P13634	Ca1	Carbonic anhydrase 1 OS=Mus musculus OX=10090 GN=Ca1 PE=1 SV=4	1.85264	0.850885	0.832751	1.05191	0.794381	1.02765	0.779948	1.27141
sp|Q9WVT6|CAH14_MOUSE	Q9WVT6	Ca14	Carbonic anhydrase 14 OS=Mus musculus OX=10090 GN=Ca14 PE=1 SV=1	0.657277	0.509152	0.5682	0.55652	0.722517	0.694796	0.789492	0.717918
sp|P00920|CAH2_MOUSE	P00920	Ca2	Carbonic anhydrase 2 OS=Mus musculus OX=10090 GN=Ca2 PE=1 SV=4	1.56853	0.626431	0.616554	0.78466	0.643394	1.27528	0.906032	1.45031
sp|P16015|CAH3_MOUSE	P16015	Ca3	Carbonic anhydrase 3 OS=Mus musculus OX=10090 GN=Ca3 PE=1 SV=3	0.770956	2.56549	1.83494	2.59317	2.15444	1.50031	2.09076	2.14718
sp|P23589|CAH5A_MOUSE	P23589	Ca5a	Carbonic anhydrase 5A, mitochondrial OS=Mus musculus OX=10090 GN=Ca5a PE=1 SV=2	1.22781	1.26048	1.31225	1.2523	1.69965	1.42273	1.29309	1.4199
sp|Q9QZA0|CAH5B_MOUSE	Q9QZA0	Ca5b	Carbonic anhydrase 5B, mitochondrial OS=Mus musculus OX=10090 GN=Ca5b PE=1 SV=2	1.79092	1.52117	0.745983	0.823772	1.37802	1.83787	1.55144	1.65464
tr|G3X8Q1|G3X8Q1_MOUSE	G3X8Q1	Cabin1	Calcineurin-binding protein 1 OS=Mus musculus OX=10090 GN=Cabin1 PE=1 SV=1	0.106158	0.376091	0.417384	0.324393	0.130394	0.198472	0.188401	0.199723
sp|Q02789|CAC1S_MOUSE	Q02789	Cacna1s	Voltage-dependent L-type calcium channel subunit alpha-1S OS=Mus musculus OX=10090 GN=Cacna1s PE=1 SV=2	0.853606	3.46479	1.44505	1.95604	0	1.29862	1.19065	0.98994
sp|O08532|CA2D1_MOUSE	O08532	Cacna2d1	Voltage-dependent calcium channel subunit alpha-2/delta-1 OS=Mus musculus OX=10090 GN=Cacna2d1 PE=1 SV=1	1.05707	1.55348	0.696568	0.811186	0.688434	0.747303	0.621199	0.702727
sp|Q9CS00|CATIN_MOUSE	Q9CS00	Cactin	Cactin OS=Mus musculus OX=10090 GN=Cactin PE=1 SV=2	0.633397	0.435247	0.497982	0.525059	0.569894	0.543405	0.601294	0.539817
sp|Q9CXW3|CYBP_MOUSE	Q9CXW3	Cacybp	Calcyclin-binding protein OS=Mus musculus OX=10090 GN=Cacybp PE=1 SV=1	1.22831	1.35529	1.37601	1.50457	1.29031	1.53019	1.76887	1.84969
sp|B2RQC6|PYR1_MOUSE	B2RQC6	Cad	CAD protein OS=Mus musculus OX=10090 GN=Cad PE=1 SV=1	1.52385	1.07601	1.40439	1.32637	1.32074	1.73268	1.48357	1.52333
sp|P12658|CALB1_MOUSE	P12658	Calb1	Calbindin OS=Mus musculus OX=10090 GN=Calb1 PE=1 SV=2	2.53461	3.04244	4.86766	3.72447	1.74562	2.06786	0	0
tr|E9QA15|E9QA15_MOUSE	E9QA15	Cald1	Caldesmon 1 OS=Mus musculus OX=10090 GN=Cald1 PE=1 SV=1	0.741852	1.91277	2.25117	1.58617	0.868952	0.973346	1.11588	0.943214
sp|P14211|CALR_MOUSE	P14211	Calr	Calreticulin OS=Mus musculus OX=10090 GN=Calr PE=1 SV=1	1.40673	1.64814	1.94392	1.47545	1.51479	1.6286	1.6613	1.5826
sp|O35887|CALU_MOUSE	O35887	Calu	Calumenin OS=Mus musculus OX=10090 GN=Calu PE=1 SV=1	1.06259	2.26894	2.10546	2.08195	1.23215	1.71559	1.8021	1.59999
sp|Q91YS8|KCC1A_MOUSE	Q91YS8	Camk1	Calcium/calmodulin-dependent protein kinase type 1 OS=Mus musculus OX=10090 GN=Camk1 PE=1 SV=1	0.743305	3.36034	2.6908	3.29541	0.650899	1.82544	1.78629	1.78748
sp|Q6PHZ2-5|KCC2D_MOUSE	Q6PHZ2-5	Camk2d	Isoform 4 of Calcium/calmodulin-dependent protein kinase type II subunit delta OS=Mus musculus OX=10090 GN=Camk2d	1.13625	1.58883	1.53277	1.34468	1.13508	1.34941	1.34306	1.29796
sp|Q923T9-3|KCC2G_MOUSE	Q923T9-3	Camk2g	Isoform 3 of Calcium/calmodulin-dependent protein kinase type II subunit gamma OS=Mus musculus OX=10090 GN=Camk2g	1.11542	2.59212	2.57641	1.75044	1.13621	1.18487	1.30829	1.17849
sp|Q6ZQ38|CAND1_MOUSE	Q6ZQ38	Cand1	Cullin-associated NEDD8-dissociated protein 1 OS=Mus musculus OX=10090 GN=Cand1 PE=1 SV=2	1.56435	1.62789	1.42147	1.54859	1.3811	1.63286	1.74452	1.64948
sp|P35564|CALX_MOUSE	P35564	Canx	Calnexin OS=Mus musculus OX=10090 GN=Canx PE=1 SV=1	0.643961	1.02097	0.892791	0.899498	0.786708	0.795071	0.844699	0.768739
sp|P40124|CAP1_MOUSE	P40124	Cap1	Adenylyl cyclase-associated protein 1 OS=Mus musculus OX=10090 GN=Cap1 PE=1 SV=4	1.56356	1.93401	1.77133	1.83631	1.26923	1.54301	1.57909	1.64979
sp|O08529|CAN2_MOUSE	O08529	Capn2	Calpain-2 catalytic subunit OS=Mus musculus OX=10090 GN=Capn2 PE=1 SV=4	1.29549	1.6092	1.2668	1.61454	1.28147	1.45704	1.56767	1.67498
sp|Q9R1S8|CAN7_MOUSE	Q9R1S8	Capn7	Calpain-7 OS=Mus musculus OX=10090 GN=Capn7 PE=2 SV=1	1.05007	1.22484	1.39623	1.3072	1.21349	1.196	1.51078	1.21148
sp|O88456|CPNS1_MOUSE	O88456	Capns1	Calpain small subunit 1 OS=Mus musculus OX=10090 GN=Capns1 PE=1 SV=1	1.26945	2.44689	2.39275	2.60738	1.43998	1.38888	1.43549	1.54306
tr|Q5RKN9|Q5RKN9_MOUSE	Q5RKN9	Capza1	F-actin-capping protein subunit alpha OS=Mus musculus OX=10090 GN=Capza1 PE=1 SV=1	0.667955	1.38266	1.33127	1.21688	0.711158	0.872738	0.919022	0.89031
sp|P47754|CAZA2_MOUSE	P47754	Capza2	F-actin-capping protein subunit alpha-2 OS=Mus musculus OX=10090 GN=Capza2 PE=1 SV=3	0.825387	1.51108	1.56347	1.38732	0.873035	0.985094	0.814	0.856484
sp|P47757-4|CAPZB_MOUSE	P47757-4	Capzb	Isoform 3 of F-actin-capping protein subunit beta OS=Mus musculus OX=10090 GN=Capzb	0.745781	0.630755	0.692644	0.810443	0.749248	0.74954	0.73004	0.696239
sp|P47757|CAPZB_MOUSE	P47757	Capzb	F-actin-capping protein subunit beta OS=Mus musculus OX=10090 GN=Capzb PE=1 SV=3	1.23821	1.305	1.12044	1.78602	0.715505	0.917388	0.677993	0.611645
sp|Q9CR86|CHSP1_MOUSE	Q9CR86	Carhsp1	Calcium-regulated heat stable protein 1 OS=Mus musculus OX=10090 GN=Carhsp1 PE=1 SV=1	1.36448	1.64713	1.33165	1.66003	1.57565	1.43782	1.49504	1.43901
sp|Q9WVG6|CARM1_MOUSE	Q9WVG6	Carm1	Histone-arginine methyltransferase CARM1 OS=Mus musculus OX=10090 GN=Carm1 PE=1 SV=2	0.835766	2.97669	2.76414	2.66833	0.991066	1.66005	1.5956	1.49711
sp|Q9ER72|SYCC_MOUSE	Q9ER72	Cars1	Cysteine--tRNA ligase, cytoplasmic OS=Mus musculus OX=10090 GN=Cars1 PE=1 SV=2	0.97258	2.00344	1.72377	1.78329	0.94995	1.34392	1.51532	1.53864
sp|O70589|CSKP_MOUSE	O70589	Cask	Peripheral plasma membrane protein CASK OS=Mus musculus OX=10090 GN=Cask PE=1 SV=2	1.39834	1.53814	1.96075	1.73623	1.00909	1.13153	1.2404	1.0995
sp|P70677|CASP3_MOUSE	P70677	Casp3	Caspase-3 OS=Mus musculus OX=10090 GN=Casp3 PE=1 SV=1	1.20453	2.01454	1.58553	1.91392	1.28755	1.62331	1.8525	1.80879
sp|O08738|CASP6_MOUSE	O08738	Casp6	Caspase-6 OS=Mus musculus OX=10090 GN=Casp6 PE=1 SV=1	1.47136	1.14901	1.16304	1.50448	1.29633	1.68452	1.49158	1.58254
sp|P97864|CASP7_MOUSE	P97864	Casp7	Caspase-7 OS=Mus musculus OX=10090 GN=Casp7 PE=1 SV=2	0.689786	0.607796	0.893228	1.01886	1.13711	1.28692	1.24746	1.14975
sp|O09165|CASQ1_MOUSE	O09165	Casq1	Calsequestrin-1 OS=Mus musculus OX=10090 GN=Casq1 PE=1 SV=3	0.800097	0.568462	0.333891	0.427109	0.334885	0.410498	0.277095	0.216907
sp|O09161|CASQ2_MOUSE	O09161	Casq2	Calsequestrin-2 OS=Mus musculus OX=10090 GN=Casq2 PE=1 SV=3	0.912278	0.284293	0.231544	0.360599	0.31336	0.539865	0.302267	0.232026
sp|P51125|ICAL_MOUSE	P51125	Cast	Calpastatin OS=Mus musculus OX=10090 GN=Cast PE=1 SV=2	1.19685	3.35785	3.73921	2.48777	1.20129	1.61937	1.83463	1.59642
sp|P49817|CAV1_MOUSE	P49817	Cav1	Caveolin-1 OS=Mus musculus OX=10090 GN=Cav1 PE=1 SV=1	0.321009	0.220038	0.276797	0.273129	0.217935	0.24295	0.177285	0.225715
sp|Q9WVC3|CAV2_MOUSE	Q9WVC3	Cav2	Caveolin-2 OS=Mus musculus OX=10090 GN=Cav2 PE=1 SV=1	0.620414	1.85679	1.42256	1.66443	0.674341	1.24983	0.982603	1.00377
sp|O54724|CAVN1_MOUSE	O54724	Cavin1	Caveolae-associated protein 1 OS=Mus musculus OX=10090 GN=Cavin1 PE=1 SV=1	0.443808	0.377549	0.384671	0.469225	0.333962	0.374519	0.362909	0.351699
sp|Q63918|CAVN2_MOUSE	Q63918	Cavin2	Caveolae-associated protein 2 OS=Mus musculus OX=10090 GN=Cavin2 PE=1 SV=3	0.450822	1.12897	1.09893	1.0948	0.344887	0.667792	0.598448	0.600348
sp|Q91VJ2|CAVN3_MOUSE	Q91VJ2	Cavin3	Caveolae-associated protein 3 OS=Mus musculus OX=10090 GN=Cavin3 PE=1 SV=1	0.255694	0.0790065	0.113991	0.1308	0.173749	0.192081	0.193894	0.187074
sp|A2AMM0|CAVN4_MOUSE	A2AMM0	Cavin4	Caveolae-associated protein 4 OS=Mus musculus OX=10090 GN=Cavin4 PE=1 SV=1	1.24911	0.882817	0.77631	1.63945	0.677709	0.957239	0.772722	0
sp|P48758|CBR1_MOUSE	P48758	Cbr1	Carbonyl reductase [NADPH] 1 OS=Mus musculus OX=10090 GN=Cbr1 PE=1 SV=3	1.56278	1.10534	0.932193	1.33765	1.25006	1.26913	1.31521	1.62203
sp|Q91VT4|CBR4_MOUSE	Q91VT4	Cbr4	Carbonyl reductase family member 4 OS=Mus musculus OX=10090 GN=Cbr4 PE=1 SV=2	1.30722	1.2404	1.39839	1.26683	1.3356	1.28112	1.15632	1.18608
sp|Q91WT9|CBS_MOUSE	Q91WT9	Cbs	Cystathionine beta-synthase OS=Mus musculus OX=10090 GN=Cbs PE=1 SV=3	2.00774	3.01205	2.35592	3.02957	1.48054	1.58778	1.48104	1.65724
sp|P83917|CBX1_MOUSE	P83917	Cbx1	Chromobox protein homolog 1 OS=Mus musculus OX=10090 GN=Cbx1 PE=1 SV=1	0.235622	0.696777	0.863167	0.635477	0.287199	0.380383	0.412156	0.379133
sp|P23198|CBX3_MOUSE	P23198	Cbx3	Chromobox protein homolog 3 OS=Mus musculus OX=10090 GN=Cbx3 PE=1 SV=2	0.158186	0.33904	0.354142	0.380049	0.165319	0.18748	0.218934	0.19466
sp|Q61686|CBX5_MOUSE	Q61686	Cbx5	Chromobox protein homolog 5 OS=Mus musculus OX=10090 GN=Cbx5 PE=1 SV=1	0.509649	0.228118	0.214273	0.181927	0.561506	0.522784	0.485025	0.487713
sp|Q9QXV1|CBX8_MOUSE	Q9QXV1	Cbx8	Chromobox protein homolog 8 OS=Mus musculus OX=10090 GN=Cbx8 PE=1 SV=1	0.0993964	0.131255	0.4382	0.206047	0.173237	0.171421	0.117262	0.11628
sp|Q8K1A6|C2D1A_MOUSE	Q8K1A6	Cc2d1a	Coiled-coil and C2 domain-containing protein 1A OS=Mus musculus OX=10090 GN=Cc2d1a PE=1 SV=2	0.994109	1.6285	1.21906	0.915516	0.985801	0.871075	1.06264	1.17813
sp|Q8VE99|CC115_MOUSE	Q8VE99	Ccdc115	Coiled-coil domain-containing protein 115 OS=Mus musculus OX=10090 GN=Ccdc115 PE=1 SV=1	1.20527	0.32227	0.499627	0.370128	1.02575	0.478744	0.525899	0.600192
sp|Q9D8X2|CC124_MOUSE	Q9D8X2	Ccdc124	Coiled-coil domain-containing protein 124 OS=Mus musculus OX=10090 GN=Ccdc124 PE=1 SV=1	2.22951	2.23049	1.6261	1.1561	1.88371	1.21813	1.15454	1.05192
sp|Q8C7V8|CC134_MOUSE	Q8C7V8	Ccdc134	Coiled-coil domain-containing protein 134 OS=Mus musculus OX=10090 GN=Ccdc134 PE=1 SV=1	1.34342	2.88938	3.0954	2.47851	1.00634	1.29248	1.20985	1.21188
sp|Q9D162-2|CC167_MOUSE	Q9D162-2	Ccdc167	Isoform 2 of Coiled-coil domain-containing protein 167 OS=Mus musculus OX=10090 GN=Ccdc167	0.439667	2.11772	1.86009	1.44794	0.788295	0.926674	0.935774	0.979712
sp|Q9JIG7|CCD22_MOUSE	Q9JIG7	Ccdc22	Coiled-coil domain-containing protein 22 OS=Mus musculus OX=10090 GN=Ccdc22 PE=1 SV=1	1.71501	2.75551	3.20756	2.52916	1.52237	1.65185	1.82759	1.74086
sp|Q9CR29|CCD43_MOUSE	Q9CR29	Ccdc43	Coiled-coil domain-containing protein 43 OS=Mus musculus OX=10090 GN=Ccdc43 PE=1 SV=1	0.583176	0.620058	0.772813	0.366629	0.916911	0.862258	1.02922	0.896883
sp|Q9D024|CCD47_MOUSE	Q9D024	Ccdc47	PAT complex subunit CCDC47 OS=Mus musculus OX=10090 GN=Ccdc47 PE=1 SV=2	0.891747	0.43462	0.402893	0.387457	0.807073	0.660713	0.690711	0.664393
sp|D3YZP9|CCDC6_MOUSE	D3YZP9	Ccdc6	Coiled-coil domain-containing protein 6 OS=Mus musculus OX=10090 GN=Ccdc6 PE=1 SV=1	0.884548	2.79077	2.25247	2.46327	1.14059	1.44213	1.30459	1.17549
sp|Q8C3X2|CC90B_MOUSE	Q8C3X2	Ccdc90b	Coiled-coil domain-containing protein 90B, mitochondrial OS=Mus musculus OX=10090 GN=Ccdc90b PE=1 SV=1	1.09092	0.499492	0.506292	0.425236	1.06572	0.744478	0.708328	0.648332
sp|Q7TQK5|CCD93_MOUSE	Q7TQK5	Ccdc93	Coiled-coil domain-containing protein 93 OS=Mus musculus OX=10090 GN=Ccdc93 PE=1 SV=1	1.78933	3.49015	3.79896	3.07253	1.94805	1.65587	2.2593	1.90596
sp|O88874|CCNK_MOUSE	O88874	Ccnk	Cyclin-K OS=Mus musculus OX=10090 GN=Ccnk PE=1 SV=3	0.545734	2.07317	2.84648	2.15647	0.465231	1.55572	1.71516	1.47095
sp|Q9QWV9|CCNT1_MOUSE	Q9QWV9	Ccnt1	Cyclin-T1 OS=Mus musculus OX=10090 GN=Ccnt1 PE=1 SV=3	0.834717	3.09703	3.58626	2.06459	0.89525	1.70111	2.38296	1.8799
sp|Q8BGU5|CCNY_MOUSE	Q8BGU5	Ccny	Cyclin-Y OS=Mus musculus OX=10090 GN=Ccny PE=1 SV=1	1.02207	0.439907	0.392839	0.414377	0.797348	0.801954	0.772612	0.883574
sp|Q9WU84|CCS_MOUSE	Q9WU84	Ccs	Copper chaperone for superoxide dismutase OS=Mus musculus OX=10090 GN=Ccs PE=1 SV=1	1.14988	2.60049	2.45601	2.61131	1.22321	1.64634	1.609	1.74015
sp|P80318|TCPG_MOUSE	P80318	Cct3	T-complex protein 1 subunit gamma OS=Mus musculus OX=10090 GN=Cct3 PE=1 SV=1	0.437288	0.846158	1.1075	0.989229	0.551723	0.648952	0.767796	0.711806
sp|P80315|TCPD_MOUSE	P80315	Cct4	T-complex protein 1 subunit delta OS=Mus musculus OX=10090 GN=Cct4 PE=1 SV=3	0.413509	0.730509	0.907646	0.823959	0.51763	0.467877	0.578257	0.556111
sp|P80317|TCPZ_MOUSE	P80317	Cct6a	T-complex protein 1 subunit zeta OS=Mus musculus OX=10090 GN=Cct6a PE=1 SV=3	0.455387	0.440178	0.574786	0.598053	0.574955	0.572309	0.59872	0.586394
sp|P80313|TCPH_MOUSE	P80313	Cct7	T-complex protein 1 subunit eta OS=Mus musculus OX=10090 GN=Cct7 PE=1 SV=1	0.390911	0.376906	0.501302	0.466804	0.520278	0.472532	0.566764	0.569004
sp|P42932|TCPQ_MOUSE	P42932	Cct8	T-complex protein 1 subunit theta OS=Mus musculus OX=10090 GN=Cct8 PE=1 SV=3	0.419215	0.531706	0.629514	0.653573	0.532023	0.492947	0.589183	0.585018
sp|O35566|CD151_MOUSE	O35566	Cd151	CD151 antigen OS=Mus musculus OX=10090 GN=Cd151 PE=1 SV=2	0.379473	0.314418	0.333671	0.425983	0.219577	0.242864	0.294079	0.292782
sp|Q2VLH6-2|C163A_MOUSE	Q2VLH6-2	Cd163	Isoform 2 of Scavenger receptor cysteine-rich type 1 protein M130 OS=Mus musculus OX=10090 GN=Cd163	1.01823	1.83953	1.78949	1.43955	0.821719	1.09822	1.01995	0.986505
sp|Q9JLQ0|CD2AP_MOUSE	Q9JLQ0	Cd2ap	CD2-associated protein OS=Mus musculus OX=10090 GN=Cd2ap PE=1 SV=3	2.43378	0.246207	0.121661	0.0493527	2.01702	1.43007	1.32862	1.52315
sp|Q9DCG2|CD302_MOUSE	Q9DCG2	Cd302	CD302 antigen OS=Mus musculus OX=10090 GN=Cd302 PE=1 SV=2	0.90374	1.35441	1.40962	1.33889	0.838108	1.4317	1.25827	1.1261
sp|Q64314|CD34_MOUSE	Q64314	Cd34	Hematopoietic progenitor cell antigen CD34 OS=Mus musculus OX=10090 GN=Cd34 PE=1 SV=1	0.263651	0.182013	0.226259	0.245181	0.198808	0.185645	0.214571	0.211731
sp|Q08857|CD36_MOUSE	Q08857	Cd36	Platelet glycoprotein 4 OS=Mus musculus OX=10090 GN=Cd36 PE=1 SV=2	0.620046	0.581495	0.671786	0.599173	0.732714	0.519696	0.58234	0.646779
sp|P56528|CD38_MOUSE	P56528	Cd38	ADP-ribosyl cyclase/cyclic ADP-ribose hydrolase 1 OS=Mus musculus OX=10090 GN=Cd38 PE=1 SV=2	0.78811	0.731169	0.889473	0.793957	0.511841	0.63404	0.775879	0.748155
tr|A0A2R8VI94|A0A2R8VI94_MOUSE	A0A2R8VI94	Cd47	Leukocyte surface antigen CD47 OS=Mus musculus OX=10090 GN=Cd47 PE=1 SV=1	0.519994	1.60998	1.4377	1.26425	0.547785	0.73896	0.739212	0.628183
sp|Q61735-2|CD47_MOUSE	Q61735-2	Cd47	Isoform 2 of Leukocyte surface antigen CD47 OS=Mus musculus OX=10090 GN=Cd47	0.653206	0.658448	0.762035	0.685486	0.542319	0.603791	0.604516	0.582909
sp|P31996|CD68_MOUSE	P31996	Cd68	Macrosialin OS=Mus musculus OX=10090 GN=Cd68 PE=1 SV=1	0.929045	1.01199	0.968347	0.93354	0.768576	1.37391	1.05131	1.0616
sp|P04441-2|HG2A_MOUSE	P04441-2	Cd74	Isoform Short of H-2 class II histocompatibility antigen gamma chain OS=Mus musculus OX=10090 GN=Cd74	0.367338	0.522613	0.878078	0.603679	0.443039	0.57616	0.574557	0.504328
sp|P40237|CD82_MOUSE	P40237	Cd82	CD82 antigen OS=Mus musculus OX=10090 GN=Cd82 PE=1 SV=1	0.692436	0.978692	1.07372	0.988763	0.559991	0.979696	1.00408	0.872853
sp|P40240|CD9_MOUSE	P40240	Cd9	CD9 antigen OS=Mus musculus OX=10090 GN=Cd9 PE=1 SV=2	0.394985	0.626214	0.814302	0.678121	0.245045	0.505907	0.507307	0.575514
sp|P56389|CDD_MOUSE	P56389	Cda	Cytidine deaminase OS=Mus musculus OX=10090 GN=Cda PE=1 SV=2	2.34701	1.458	1.10268	1.3895	2.05681	1.66983	1.16796	1.41064
sp|Q8CII2|CD123_MOUSE	Q8CII2	Cdc123	Cell division cycle protein 123 homolog OS=Mus musculus OX=10090 GN=Cdc123 PE=1 SV=2	0.957559	3.55808	2.981	2.95859	1.06363	1.21504	1.26118	1.12517
sp|Q8R349|CDC16_MOUSE	Q8R349	Cdc16	Cell division cycle protein 16 homolog OS=Mus musculus OX=10090 GN=Cdc16 PE=1 SV=1	0.352365	1.84084	2.29045	1.42904	0.48213	0.597086	0.819191	0.627804
sp|A2A6Q5-3|CDC27_MOUSE	A2A6Q5-3	Cdc27	Isoform 3 of Cell division cycle protein 27 homolog OS=Mus musculus OX=10090 GN=Cdc27	0.656217	1.50133	1.56798	1.10094	0.563481	0.49465	0.691781	0.67604
sp|Q9DC48|PRP17_MOUSE	Q9DC48	Cdc40	Pre-mRNA-processing factor 17 OS=Mus musculus OX=10090 GN=Cdc40 PE=2 SV=1	0.323516	0.715778	0.832138	0.647483	0.302718	0.409243	0.4179	0.376375
sp|P60766|CDC42_MOUSE	P60766	Cdc42	Cell division control protein 42 homolog OS=Mus musculus OX=10090 GN=Cdc42 PE=1 SV=2	0.917511	0.8569	0.841504	0.884691	0.78611	0.770596	0.878573	0.866775
sp|P60766-1|CDC42_MOUSE	P60766-1	Cdc42	Isoform 1 of Cell division control protein 42 homolog OS=Mus musculus OX=10090 GN=Cdc42	0.942954	1.47357	1.36591	1.55831	0.898718	0.821612	1.06203	1.01473
sp|Q3UU96|MRCKA_MOUSE	Q3UU96	Cdc42bpa	Serine/threonine-protein kinase MRCK alpha OS=Mus musculus OX=10090 GN=Cdc42bpa PE=1 SV=2	0.889687	0.600367	0.94767	0.718536	0.84162	0.713788	0.790362	0.733187
sp|Q7TT50|MRCKB_MOUSE	Q7TT50	Cdc42bpb	Serine/threonine-protein kinase MRCK beta OS=Mus musculus OX=10090 GN=Cdc42bpb PE=1 SV=2	0.657504	0.635038	0.8303	0.616285	0.600937	0.576203	0.686333	0.662115
sp|Q9JM96|BORG4_MOUSE	Q9JM96	Cdc42ep4	Cdc42 effector protein 4 OS=Mus musculus OX=10090 GN=Cdc42ep4 PE=1 SV=1	1.38418	2.01034	1.96971	1.96992	0.99768	1.21693	1.18783	1.28483
sp|Q6A068|CDC5L_MOUSE	Q6A068	Cdc5l	Cell division cycle 5-like protein OS=Mus musculus OX=10090 GN=Cdc5l PE=1 SV=2	0.451527	0.632919	0.650662	0.450091	0.424966	0.454931	0.474905	0.394691
sp|P09803|CADH1_MOUSE	P09803	Cdh1	Cadherin-1 OS=Mus musculus OX=10090 GN=Cdh1 PE=1 SV=1	0.418716	1.07785	1.38146	1.03305	0.425095	0.59211	0.648228	0.611133
sp|Q9WTR5|CAD13_MOUSE	Q9WTR5	Cdh13	Cadherin-13 OS=Mus musculus OX=10090 GN=Cdh13 PE=1 SV=2	0.735872	1.14521	0.959222	0.97031	0.464122	0.602593	0.585814	0.54846
sp|P15116|CADH2_MOUSE	P15116	Cdh2	Cadherin-2 OS=Mus musculus OX=10090 GN=Cdh2 PE=1 SV=2	0.650544	0.432301	0.589763	0.522801	0.58052	0.314508	0.287937	0.268266
tr|A0A2I3BQY3|A0A2I3BQY3_MOUSE	A0A2I3BQY3	Cdh24	Cadherin-24 (Fragment) OS=Mus musculus OX=10090 GN=Cdh24 PE=4 SV=1	0.146648	9.63192	9.20662	6.72793	0.0331606	0	0	0
sp|P55284|CADH5_MOUSE	P55284	Cdh5	Cadherin-5 OS=Mus musculus OX=10090 GN=Cdh5 PE=1 SV=2	0.786963	1.94579	1.80817	1.44554	0.842087	1.11234	0.768368	0.895327
sp|Q8VHF2|CDHR5_MOUSE	Q8VHF2	Cdhr5	Cadherin-related family member 5 OS=Mus musculus OX=10090 GN=Cdhr5 PE=1 SV=1	1.53644	0.582853	0.703298	0.55915	0.629917	1.06076	1.19155	1.03244
sp|Q8VDP6|CDIPT_MOUSE	Q8VDP6	Cdipt	CDP-diacylglycerol--inositol 3-phosphatidyltransferase OS=Mus musculus OX=10090 GN=Cdipt PE=1 SV=1	0.678748	1.1149	1.24479	0.995425	0.512746	0.680461	0.856015	0.763543
sp|P24788|CD11B_MOUSE	P24788	Cdk11b	Cyclin-dependent kinase 11B OS=Mus musculus OX=10090 GN=Cdk11b PE=1 SV=2	1.1614	2.61784	2.73988	2.11828	1.17169	0.992146	1.37851	1.15025
sp|Q14AX6|CDK12_MOUSE	Q14AX6	Cdk12	Cyclin-dependent kinase 12 OS=Mus musculus OX=10090 GN=Cdk12 PE=1 SV=2	0.341676	1.1069	0.913235	0.767933	0.433604	0.485126	0.445017	0.321994
sp|Q8BWD8|CDK19_MOUSE	Q8BWD8	Cdk19	Cyclin-dependent kinase 19 OS=Mus musculus OX=10090 GN=Cdk19 PE=2 SV=1	0.683019	0	0	0	0	0.765154	1.1011	0.837337
sp|Q64261|CDK6_MOUSE	Q64261	Cdk6	Cyclin-dependent kinase 6 OS=Mus musculus OX=10090 GN=Cdk6 PE=1 SV=2	0.923926	3.80502	2.99444	2.95121	0.861007	1.54157	1.64307	1.77023
tr|A0A0J9YU22|A0A0J9YU22_MOUSE	A0A0J9YU22	Cdkl2	Cyclin-dependent kinase-like 2 (Fragment) OS=Mus musculus OX=10090 GN=Cdkl2 PE=4 SV=1	0.509009	2.92593	5.52613	2.99456	0.455082	0.933968	0.895008	1.12619
sp|Q99L43|CDS2_MOUSE	Q99L43	Cds2	Phosphatidate cytidylyltransferase 2 OS=Mus musculus OX=10090 GN=Cds2 PE=1 SV=1	0.557178	0.853102	0.934055	0.730223	0.463773	0.606785	0.685573	0.674279
sp|Q4VAA2|CDV3_MOUSE	Q4VAA2	Cdv3	Protein CDV3 OS=Mus musculus OX=10090 GN=Cdv3 PE=1 SV=2	1.01131	4.70659	5.1509	2.427	1.41236	1.8405	1.92182	1.907
sp|Q9WTK2|CDYL_MOUSE	Q9WTK2	Cdyl	Chromodomain Y-like protein OS=Mus musculus OX=10090 GN=Cdyl PE=1 SV=1	0.296928	1.07539	1.21172	1.009	0.344446	0.572772	0.564721	0.375685
sp|P31809|CEAM1_MOUSE	P31809	Ceacam1	Carcinoembryonic antigen-related cell adhesion molecule 1 OS=Mus musculus OX=10090 GN=Ceacam1 PE=1 SV=1	0.783366	1.55576	2.03352	1.60836	0.872629	0.895758	1.01468	0.789925
sp|P53566-5|CEBPA_MOUSE	P53566-5	Cebpa	Isoform 4 of CCAAT/enhancer-binding protein alpha OS=Mus musculus OX=10090 GN=Cebpa	0.252275	0.501187	0.710473	0.545621	0	0.462795	0.213556	0
sp|P53568|CEBPG_MOUSE	P53568	Cebpg	CCAAT/enhancer-binding protein gamma OS=Mus musculus OX=10090 GN=Cebpg PE=1 SV=1	0.467532	2.81251	1.26041	1.45427	0	0.666629	1.19475	1.00272
tr|A0A0R4J046|A0A0R4J046_MOUSE	A0A0R4J046	Cebpz	CCAAT/enhancer-binding protein zeta OS=Mus musculus OX=10090 GN=Cebpz PE=1 SV=1	0.0524558	0.229506	0.268917	0.273406	0.0754663	0.161634	0.15971	0.159863
sp|E9Q2Z1|CECR2_MOUSE	E9Q2Z1	Cecr2	Cat eye syndrome critical region protein 2 homolog OS=Mus musculus OX=10090 GN=Cecr2 PE=1 SV=1	0.224783	0.310763	0.492384	0.463098	0.303804	0.249826	0.240898	0.291999
sp|Q64285|CEL_MOUSE	Q64285	Cel	Bile salt-activated lipase OS=Mus musculus OX=10090 GN=Cel PE=1 SV=1	1.06246	2.91012	1.27014	1.20266	1.63212	0.34328	1.92544	5.32378
sp|P05208|CEL2A_MOUSE	P05208	Cela2a	Chymotrypsin-like elastase family member 2A OS=Mus musculus OX=10090 GN=Cela2a PE=1 SV=1	1.30085	3.12154	1.97039	1.71801	1.89358	0.268239	1.91677	6.1572
sp|P28659-4|CELF1_MOUSE	P28659-4	Celf1	Isoform 4 of CUGBP Elav-like family member 1 OS=Mus musculus OX=10090 GN=Celf1	0.821472	0.6234	0.732443	0.794948	0.715503	0.802038	0.824327	0.817504
sp|Q9Z0H4-9|CELF2_MOUSE	Q9Z0H4-9	Celf2	Isoform 9 of CUGBP Elav-like family member 2 OS=Mus musculus OX=10090 GN=Celf2	0.807827	0.445885	0.67532	0.777885	1.04718	0.933495	0.960582	0.944787
sp|Q5FWI3|CEIP2_MOUSE	Q5FWI3	Cemip2	Cell surface hyaluronidase OS=Mus musculus OX=10090 GN=Cemip2 PE=1 SV=1	0.743175	0.836012	1.00251	0.759027	0.654523	0.808515	0.870917	0.741627
sp|Q6RT24|CENPE_MOUSE	Q6RT24	Cenpe	Centromere-associated protein E OS=Mus musculus OX=10090 GN=Cenpe PE=1 SV=1	0.627179	16.4235	26.588	24.3953	0	0.842017	0	1.42703
sp|Q9CPQ5|CENPQ_MOUSE	Q9CPQ5	Cenpq	Centromere protein Q OS=Mus musculus OX=10090 GN=Cenpq PE=2 SV=2	0.304727	1.61901	0.961601	1.01386	0.371882	0.533053	0.503662	0.691683
sp|Q8C4X1-2|CENPX_MOUSE	Q8C4X1-2	Cenpx	Isoform 2 of Centromere protein X OS=Mus musculus OX=10090 GN=Cenpx	0.0802683	0	0	0	5.97071e-05	0.355496	0	0
sp|Q8BGS7-2|CEPT1_MOUSE	Q8BGS7-2	Cept1	Isoform 2 of Choline/ethanolaminephosphotransferase 1 OS=Mus musculus OX=10090 GN=Cept1	0.535656	1.10127	1.79614	1.54596	0.398805	1.01424	1.04689	0.966981
sp|Q924Z4|CERS2_MOUSE	Q924Z4	Cers2	Ceramide synthase 2 OS=Mus musculus OX=10090 GN=Cers2 PE=1 SV=1	0.519223	0.780117	0.750441	0.773546	0.728411	0.805988	0.837968	0.685669
sp|Q9D6J1|CERS4_MOUSE	Q9D6J1	Cers4	Ceramide synthase 4 OS=Mus musculus OX=10090 GN=Cers4 PE=1 SV=1	0.639613	0.998626	1.11003	0.84009	0.524491	0.75476	0.828421	0.653585
sp|Q9EQG9|CERT_MOUSE	Q9EQG9	Cert1	Ceramide transfer protein OS=Mus musculus OX=10090 GN=Cert1 PE=1 SV=1	1.20881	3.04369	3.32086	2.80133	1.22159	1.31131	1.32731	1.34815
sp|Q8VCC2|EST1_MOUSE	Q8VCC2	Ces1	Liver carboxylesterase 1 OS=Mus musculus OX=10090 GN=Ces1 PE=1 SV=1	1.64162	1.23694	1.41343	1.55242	3.08962	1.43189	1.32941	1.17235
tr|D3Z5G7|D3Z5G7_MOUSE	D3Z5G7	Ces1b	Carboxylic ester hydrolase OS=Mus musculus OX=10090 GN=Ces1b PE=1 SV=1	2.8818	0.564524	0.707485	0.704494	1.90741	0.920491	1.0405	0.811826
sp|P23953|EST1C_MOUSE	P23953	Ces1c	Carboxylesterase 1C OS=Mus musculus OX=10090 GN=Ces1c PE=1 SV=4	2.94636	1.48081	1.40328	1.73225	1.7976	1.44467	1.60539	1.57929
sp|Q8VCT4|EST1D_MOUSE	Q8VCT4	Ces1d	Carboxylesterase 1D OS=Mus musculus OX=10090 GN=Ces1d PE=1 SV=1	1.50952	1.0496	0.976697	1.23221	2.13574	1.28497	1.76562	1.61534
sp|Q64176|EST1E_MOUSE	Q64176	Ces1e	Carboxylesterase 1E OS=Mus musculus OX=10090 GN=Ces1e PE=1 SV=1	1.1226	1.76649	1.15954	1.31179	2.5575	1.35519	1.71333	1.65441
sp|Q91WU0|EST1F_MOUSE	Q91WU0	Ces1f	Carboxylesterase 1F OS=Mus musculus OX=10090 GN=Ces1f PE=1 SV=1	1.35007	2.03725	1.87596	2.02776	1.94173	1.65519	1.85718	1.76583
sp|Q8QZR3|EST2A_MOUSE	Q8QZR3	Ces2a	Pyrethroid hydrolase Ces2a OS=Mus musculus OX=10090 GN=Ces2a PE=1 SV=1	0.941299	2.00467	1.69001	2.22144	1.65488	1.33409	2.29947	1.90335
sp|Q91WG0|EST2C_MOUSE	Q91WG0	Ces2c	Acylcarnitine hydrolase OS=Mus musculus OX=10090 GN=Ces2c PE=1 SV=1	0.761031	1.47676	0.996803	1.16453	1.80256	1.48388	2.02372	1.67506
sp|Q8BK48|EST2E_MOUSE	Q8BK48	Ces2e	Pyrethroid hydrolase Ces2e OS=Mus musculus OX=10090 GN=Ces2e PE=1 SV=1	0.587751	0.998733	0.698352	0.875325	2.23469	1.48044	1.87217	1.76653
tr|E9PV38|E9PV38_MOUSE	E9PV38	Ces2g	Carboxylic ester hydrolase OS=Mus musculus OX=10090 GN=Ces2g PE=1 SV=1	0.650502	1.36707	1.46314	1.88663	1.37429	2.02846	2.08311	1.69027
sp|Q63880|EST3A_MOUSE	Q63880	Ces3a	Carboxylesterase 3A OS=Mus musculus OX=10090 GN=Ces3a PE=1 SV=2	1.33958	1.4672	1.42055	1.21048	1.85166	1.54489	1.71661	1.58612
sp|Q8VCU1-2|EST3B_MOUSE	Q8VCU1-2	Ces3b	Isoform 2 of Carboxylesterase 3B OS=Mus musculus OX=10090 GN=Ces3b	0	70.8224	79.2842	59.7186	0	0	0.0439527	0
sp|Q8VCU1|EST3B_MOUSE	Q8VCU1	Ces3b	Carboxylesterase 3B OS=Mus musculus OX=10090 GN=Ces3b PE=1 SV=2	0.918138	2.15549	1.87315	1.48468	1.31407	1.37899	1.37107	1.25816
sp|Q9R1K9|CETN2_MOUSE	Q9R1K9	Cetn2	Centrin-2 OS=Mus musculus OX=10090 GN=Cetn2 PE=1 SV=1	0.0880762	0.437737	0.480524	0.493657	0.212892	0.252149	0.300136	0.306917
sp|E9Q743|CF251_MOUSE	E9Q743	Cfap251	Cilia- and flagella-associated protein 251 OS=Mus musculus OX=10090 GN=Cfap251 PE=1 SV=1	0.664009	1.62262	2.26233	1.74382	0.570737	1.51768	1.7427	1.71482
sp|Q8C6E0|CFA36_MOUSE	Q8C6E0	Cfap36	Cilia- and flagella-associated protein 36 OS=Mus musculus OX=10090 GN=Cfap36 PE=1 SV=1	0.820681	1.93173	1.72412	1.64677	1.24434	1.48069	1.52596	1.42007
sp|P03953|CFAD_MOUSE	P03953	Cfd	Complement factor D OS=Mus musculus OX=10090 GN=Cfd PE=1 SV=1	0.800188	1.96661	2.01067	2.32558	0.765088	1.52223	1.04305	1.23766
sp|O88271|CFDP1_MOUSE	O88271	Cfdp1	Craniofacial development protein 1 OS=Mus musculus OX=10090 GN=Cfdp1 PE=1 SV=1	0.404023	1.98796	1.93757	1.11599	0.402301	0.768298	0.858824	0.871238
sp|P06909|CFAH_MOUSE	P06909	Cfh	Complement factor H OS=Mus musculus OX=10090 GN=Cfh PE=1 SV=2	1.13043	0.850413	1.08949	0.962542	1.15595	1.16972	1.12694	1.10657
tr|E9Q8B5|E9Q8B5_MOUSE	E9Q8B5	Cfhr4	Complement factor H-related 4 OS=Mus musculus OX=10090 GN=Cfhr4 PE=1 SV=1	1.19704	1.11988	1.1947	1.18592	0.971063	0.796757	0.819183	0.806132
sp|Q61129|CFAI_MOUSE	Q61129	Cfi	Complement factor I OS=Mus musculus OX=10090 GN=Cfi PE=1 SV=3	1.82196	1.18449	1.51125	1.56624	1.57596	1.61956	1.64581	1.57984
sp|P45591|COF2_MOUSE	P45591	Cfl2	Cofilin-2 OS=Mus musculus OX=10090 GN=Cfl2 PE=1 SV=1	2.24113	1.70345	1.58522	1.68053	1.69313	1.23471	1.01719	1.22112
sp|Q8BHG9|CGBP1_MOUSE	Q8BHG9	Cggbp1	CGG triplet repeat-binding protein 1 OS=Mus musculus OX=10090 GN=Cggbp1 PE=1 SV=1	0.323399	0.776957	1.12036	0.60859	0.530679	0.342415	0.471794	0.406159
sp|P59242-2|CING_MOUSE	P59242-2	Cgn	Isoform 2 of Cingulin OS=Mus musculus OX=10090 GN=Cgn	0.900839	1.50569	1.99589	1.56342	1.04027	1.0032	1.19043	1.12272
tr|A0A5F8MPT6|A0A5F8MPT6_MOUSE	A0A5F8MPT6	Cgn	Cingulin OS=Mus musculus OX=10090 GN=Cgn PE=1 SV=1	0.941818	0.712602	1.04673	0.95094	0.883753	0.808869	0.995167	1.00865
sp|Q6AW69|CGNL1_MOUSE	Q6AW69	Cgnl1	Cingulin-like protein 1 OS=Mus musculus OX=10090 GN=Cgnl1 PE=1 SV=2	0.562081	0.486355	0.516769	0.545512	0.545224	0.531526	0.581318	0.618567
sp|Q8K327|CHAP1_MOUSE	Q8K327	Champ1	Chromosome alignment-maintaining phosphoprotein 1 OS=Mus musculus OX=10090 GN=Champ1 PE=1 SV=1	0.28769	0.333616	0.445251	0.361782	0.304042	0.338855	0.386982	0.312329
sp|Q9CQA6|CHCH1_MOUSE	Q9CQA6	Chchd1	Coiled-coil-helix-coiled-coil-helix domain-containing protein 1 OS=Mus musculus OX=10090 GN=Chchd1 PE=1 SV=1	1.12634	1.13562	1.05406	1.03709	1.53874	0.544257	0.585899	0.733723
tr|Q7TNL9|Q7TNL9_MOUSE	Q7TNL9	Chchd10	Coiled-coil-helix-coiled-coil-helix domain-containing 10 OS=Mus musculus OX=10090 GN=Chchd10 PE=1 SV=1	2.93474	2.02505	1.66993	1.56287	2.74918	1.19224	1.91022	2.1974
sp|Q9D1L0|CHCH2_MOUSE	Q9D1L0	Chchd2	Coiled-coil-helix-coiled-coil-helix domain-containing protein 2 OS=Mus musculus OX=10090 GN=Chchd2 PE=2 SV=1	2.0011	2.1589	2.09321	1.29641	1.96068	1.16656	1.37785	1.93633
sp|Q9CRB9|MIC19_MOUSE	Q9CRB9	Chchd3	MICOS complex subunit Mic19 OS=Mus musculus OX=10090 GN=Chchd3 PE=1 SV=1	0.966752	0.848706	0.696363	0.816773	0.916743	0.777039	0.814479	0.852775
sp|Q8VEA4|MIA40_MOUSE	Q8VEA4	Chchd4	Mitochondrial intermembrane space import and assembly protein 40 OS=Mus musculus OX=10090 GN=Chchd4 PE=1 SV=1	0.638778	2.28554	3.03484	2.81721	0.675486	1.09776	1.30448	1.16952
sp|Q9CQP3|CHCH5_MOUSE	Q9CQP3	Chchd5	Coiled-coil-helix-coiled-coil-helix domain-containing protein 5 OS=Mus musculus OX=10090 GN=Chchd5 PE=1 SV=1	1.79868	1.29549	1.22069	1.04846	2.39279	0.932776	1.16155	1.29511
sp|Q91VN4|MIC25_MOUSE	Q91VN4	Chchd6	MICOS complex subunit Mic25 OS=Mus musculus OX=10090 GN=Chchd6 PE=1 SV=2	0.780444	0.762546	0.608706	0.72368	0.747275	0.53943	0.637257	0.670525
sp|P40201|CHD1_MOUSE	P40201	Chd1	Chromodomain-helicase-DNA-binding protein 1 OS=Mus musculus OX=10090 GN=Chd1 PE=1 SV=3	0.08097	0.310305	0.44342	0.321257	0.132976	0.204723	0.156198	0.158327
sp|Q6PDQ2|CHD4_MOUSE	Q6PDQ2	Chd4	Chromodomain-helicase-DNA-binding protein 4 OS=Mus musculus OX=10090 GN=Chd4 PE=1 SV=1	0.421129	0.538165	0.71933	0.527132	0.398313	0.417674	0.473018	0.44984
sp|A2AJK6|CHD7_MOUSE	A2AJK6	Chd7	Chromodomain-helicase-DNA-binding protein 7 OS=Mus musculus OX=10090 GN=Chd7 PE=1 SV=1	0.296639	0.477708	0.661397	0.483435	0.308321	0.357626	0.353536	0.343394
sp|Q09XV5|CHD8_MOUSE	Q09XV5	Chd8	Chromodomain-helicase-DNA-binding protein 8 OS=Mus musculus OX=10090 GN=Chd8 PE=1 SV=1	0.783114	1.68352	1.36816	1.52751	0.673761	0.37499	0.672513	0.648495
sp|Q922Q9|CHID1_MOUSE	Q922Q9	Chid1	Chitinase domain-containing protein 1 OS=Mus musculus OX=10090 GN=Chid1 PE=1 SV=1	0.557643	0.553865	0.738914	0.650236	1.05712	1.44384	1.6913	1.43167
sp|O35744|CHIL3_MOUSE	O35744	Chil3	Chitinase-like protein 3 OS=Mus musculus OX=10090 GN=Chil3 PE=1 SV=2	1.71354	0.473794	0.916492	0.65714	0.867515	1.01934	0.486353	0.662394
sp|Q91Z98|CHIL4_MOUSE	Q91Z98	Chil4	Chitinase-like protein 4 OS=Mus musculus OX=10090 GN=Chil4 PE=1 SV=2	1.26194	2.22054	2.60928	1.93237	1.74096	2.91144	2.60317	2.3593
sp|Q921W0|CHM1A_MOUSE	Q921W0	Chmp1a	Charged multivesicular body protein 1a OS=Mus musculus OX=10090 GN=Chmp1a PE=1 SV=1	1.23094	1.25549	1.55754	1.31459	1.08163	1.16571	1.44204	1.30675
sp|Q9CQD4|CH1B2_MOUSE	Q9CQD4	Chmp1b2	Charged multivesicular body protein 1b-2 OS=Mus musculus OX=10090 GN=Chmp1b2 PE=2 SV=2	0.961321	0.418767	0.774558	0.501712	0.797753	0.769476	0.996719	0.847484
sp|Q9DB34|CHM2A_MOUSE	Q9DB34	Chmp2a	Charged multivesicular body protein 2a OS=Mus musculus OX=10090 GN=Chmp2a PE=1 SV=1	1.01414	0.549707	0.588077	0.820892	0.83542	1.19659	1.00717	1.03933
sp|P0C0A3|CHMP6_MOUSE	P0C0A3	Chmp6	Charged multivesicular body protein 6 OS=Mus musculus OX=10090 GN=Chmp6 PE=1 SV=2	0.832696	0.819556	0.881123	0.832034	0.803615	0.856354	0.906751	0.935492
sp|Q8R1T1|CHMP7_MOUSE	Q8R1T1	Chmp7	Charged multivesicular body protein 7 OS=Mus musculus OX=10090 GN=Chmp7 PE=1 SV=1	1.18885	4.78921	3.58862	3.56876	1.42134	1.76566	1.76732	1.81604
sp|Q9D1P4|CHRD1_MOUSE	Q9D1P4	Chordc1	Cysteine and histidine-rich domain-containing protein 1 OS=Mus musculus OX=10090 GN=Chordc1 PE=1 SV=1	0.682198	1.14389	1.20102	1.25179	1.02821	1.30138	1.38528	1.34924
sp|P61022|CHP1_MOUSE	P61022	Chp1	Calcineurin B homologous protein 1 OS=Mus musculus OX=10090 GN=Chp1 PE=1 SV=2	0.778652	1.749	1.57955	1.43154	0.862	0.950158	1.01456	0.937203
tr|F6ZBE7|F6ZBE7_MOUSE	F6ZBE7	Chtf18	Chromosome transmission fidelity protein 18 homolog (Fragment) OS=Mus musculus OX=10090 GN=Chtf18 PE=1 SV=1	0.249996	7.84676	9.13167	8.33012	0.0530188	0	0	0
sp|Q9CY57|CHTOP_MOUSE	Q9CY57	Chtop	Chromatin target of PRMT1 protein OS=Mus musculus OX=10090 GN=Chtop PE=1 SV=2	0.388395	0.346271	0.257182	0.258353	0.282198	0.391779	0.440759	0.334029
sp|Q99KN2|CIAO1_MOUSE	Q99KN2	Ciao1	Probable cytosolic iron-sulfur protein assembly protein CIAO1 OS=Mus musculus OX=10090 GN=Ciao1 PE=1 SV=1	1.27153	1.9939	1.55426	1.67811	1.25524	1.10853	1.26013	1.31901
sp|Q9Z0F4|CIB1_MOUSE	Q9Z0F4	Cib1	Calcium and integrin-binding protein 1 OS=Mus musculus OX=10090 GN=Cib1 PE=1 SV=3	0.978537	0.31149	0.224262	0.343195	0.567918	0.60582	0.652922	0.645683
sp|O70303|CIDEB_MOUSE	O70303	Cideb	Cell death activator CIDE-B OS=Mus musculus OX=10090 GN=Cideb PE=1 SV=2	0.706124	0.913632	1.27871	0.863218	0.801746	0.975288	0.973935	0.847999
sp|D3Z7H8|CILP2_MOUSE	D3Z7H8	Cilp2	Cartilage intermediate layer protein 2 OS=Mus musculus OX=10090 GN=Cilp2 PE=1 SV=1	0.133949	0.657442	0.763529	0.769888	0	0.14592	0.494646	0.175951
sp|Q9D0V8|CINP_MOUSE	Q9D0V8	Cinp	Cyclin-dependent kinase 2-interacting protein OS=Mus musculus OX=10090 GN=Cinp PE=2 SV=1	0.13909	0.503757	0.763488	0.701015	0.129125	0.201415	0.151793	0.168601
sp|Q91WS0|CISD1_MOUSE	Q91WS0	Cisd1	CDGSH iron-sulfur domain-containing protein 1 OS=Mus musculus OX=10090 GN=Cisd1 PE=1 SV=1	0.935625	0.947483	1.03578	0.898459	0.942946	0.845204	0.904508	0.799194
sp|Q9CQB5|CISD2_MOUSE	Q9CQB5	Cisd2	CDGSH iron-sulfur domain-containing protein 2 OS=Mus musculus OX=10090 GN=Cisd2 PE=1 SV=1	0.789897	0.610968	0.81438	0.748383	0.660183	0.673255	0.68649	0.689144
sp|P49025-5|CTRO_MOUSE	P49025-5	Cit	Isoform 5 of Citron Rho-interacting kinase OS=Mus musculus OX=10090 GN=Cit	2.16846	22.5806	46.5353	31.1196	5.04632	9.8513	3.97457	11.5486
sp|Q8BMK4|CKAP4_MOUSE	Q8BMK4	Ckap4	Cytoskeleton-associated protein 4 OS=Mus musculus OX=10090 GN=Ckap4 PE=1 SV=2	0.348871	0.960072	1.27354	1.26045	0.375629	0.46619	0.502833	0.440501
sp|A2AGT5|CKAP5_MOUSE	A2AGT5	Ckap5	Cytoskeleton-associated protein 5 OS=Mus musculus OX=10090 GN=Ckap5 PE=1 SV=1	0.661305	1.068	1.19725	0.974435	0.706784	0.698145	0.768962	0.724867
sp|Q04447|KCRB_MOUSE	Q04447	Ckb	Creatine kinase B-type OS=Mus musculus OX=10090 GN=Ckb PE=1 SV=1	1.32553	1.42652	1.20679	1.46721	1.27423	1.62824	1.36979	1.57356
sp|P07310|KCRM_MOUSE	P07310	Ckm	Creatine kinase M-type OS=Mus musculus OX=10090 GN=Ckm PE=1 SV=1	4.01966	3.92434	1.95145	3.2522	1.96933	2.05029	1.36176	1.17792
sp|Q6P8J7|KCRS_MOUSE	Q6P8J7	Ckmt2	Creatine kinase S-type, mitochondrial OS=Mus musculus OX=10090 GN=Ckmt2 PE=1 SV=1	2.79412	2.23583	1.45731	1.75327	1.15169	1.50216	0.960189	0.814956
sp|Q99LI2|CLCC1_MOUSE	Q99LI2	Clcc1	Chloride channel CLIC-like protein 1 OS=Mus musculus OX=10090 GN=Clcc1 PE=1 SV=1	0.770949	1.33396	1.30433	1.10101	0.772684	0.835361	0.906124	0.782185
sp|Q9R0A1|CLCN2_MOUSE	Q9R0A1	Clcn2	Chloride channel protein 2 OS=Mus musculus OX=10090 GN=Clcn2 PE=1 SV=2	0.451281	0.488094	0.650225	0.621534	0.644692	0.784043	0.932676	0.684848
sp|O88551|CLD1_MOUSE	O88551	Cldn1	Claudin-1 OS=Mus musculus OX=10090 GN=Cldn1 PE=1 SV=1	0.598746	0.810059	0.868195	0.54365	0.30874	0.748267	0.962592	0.948711
sp|Q9CQX5|CLDN1_MOUSE	Q9CQX5	Cldnd1	Claudin domain-containing protein 1 OS=Mus musculus OX=10090 GN=Cldnd1 PE=1 SV=1	0.77404	0.939484	0.671685	0.63364	0.7856	0.882418	0.927219	0.731959
sp|Q9JL99|CLC1B_MOUSE	Q9JL99	Clec1b	C-type lectin domain family 1 member B OS=Mus musculus OX=10090 GN=Clec1b PE=1 SV=1	0.636012	0.799783	1.1852	1.01496	0.533569	0.728542	0.809865	0.758279
sp|Q91V08|CLC2D_MOUSE	Q91V08	Clec2d	C-type lectin domain family 2 member D OS=Mus musculus OX=10090 GN=Clec2d PE=1 SV=1	0.777053	0.983475	0.810797	0.709695	0.753018	0.863075	0.71206	0.693057
sp|P43025|TETN_MOUSE	P43025	Clec3b	Tetranectin OS=Mus musculus OX=10090 GN=Clec3b PE=1 SV=2	0.781998	0.547857	0.714264	0.651226	1.05033	0.56002	0.541978	0.530619
sp|P70194|CLC4F_MOUSE	P70194	Clec4f	C-type lectin domain family 4 member F OS=Mus musculus OX=10090 GN=Clec4f PE=1 SV=1	0.771445	1.68742	1.84359	1.5979	0.900082	1.53584	1.37021	1.23688
sp|Q99KN9|EPN4_MOUSE	Q99KN9	Clint1	Clathrin interactor 1 OS=Mus musculus OX=10090 GN=Clint1 PE=1 SV=2	1.32457	2.52411	2.83814	2.03097	1.36855	1.3949	1.47718	1.40813
sp|Q922J3|CLIP1_MOUSE	Q922J3	Clip1	CAP-Gly domain-containing linker protein 1 OS=Mus musculus OX=10090 GN=Clip1 PE=1 SV=1	1.27329	1.94438	1.84517	1.8339	1.10631	1.52197	1.4393	1.51073
sp|P22518|CLK1_MOUSE	P22518	Clk1	Dual specificity protein kinase CLK1 OS=Mus musculus OX=10090 GN=Clk1 PE=1 SV=2	0.544928	0.468982	0.480068	0.184537	0.38417	0.344651	0.526501	0.379038
tr|A0A1Y7VNK2|A0A1Y7VNK2_MOUSE	A0A1Y7VNK2	Clmn	Calmin (Fragment) OS=Mus musculus OX=10090 GN=Clmn PE=1 SV=1	0	2.32769	3.42885	1.90612	0	1.21603	0	0
sp|Q8C5W0|CLMN_MOUSE	Q8C5W0	Clmn	Calmin OS=Mus musculus OX=10090 GN=Clmn PE=1 SV=2	0.439985	0.923507	0.971196	0.916112	0.444461	0.598822	0.536746	0.492729
sp|O08785|CLOCK_MOUSE	O08785	Clock	Circadian locomoter output cycles protein kaput OS=Mus musculus OX=10090 GN=Clock PE=1 SV=1	0.641684	1.07033	1.30503	1.09036	0.614168	0.863814	0.801592	0.663791
sp|Q60649|CLPB_MOUSE	Q60649	Clpb	Caseinolytic peptidase B protein homolog OS=Mus musculus OX=10090 GN=Clpb PE=1 SV=1	0.95475	2.10145	1.53182	1.52368	1.03713	1.22297	1.20863	1.10688
sp|O88696|CLPP_MOUSE	O88696	Clpp	ATP-dependent Clp protease proteolytic subunit, mitochondrial OS=Mus musculus OX=10090 GN=Clpp PE=1 SV=1	1.38247	3.48036	3.47555	2.88068	1.41355	1.70404	1.86357	1.80619
sp|Q8VBZ3|CLPT1_MOUSE	Q8VBZ3	Clptm1	Cleft lip and palate transmembrane protein 1 homolog OS=Mus musculus OX=10090 GN=Clptm1 PE=1 SV=1	0.779452	0.81743	0.810202	0.792309	0.707297	0.750576	0.860976	0.808378
sp|Q8BXA5|CLP1L_MOUSE	Q8BXA5	Clptm1l	Cleft lip and palate transmembrane protein 1-like protein OS=Mus musculus OX=10090 GN=Clptm1l PE=1 SV=1	0.511117	0.611713	0.622468	0.546112	0.585262	0.728667	0.792558	0.681316
sp|Q80YR7|CLSPN_MOUSE	Q80YR7	Clspn	Claspin OS=Mus musculus OX=10090 GN=Clspn PE=1 SV=2	0	2.19735	2.19933	0	0	0	1.27943	0
tr|Q6PFA2|Q6PFA2_MOUSE	Q6PFA2	Clta	Clathrin light chain OS=Mus musculus OX=10090 GN=Clta PE=1 SV=1	1.20296	1.22303	1.24095	1.20323	1.20561	1.51918	1.49659	1.47019
sp|Q6IRU5|CLCB_MOUSE	Q6IRU5	Cltb	Clathrin light chain B OS=Mus musculus OX=10090 GN=Cltb PE=1 SV=1	1.2004	1.12216	1.28157	1.15506	1.06878	1.34248	1.59292	1.50382
sp|Q68FD5|CLH1_MOUSE	Q68FD5	Cltc	Clathrin heavy chain 1 OS=Mus musculus OX=10090 GN=Cltc PE=1 SV=3	1.45429	0.585616	0.668571	0.662843	1.29198	1.23435	1.27637	1.21566
sp|Q06890|CLUS_MOUSE	Q06890	Clu	Clusterin OS=Mus musculus OX=10090 GN=Clu PE=1 SV=1	0.596525	0.746922	0.894579	0.921413	0.594651	0.800962	0.661974	0.690396
tr|A0A0R4J140|A0A0R4J140_MOUSE	A0A0R4J140	Cluh	Clustered mitochondria protein homolog OS=Mus musculus OX=10090 GN=Cluh PE=1 SV=1	1.55029	2.12458	2.37235	1.88204	1.69723	1.67224	2.04055	1.79243
sp|Q8R4N0|CLYBL_MOUSE	Q8R4N0	Clybl	Citramalyl-CoA lyase, mitochondrial OS=Mus musculus OX=10090 GN=Clybl PE=1 SV=2	1.7823	1.44633	1.51212	1.38071	1.85465	1.44154	1.31797	1.47074
sp|P21844|CMA1_MOUSE	P21844	Cma1	Chymase OS=Mus musculus OX=10090 GN=Cma1 PE=1 SV=2	0.272785	0.919317	0.918537	0.928925	0.332515	0.672379	0.577572	0.519999
sp|Q61419|CMAH_MOUSE	Q61419	Cmah	Cytidine monophosphate-N-acetylneuraminic acid hydroxylase OS=Mus musculus OX=10090 GN=Cmah PE=1 SV=1	0.832782	1.99086	1.85048	1.66166	1.16229	1.87408	1.63225	1.83646
sp|Q8R1G2|CMBL_MOUSE	Q8R1G2	Cmbl	Carboxymethylenebutenolidase homolog OS=Mus musculus OX=10090 GN=Cmbl PE=1 SV=1	1.15556	1.29714	1.22343	1.53726	1.71423	1.42013	1.29155	1.58641
sp|Q9JIZ0|CMLO1_MOUSE	Q9JIZ0	Cml1	Probable N-acetyltransferase CML1 OS=Mus musculus OX=10090 GN=Cml1 PE=1 SV=1	0.408457	0.361331	0.549566	0.515126	0.434445	0.455536	0.516444	0.525461
sp|Q9DBP5|KCY_MOUSE	Q9DBP5	Cmpk1	UMP-CMP kinase OS=Mus musculus OX=10090 GN=Cmpk1 PE=1 SV=1	1.12113	2.6149	2.2642	2.68045	1.21345	1.43382	1.43182	1.68315
sp|Q3U5Q7|CMPK2_MOUSE	Q3U5Q7	Cmpk2	UMP-CMP kinase 2, mitochondrial OS=Mus musculus OX=10090 GN=Cmpk2 PE=1 SV=2	1.1997	1.95039	1.26429	1.6333	1.02797	1.37307	1.34753	1.35279
sp|Q9CZT6|CMS1_MOUSE	Q9CZT6	Cmss1	Protein CMSS1 OS=Mus musculus OX=10090 GN=Cmss1 PE=2 SV=1	0.158622	0.179423	0.204539	0.225134	0.130554	0.11015	0.147641	0.144628
sp|Q9CZ69|CKLF6_MOUSE	Q9CZ69	Cmtm6	CKLF-like MARVEL transmembrane domain-containing protein 6 OS=Mus musculus OX=10090 GN=Cmtm6 PE=1 SV=1	0.705246	0.736621	0.886862	0.71073	0.919725	0.90135	1.08472	0.953485
sp|Q9DBC3|CMTR1_MOUSE	Q9DBC3	Cmtr1	Cap-specific mRNA (nucleoside-2'-O-)-methyltransferase 1 OS=Mus musculus OX=10090 GN=Cmtr1 PE=1 SV=1	0.60701	1.00195	1.2106	1.17059	0.671587	0.995218	1.28928	1.0132
sp|P53996-3|CNBP_MOUSE	P53996-3	Cnbp	Isoform 3 of Cellular nucleic acid-binding protein OS=Mus musculus OX=10090 GN=Cnbp	1.80556	1.12036	1.46477	1.21742	1.05788	1.21213	1.66095	1.25783
sp|Q9D1A2|CNDP2_MOUSE	Q9D1A2	Cndp2	Cytosolic non-specific dipeptidase OS=Mus musculus OX=10090 GN=Cndp2 PE=1 SV=1	1.44985	1.29167	0.986706	1.20488	1.65287	1.57165	1.41218	1.51301
sp|Q08091|CNN1_MOUSE	Q08091	Cnn1	Calponin-1 OS=Mus musculus OX=10090 GN=Cnn1 PE=1 SV=1	1.34753	0.893674	1.12144	1.57556	0.69949	0.513534	0.836496	0.636941
sp|Q08093|CNN2_MOUSE	Q08093	Cnn2	Calponin-2 OS=Mus musculus OX=10090 GN=Cnn2 PE=1 SV=1	1.24528	1.31715	1.00143	1.14612	1.04138	1.32983	1.2303	1.15281
sp|Q9DAW9|CNN3_MOUSE	Q9DAW9	Cnn3	Calponin-3 OS=Mus musculus OX=10090 GN=Cnn3 PE=1 SV=1	2.025	0.855088	0.886435	0.953075	1.83136	1.08758	1.04977	1.18592
sp|Q6ZQ08-4|CNOT1_MOUSE	Q6ZQ08-4	Cnot1	Isoform 4 of CCR4-NOT transcription complex subunit 1 OS=Mus musculus OX=10090 GN=Cnot1	1.30618	0.970459	1.05569	1.00737	1.13279	1.37264	1.36902	1.29725
sp|Q9JKY0|CNOT9_MOUSE	Q9JKY0	Cnot9	CCR4-NOT transcription complex subunit 9 OS=Mus musculus OX=10090 GN=Cnot9 PE=1 SV=1	1.18704	1.24288	1.21977	1.26684	1.1831	1.49369	1.62014	1.47916
sp|Q9QXT0|CNPY2_MOUSE	Q9QXT0	Cnpy2	Protein canopy homolog 2 OS=Mus musculus OX=10090 GN=Cnpy2 PE=1 SV=1	2.18717	1.53472	1.77207	1.34193	2.50173	1.56079	1.54556	1.44071
sp|Q8BQ47|CNPY4_MOUSE	Q8BQ47	Cnpy4	Protein canopy homolog 4 OS=Mus musculus OX=10090 GN=Cnpy4 PE=1 SV=1	1.4142	3.01006	3.66128	3.11761	1.38271	1.72063	1.92281	1.62234
sp|Q8CBC4|CNST_MOUSE	Q8CBC4	Cnst	Consortin OS=Mus musculus OX=10090 GN=Cnst PE=1 SV=1	1.03737	0.864329	0.574591	0.667315	0.841389	0.979673	1.01099	0.875129
sp|O88507|CNTFR_MOUSE	O88507	Cntfr	Ciliary neurotrophic factor receptor subunit alpha OS=Mus musculus OX=10090 GN=Cntfr PE=1 SV=2	0.420204	0.540219	0.616241	0.770859	0.341251	0.404919	0.449033	0.429073
sp|Q9D2R6|COA3_MOUSE	Q9D2R6	Coa3	Cytochrome c oxidase assembly factor 3 homolog, mitochondrial OS=Mus musculus OX=10090 GN=Coa3 PE=1 SV=1	1.1111	1.37422	1.25916	1.02417	0.956363	1.03645	1.12713	0.991781
sp|Q99M07|COA5_MOUSE	Q99M07	Coa5	Cytochrome c oxidase assembly factor 5 OS=Mus musculus OX=10090 GN=Coa5 PE=1 SV=1	2.49886	1.42711	1.41484	1.70932	2.74002	1.03344	0.940464	1.02709
sp|Q8BGD8|COA6_MOUSE	Q8BGD8	Coa6	Cytochrome c oxidase assembly factor 6 homolog OS=Mus musculus OX=10090 GN=Coa6 PE=1 SV=1	2.59644	0.874969	1.689	1.21991	3.05181	1.7233	1.67844	1.96633
sp|Q921H9|COA7_MOUSE	Q921H9	Coa7	Cytochrome c oxidase assembly factor 7 OS=Mus musculus OX=10090 GN=Coa7 PE=1 SV=1	1.94121	0.578373	0.784145	0.636405	1.99546	1.20645	1.08735	1.15623
sp|Q62507|COCH_MOUSE	Q62507	Coch	Cochlin OS=Mus musculus OX=10090 GN=Coch PE=1 SV=2	0.0518963	0.0516184	0.149457	0.146664	0.0882903	0.0766268	0.101208	0.109617
sp|Q9Z160|COG1_MOUSE	Q9Z160	Cog1	Conserved oligomeric Golgi complex subunit 1 OS=Mus musculus OX=10090 GN=Cog1 PE=1 SV=3	1.15679	2.06682	1.69468	1.56051	1.14411	1.36403	1.43225	1.46441
sp|Q8R1U1|COG4_MOUSE	Q8R1U1	Cog4	Conserved oligomeric Golgi complex subunit 4 OS=Mus musculus OX=10090 GN=Cog4 PE=1 SV=1	1.1303	1.15884	1.26149	1.08351	1.18395	1.4527	1.45009	1.51908
sp|Q5SU73|COIL_MOUSE	Q5SU73	Coil	Coilin OS=Mus musculus OX=10090 GN=Coil PE=1 SV=1	0.0795931	0.220531	0.254405	0.354914	6.52734e-05	0.141152	0	0
sp|Q60847|COCA1_MOUSE	Q60847	Col12a1	Collagen alpha-1(XII) chain OS=Mus musculus OX=10090 GN=Col12a1 PE=2 SV=3	0.0795504	0.257122	0.24805	0.191507	0.0558973	0.103077	0.0952281	0.134258
tr|B7ZNH7|B7ZNH7_MOUSE	B7ZNH7	Col14a1	Collagen alpha-1(XIV) chain OS=Mus musculus OX=10090 GN=Col14a1 PE=1 SV=1	0.176753	0.184117	0.265072	0.224332	0.147274	0.162814	0.193543	0.167388
sp|P39061|COIA1_MOUSE	P39061	Col18a1	Collagen alpha-1(XVIII) chain OS=Mus musculus OX=10090 GN=Col18a1 PE=1 SV=4	0.332462	0.306006	0.365035	0.322162	0.19859	0.243799	0.253084	0.252323
sp|P11087|CO1A1_MOUSE	P11087	Col1a1	Collagen alpha-1(I) chain OS=Mus musculus OX=10090 GN=Col1a1 PE=1 SV=4	0.115294	0.310782	0.354921	0.36733	0.138082	0.191083	0.166554	0.226878
sp|Q01149|CO1A2_MOUSE	Q01149	Col1a2	Collagen alpha-2(I) chain OS=Mus musculus OX=10090 GN=Col1a2 PE=1 SV=2	0.132602	0.18229	0.344066	0.379799	0	0.226025	0.000200181	0
sp|O88207|CO5A1_MOUSE	O88207	Col5a1	Collagen alpha-1(V) chain OS=Mus musculus OX=10090 GN=Col5a1 PE=1 SV=2	0.211311	0.347676	0.348817	0.331609	0.228057	0.20544	0.225715	0.211716
sp|Q04857|CO6A1_MOUSE	Q04857	Col6a1	Collagen alpha-1(VI) chain OS=Mus musculus OX=10090 GN=Col6a1 PE=1 SV=1	0.346034	0.595604	0.544972	0.534754	0.270987	0.356142	0.280826	0.283295
sp|Q02788|CO6A2_MOUSE	Q02788	Col6a2	Collagen alpha-2(VI) chain OS=Mus musculus OX=10090 GN=Col6a2 PE=1 SV=3	0.480426	0.544836	0.445642	0.433587	0.385587	0.351172	0.225825	0.231587
tr|E9PWQ3|E9PWQ3_MOUSE	E9PWQ3	Col6a3	Collagen, type VI, alpha 3 OS=Mus musculus OX=10090 GN=Col6a3 PE=1 SV=2	0.328595	0.337832	0.427328	0.416678	0.267333	0.308409	0.310734	0.243489
sp|A6H584|CO6A5_MOUSE	A6H584	Col6a5	Collagen alpha-5(VI) chain OS=Mus musculus OX=10090 GN=Col6a5 PE=1 SV=4	0.364606	0.661017	0.691505	0.746986	0.343259	0.440801	0.389001	0.387307
sp|Q8C6K9|CO6A6_MOUSE	Q8C6K9	Col6a6	Collagen alpha-6(VI) chain OS=Mus musculus OX=10090 GN=Col6a6 PE=1 SV=2	0.141222	0.0987004	0.167646	0.159463	0.12418	0.100546	0.129943	0.12111
sp|Q63870|CO7A1_MOUSE	Q63870	Col7a1	Collagen alpha-1(VII) chain OS=Mus musculus OX=10090 GN=Col7a1 PE=1 SV=3	0.0836988	0.222002	0.370833	0.216757	0	0.136271	0.147736	0.147884
sp|Q3SXB8-2|COL11_MOUSE	Q3SXB8-2	Colec11	Isoform 2 of Collectin-11 OS=Mus musculus OX=10090 GN=Colec11	0.326221	0.636294	0.794824	0.713714	0.510951	0.440884	0.573236	0.624861
sp|Q8K297|GT251_MOUSE	Q8K297	Colgalt1	Procollagen galactosyltransferase 1 OS=Mus musculus OX=10090 GN=Colgalt1 PE=1 SV=2	1.38579	1.22981	1.01198	1.05127	1.40658	1.31483	1.38376	1.21054
sp|Q8BG94|COMD7_MOUSE	Q8BG94	Commd7	COMM domain-containing protein 7 OS=Mus musculus OX=10090 GN=Commd7 PE=1 SV=1	1.29739	2.55251	3.3181	2.31578	1.25815	1.32922	1.41067	1.25341
sp|Q9CZG3|COMD8_MOUSE	Q9CZG3	Commd8	COMM domain-containing protein 8 OS=Mus musculus OX=10090 GN=Commd8 PE=1 SV=1	2.14207	2.04794	1.86315	1.96221	1.79051	1.34252	1.40586	1.61484
sp|Q8K2Q0|COMD9_MOUSE	Q8K2Q0	Commd9	COMM domain-containing protein 9 OS=Mus musculus OX=10090 GN=Commd9 PE=1 SV=3	1.34934	0.815804	0.549415	1.0459	1.22867	1.13912	1.04463	1.22571
sp|Q9R0G6|COMP_MOUSE	Q9R0G6	Comp	Cartilage oligomeric matrix protein OS=Mus musculus OX=10090 GN=Comp PE=1 SV=2	0.186209	0.446164	0.732632	0.597608	0.194072	0.3046	0.135898	0.267231
sp|O88587|COMT_MOUSE	O88587	Comt	Catechol O-methyltransferase OS=Mus musculus OX=10090 GN=Comt PE=1 SV=2	0.562161	1.33426	1.49137	1.06302	0.884449	1.40287	1.41594	1.27151
sp|Q8BIG7|CMTD1_MOUSE	Q8BIG7	Comtd1	Catechol O-methyltransferase domain-containing protein 1 OS=Mus musculus OX=10090 GN=Comtd1 PE=1 SV=1	1.08423	0.551412	0.459289	0.632298	0.554057	0.618103	0.957489	0.811242
sp|Q8CIE6|COPA_MOUSE	Q8CIE6	Copa	Coatomer subunit alpha OS=Mus musculus OX=10090 GN=Copa PE=1 SV=2	1.4518	1.78135	1.94787	1.61217	1.48997	1.5157	1.73922	1.61154
sp|Q9JIF7|COPB_MOUSE	Q9JIF7	Copb1	Coatomer subunit beta OS=Mus musculus OX=10090 GN=Copb1 PE=1 SV=1	1.24004	2.27069	2.37066	2.11709	1.2522	1.74305	1.99167	1.85494
sp|O55029|COPB2_MOUSE	O55029	Copb2	Coatomer subunit beta' OS=Mus musculus OX=10090 GN=Copb2 PE=1 SV=2	1.46782	1.68777	1.49303	1.30217	1.51765	1.63341	1.85611	1.7443
sp|O89079|COPE_MOUSE	O89079	Cope	Coatomer subunit epsilon OS=Mus musculus OX=10090 GN=Cope PE=1 SV=3	1.88425	1.48055	1.07934	1.32804	1.8911	1.41887	1.44277	1.46368
sp|Q9QXK3|COPG2_MOUSE	Q9QXK3	Copg2	Coatomer subunit gamma-2 OS=Mus musculus OX=10090 GN=Copg2 PE=1 SV=1	1.32788	1.73734	1.84184	1.38787	1.55888	1.32896	1.49742	1.50611
sp|P61202-2|CSN2_MOUSE	P61202-2	Cops2	Isoform 2 of COP9 signalosome complex subunit 2 OS=Mus musculus OX=10090 GN=Cops2	1.49463	1.04085	0.884654	1.17918	1.55128	1.6525	1.53302	1.68836
sp|O88543|CSN3_MOUSE	O88543	Cops3	COP9 signalosome complex subunit 3 OS=Mus musculus OX=10090 GN=Cops3 PE=1 SV=3	1.50068	1.62723	1.60582	1.8761	1.48513	1.53947	1.59897	1.70742
sp|O88544|CSN4_MOUSE	O88544	Cops4	COP9 signalosome complex subunit 4 OS=Mus musculus OX=10090 GN=Cops4 PE=1 SV=1	1.72455	0.795795	0.504797	0.668168	1.78589	1.50715	1.27952	1.4675
sp|P61924|COPZ1_MOUSE	P61924	Copz1	Coatomer subunit zeta-1 OS=Mus musculus OX=10090 GN=Copz1 PE=1 SV=1	1.44109	4.28155	4.41399	3.1112	1.50146	1.97938	2.02803	2.05283
tr|E9Q3H6|E9Q3H6_MOUSE	E9Q3H6	Coq10a	Coenzyme Q10A OS=Mus musculus OX=10090 GN=Coq10a PE=1 SV=1	1.38852	1.4358	1.00157	0.909995	0.760613	1.36557	1.25299	1.18171
sp|Q8BMS4|COQ3_MOUSE	Q8BMS4	Coq3	Ubiquinone biosynthesis O-methyltransferase, mitochondrial OS=Mus musculus OX=10090 GN=Coq3 PE=1 SV=1	1.30946	1.07149	1.11168	1.13635	1.35229	1.28591	1.3435	1.33821
sp|Q8BGB8|COQ4_MOUSE	Q8BGB8	Coq4	Ubiquinone biosynthesis protein COQ4 homolog, mitochondrial OS=Mus musculus OX=10090 GN=Coq4 PE=1 SV=1	0.935666	4.71303	15.7806	7.75353	0.918504	1.56325	0.907598	1.62309
sp|Q9CXI0|COQ5_MOUSE	Q9CXI0	Coq5	2-methoxy-6-polyprenyl-1,4-benzoquinol methylase, mitochondrial OS=Mus musculus OX=10090 GN=Coq5 PE=1 SV=2	1.07874	2.89797	2.72656	2.17377	1.26514	1.42247	1.33343	1.25911
sp|Q8R1S0|COQ6_MOUSE	Q8R1S0	Coq6	Ubiquinone biosynthesis monooxygenase COQ6, mitochondrial OS=Mus musculus OX=10090 GN=Coq6 PE=1 SV=3	1.78394	0.47981	0.407104	0.454818	1.82223	1.31922	1.17958	1.14144
sp|P97478|COQ7_MOUSE	P97478	Coq7	5-demethoxyubiquinone hydroxylase, mitochondrial OS=Mus musculus OX=10090 GN=Coq7 PE=1 SV=3	0.38131	1.75013	1.688	2.12608	0.517253	1.93053	1.99817	1.72505
sp|Q60936|COQ8A_MOUSE	Q60936	Coq8a	Atypical kinase COQ8A, mitochondrial OS=Mus musculus OX=10090 GN=Coq8a PE=1 SV=2	1.18567	0.679894	0.668249	0.577208	1.36788	1.19929	1.17951	1.20535
sp|O89053|COR1A_MOUSE	O89053	Coro1a	Coronin-1A OS=Mus musculus OX=10090 GN=Coro1a PE=1 SV=5	1.77007	1.72558	2.6231	1.8176	1.77505	1.90346	1.96031	1.76432
sp|Q9WUM3|COR1B_MOUSE	Q9WUM3	Coro1b	Coronin-1B OS=Mus musculus OX=10090 GN=Coro1b PE=1 SV=1	2.09088	1.9969	2.27922	1.94205	2.1385	2.02408	2.1168	1.95219
sp|Q9WUM4|COR1C_MOUSE	Q9WUM4	Coro1c	Coronin-1C OS=Mus musculus OX=10090 GN=Coro1c PE=1 SV=2	2.30047	1.43406	1.79932	1.57735	1.90723	1.78205	2.02691	1.76576
sp|Q8BH44|COR2B_MOUSE	Q8BH44	Coro2b	Coronin-2B OS=Mus musculus OX=10090 GN=Coro2b PE=1 SV=2	0.572439	0.917383	0.806291	0.810896	0.577242	0.512727	0.652843	0.599768
sp|Q9D2V7|CORO7_MOUSE	Q9D2V7	Coro7	Coronin-7 OS=Mus musculus OX=10090 GN=Coro7 PE=1 SV=2	1.99454	1.14239	1.16384	1.34478	1.64106	1.55025	1.42179	1.6341
sp|Q9CQI6|COTL1_MOUSE	Q9CQI6	Cotl1	Coactosin-like protein OS=Mus musculus OX=10090 GN=Cotl1 PE=1 SV=3	1.38783	1.61717	1.82425	2.15838	1.38298	2.10558	1.69739	1.67724
sp|Q8BJ03|COX15_MOUSE	Q8BJ03	Cox15	Cytochrome c oxidase assembly protein COX15 homolog OS=Mus musculus OX=10090 GN=Cox15 PE=1 SV=1	0.744305	1.21706	1.27978	1.13984	0.837219	1.12259	1.18813	1.13269
tr|M0QWX7|M0QWX7_MOUSE	M0QWX7	Cox4i1	Cytochrome c oxidase subunit 4 (Fragment) OS=Mus musculus OX=10090 GN=Cox4i1 PE=1 SV=1	0.323942	1.91879	2.71259	2.2069	0.38567	1.22111	1.68317	1.25231
sp|P12787|COX5A_MOUSE	P12787	Cox5a	Cytochrome c oxidase subunit 5A, mitochondrial OS=Mus musculus OX=10090 GN=Cox5a PE=1 SV=2	1.96798	0.410847	0.393078	0.382409	2.16377	0.587809	0.333523	0.447492
sp|P56391|CX6B1_MOUSE	P56391	Cox6b1	Cytochrome c oxidase subunit 6B1 OS=Mus musculus OX=10090 GN=Cox6b1 PE=1 SV=2	1.14588	1.07852	1.27723	0.96289	1.30035	0.702585	0.682915	0.859784
sp|Q9CPQ1|COX6C_MOUSE	Q9CPQ1	Cox6c	Cytochrome c oxidase subunit 6C OS=Mus musculus OX=10090 GN=Cox6c PE=1 SV=3	1.56522	0.0834057	0.115544	0.0636949	1.57833	0.980286	1.05773	0.921216
sp|P56392|CX7A1_MOUSE	P56392	Cox7a1	Cytochrome c oxidase subunit 7A1, mitochondrial OS=Mus musculus OX=10090 GN=Cox7a1 PE=1 SV=1	1.49845	0.422124	0.230583	0.265096	0.749017	0.92313	0.630584	0.667652
sp|P48771|CX7A2_MOUSE	P48771	Cox7a2	Cytochrome c oxidase subunit 7A2, mitochondrial OS=Mus musculus OX=10090 GN=Cox7a2 PE=1 SV=2	1.20652	0.330845	0.313444	0.348346	1.09832	0.897049	0.904159	0.94636
sp|Q61387|COX7R_MOUSE	Q61387	Cox7a2l	Cytochrome c oxidase subunit 7A-related protein, mitochondrial OS=Mus musculus OX=10090 GN=Cox7a2l PE=1 SV=1	0.823716	0.910611	0.905691	0.723786	0.796425	0.82701	0.836781	0.833113
sp|P17665|COX7C_MOUSE	P17665	Cox7c	Cytochrome c oxidase subunit 7C, mitochondrial OS=Mus musculus OX=10090 GN=Cox7c PE=1 SV=1	1.04867	1.45261	1.50993	1.44733	0.926883	1.0574	1.17168	1.05244
sp|Q61147|CERU_MOUSE	Q61147	Cp	Ceruloplasmin OS=Mus musculus OX=10090 GN=Cp PE=1 SV=2	1.48287	1.5149	1.51337	1.58213	0.865447	1.22095	1.15177	1.16305
tr|B2RS76|B2RS76_MOUSE	B2RS76	Cpb1	carboxypeptidase B1 (Tissue) OS=Mus musculus OX=10090 GN=Cpb1 PE=1 SV=1	0.818727	2.36329	0.828812	1.24548	1.42953	0.223061	3.05045	8.54878
sp|O89001|CBPD_MOUSE	O89001	Cpd	Carboxypeptidase D OS=Mus musculus OX=10090 GN=Cpd PE=1 SV=2	0.844544	1.40479	1.32596	0.943075	0.927317	1.18597	0.97542	0.837008
sp|Q7TN98|CPEB4_MOUSE	Q7TN98	Cpeb4	Cytoplasmic polyadenylation element-binding protein 4 OS=Mus musculus OX=10090 GN=Cpeb4 PE=1 SV=1	1.11374	1.3778	1.19276	1.12484	0.896904	0.901682	1.17269	1.05296
sp|Q9DBB9|CPN2_MOUSE	Q9DBB9	Cpn2	Carboxypeptidase N subunit 2 OS=Mus musculus OX=10090 GN=Cpn2 PE=1 SV=2	1.36805	2.08738	1.72781	1.73082	1.26791	1.54362	1.48443	1.46346
sp|Q8C166|CPNE1_MOUSE	Q8C166	Cpne1	Copine-1 OS=Mus musculus OX=10090 GN=Cpne1 PE=1 SV=1	2.14353	2.0003	1.72915	1.9684	1.79225	2.00766	1.41168	1.38667
sp|P59108|CPNE2_MOUSE	P59108	Cpne2	Copine-2 OS=Mus musculus OX=10090 GN=Cpne2 PE=1 SV=1	1.30115	1.07888	1.11307	1.07566	0.845305	1.20208	1.33352	1.11414
sp|Q8BT60|CPNE3_MOUSE	Q8BT60	Cpne3	Copine-3 OS=Mus musculus OX=10090 GN=Cpne3 PE=1 SV=2	1.86287	2.30891	2.5822	2.46187	1.76973	1.74457	1.9881	1.72599
sp|Q8C196|CPSM_MOUSE	Q8C196	Cps1	Carbamoyl-phosphate synthase [ammonia], mitochondrial OS=Mus musculus OX=10090 GN=Cps1 PE=1 SV=2	1.45593	1.46189	1.43412	1.51109	1.33509	1.70297	1.49663	1.43846
sp|Q9EPU4|CPSF1_MOUSE	Q9EPU4	Cpsf1	Cleavage and polyadenylation specificity factor subunit 1 OS=Mus musculus OX=10090 GN=Cpsf1 PE=1 SV=1	0.787575	0.609383	0.672812	0.58853	0.742614	0.734279	0.969796	0.67108
sp|O35218|CPSF2_MOUSE	O35218	Cpsf2	Cleavage and polyadenylation specificity factor subunit 2 OS=Mus musculus OX=10090 GN=Cpsf2 PE=1 SV=1	0.807989	1.91656	2.35537	1.73231	0.64074	0.909266	1.02287	0.949348
sp|Q9QXK7|CPSF3_MOUSE	Q9QXK7	Cpsf3	Cleavage and polyadenylation specificity factor subunit 3 OS=Mus musculus OX=10090 GN=Cpsf3 PE=1 SV=2	0.808156	0.761935	0.982758	0.856733	0.696445	0.813129	0.98114	0.808636
sp|Q6NVF9|CPSF6_MOUSE	Q6NVF9	Cpsf6	Cleavage and polyadenylation specificity factor subunit 6 OS=Mus musculus OX=10090 GN=Cpsf6 PE=1 SV=1	1.06096	0.608963	0.69673	0.651814	1.08361	0.803501	0.983036	0.797263
sp|P97742|CPT1A_MOUSE	P97742	Cpt1a	Carnitine O-palmitoyltransferase 1, liver isoform OS=Mus musculus OX=10090 GN=Cpt1a PE=1 SV=4	0.900606	2.08647	2.21952	1.80742	0.862435	1.2628	1.19963	1.14989
sp|Q924X2|CPT1B_MOUSE	Q924X2	Cpt1b	Carnitine O-palmitoyltransferase 1, muscle isoform OS=Mus musculus OX=10090 GN=Cpt1b PE=1 SV=1	1.7898	2.22772	1.69822	1.86407	0.821036	0.891738	0.718937	0.581058
sp|P52825|CPT2_MOUSE	P52825	Cpt2	Carnitine O-palmitoyltransferase 2, mitochondrial OS=Mus musculus OX=10090 GN=Cpt2 PE=1 SV=2	1.29873	1.04388	1.1556	1.16063	1.26614	1.06574	1.01796	1.05839
sp|Q64735|CR1L_MOUSE	Q64735	Cr1l	Complement component receptor 1-like protein OS=Mus musculus OX=10090 GN=Cr1l PE=1 SV=1	0.669621	0.748347	0.841928	0.834261	0.621228	0.68858	0.805311	0.719913
sp|Q01147-1|CREB1_MOUSE	Q01147-1	Creb1	Isoform 2 of Cyclic AMP-responsive element-binding protein 1 OS=Mus musculus OX=10090 GN=Creb1	0.596123	1.14777	1.43702	0.747029	0.387536	0.2547	1.04618	0.508549
sp|Q91XD7|CREL1_MOUSE	Q91XD7	Creld1	Protein disulfide isomerase Creld1 OS=Mus musculus OX=10090 GN=Creld1 PE=1 SV=1	0.705796	1.05326	1.22237	1.10085	0.81802	0.720197	0.893118	0.833436
sp|Q9CYA0|CREL2_MOUSE	Q9CYA0	Creld2	Protein disulfide isomerase Creld2 OS=Mus musculus OX=10090 GN=Creld2 PE=1 SV=1	1.62202	1.64379	1.42081	1.44974	1.98005	1.8129	1.79342	1.98966
sp|P27699-5|CREM_MOUSE	P27699-5	Crem	Isoform 5 of cAMP-responsive element modulator OS=Mus musculus OX=10090 GN=Crem	0.241961	0.27242	0.40654	0.337826	0.269137	0.366545	0.397317	0.267137
sp|Q9DCT8|CRIP2_MOUSE	Q9DCT8	Crip2	Cysteine-rich protein 2 OS=Mus musculus OX=10090 GN=Crip2 PE=1 SV=1	1.97486	1.52267	2.44626	1.66565	1.8325	1.81288	2.06216	1.53711
sp|P47941|CRKL_MOUSE	P47941	Crkl	Crk-like protein OS=Mus musculus OX=10090 GN=Crkl PE=1 SV=2	1.7036	0.938283	0.860783	0.733814	1.53951	1.49703	1.44797	1.53873
sp|Q9DC50|OCTC_MOUSE	Q9DC50	Crot	Peroxisomal carnitine O-octanoyltransferase OS=Mus musculus OX=10090 GN=Crot PE=1 SV=1	1.35751	1.68849	1.57254	1.67575	2.1091	1.37688	1.35111	1.62286
sp|P14847|CRP_MOUSE	P14847	Crp	C-reactive protein OS=Mus musculus OX=10090 GN=Crp PE=1 SV=2	1.56432	2.94659	2.94139	2.18792	1.11894	1.60674	1.53311	1.58796
sp|Q5RJG7|ISPD_MOUSE	Q5RJG7	Crppa	D-ribitol-5-phosphate cytidylyltransferase OS=Mus musculus OX=10090 GN=Crppa PE=2 SV=1	1.34317	4.01953	6.52487	6.42747	5.45073	2.27307	1.49848	2.94033
sp|P23927|CRYAB_MOUSE	P23927	Cryab	Alpha-crystallin B chain OS=Mus musculus OX=10090 GN=Cryab PE=1 SV=2	3.36255	1.57794	1.09144	1.51996	1.76018	1.30421	0.856619	0.705243
sp|Q99KP3|CRYL1_MOUSE	Q99KP3	Cryl1	Lambda-crystallin homolog OS=Mus musculus OX=10090 GN=Cryl1 PE=1 SV=3	1.16178	2.14474	1.5434	2.10459	1.43166	1.36554	1.25457	1.44924
sp|Q9CZU6|CISY_MOUSE	Q9CZU6	Cs	Citrate synthase, mitochondrial OS=Mus musculus OX=10090 GN=Cs PE=1 SV=1	3.57832	0.881695	0.786272	0.687186	3.67693	1.15881	0.807244	0.73242
tr|A0A2R8VI50|A0A2R8VI50_MOUSE	A0A2R8VI50	Csad	Cysteine sulfinic acid decarboxylase (Fragment) OS=Mus musculus OX=10090 GN=Csad PE=1 SV=1	0.587747	8.59227	8.18268	12.2439	0.581894	1.23021	1.06622	1.18421
sp|Q9DBE0|CSAD_MOUSE	Q9DBE0	Csad	Cysteine sulfinic acid decarboxylase OS=Mus musculus OX=10090 GN=Csad PE=1 SV=1	2.38912	1.50255	0.993912	2.21633	1.95294	1.36522	2.93091	2.95517
sp|Q91W50|CSDE1_MOUSE	Q91W50	Csde1	Cold shock domain-containing protein E1 OS=Mus musculus OX=10090 GN=Csde1 PE=1 SV=1	1.81734	1.48122	1.54684	1.57231	1.84083	1.57512	1.69916	1.61018
sp|Q9ERK4|XPO2_MOUSE	Q9ERK4	Cse1l	Exportin-2 OS=Mus musculus OX=10090 GN=Cse1l PE=1 SV=1	1.03151	2.19108	1.67031	1.7517	1.14966	1.85381	1.74615	1.53486
sp|P09581|CSF1R_MOUSE	P09581	Csf1r	Macrophage colony-stimulating factor 1 receptor OS=Mus musculus OX=10090 GN=Csf1r PE=1 SV=3	0.898032	1.583	1.10908	1.31835	0.937581	1.52043	1.30521	1.53791
sp|P41241|CSK_MOUSE	P41241	Csk	Tyrosine-protein kinase CSK OS=Mus musculus OX=10090 GN=Csk PE=1 SV=2	1.8242	1.50655	1.61175	1.55962	1.62542	1.62712	1.57706	1.47271
sp|Q8BK63|KC1A_MOUSE	Q8BK63	Csnk1a1	Casein kinase I isoform alpha OS=Mus musculus OX=10090 GN=Csnk1a1 PE=1 SV=2	0.619692	0.40985	0.539909	0.558497	0.594151	0.636012	0.598797	0.579816
sp|Q9JMK2|KC1E_MOUSE	Q9JMK2	Csnk1e	Casein kinase I isoform epsilon OS=Mus musculus OX=10090 GN=Csnk1e PE=1 SV=2	0.548627	0.525096	0.649454	0.667311	0.420994	0.48809	0.541822	0.434722
sp|Q60737|CSK21_MOUSE	Q60737	Csnk2a1	Casein kinase II subunit alpha OS=Mus musculus OX=10090 GN=Csnk2a1 PE=1 SV=2	0.282743	0.288068	0.388231	0.406339	0.309676	0.312426	0.282248	0.293379
sp|O54833|CSK22_MOUSE	O54833	Csnk2a2	Casein kinase II subunit alpha' OS=Mus musculus OX=10090 GN=Csnk2a2 PE=1 SV=1	0.257957	0.687755	0.64022	0.611119	0.244682	0.443134	0.400099	0.484628
sp|P67871|CSK2B_MOUSE	P67871	Csnk2b	Casein kinase II subunit beta OS=Mus musculus OX=10090 GN=Csnk2b PE=1 SV=1	0.352198	0.12495	0.190883	0.209771	0.32144	0.277384	0.262498	0.27915
sp|P97315|CSRP1_MOUSE	P97315	Csrp1	Cysteine and glycine-rich protein 1 OS=Mus musculus OX=10090 GN=Csrp1 PE=1 SV=3	2.46256	3.20694	5.07924	3.64118	2.1563	1.67873	2.41111	1.47916
sp|P21460|CYTC_MOUSE	P21460	Cst3	Cystatin-C OS=Mus musculus OX=10090 GN=Cst3 PE=1 SV=2	1.22049	0.525278	0.558865	0.681994	1.11517	0.986314	0.989888	1.01508
sp|Q62426|CYTB_MOUSE	Q62426	Cstb	Cystatin-B OS=Mus musculus OX=10090 GN=Cstb PE=1 SV=1	1.47653	1.2189	1.27291	1.40964	1.52774	1.48008	1.37804	1.45832
sp|Q99LC2|CSTF1_MOUSE	Q99LC2	Cstf1	Cleavage stimulation factor subunit 1 OS=Mus musculus OX=10090 GN=Cstf1 PE=1 SV=1	1.08787	1.10533	1.4213	0.859567	1.06891	0.873163	0.83716	0.904109
sp|Q8BIQ5-2|CSTF2_MOUSE	Q8BIQ5-2	Cstf2	Isoform 2 of Cleavage stimulation factor subunit 2 OS=Mus musculus OX=10090 GN=Cstf2	0.935715	0.844875	0.999944	0.759635	0.921258	1.13077	1.2733	1.20807
sp|Q8C7E9|CSTFT_MOUSE	Q8C7E9	Cstf2t	Cleavage stimulation factor subunit 2 tau variant OS=Mus musculus OX=10090 GN=Cstf2t PE=1 SV=2	1.1389	1.21907	1.17674	0.889344	1.14858	1.12207	1.25488	1.12058
sp|Q99LI7|CSTF3_MOUSE	Q99LI7	Cstf3	Cleavage stimulation factor subunit 3 OS=Mus musculus OX=10090 GN=Cstf3 PE=1 SV=1	1.0978	1.23688	0.918532	0.701449	1.02772	0.967358	1.16408	0.968197
sp|O88712|CTBP1_MOUSE	O88712	Ctbp1	C-terminal-binding protein 1 OS=Mus musculus OX=10090 GN=Ctbp1 PE=1 SV=2	0.521874	1.81641	1.44533	1.47145	0.578156	0.961838	1.19575	1.12509
sp|Q61164|CTCF_MOUSE	Q61164	Ctcf	Transcriptional repressor CTCF OS=Mus musculus OX=10090 GN=Ctcf PE=1 SV=2	0.0595965	0.0542093	0.118319	0.087313	0.0982163	0.0937285	0.0852192	0.0765966
sp|P58466|CTDS1_MOUSE	P58466	Ctdsp1	Carboxy-terminal domain RNA polymerase II polypeptide A small phosphatase 1 OS=Mus musculus OX=10090 GN=Ctdsp1 PE=1 SV=1	0.953388	0.424586	0.593628	0.559361	0.890993	0.895636	0.701292	0.993818
sp|Q8VCN5|CGL_MOUSE	Q8VCN5	Cth	Cystathionine gamma-lyase OS=Mus musculus OX=10090 GN=Cth PE=1 SV=1	2.37796	1.57203	1.30765	1.38125	1.51887	1.90113	1.50301	1.62662
sp|Q6PEE2-2|CTIF_MOUSE	Q6PEE2-2	Ctif	Isoform 2 of CBP80/20-dependent translation initiation factor OS=Mus musculus OX=10090 GN=Ctif	0.682998	1.70701	2.30112	1.72074	0.839662	1.11689	1.32084	1.26418
sp|P26231|CTNA1_MOUSE	P26231	Ctnna1	Catenin alpha-1 OS=Mus musculus OX=10090 GN=Ctnna1 PE=1 SV=1	0.584119	0.347296	0.429031	0.409216	0.506375	0.547691	0.534792	0.533722
sp|Q61301|CTNA2_MOUSE	Q61301	Ctnna2	Catenin alpha-2 OS=Mus musculus OX=10090 GN=Ctnna2 PE=1 SV=3	0.378252	0.398575	0.549794	0.453902	0.343383	0.401756	0.408454	0.437375
sp|Q02248|CTNB1_MOUSE	Q02248	Ctnnb1	Catenin beta-1 OS=Mus musculus OX=10090 GN=Ctnnb1 PE=1 SV=1	0.601317	0.267379	0.366921	0.38101	0.5358	0.420093	0.396222	0.412723
sp|Q9CWL8|CTBL1_MOUSE	Q9CWL8	Ctnnbl1	Beta-catenin-like protein 1 OS=Mus musculus OX=10090 GN=Ctnnbl1 PE=1 SV=1	0.769193	1.5265	1.58168	0.950753	0.649354	0.695591	0.862106	0.745105
sp|P30999|CTND1_MOUSE	P30999	Ctnnd1	Catenin delta-1 OS=Mus musculus OX=10090 GN=Ctnnd1 PE=1 SV=2	0.541336	0.365402	0.528968	0.484583	0.49889	0.457816	0.461493	0.426784
sp|Q62018|CTR9_MOUSE	Q62018	Ctr9	RNA polymerase-associated protein CTR9 homolog OS=Mus musculus OX=10090 GN=Ctr9 PE=1 SV=2	0.273286	0.421916	0.479038	0.412056	0.28158	0.318081	0.363694	0.364077
sp|Q9CR35|CTRB1_MOUSE	Q9CR35	Ctrb1	Chymotrypsinogen B OS=Mus musculus OX=10090 GN=Ctrb1 PE=1 SV=1	1.45204	8.21735	2.36609	2.29057	2.02476	0.276601	2.61476	7.18764
tr|Q9ER05|Q9ER05_MOUSE	Q9ER05	Ctrl	Chymopasin OS=Mus musculus OX=10090 GN=Ctrl PE=1 SV=1	1.27128	6.11939	1.9248	2.05867	1.54562	0.230174	1.74903	5.62921
sp|P10605|CATB_MOUSE	P10605	Ctsb	Cathepsin B OS=Mus musculus OX=10090 GN=Ctsb PE=1 SV=2	2.53786	2.02733	1.60699	2.14607	1.80995	1.37698	1.42416	1.54217
sp|P97821|CATC_MOUSE	P97821	Ctsc	Dipeptidyl peptidase 1 OS=Mus musculus OX=10090 GN=Ctsc PE=1 SV=1	3.08841	2.02625	1.63568	2.03226	1.72535	1.50287	1.55921	1.95211
sp|P18242|CATD_MOUSE	P18242	Ctsd	Cathepsin D OS=Mus musculus OX=10090 GN=Ctsd PE=1 SV=1	3.44894	1.92221	1.90269	1.96011	2.04153	1.29221	1.54855	1.54724
sp|P49935|CATH_MOUSE	P49935	Ctsh	Pro-cathepsin H OS=Mus musculus OX=10090 GN=Ctsh PE=1 SV=2	2.98742	1.33518	1.02604	1.39039	1.75255	1.52728	1.60976	1.73529
sp|P55097|CATK_MOUSE	P55097	Ctsk	Cathepsin K OS=Mus musculus OX=10090 GN=Ctsk PE=1 SV=2	0.583806	1.13791	1.64189	1.29821	0.421974	0.833033	0.603467	0.732226
sp|P06797|CATL1_MOUSE	P06797	Ctsl	Procathepsin L OS=Mus musculus OX=10090 GN=Ctsl PE=1 SV=2	2.07435	1.61507	2.21866	1.26651	1.42907	0.951261	0.880646	0.910744
sp|Q9WUU7|CATZ_MOUSE	Q9WUU7	Ctsz	Cathepsin Z OS=Mus musculus OX=10090 GN=Ctsz PE=1 SV=1	3.69467	1.95305	1.81962	2.35789	1.74031	1.62626	1.55246	1.88141
sp|Q60598|SRC8_MOUSE	Q60598	Cttn	Src substrate cortactin OS=Mus musculus OX=10090 GN=Cttn PE=1 SV=2	1.18756	1.62587	2.31816	1.33646	1.18687	1.23816	1.26634	1.19564
sp|Q9WTX6|CUL1_MOUSE	Q9WTX6	Cul1	Cullin-1 OS=Mus musculus OX=10090 GN=Cul1 PE=1 SV=1	1.10389	1.4266	1.49966	1.41651	0.856537	1.20947	1.17898	1.32294
sp|Q9JLV5|CUL3_MOUSE	Q9JLV5	Cul3	Cullin-3 OS=Mus musculus OX=10090 GN=Cul3 PE=1 SV=1	1.11834	1.32503	1.20941	1.11551	1.06849	1.3028	1.24747	1.31068
sp|Q3UY34|CSTOS_MOUSE	Q3UY34	Custos	Protein CUSTOS OS=Mus musculus OX=10090 GN=Custos PE=2 SV=1	0.0621288	0.571345	0.674551	0.526676	0.0794388	0.20298	0.291537	0.282744
sp|Q9CQ89|CUTA_MOUSE	Q9CQ89	Cuta	Protein CutA OS=Mus musculus OX=10090 GN=Cuta PE=1 SV=3	1.45613	1.25137	0.675772	0.991959	1.7608	1.44049	1.23564	1.70295
sp|Q9D8X1|CUTC_MOUSE	Q9D8X1	Cutc	Copper homeostasis protein cutC homolog OS=Mus musculus OX=10090 GN=Cutc PE=1 SV=1	2.07192	1.28595	1.19372	1.13362	1.42037	1.42599	1.37049	1.58118
sp|P70403|CASP_MOUSE	P70403	Cux1	Protein CASP OS=Mus musculus OX=10090 GN=Cux1 PE=1 SV=2	0.494151	0.447106	0.555497	0.615614	0.734803	0.813168	0.822792	0.92348
sp|Q8C5N3|CWC22_MOUSE	Q8C5N3	Cwc22	Pre-mRNA-splicing factor CWC22 homolog OS=Mus musculus OX=10090 GN=Cwc22 PE=1 SV=1	0.484804	0.743201	0.880835	1.0492	0.492017	0.518719	0.69039	0.542434
sp|Q8CI33|C19L1_MOUSE	Q8CI33	Cwf19l1	CWF19-like protein 1 OS=Mus musculus OX=10090 GN=Cwf19l1 PE=1 SV=2	1.33101	1.0265	1.13426	1.02949	1.16536	1.3101	1.30602	1.33377
sp|Q9CWW7|CXXC1_MOUSE	Q9CWW7	Cxxc1	CXXC-type zinc finger protein 1 OS=Mus musculus OX=10090 GN=Cxxc1 PE=1 SV=1	0.28668	0	0.400938	0	0.271581	0.342063	0.384204	0.348985
sp|P56395|CYB5_MOUSE	P56395	Cyb5a	Cytochrome b5 OS=Mus musculus OX=10090 GN=Cyb5a PE=1 SV=2	0.918381	0.816801	0.702787	0.587407	0.907485	0.882302	1.02233	0.851996
sp|Q9CQX2|CYB5B_MOUSE	Q9CQX2	Cyb5b	Cytochrome b5 type B OS=Mus musculus OX=10090 GN=Cyb5b PE=1 SV=1	0.660176	1.64127	1.51202	1.51307	0.735424	0.707944	0.937675	1.00558
sp|Q5SSH8|NEUFC_MOUSE	Q5SSH8	Cyb5d2	Neuferricin OS=Mus musculus OX=10090 GN=Cyb5d2 PE=1 SV=1	0.73983	0.46983	0.517801	0.531341	0.807617	0.637174	0.54958	0.555099
sp|Q9DCN2|NB5R3_MOUSE	Q9DCN2	Cyb5r3	NADH-cytochrome b5 reductase 3 OS=Mus musculus OX=10090 GN=Cyb5r3 PE=1 SV=3	0.795555	0.669068	0.612939	0.665927	0.958276	0.807319	0.768059	0.712429
sp|Q61093|CY24B_MOUSE	Q61093	Cybb	Cytochrome b-245 heavy chain OS=Mus musculus OX=10090 GN=Cybb PE=1 SV=1	0.445972	1.93032	1.70307	1.5286	0.288499	0.820973	0.800632	0.6637
sp|Q3TYS2|CYBC1_MOUSE	Q3TYS2	Cybc1	Cytochrome b-245 chaperone 1 OS=Mus musculus OX=10090 GN=Cybc1 PE=1 SV=2	0.428393	0.847395	0.814522	0.717462	0.414013	0.622885	0.577983	0.484935
sp|Q9D0M3|CY1_MOUSE	Q9D0M3	Cyc1	Cytochrome c1, heme protein, mitochondrial OS=Mus musculus OX=10090 GN=Cyc1 PE=1 SV=1	1.7726	1.48201	1.37503	1.63989	1.64594	0.952547	0.887874	0.957488
sp|P62897|CYC_MOUSE	P62897	Cycs	Cytochrome c, somatic OS=Mus musculus OX=10090 GN=Cycs PE=1 SV=2	1.62644	1.96559	1.83444	1.82166	1.24359	1.7417	2.12409	1.86532
sp|Q7TMB8|CYFP1_MOUSE	Q7TMB8	Cyfip1	Cytoplasmic FMR1-interacting protein 1 OS=Mus musculus OX=10090 GN=Cyfip1 PE=1 SV=1	1.13523	1.12314	1.37767	1.32482	0.983368	1.23746	1.45569	1.35266
sp|P27786|CP17A_MOUSE	P27786	Cyp17a1	Steroid 17-alpha-hydroxylase/17,20 lyase OS=Mus musculus OX=10090 GN=Cyp17a1 PE=1 SV=1	1.31398	0.142326	0.110407	0.0492435	0.532544	0.693716	0.477254	0.456953
sp|P00186|CP1A2_MOUSE	P00186	Cyp1a2	Cytochrome P450 1A2 OS=Mus musculus OX=10090 GN=Cyp1a2 PE=1 SV=1	1.19489	0.979021	1.01323	0.795462	0.864045	0.775572	0.818685	0.706598
sp|Q8BKE6|CP20A_MOUSE	Q8BKE6	Cyp20a1	Cytochrome P450 20A1 OS=Mus musculus OX=10090 GN=Cyp20a1 PE=1 SV=1	0.531677	0.960759	1.15688	0.893208	0.597575	0.732285	0.739573	0.695701
sp|Q811W2|CP26B_MOUSE	Q811W2	Cyp26b1	Cytochrome P450 26B1 OS=Mus musculus OX=10090 GN=Cyp26b1 PE=1 SV=1	0.6575	0	0.303098	0.331011	0.672907	0.834937	0.545987	0.435473
sp|Q9DBG1|CP27A_MOUSE	Q9DBG1	Cyp27a1	Sterol 26-hydroxylase, mitochondrial OS=Mus musculus OX=10090 GN=Cyp27a1 PE=1 SV=1	1.29931	1.26812	1.10152	1.05682	1.26045	1.0194	1.01851	0.987683
sp|P56593|CP2AC_MOUSE	P56593	Cyp2a12	Cytochrome P450 2A12 OS=Mus musculus OX=10090 GN=Cyp2a12 PE=1 SV=2	0.6037	0.959986	1.17974	0.873421	0.868617	0.881641	0.826184	0.741211
tr|Q91X75|Q91X75_MOUSE	Q91X75	Cyp2a5	Cyp2a4 protein OS=Mus musculus OX=10090 GN=Cyp2a5 PE=1 SV=1	0.847448	1.11835	1.27332	1.65922	1.51079	1.05061	1.3155	1.0708
tr|S4R196|S4R196_MOUSE	S4R196	Cyp2ab1	Cytochrome P450, family 2, subfamily ab, polypeptide 1 OS=Mus musculus OX=10090 GN=Cyp2ab1 PE=1 SV=1	0.665839	5.95682	7.7424	7.8268	0.362259	1.65723	2.04347	1.71638
tr|G3X8Q9|G3X8Q9_MOUSE	G3X8Q9	Cyp2b10	Unspecific monooxygenase OS=Mus musculus OX=10090 GN=Cyp2b10 PE=1 SV=1	0.763188	0.49286	0.531279	0.603684	1.09799	0.580058	0.589684	0.556968
sp|E9Q5K4|CP2CN_MOUSE	E9Q5K4	Cyp2c23	Cytochrome P450 2C44 OS=Mus musculus OX=10090 GN=Cyp2c23 PE=1 SV=1	0.392811	0.463903	0.60679	0.550118	0.955766	0.625272	0.599356	0.562826
sp|Q64458|CP2CT_MOUSE	Q64458	Cyp2c29	Cytochrome P450 2C29 OS=Mus musculus OX=10090 GN=Cyp2c29 PE=1 SV=2	1.32438	0.918435	1.03809	1.04824	1.0753	0.851935	1.07231	0.968782
sp|P56654|CP237_MOUSE	P56654	Cyp2c37	Cytochrome P450 2C37 OS=Mus musculus OX=10090 GN=Cyp2c37 PE=1 SV=2	1.16192	0.795504	0.839981	0.749371	0.915292	0.699753	0.761542	0.735062
sp|P56655|CP238_MOUSE	P56655	Cyp2c38	Cytochrome P450 2C38 OS=Mus musculus OX=10090 GN=Cyp2c38 PE=1 SV=2	1.03555	0.232012	0.438498	0.34197	0.82477	0.859827	0.881392	0.67767
sp|P56656|CP239_MOUSE	P56656	Cyp2c39	Cytochrome P450 2C39 OS=Mus musculus OX=10090 GN=Cyp2c39 PE=1 SV=2	1.19419	0.697115	0.897813	1.01399	0.998342	0.763688	1.01154	0.890219
sp|Q91X77|CY250_MOUSE	Q91X77	Cyp2c50	Cytochrome P450 2C50 OS=Mus musculus OX=10090 GN=Cyp2c50 PE=1 SV=2	1.02296	0.312774	0.309836	0.263053	1.25307	0.526549	0.470434	0.453299
sp|Q6XVG2|CP254_MOUSE	Q6XVG2	Cyp2c54	Cytochrome P450 2C54 OS=Mus musculus OX=10090 GN=Cyp2c54 PE=1 SV=1	0.952576	0.852531	1.08327	0.949034	1.05285	0.829508	0.835315	0.695168
sp|Q9D816|CP255_MOUSE	Q9D816	Cyp2c55	Cytochrome P450 2C55 OS=Mus musculus OX=10090 GN=Cyp2c55 PE=1 SV=1	0.379571	2.1819	1.61449	2.3975	1.37538	0.686479	1.47946	1.20093
tr|Q148B1|Q148B1_MOUSE	Q148B1	Cyp2c65	Cytochrome P450, family 2, subfamily c, polypeptide 65 OS=Mus musculus OX=10090 GN=Cyp2c65 PE=1 SV=1	2.17602	0.693637	0.72986	0.651788	2.40259	0.781875	0.507027	0.40904
tr|Q569X9|Q569X9_MOUSE	Q569X9	Cyp2c67	Cytochrome P450, family 2, subfamily c, polypeptide 67 OS=Mus musculus OX=10090 GN=Cyp2c67 PE=1 SV=1	0.822737	0.810753	0.999905	0.750823	0.935681	0.720933	0.644399	0.655722
tr|K7N6C2|K7N6C2_MOUSE	K7N6C2	Cyp2c68	Cytochrome P450, family 2, subfamily c, polypeptide 68 OS=Mus musculus OX=10090 GN=Cyp2c68 PE=1 SV=1	0.83455	0.780289	1.01446	0.85917	0.740788	0.592436	0.698826	0.635792
sp|Q91W64|CP270_MOUSE	Q91W64	Cyp2c70	Cytochrome P450 2C70 OS=Mus musculus OX=10090 GN=Cyp2c70 PE=1 SV=2	0.895396	1.05864	1.34422	0.707913	0.670978	1.26638	0.887651	0.694783
sp|P24456|CP2DA_MOUSE	P24456	Cyp2d10	Cytochrome P450 2D10 OS=Mus musculus OX=10090 GN=Cyp2d10 PE=1 SV=2	1.48339	1.29686	1.34151	1.40987	1.28176	1.34372	1.49961	1.35573
tr|Q9JKY7|Q9JKY7_MOUSE	Q9JKY7	Cyp2d22	Cytochrome P450 CYP2D22 OS=Mus musculus OX=10090 GN=Cyp2d22 PE=1 SV=1	0.831607	0.464166	0.498123	0.526338	0.85654	0.790434	0.75841	0.682876
sp|P11714|CP2D9_MOUSE	P11714	Cyp2d9	Cytochrome P450 2D9 OS=Mus musculus OX=10090 GN=Cyp2d9 PE=1 SV=2	1.59033	0.532441	0.474751	0.488026	1.7562	1.25678	1.24054	1.10048
sp|P33267|CP2F2_MOUSE	P33267	Cyp2f2	Cytochrome P450 2F2 OS=Mus musculus OX=10090 GN=Cyp2f2 PE=1 SV=1	0.701345	0.550915	0.571112	0.515731	0.812175	0.627997	0.631113	0.604977
sp|O54749|CP2J5_MOUSE	O54749	Cyp2j5	Cytochrome P450 2J5 OS=Mus musculus OX=10090 GN=Cyp2j5 PE=1 SV=1	0.796733	0.96235	1.15514	0.860736	1.01505	0.854177	0.856958	0.742453
sp|Q9CX98|CP2U1_MOUSE	Q9CX98	Cyp2u1	Cytochrome P450 2U1 OS=Mus musculus OX=10090 GN=Cyp2u1 PE=2 SV=2	0.596236	1.37894	1.27122	0.99831	0.962724	0.744855	0.890651	0.8653
sp|Q9JKJ9|CP39A_MOUSE	Q9JKJ9	Cyp39a1	24-hydroxycholesterol 7-alpha-hydroxylase OS=Mus musculus OX=10090 GN=Cyp39a1 PE=1 SV=1	1.93455	0.314315	0.265851	0.230497	0.429167	0.549631	0.509861	0.391815
sp|Q64459|CP3AB_MOUSE	Q64459	Cyp3a11	Cytochrome P450 3A11 OS=Mus musculus OX=10090 GN=Cyp3a11 PE=1 SV=1	1.21377	1.12799	0.917738	1.00252	1.40416	0.799547	1.21011	0.993158
sp|Q64464|CP3AD_MOUSE	Q64464	Cyp3a13	Cytochrome P450 3A13 OS=Mus musculus OX=10090 GN=Cyp3a13 PE=1 SV=1	1.33246	0.685073	0.721819	0.720168	0.916464	1.11096	0.972151	0.904584
sp|O09158|CP3AP_MOUSE	O09158	Cyp3a25	Cytochrome P450 3A25 OS=Mus musculus OX=10090 GN=Cyp3a25 PE=1 SV=1	1.46192	0.641227	0.56145	0.589154	0.88372	0.785148	0.898351	0.755305
tr|D3YYZ0|D3YYZ0_MOUSE	D3YYZ0	Cyp3a57	Unspecific monooxygenase OS=Mus musculus OX=10090 GN=Cyp3a57 PE=3 SV=1	1.4655	48.1126	33.8054	50.5419	1.16203	1.52323	1.2322	1.29752
sp|Q91WL5|CP4CA_MOUSE	Q91WL5	Cyp4a12a	Cytochrome P450 4A12A OS=Mus musculus OX=10090 GN=Cyp4a12a PE=1 SV=2	0.388451	1.09349	1.07962	0.927778	0.849095	1.2365	1.65872	1.58597
sp|A2A974|CP4CB_MOUSE	A2A974	Cyp4a12b	Cytochrome P450 4A12B OS=Mus musculus OX=10090 GN=Cyp4a12b PE=1 SV=1	0.346249	0.482924	0.457267	0.503897	0.849989	0.723976	0.862636	0.904182
sp|O35728|CP4AE_MOUSE	O35728	Cyp4a14	Cytochrome P450 4A14 OS=Mus musculus OX=10090 GN=Cyp4a14 PE=1 SV=1	1.00869	0.154135	0.114014	0.247814	0.735294	0.261315	0.375087	0.566737
sp|Q64462|CP4B1_MOUSE	Q64462	Cyp4b1	Cytochrome P450 4B1 OS=Mus musculus OX=10090 GN=Cyp4b1 PE=1 SV=1	0.263671	0.388971	0.425901	0.386651	0.276318	0.318354	0.350152	0.291595
tr|Q99N19|Q99N19_MOUSE	Q99N19	Cyp4f13	Cytochrome P450 CYP4F13 OS=Mus musculus OX=10090 GN=Cyp4f13 PE=1 SV=1	0.896835	0.877529	0.844321	0.86461	0.780027	0.781593	0.937441	0.875464
sp|Q9EP75|CP4FE_MOUSE	Q9EP75	Cyp4f14	Leukotriene-B4 omega-hydroxylase 3 OS=Mus musculus OX=10090 GN=Cyp4f14 PE=1 SV=1	0.589811	0.671585	0.854117	0.772716	0.798752	0.822379	0.697569	0.59838
tr|Q99N18|Q99N18_MOUSE	Q99N18	Cyp4f15	Cytochrome P450 CYP4F15 OS=Mus musculus OX=10090 GN=Cyp4f15 PE=1 SV=1	0.674064	1.07555	1.40586	1.03307	0.695006	0.900309	0.775201	0.769758
sp|Q99N16|CP4F3_MOUSE	Q99N16	Cyp4f3	Cytochrome P450 4F3 OS=Mus musculus OX=10090 GN=Cyp4f3 PE=1 SV=2	0.563803	0.511809	0.660931	0.438444	0.583461	0.618242	0.602061	0.548472
sp|Q9DBW0|CP4V2_MOUSE	Q9DBW0	Cyp4v2	Cytochrome P450 4V2 OS=Mus musculus OX=10090 GN=Cyp4v2 PE=1 SV=1	0.615893	1.35031	1.72418	1.3986	0.754502	1.20566	1.21454	1.25566
sp|Q8K0C4|CP51A_MOUSE	Q8K0C4	Cyp51a1	Lanosterol 14-alpha demethylase OS=Mus musculus OX=10090 GN=Cyp51a1 PE=1 SV=1	0.560411	0.763144	0.892813	0.752274	0.843035	1.15691	1.07179	0.934953
sp|Q64505|CP7A1_MOUSE	Q64505	Cyp7a1	Cytochrome P450 7A1 OS=Mus musculus OX=10090 GN=Cyp7a1 PE=2 SV=2	0.763888	0.819209	0.631023	0.639477	1.16043	0.96666	1.13045	0.889363
sp|Q60991|CP7B1_MOUSE	Q60991	Cyp7b1	Cytochrome P450 7B1 OS=Mus musculus OX=10090 GN=Cyp7b1 PE=1 SV=2	0.915912	1.90247	1.80776	1.30959	0.769841	1.48007	1.27403	1.2376
sp|O88962|CP8B1_MOUSE	O88962	Cyp8b1	7-alpha-hydroxycholest-4-en-3-one 12-alpha-hydroxylase OS=Mus musculus OX=10090 GN=Cyp8b1 PE=1 SV=1	0.631714	0.760421	0.701151	0.495998	0.924231	1.02216	1.2371	1.11885
sp|Q8BHG2-3|CZIB_MOUSE	Q8BHG2-3	Czib	Isoform 3 of CXXC motif containing zinc binding protein OS=Mus musculus OX=10090 GN=Czib	1.54696	2.11995	1.98054	2.03436	1.96755	1.80317	1.68191	1.74126
sp|Q8CIM3|D2HDH_MOUSE	Q8CIM3	D2hgdh	D-2-hydroxyglutarate dehydrogenase, mitochondrial OS=Mus musculus OX=10090 GN=D2hgdh PE=1 SV=3	1.11325	1.3708	1.33302	1.17467	1.27594	1.43573	1.60067	1.65573
sp|Q8R1F0|L10K_MOUSE	Q8R1F0	D8Ertd738e	Leydig cell tumor 10 kDa protein homolog OS=Mus musculus OX=10090 GN=D8Ertd738e PE=3 SV=1	0.0916991	0	0.042945	0.0387003	0.0969026	0.0810322	0.0970112	0.0746412
sp|Q8BPM0|DAAM1_MOUSE	Q8BPM0	Daam1	Disheveled-associated activator of morphogenesis 1 OS=Mus musculus OX=10090 GN=Daam1 PE=1 SV=4	0.604223	0.856871	1.23491	1.00819	0.773053	0.841761	0.879559	0.847675
sp|P98078|DAB2_MOUSE	P98078	Dab2	Disabled homolog 2 OS=Mus musculus OX=10090 GN=Dab2 PE=1 SV=2	0.854516	2.30459	3.25175	1.8461	1.22632	0.981444	1.05784	1.06023
sp|P61804|DAD1_MOUSE	P61804	Dad1	Dolichyl-diphosphooligosaccharide--protein glycosyltransferase subunit DAD1 OS=Mus musculus OX=10090 GN=Dad1 PE=1 SV=3	0.559529	0.712337	0.889823	0.770563	0.473086	0.748356	0.886471	0.803786
sp|Q62165|DAG1_MOUSE	Q62165	Dag1	Dystroglycan OS=Mus musculus OX=10090 GN=Dag1 PE=1 SV=4	0.663421	0.959271	1.03006	0.912123	0.518269	0.79538	0.81212	0.725402
sp|Q91XC8|DAP1_MOUSE	Q91XC8	Dap	Death-associated protein 1 OS=Mus musculus OX=10090 GN=Dap PE=1 SV=3	3.71896	3.8083	3.74607	1.09166	1.91589	3.37156	2.14613	3.31555
sp|Q9ER88|RT29_MOUSE	Q9ER88	Dap3	28S ribosomal protein S29, mitochondrial OS=Mus musculus OX=10090 GN=Dap3 PE=1 SV=1	0.917243	0.567051	0.451947	0.499796	0.936899	0.952431	0.915883	0.843999
sp|Q80YE7|DAPK1_MOUSE	Q80YE7	Dapk1	Death-associated protein kinase 1 OS=Mus musculus OX=10090 GN=Dapk1 PE=1 SV=3	0.534061	0.535031	0.777378	0.642664	0.649602	0.645553	0.703688	0.692344
sp|Q922B2|SYDC_MOUSE	Q922B2	Dars1	Aspartate--tRNA ligase, cytoplasmic OS=Mus musculus OX=10090 GN=Dars1 PE=1 SV=2	1.15424	1.31327	1.31463	1.30401	1.18506	1.33281	1.4097	1.39761
sp|Q9JII5|DAZP1_MOUSE	Q9JII5	Dazap1	DAZ-associated protein 1 OS=Mus musculus OX=10090 GN=Dazap1 PE=1 SV=2	2.1815	0.686391	0.511051	0.563797	1.75406	1.29685	1.32292	1.32254
sp|P53395|ODB2_MOUSE	P53395	Dbt	Lipoamide acyltransferase component of branched-chain alpha-keto acid dehydrogenase complex, mitochondrial OS=Mus musculus OX=10090 GN=Dbt PE=1 SV=2	1.35939	2.08744	2.15857	2.0458	1.3872	1.4545	1.44959	1.45311
sp|Q80TR8-2|DCAF1_MOUSE	Q80TR8-2	Dcaf1	Isoform 2 of DDB1- and CUL4-associated factor 1 OS=Mus musculus OX=10090 GN=Dcaf1	0.486251	1.37987	1.14679	1.2535	0.509018	0.737289	0.83531	0.830315
sp|Q6PAC3|DCA13_MOUSE	Q6PAC3	Dcaf13	DDB1- and CUL4-associated factor 13 OS=Mus musculus OX=10090 GN=Dcaf13 PE=2 SV=2	0.0434629	0.193281	0.233933	0.199689	0.0496933	0.0869634	0.0628706	0.0708752
sp|Q8N7N5|DCAF8_MOUSE	Q8N7N5	Dcaf8	DDB1- and CUL4-associated factor 8 OS=Mus musculus OX=10090 GN=Dcaf8 PE=1 SV=1	1.08401	0.337286	0.397199	0.565317	1.08478	1.00691	1.02309	1.01942
sp|Q8BHC4|DCAKD_MOUSE	Q8BHC4	Dcakd	Dephospho-CoA kinase domain-containing protein OS=Mus musculus OX=10090 GN=Dcakd PE=1 SV=1	0.889919	0.605028	0.643745	0.677999	0.792298	0.872452	0.850101	0.786152
sp|P28654|PGS2_MOUSE	P28654	Dcn	Decorin OS=Mus musculus OX=10090 GN=Dcn PE=1 SV=1	0.10266	0.195718	0.238044	0.2127	0.114484	0.136172	0.1413	0.118459
tr|E9Q586|E9Q586_MOUSE	E9Q586	Dctn1	Dynactin subunit 1 OS=Mus musculus OX=10090 GN=Dctn1 PE=1 SV=1	1.20468	1.78823	2.01186	1.69941	1.346	1.40315	1.41016	1.40927
sp|Q9Z0Y1|DCTN3_MOUSE	Q9Z0Y1	Dctn3	Dynactin subunit 3 OS=Mus musculus OX=10090 GN=Dctn3 PE=1 SV=2	1.2391	1.13288	1.40553	1.36701	1.2992	1.3859	1.30818	1.32845
sp|Q9QZB9|DCTN5_MOUSE	Q9QZB9	Dctn5	Dynactin subunit 5 OS=Mus musculus OX=10090 GN=Dctn5 PE=1 SV=1	1.05771	0.928361	1.22674	1.1383	1.04867	0.938833	0.922364	1.10868
sp|Q9QZ73|DCNL1_MOUSE	Q9QZ73	Dcun1d1	DCN1-like protein 1 OS=Mus musculus OX=10090 GN=Dcun1d1 PE=2 SV=1	1.69105	0.61032	0.576553	0.627931	1.33102	1.23812	1.3384	1.2823
sp|Q91X52|DCXR_MOUSE	Q91X52	Dcxr	L-xylulose reductase OS=Mus musculus OX=10090 GN=Dcxr PE=1 SV=2	1.24536	1.277	1.19756	1.67142	1.50976	1.67768	1.38962	1.54815
sp|Q9CWS0|DDAH1_MOUSE	Q9CWS0	Ddah1	N(G),N(G)-dimethylarginine dimethylaminohydrolase 1 OS=Mus musculus OX=10090 GN=Ddah1 PE=1 SV=3	1.72237	1.49364	1.29738	1.67697	2.22774	1.47511	1.42807	1.68376
sp|Q99LD8|DDAH2_MOUSE	Q99LD8	Ddah2	N(G),N(G)-dimethylarginine dimethylaminohydrolase 2 OS=Mus musculus OX=10090 GN=Ddah2 PE=1 SV=1	1.60433	0.956453	1.77536	1.22591	1.37135	0.74285	0.574302	0.826882
sp|Q3U1J4|DDB1_MOUSE	Q3U1J4	Ddb1	DNA damage-binding protein 1 OS=Mus musculus OX=10090 GN=Ddb1 PE=1 SV=2	0.996923	1.10926	1.07477	1.11979	1.05901	1.1697	1.14353	1.17207
sp|Q99J79|DDB2_MOUSE	Q99J79	Ddb2	DNA damage-binding protein 2 OS=Mus musculus OX=10090 GN=Ddb2 PE=1 SV=1	0.624102	1.0179	1.48197	1.21591	0.453975	0.527004	0.55764	0.469565
sp|O88533|DDC_MOUSE	O88533	Ddc	Aromatic-L-amino-acid decarboxylase OS=Mus musculus OX=10090 GN=Ddc PE=1 SV=1	0.912286	1.38511	0.899586	1.1689	1.34116	1.79506	1.84986	2.14305
sp|Q80Y98-2|DDHD2_MOUSE	Q80Y98-2	Ddhd2	Isoform 2 of Phospholipase DDHD2 OS=Mus musculus OX=10090 GN=Ddhd2	0.86793	1.6075	1.68808	2.28659	1.01614	1.02874	1.21811	1.49066
sp|A2ADY9|DDI2_MOUSE	A2ADY9	Ddi2	Protein DDI1 homolog 2 OS=Mus musculus OX=10090 GN=Ddi2 PE=1 SV=1	1.05687	1.86469	1.7599	1.80118	1.19089	1.73078	1.50403	1.57197
sp|Q80WW9|DDRGK_MOUSE	Q80WW9	Ddrgk1	DDRGK domain-containing protein 1 OS=Mus musculus OX=10090 GN=Ddrgk1 PE=1 SV=2	0.686861	1.36015	2.02537	1.37219	1.44004	1.45339	0.963608	1.02503
sp|Q91VR5|DDX1_MOUSE	Q91VR5	Ddx1	ATP-dependent RNA helicase DDX1 OS=Mus musculus OX=10090 GN=Ddx1 PE=1 SV=1	1.64866	1.16234	1.40152	1.31705	1.58332	1.33634	1.40237	1.33222
sp|Q80Y44|DDX10_MOUSE	Q80Y44	Ddx10	Probable ATP-dependent RNA helicase DDX10 OS=Mus musculus OX=10090 GN=Ddx10 PE=1 SV=2	0.0954579	0.288874	0.356619	0.327584	0.0871902	0.149248	0.141042	0.133072
sp|Q501J6|DDX17_MOUSE	Q501J6	Ddx17	Probable ATP-dependent RNA helicase DDX17 OS=Mus musculus OX=10090 GN=Ddx17 PE=1 SV=1	0.850926	0.466824	0.682993	0.536161	0.729323	0.576337	0.665158	0.601056
sp|Q8K363|DDX18_MOUSE	Q8K363	Ddx18	ATP-dependent RNA helicase DDX18 OS=Mus musculus OX=10090 GN=Ddx18 PE=1 SV=1	0.0878916	0.198162	0.255012	0.201382	0.0490297	0.114756	0.0853558	0.057172
tr|Q8BZY3|Q8BZY3_MOUSE	Q8BZY3	Ddx19b	RNA helicase OS=Mus musculus OX=10090 GN=Ddx19b PE=1 SV=1	0.724067	1.14266	1.01436	0.93072	0.769858	0.792982	0.896232	0.794437
sp|Q9JIK5|DDX21_MOUSE	Q9JIK5	Ddx21	Nucleolar RNA helicase 2 OS=Mus musculus OX=10090 GN=Ddx21 PE=1 SV=3	0.197399	0.40565	0.574038	0.454742	0.162893	0.199249	0.226036	0.1933
tr|D3Z0M9|D3Z0M9_MOUSE	D3Z0M9	Ddx23	RNA helicase OS=Mus musculus OX=10090 GN=Ddx23 PE=1 SV=1	0.391817	0.447961	0.544751	0.442862	0.390157	0.384136	0.421447	0.403195
sp|Q9ESV0|DDX24_MOUSE	Q9ESV0	Ddx24	ATP-dependent RNA helicase DDX24 OS=Mus musculus OX=10090 GN=Ddx24 PE=1 SV=2	0.0949849	0.230541	0.302197	0.285418	0.127295	0.139494	0.14234	0.146766
sp|Q9QY15|DDX25_MOUSE	Q9QY15	Ddx25	ATP-dependent RNA helicase DDX25 OS=Mus musculus OX=10090 GN=Ddx25 PE=1 SV=2	0.762325	0.371651	0.528318	0.455455	0.639364	0.543557	0.577807	0.449714
sp|Q921N6|DDX27_MOUSE	Q921N6	Ddx27	Probable ATP-dependent RNA helicase DDX27 OS=Mus musculus OX=10090 GN=Ddx27 PE=1 SV=3	0.0674515	0.185344	0.262867	0.228326	0.0787863	0.104707	0.0918101	0.0854775
sp|Q9CWT6|DDX28_MOUSE	Q9CWT6	Ddx28	Probable ATP-dependent RNA helicase DDX28 OS=Mus musculus OX=10090 GN=Ddx28 PE=2 SV=2	1.04398	1.94094	1.6803	1.4131	0.78523	1.13757	1.25844	1.2302
sp|Q6NZQ2|DDX31_MOUSE	Q6NZQ2	Ddx31	Probable ATP-dependent RNA helicase DDX31 OS=Mus musculus OX=10090 GN=Ddx31 PE=2 SV=2	0.162573	0.314086	0.368635	0.296752	0.150439	0.238206	0.226392	0.226846
sp|Q8VDW0|DX39A_MOUSE	Q8VDW0	Ddx39a	ATP-dependent RNA helicase DDX39A OS=Mus musculus OX=10090 GN=Ddx39a PE=1 SV=1	1.22008	1.70497	1.76273	1.38612	0.785234	1.01428	1.10074	0.968228
sp|Q9Z1N5|DX39B_MOUSE	Q9Z1N5	Ddx39b	Spliceosome RNA helicase Ddx39b OS=Mus musculus OX=10090 GN=Ddx39b PE=1 SV=1	0.901983	0.952068	1.12208	0.878884	0.773579	0.761349	0.829134	0.737785
sp|Q62167|DDX3X_MOUSE	Q62167	Ddx3x	ATP-dependent RNA helicase DDX3X OS=Mus musculus OX=10090 GN=Ddx3x PE=1 SV=3	1.61187	1.05286	1.34376	1.24567	1.48291	1.40583	1.43672	1.33432
sp|Q91VN6|DDX41_MOUSE	Q91VN6	Ddx41	Probable ATP-dependent RNA helicase DDX41 OS=Mus musculus OX=10090 GN=Ddx41 PE=1 SV=2	0.372777	0.404462	0.463377	0.416018	0.399855	0.392119	0.481858	0.465994
sp|Q810A7|DDX42_MOUSE	Q810A7	Ddx42	ATP-dependent RNA helicase DDX42 OS=Mus musculus OX=10090 GN=Ddx42 PE=1 SV=3	1.1141	2.63641	2.72988	2.42215	1.2911	1.37219	1.37432	1.3228
sp|Q569Z5|DDX46_MOUSE	Q569Z5	Ddx46	Probable ATP-dependent RNA helicase DDX46 OS=Mus musculus OX=10090 GN=Ddx46 PE=1 SV=2	1.25153	1.60697	1.91497	1.36601	1.12967	1.06311	1.35895	1.14497
sp|Q9CWX9|DDX47_MOUSE	Q9CWX9	Ddx47	Probable ATP-dependent RNA helicase DDX47 OS=Mus musculus OX=10090 GN=Ddx47 PE=2 SV=2	0.0867915	0.140208	0.221996	0.193552	0.122829	0.134621	0.140848	0.122245
sp|Q4FZF3|DDX49_MOUSE	Q4FZF3	Ddx49	Probable ATP-dependent RNA helicase DDX49 OS=Mus musculus OX=10090 GN=Ddx49 PE=2 SV=1	0.167808	0.408653	0.361527	0.335772	0.304223	0.39242	0.403976	0.352348
sp|Q61656|DDX5_MOUSE	Q61656	Ddx5	Probable ATP-dependent RNA helicase DDX5 OS=Mus musculus OX=10090 GN=Ddx5 PE=1 SV=2	0.755941	0.402113	0.631572	0.468273	0.669378	0.370134	0.381758	0.378453
sp|Q99MJ9|DDX50_MOUSE	Q99MJ9	Ddx50	ATP-dependent RNA helicase DDX50 OS=Mus musculus OX=10090 GN=Ddx50 PE=2 SV=1	0.140132	0.344477	0.430397	0.422933	0.243325	0.286744	0.316658	0.245927
sp|Q6P9R1|DDX51_MOUSE	Q6P9R1	Ddx51	ATP-dependent RNA helicase DDX51 OS=Mus musculus OX=10090 GN=Ddx51 PE=1 SV=1	0.146439	0.388998	0.47531	0.370848	0.128139	0.276966	0.226487	0.208679
sp|Q8K301|DDX52_MOUSE	Q8K301	Ddx52	Probable ATP-dependent RNA helicase DDX52 OS=Mus musculus OX=10090 GN=Ddx52 PE=2 SV=2	0.0501457	0.235774	0.261585	0.214095	0.0629303	0.137915	0.125168	0.111345
sp|Q8K4L0|DDX54_MOUSE	Q8K4L0	Ddx54	ATP-dependent RNA helicase DDX54 OS=Mus musculus OX=10090 GN=Ddx54 PE=1 SV=1	0.104207	0.227827	0.280233	0.268895	0.125221	0.201153	0.173903	0.199692
sp|Q9D0R4|DDX56_MOUSE	Q9D0R4	Ddx56	Probable ATP-dependent RNA helicase DDX56 OS=Mus musculus OX=10090 GN=Ddx56 PE=2 SV=1	0.0929818	0.286361	0.329804	0.302996	0.127606	0.170911	0.159898	0.172495
sp|P54823|DDX6_MOUSE	P54823	Ddx6	Probable ATP-dependent RNA helicase DDX6 OS=Mus musculus OX=10090 GN=Ddx6 PE=1 SV=1	1.52572	2.88483	2.64535	2.28805	1.3774	1.48582	1.56772	1.61484
sp|Q9CQ62|DECR_MOUSE	Q9CQ62	Decr1	2,4-dienoyl-CoA reductase [(3E)-enoyl-CoA-producing], mitochondrial OS=Mus musculus OX=10090 GN=Decr1 PE=1 SV=1	0.913274	1.42248	1.22629	1.34372	1.07088	1.12369	1.04788	1.03401
sp|Q9WV68|DECR2_MOUSE	Q9WV68	Decr2	Peroxisomal 2,4-dienoyl-CoA reductase [(3E)-enoyl-CoA-producing] OS=Mus musculus OX=10090 GN=Decr2 PE=1 SV=1	0.588326	0.670927	0.668237	0.768723	1.06452	0.993393	1.00935	0.904793
sp|Q9Z1L3|DEDD_MOUSE	Q9Z1L3	Dedd	Death effector domain-containing protein OS=Mus musculus OX=10090 GN=Dedd PE=2 SV=1	0.172201	0.200708	0.400343	0.272139	0	0	0	0.27499
tr|D3Z5H7|D3Z5H7_MOUSE	D3Z5H7	Def8	Differentially-expressed in FDCP 8 (Fragment) OS=Mus musculus OX=10090 GN=Def8 PE=4 SV=1	2.45139	55.172	129.502	108.581	0.203503	0.554318	0	0
sp|O09005|DEGS1_MOUSE	O09005	Degs1	Sphingolipid delta(4)-desaturase DES1 OS=Mus musculus OX=10090 GN=Degs1 PE=1 SV=1	0.518131	0.0962979	0.120518	0.0682711	0.467997	0.351216	0.402568	0.299489
sp|Q7TNV0|DEK_MOUSE	Q7TNV0	Dek	Protein DEK OS=Mus musculus OX=10090 GN=Dek PE=1 SV=1	0.0739199	0.117866	0.128867	0.0912455	0.0859574	0.0978717	0.117226	0.0708267
sp|Q9D8N2|DEN10_MOUSE	Q9D8N2	Dennd10	DENN domain-containing protein 10 OS=Mus musculus OX=10090 GN=Dennd10 PE=1 SV=2	1.61559	2.78421	2.43386	2.05396	1.51742	1.45339	1.75929	1.45611
sp|Q8K382|DEN1A_MOUSE	Q8K382	Dennd1a	DENN domain-containing protein 1A OS=Mus musculus OX=10090 GN=Dennd1a PE=1 SV=2	1.37506	0.804493	0.484638	0.303152	1.64974	0.572154	0.566631	0.602981
sp|Q91VV4|DEN2D_MOUSE	Q91VV4	Dennd2d	DENN domain-containing protein 2D OS=Mus musculus OX=10090 GN=Dennd2d PE=1 SV=1	0.499355	1.0596	1.31393	1.09938	0.506239	0.627015	0.787328	0.697844
sp|A6H8H2-2|DEN4C_MOUSE	A6H8H2-2	Dennd4c	Isoform 2 of DENN domain-containing protein 4C OS=Mus musculus OX=10090 GN=Dennd4c	1.19287	1.04731	1.00358	1.14211	1.03464	1.12816	1.26751	1.2882
sp|A2RSQ0|DEN5B_MOUSE	A2RSQ0	Dennd5b	DENN domain-containing protein 5B OS=Mus musculus OX=10090 GN=Dennd5b PE=1 SV=2	1.62596	0.742448	0.695981	0.695948	1.28538	1.25744	1.07445	1.12223
sp|Q9CQJ6|DENR_MOUSE	Q9CQJ6	Denr	Density-regulated protein OS=Mus musculus OX=10090 GN=Denr PE=1 SV=1	0.978857	1.73366	2.07345	1.64122	1.02744	1.09832	1.30853	1.21225
sp|Q570Y9|DPTOR_MOUSE	Q570Y9	Deptor	DEP domain-containing mTOR-interacting protein OS=Mus musculus OX=10090 GN=Deptor PE=1 SV=2	1.27065	2.93427	3.57497	2.89168	1.23945	1.31061	1.50723	1.50164
sp|Q91YP3|DEOC_MOUSE	Q91YP3	Dera	Deoxyribose-phosphate aldolase OS=Mus musculus OX=10090 GN=Dera PE=1 SV=1	1.35711	1.70413	1.32307	1.53701	1.27411	1.40897	1.30133	1.39225
sp|Q8BNI4|DERL2_MOUSE	Q8BNI4	Derl2	Derlin-2 OS=Mus musculus OX=10090 GN=Derl2 PE=1 SV=2	0.851363	0.902351	0.807859	0.766668	0.859438	0.732969	0.796168	0.726213
sp|P31001|DESM_MOUSE	P31001	Des	Desmin OS=Mus musculus OX=10090 GN=Des PE=1 SV=3	0.862535	0.679952	0.733941	1.00901	0.541547	0.778117	0.614823	0.597708
sp|Q9Z2A7|DGAT1_MOUSE	Q9Z2A7	Dgat1	Diacylglycerol O-acyltransferase 1 OS=Mus musculus OX=10090 GN=Dgat1 PE=1 SV=1	0.691481	1.77313	2.02088	1.35157	0.645002	0.679958	0.851725	0.761718
sp|Q9DCV3|DGAT2_MOUSE	Q9DCV3	Dgat2	Diacylglycerol O-acyltransferase 2 OS=Mus musculus OX=10090 GN=Dgat2 PE=1 SV=1	0.589553	0.966713	1.77108	1.21085	0.791966	0.820838	0.977866	0.692898
sp|Q9R1C6|DGKE_MOUSE	Q9R1C6	Dgke	Diacylglycerol kinase epsilon OS=Mus musculus OX=10090 GN=Dgke PE=1 SV=1	0.338687	0.630449	0.524626	0.478879	0.41416	0.471602	0.593412	0.397337
sp|Q8BH86|GLUCM_MOUSE	Q8BH86	Dglucy	D-glutamate cyclase, mitochondrial OS=Mus musculus OX=10090 GN=Dglucy PE=1 SV=1	1.23293	2.10164	2.03874	2.03006	1.51727	1.58813	1.46849	1.5761
sp|Q9QX60|DGUOK_MOUSE	Q9QX60	Dguok	Deoxyguanosine kinase, mitochondrial OS=Mus musculus OX=10090 GN=Dguok PE=1 SV=3	1.23729	3.29799	3.38582	3.03714	1.27315	1.55377	1.63634	1.43998
sp|O88455|DHCR7_MOUSE	O88455	Dhcr7	7-dehydrocholesterol reductase OS=Mus musculus OX=10090 GN=Dhcr7 PE=1 SV=1	0.322867	0.690559	0.913846	0.618167	0.434475	0.621698	0.726308	0.657466
sp|Q9DBB8|DHDH_MOUSE	Q9DBB8	Dhdh	Trans-1,2-dihydrobenzene-1,2-diol dehydrogenase OS=Mus musculus OX=10090 GN=Dhdh PE=1 SV=1	1.21021	1.51591	1.19002	1.44002	1.29555	1.59147	1.53525	1.65817
sp|P00375|DYR_MOUSE	P00375	Dhfr	Dihydrofolate reductase OS=Mus musculus OX=10090 GN=Dhfr PE=1 SV=3	1.11528	1.63641	1.11643	1.47218	1.22637	1.61866	1.23269	1.56885
sp|O35435|PYRD_MOUSE	O35435	Dhodh	Dihydroorotate dehydrogenase (quinone), mitochondrial OS=Mus musculus OX=10090 GN=Dhodh PE=1 SV=2	1.01893	1.6263	1.11012	2.12831	0.867476	1.5065	1.36196	1.48729
sp|Q99L04|DHRS1_MOUSE	Q99L04	Dhrs1	Dehydrogenase/reductase SDR family member 1 OS=Mus musculus OX=10090 GN=Dhrs1 PE=1 SV=1	0.964523	0.888074	0.91182	0.857894	0.869064	0.839295	0.978818	0.912086
sp|Q3U0B3|DHR11_MOUSE	Q3U0B3	Dhrs11	Dehydrogenase/reductase SDR family member 11 OS=Mus musculus OX=10090 GN=Dhrs11 PE=1 SV=1	1.36202	1.23361	1.05111	1.53268	1.21936	1.42885	1.34381	1.74761
sp|Q5SS80|DHR13_MOUSE	Q5SS80	Dhrs13	Dehydrogenase/reductase SDR family member 13 OS=Mus musculus OX=10090 GN=Dhrs13 PE=1 SV=1	0.633136	0.874779	0.738041	0.599096	0.661208	0.551903	0.629983	0.614787
sp|O88876|DHRS3_MOUSE	O88876	Dhrs3	Short-chain dehydrogenase/reductase 3 OS=Mus musculus OX=10090 GN=Dhrs3 PE=1 SV=2	0.626442	1.12964	1.07794	0.885594	0.616365	0.823971	1.06538	1.00853
sp|Q99LB2|DHRS4_MOUSE	Q99LB2	Dhrs4	Dehydrogenase/reductase SDR family member 4 OS=Mus musculus OX=10090 GN=Dhrs4 PE=1 SV=3	0.672987	0.391031	0.452105	0.499141	0.764094	0.675003	0.693844	0.711977
sp|Q99J47|DRS7B_MOUSE	Q99J47	Dhrs7b	Dehydrogenase/reductase SDR family member 7B OS=Mus musculus OX=10090 GN=Dhrs7b PE=1 SV=1	0.839022	1.4485	1.45111	1.13446	0.953259	0.866661	0.988306	1.073
sp|A2ATU0|DHTK1_MOUSE	A2ATU0	Dhtkd1	Probable 2-oxoglutarate dehydrogenase E1 component DHKTD1, mitochondrial OS=Mus musculus OX=10090 GN=Dhtkd1 PE=1 SV=1	1.58156	0.817434	0.808611	0.761051	1.73002	1.47212	1.15597	1.18213
sp|O35286|DHX15_MOUSE	O35286	Dhx15	Pre-mRNA-splicing factor ATP-dependent RNA helicase DHX15 OS=Mus musculus OX=10090 GN=Dhx15 PE=1 SV=2	0.499235	0.512814	0.587401	0.52482	0.485409	0.469043	0.496997	0.484516
tr|G3X8X0|G3X8X0_MOUSE	G3X8X0	Dhx16	RNA helicase OS=Mus musculus OX=10090 GN=Dhx16 PE=1 SV=1	0.611665	1.01849	1.09726	0.843879	0.614272	0.880821	0.955062	1.05178
sp|Q6PGC1|DHX29_MOUSE	Q6PGC1	Dhx29	ATP-dependent RNA helicase DHX29 OS=Mus musculus OX=10090 GN=Dhx29 PE=1 SV=1	1.06492	1.51324	1.9403	1.55213	1.20219	1.28831	1.36849	1.29359
sp|Q99PU8-3|DHX30_MOUSE	Q99PU8-3	Dhx30	Isoform 3 of ATP-dependent RNA helicase DHX30 OS=Mus musculus OX=10090 GN=Dhx30	0.633699	0.860083	1.22763	1.03174	0.612251	0.739057	0.841437	0.870377
tr|A2ACQ1|A2ACQ1_MOUSE	A2ACQ1	Dhx35	RNA helicase OS=Mus musculus OX=10090 GN=Dhx35 PE=1 SV=1	0.720051	0.348208	0.454601	0.465035	0.488621	0.482344	0.561069	0.617074
sp|Q8VHK9|DHX36_MOUSE	Q8VHK9	Dhx36	ATP-dependent DNA/RNA helicase DHX36 OS=Mus musculus OX=10090 GN=Dhx36 PE=1 SV=2	0.737144	2.32881	2.2605	1.51117	0.945623	0.79732	1.04242	0.990107
tr|Q6NZL1|Q6NZL1_MOUSE	Q6NZL1	Dhx37	DEAH (Asp-Glu-Ala-His) box polypeptide 37 OS=Mus musculus OX=10090 GN=Dhx37 PE=1 SV=1	0.161576	0.564011	0.549214	0.416342	0.172016	0.288266	0.280039	0.273557
sp|Q99J87|DHX58_MOUSE	Q99J87	Dhx58	Probable ATP-dependent RNA helicase DHX58 OS=Mus musculus OX=10090 GN=Dhx58 PE=1 SV=2	0.508133	0.509467	1.21113	1.13329	0.756043	0.739921	0.856122	0.665493
sp|A2A4P0|DHX8_MOUSE	A2A4P0	Dhx8	ATP-dependent RNA helicase DHX8 OS=Mus musculus OX=10090 GN=Dhx8 PE=2 SV=1	0.457052	1.36747	1.76912	1.42534	0.509996	0.474587	0.527333	0.550195
tr|E9QNN1|E9QNN1_MOUSE	E9QNN1	Dhx9	DEAH box protein 9 OS=Mus musculus OX=10090 GN=Dhx9 PE=1 SV=1	0.290565	0.563412	0.614907	0.516444	0.243741	0.274037	0.295081	0.274489
sp|O70133-2|DHX9_MOUSE	O70133-2	Dhx9	Isoform 2 of ATP-dependent RNA helicase A OS=Mus musculus OX=10090 GN=Dhx9	0.317177	0.452969	0.568026	0.453642	0.218291	0.27454	0.324236	0.241542
sp|Q9JIQ3|DBLOH_MOUSE	Q9JIQ3	Diablo	Diablo homolog, mitochondrial OS=Mus musculus OX=10090 GN=Diablo PE=1 SV=2	1.58156	0.814305	1.71845	1.29107	1.39734	1.19296	1.04482	1.20409
sp|O08808|DIAP1_MOUSE	O08808	Diaph1	Protein diaphanous homolog 1 OS=Mus musculus OX=10090 GN=Diaph1 PE=1 SV=1	1.39361	1.74626	1.63376	1.55941	1.17721	1.74425	1.63597	1.68004
sp|Q8C9B9|DIDO1_MOUSE	Q8C9B9	Dido1	Death-inducer obliterator 1 OS=Mus musculus OX=10090 GN=Dido1 PE=1 SV=4	0.458685	0.784362	1.09283	0.686376	0.42727	0.382602	0.543017	0.425592
sp|Q8BTT6|DIEXF_MOUSE	Q8BTT6	Diexf	Digestive organ expansion factor homolog OS=Mus musculus OX=10090 GN=Diexf PE=2 SV=2	0.170862	0.29487	0.450817	0.441969	0.136525	0.151581	0.170142	0.128152
sp|Q9D0D4|DIM1_MOUSE	Q9D0D4	Dimt1	Probable dimethyladenosine transferase OS=Mus musculus OX=10090 GN=Dimt1 PE=2 SV=1	0.0959061	0.221827	0.310153	0.264682	0.142225	0.166696	0.166475	0.13728
sp|Q61153|IOD1_MOUSE	Q61153	Dio1	Type I iodothyronine deiodinase OS=Mus musculus OX=10090 GN=Dio1 PE=1 SV=3	0.866023	1.57055	1.39479	1.51903	0.653304	0.853407	1.08958	1.09932
sp|Q3UH60|DIP2B_MOUSE	Q3UH60	Dip2b	Disco-interacting protein 2 homolog B OS=Mus musculus OX=10090 GN=Dip2b PE=1 SV=1	0.730726	1.39601	1.60799	1.35103	0.737769	0.876668	0.855505	0.817914
tr|E9PWR4|E9PWR4_MOUSE	E9PWR4	Dip2c	Disco-interacting protein 2 homolog C OS=Mus musculus OX=10090 GN=Dip2c PE=1 SV=1	1.19146	0.781776	1.19515	1.08365	1.17272	1.04778	1.18816	1.07531
sp|Q3USZ8|DIK2A_MOUSE	Q3USZ8	Dipk2a	Divergent protein kinase domain 2A OS=Mus musculus OX=10090 GN=Dipk2a PE=1 SV=2	0.290856	0.38028	0.482528	0.577136	0.559585	1.17082	1.17742	1.00835
sp|Q9CSH3|RRP44_MOUSE	Q9CSH3	Dis3	Exosome complex exonuclease RRP44 OS=Mus musculus OX=10090 GN=Dis3 PE=1 SV=4	0.373347	0.935874	1.08504	1.13721	0.454046	0.805771	0.797564	0.862081
sp|Q9ESX5|DKC1_MOUSE	Q9ESX5	Dkc1	H/ACA ribonucleoprotein complex subunit DKC1 OS=Mus musculus OX=10090 GN=Dkc1 PE=1 SV=4	0.125052	0.151249	0.184779	0.162657	0.102488	0.123875	0.103195	0.127858
sp|Q8BMF4|ODP2_MOUSE	Q8BMF4	Dlat	Dihydrolipoyllysine-residue acetyltransferase component of pyruvate dehydrogenase complex, mitochondrial OS=Mus musculus OX=10090 GN=Dlat PE=1 SV=2	1.52824	1.3165	1.11125	1.12816	1.44135	1.4845	1.45778	1.33231
sp|O08749|DLDH_MOUSE	O08749	Dld	Dihydrolipoyl dehydrogenase, mitochondrial OS=Mus musculus OX=10090 GN=Dld PE=1 SV=2	2.02368	1.06258	1.09946	1.08248	2.2096	1.47684	1.32833	1.37539
sp|Q811D0-3|DLG1_MOUSE	Q811D0-3	Dlg1	Isoform 3 of Disks large homolog 1 OS=Mus musculus OX=10090 GN=Dlg1	1.47496	0.623425	0.655162	0.574758	1.29157	1.16306	1.2503	1.14213
sp|P70175|DLG3_MOUSE	P70175	Dlg3	Disks large homolog 3 OS=Mus musculus OX=10090 GN=Dlg3 PE=1 SV=1	1.53113	2.42027	2.15825	1.7491	1.21872	1.51076	1.61421	1.36591
sp|Q9D2G2|ODO2_MOUSE	Q9D2G2	Dlst	Dihydrolipoyllysine-residue succinyltransferase component of 2-oxoglutarate dehydrogenase complex, mitochondrial OS=Mus musculus OX=10090 GN=Dlst PE=1 SV=1	1.62713	1.38464	1.27853	1.47116	1.63236	1.44036	1.3959	1.48061
sp|Q9JI44|DMAP1_MOUSE	Q9JI44	Dmap1	DNA methyltransferase 1-associated protein 1 OS=Mus musculus OX=10090 GN=Dmap1 PE=1 SV=1	0.207971	0.378092	0.458242	0.335989	0.154462	0.197532	0.267521	0.196984
sp|P11531|DMD_MOUSE	P11531	Dmd	Dystrophin OS=Mus musculus OX=10090 GN=Dmd PE=1 SV=3	0.659698	0.979841	0.877698	0.870793	0.43506	0.5473	0.536543	0.519833
sp|Q9DBT9|M2GD_MOUSE	Q9DBT9	Dmgdh	Dimethylglycine dehydrogenase, mitochondrial OS=Mus musculus OX=10090 GN=Dmgdh PE=1 SV=1	1.43029	2.2801	1.99588	1.77036	1.56731	1.6645	1.22191	1.34075
sp|Q9WV69|DEMA_MOUSE	Q9WV69	Dmtn	Dematin OS=Mus musculus OX=10090 GN=Dmtn PE=1 SV=1	0.746779	0.268075	0.369587	0.331698	0.396118	0.400991	0.26776	0.412333
sp|B9EJR8|DAAF5_MOUSE	B9EJR8	Dnaaf5	Dynein assembly factor 5, axonemal OS=Mus musculus OX=10090 GN=Dnaaf5 PE=1 SV=1	0.935091	10.3637	9.53521	7.69574	0.452613	0.520265	0.521263	0.435345
tr|D3YYQ8|D3YYQ8_MOUSE	D3YYQ8	Dnah10	Dynein, axonemal, heavy chain 10 OS=Mus musculus OX=10090 GN=Dnah10 PE=1 SV=2	1.07118	1.97775	3.18187	2.83925	1.10707	1.88908	1.74301	1.54043
sp|P63037|DNJA1_MOUSE	P63037	Dnaja1	DnaJ homolog subfamily A member 1 OS=Mus musculus OX=10090 GN=Dnaja1 PE=1 SV=1	0.743319	0.818169	0.756562	0.813569	0.974393	0.945409	1.00605	0.905642
sp|Q9QYJ0|DNJA2_MOUSE	Q9QYJ0	Dnaja2	DnaJ homolog subfamily A member 2 OS=Mus musculus OX=10090 GN=Dnaja2 PE=1 SV=1	0.783616	0.837044	0.707378	0.75916	0.906042	0.908486	1.04407	0.91912
[truncated: 3,351 more rows]

## Sheet: Sheet2_LOR_TE
Protein ID (Uniprot)	ID	Gene Name	Protein Description	STD-TE-CT3	STD-TE-CT6	STD-TE-CT9	STD-TE-CT12	STD-TE-CT15	STD-TE-CT18	STD-TE-CT21	STD-TE-CT24	p(RAIN)	p(STDTE)	PERIOD(STDTE)	LAG(STDTE)	AMPLITUDE(STDTE)
[truncated: 261 more rows]

[truncated: 6 more sheets: Sheet3_GOR_TE, Shee4_ROR_TE, Sheet5_ECD_NE, Sheet6_LOR_NE, Sheet7_GOR_NE, Sheet8_ROR_NE]
