# Supplementary material for: Environmental circadian disruption re-writes liver circadian proteomes
Source: Nat Commun. 2024 Jul 1;15:5537. doi: 10.1038/s41467-024-49852-3 (PMC11220080; doi:10.1038/s41467-024-49852-3)
Supplement: Supplementary file 7 — Supplementary Data 4 [file 41467_2024_49852_MOESM7_ESM.xlsx]

## Sheet: ECD_5028 Transc-TE-NE intersect
Protein ID (Uniprot)	ID	Gene Name	Protein Description	ECD_3	ECD_6	ECD_9	ECD_12	ECD_15	ECD_18	ECD_21	ECD_24	Q_VALUE	PERIOD	LAG	AMPLITUDE	ECD-TE-CT3	ECD-TE-CT6	ECD-TE-CT9	ECD-TE-CT12	ECD-TE-CT15	ECD-TE-CT18	ECD-TE-CT21	ECD-TE-CT24	p_BIO	LAG_BIO	AMPLITUDE_BIO	ECD-NE-CT3	ECD-NE-CT6	ECD-NE-CT9	ECD-NE-CT12	ECD-NE-CT15	ECD-NE-CT18	ECD-NE-CT21	ECD-NE-CT24	p_BIO	LAG_BIO	AMPLITUDE_BIO
sp|Q99KU6|CF089_MOUSE	Q99KU6	BC004004	Bombesin receptor-activated protein C6orf89 homolog OS=Mus musculus OX=10090 PE=2 SV=2	4696.51	3682.18	3407.98	2741.6	3312.38	4141.53	4307.2	4280.39	0.00101376	23.0029	0.020344	734.516	1.03358	0.625714	0.487299	0.427505	0.674673	0.825406	0.973636	1.00602	0.0001	22.6489	0.298063	1.31916	1.16861	1.12798	1.22634	0.756683	1.16804	1.10426	1.40936
sp|Q99MD6|TRXR3_MOUSE	Q99MD6	Txnrd3	Thioredoxin reductase 3 OS=Mus musculus OX=10090 GN=Txnrd3 PE=1 SV=3	385.64	491.502	540.11	417.401	302.175	282.528	413.328	466.226	0.0164805	21.351	6.68217	107.386	1.02758	0.725799	0.664443	0.728425	1.08584	1.32258	1.46972	1.24675	0.0001	20.8	0.403434	0.432125	0.443651	0.552838	0.605547	0.390599	0.530304	0.640174	0.542646
sp|Q9R0Q9|MPU1_MOUSE	Q9R0Q9	Mpdu1	Mannose-P-dolichol utilization defect 1 protein OS=Mus musculus OX=10090 GN=Mpdu1 PE=1 SV=1	2408.29	2687.7	2659.3	2638.6	2639.33	2209.14	2304.24	2405.78	0.00382745	23.8257	9.59383	195.58	0.780967	0.220195	0.0984778	0.147457	0.853948	1.1015	1.28896	1.06402	0.0002	20.7645	0.624728	0.328916	0.528551	0.553402	0.585636	0.300737	0.758194	0.384728	0.374901
sp|O55131|SEPT7_MOUSE	O55131	Septin7	Septin-7 OS=Mus musculus OX=10090 GN=Septin7 PE=1 SV=1	2868.94	2818.29	2496.73	2846.74	3012.67	3271.86	3139.22	3233.87	0.0136296	24.9511	20.9254	301.212	1.38423	1.03277	1.01804	0.945258	1.09237	1.5319	1.59607	1.46038	0.0002	21.782	0.313499	0.917031	0.665886	0.743492	0.670197	0.531977	0.647643	0.817268	0.676085
sp|P51863|VA0D1_MOUSE	P51863	Atp6v0d1	V-type proton ATPase subunit d 1 OS=Mus musculus OX=10090 GN=Atp6v0d1 PE=1 SV=2	2855.32	2935.87	3074.18	3342.57	3074.4	3299.18	2871.48	2769.12	0.0188173	23.3352	13.6262	183.553	1.36589	1.03673	0.730763	0.890729	0.987575	1.23501	1.37842	1.39449	0.0009	22.6178	0.295728	0.728268	0.615866	0.470209	0.762385	0.475341	0.731447	0.683868	0.606949
sp|Q6P8J2|SAT2_MOUSE	Q6P8J2	Sat2	Thialysine N-epsilon-acetyltransferase OS=Mus musculus OX=10090 GN=Sat2 PE=1 SV=1	835.794	513.642	480.341	407.322	425.524	457.451	472.057	505.584	0.0433243	25.2989	2.30464	60.9078	1.4147	0.557467	0.46476	0.418653	1.48669	2.00059	1.88837	1.74904	0.0009	20.4752	0.839807	0.476366	0.394203	0.50264	0.353687	0.319484	0.305608	0.286067	0.462069
sp|Q9CY62|RN181_MOUSE	Q9CY62	Rnf181	E3 ubiquitin-protein ligase RNF181 OS=Mus musculus OX=10090 GN=Rnf181 PE=1 SV=1	3353.98	3307.95	3298.26	3382.41	3870.64	3983.42	3409.76	3191.95	0.026616	23.2482	16.6083	296.715	1.04161	0.480171	0.32692	0.52373	1.23601	1.72379	1.50153	1.44179	0.0011	20.3547	0.725641	0.433709	0.492144	0.648959	0.58532	0.428375	0.642524	0.570518	0.487166
sp|Q8R0F9|S14L4_MOUSE	Q8R0F9	Sec14l4	SEC14-like protein 4 OS=Mus musculus OX=10090 GN=Sec14l4 PE=1 SV=1	10290.8	9305.15	9586.37	11086.5	11710.7	10892.4	9580.56	9323.46	0.0130689	22.6962	14.9665	1078.27	1.47128	1.17928	0.972345	1.06545	1.46678	1.63034	1.65163	1.63944	0.0011	20.8934	0.347213	0.336734	0.29405	0.298533	0.305283	0.24536	0.383837	0.350281	0.344121
sp|Q8C8U0-3|LIPB1_MOUSE	Q8C8U0-3	Ppfibp1	Isoform 3 of Liprin-beta-1 OS=Mus musculus OX=10090 GN=Ppfibp1	2175.35	1930.56	1497.98	1006.24	1015.87	1148.66	1370.41	1431.09	0.00615492	25.2439	3.38506	533.021	0.994998	0.797989	0.698477	0.632317	0.981793	1.07799	1.14976	1.0901	0.0012	20.9284	0.230656	1.29686	1.29244	1.59196	1.25388	0.910218	1.56604	1.5348	1.25356
sp|Q9WVL2|STAT2_MOUSE	Q9WVL2	Stat2	Signal transducer and activator of transcription 2 OS=Mus musculus OX=10090 GN=Stat2 PE=1 SV=1	1525.02	1717.56	1525.65	1951.16	1849.86	2262.19	2161.17	1573.54	0.0155674	23.3171	17.7798	279.946	0.793304	0.164152	0.0719902	0.0982482	1.05123	1.39392	1.57273	1.40031	0.0012	20.9206	0.79092	0.394027	0.46989	0.695846	0.725982	0.105171	0.616304	0.588682	0.62463
sp|Q8R4H2|ARHGC_MOUSE	Q8R4H2	Arhgef12	Rho guanine nucleotide exchange factor 12 OS=Mus musculus OX=10090 GN=Arhgef12 PE=1 SV=2	3912.15	3613.77	3816.22	3288.18	3194.19	2636.17	2805.99	3106	0.0391403	25.856	6.45547	564.034	1.27949	0.665336	0.629249	0.570798	1.18184	1.5079	1.51997	1.33522	0.0012	20.3906	0.522436	1.04622	0.933104	1.03379	1.15359	0.683356	1.08388	0.991467	0.827077
sp|Q9EQH2|ERAP1_MOUSE	Q9EQH2	Erap1	Endoplasmic reticulum aminopeptidase 1 OS=Mus musculus OX=10090 GN=Erap1 PE=1 SV=2	3444.71	4077.06	4614.49	4699.94	4529.97	3989.12	4111.49	3958.59	0.00630212	23.3184	12.1299	481.516	1.25267	0.886149	0.871992	0.870352	1.40348	1.6633	1.63646	1.55821	0.0012	20.6783	0.443654	0.556286	0.516424	0.472147	0.671671	0.427178	0.671076	0.552495	0.460466
sp|Q9JHU2|PALMD_MOUSE	Q9JHU2	Palmd	Palmdelphin OS=Mus musculus OX=10090 GN=Palmd PE=1 SV=1	1441.28	2252.98	2299.04	1511.99	1337.96	1586.03	1606.64	1551.69	0.0347072	22.7349	7.32094	166.98	1.34049	1.00435	0.985612	0.957169	1.3946	1.50889	1.57737	1.49974	0.0012	20.7126	0.307383	0.691813	0.592458	0.626374	0.697713	0.538967	0.685353	0.696061	0.507144
sp|Q8CFI0|NED4L_MOUSE	Q8CFI0	Nedd4l	E3 ubiquitin-protein ligase NEDD4-like OS=Mus musculus OX=10090 GN=Nedd4l PE=1 SV=2	1582.16	1235.02	689.201	1318.23	2127.28	2189.28	1979.31	2157	0.00943699	24.0951	20.1642	647.662	0.859395	0.514976	0.420947	0.381976	0.592281	0.841168	0.775295	0.921279	0.0013	22.0255	0.275699	1.29617	1.1194	1.10163	0.488725	0.784263	0.838378	1.36146	0.939563
sp|Q8BU11|TOX4_MOUSE	Q8BU11	Tox4	TOX high mobility group box family member 4 OS=Mus musculus OX=10090 GN=Tox4 PE=1 SV=3	1526.41	1630.8	1440.41	1508.21	1311.82	1324.02	1434.15	1558.59	0.0442593	22.8074	4.97999	157.246	0.628362	0.424649	0.351524	0.343559	0.633499	0.722872	0.753772	0.775343	0.0015	21.1515	0.23217	1.56144	2.64466	3.15359	2.73112	1.58802	2.21897	2.70712	2.96247
sp|Q8C0D5|EFL1_MOUSE	Q8C0D5	Efl1	Elongation factor-like GTPase 1 OS=Mus musculus OX=10090 GN=Efl1 PE=1 SV=1	528.042	519.089	539.96	551.225	454.76	459.531	454.201	532.688	0.0279426	21.1463	7.20732	35.3236	1.45387	1.05018	0.924724	1.14444	1.46231	1.87512	1.86875	1.8769	0.0015	21.2964	0.50165	0.57231	0.581026	0.59942	0.638927	0.322304	0.550598	0.681238	0.683106
sp|Q07076|ANXA7_MOUSE	Q07076	Anxa7	Annexin A7 OS=Mus musculus OX=10090 GN=Anxa7 PE=1 SV=2	5236.15	5890.36	5931.04	6832.17	5105.21	3802.91	4090.84	4598.31	0.00236053	23.5116	9.03306	1083.86	1.23993	0.659689	0.630986	0.743989	1.07259	1.32274	1.45023	1.36729	0.0015	21.1348	0.417633	0.601626	0.481221	0.394535	0.627501	0.320976	0.642958	0.454399	0.623023
sp|Q9CQY5|MAGT1_MOUSE	Q9CQY5	Magt1	Magnesium transporter protein 1 OS=Mus musculus OX=10090 GN=Magt1 PE=1 SV=1	3553.05	4109.59	3619.05	4828.07	5631.08	5389.24	4084.55	4572.75	0.0166286	24.1595	16.4103	921.226	0.781374	0.506848	0.523448	0.504606	0.708945	0.853491	0.856879	0.866229	0.0016	21.1913	0.198663	0.84388	0.938134	0.865676	0.643956	0.583286	0.904807	0.802745	0.967082
sp|Q8BW75|AOFB_MOUSE	Q8BW75	Maob	Amine oxidase [flavin-containing] B OS=Mus musculus OX=10090 GN=Maob PE=1 SV=4	8046.27	8166.42	9054.54	9388.18	11622.5	8683.56	8681.37	8460.57	0.0373885	23.659	14.3489	830.174	0.89207	1.1146	1.28539	1.18305	0.869992	0.73035	0.772959	0.77475	0.0016	9.14197	0.286773	0.8528	0.656379	0.544161	0.852352	0.792221	0.867985	0.661549	0.565541
sp|O35857|TIM44_MOUSE	O35857	Timm44	Mitochondrial import inner membrane translocase subunit TIM44 OS=Mus musculus OX=10090 GN=Timm44 PE=1 SV=2	2066.25	2250.84	2301.76	2041.63	1827.78	1951.19	2106.49	2166.89	0.0254803	21.8533	6.41438	170.901	1.10028	0.907222	0.883294	1.00002	1.11124	1.28854	1.31879	1.27702	0.0019	21.1625	0.220612	0.846706	0.661226	0.665635	0.879382	0.585595	0.84974	0.761448	0.621718
sp|Q8BHF7|PGPS1_MOUSE	Q8BHF7	Pgs1	CDP-diacylglycerol--glycerol-3-phosphate 3-phosphatidyltransferase, mitochondrial OS=Mus musculus OX=10090 GN=Pgs1 PE=1 SV=1	306.794	313.384	267.402	371.098	360.294	382.509	318.19	303.241	0.0389788	21.9799	15.9004	32.1631	0.820924	0.150561	0.220269	0.203381	0.788748	1.06135	1.08101	0.997009	0.0019	20.6187	0.480476	0.723759	0.432917	0.66959	0.436368	0.142209	0.388043	0.537234	0.939416
sp|Q60631|GRB2_MOUSE	Q60631	Grb2	Growth factor receptor-bound protein 2 OS=Mus musculus OX=10090 GN=Grb2 PE=1 SV=1	1926.07	1920	1789.02	1912.19	2126.25	2203.2	2031.69	1904.26	0.00564524	22.6239	17.7005	171.074	1.08059	0.654946	0.636963	0.648765	1.01565	1.08648	1.24099	1.15238	0.002	20.8632	0.307262	0.819438	0.873786	0.662788	0.778249	0.5627	0.825464	0.728903	0.600605
sp|Q9CXE7|TMED5_MOUSE	Q9CXE7	Tmed5	Transmembrane emp24 domain-containing protein 5 OS=Mus musculus OX=10090 GN=Tmed5 PE=1 SV=1	5353.99	6924.87	6586.73	8363.33	6533.19	5035.49	5228.82	5685.45	0.00615492	23.0663	10.5144	1085.19	0.748411	0.517874	0.490417	0.521981	0.742961	1.00853	1.0536	1.06467	0.0024	21.7208	0.310465	1.26727	1.45316	1.40531	1.42911	0.790259	1.56206	1.19763	1.41071
sp|Q66GT5|PTPM1_MOUSE	Q66GT5	Ptpmt1	Phosphatidylglycerophosphatase and protein-tyrosine phosphatase 1 OS=Mus musculus OX=10090 GN=Ptpmt1 PE=1 SV=1	2451.04	2710.19	2959.05	2870.31	3227.83	2969.26	2735.86	2422.99	0.0215881	24.7971	14.309	343.184	0.70144	0.492502	0.477624	0.593677	0.768641	0.994767	0.867067	0.853148	0.0024	20.1253	0.256245	0.831423	0.856024	0.718616	0.75339	0.63827	0.931852	0.827971	0.918886
sp|Q5SVR0|TBC9B_MOUSE	Q5SVR0	Tbc1d9b	TBC1 domain family member 9B OS=Mus musculus OX=10090 GN=Tbc1d9b PE=1 SV=1	2600.06	2489.92	2450.84	2316.88	2246.74	2160.79	2277.44	2515.55	0.0483708	24.4955	4.10604	194.197	1.08861	0.828618	0.6102	0.779054	1.17301	1.58625	1.47506	1.52381	0.0024	21.214	0.495429	0.779786	0.760469	0.686341	1.04766	0.661454	0.853774	0.805199	0.751679
sp|Q8K0Z7|TACO1_MOUSE	Q8K0Z7	Taco1	Translational activator of cytochrome c oxidase 1 OS=Mus musculus OX=10090 GN=Taco1 PE=1 SV=1	1512.57	1431.4	1425.75	1395.82	1616.69	1655.63	1576.86	1692.35	0.0290789	24.2413	20.7657	124.743	1.46607	1.40994	1.34355	1.41224	1.50695	1.67897	1.67757	1.6324	0.0024	21.1401	0.16631	0.611305	0.629044	0.516922	1.04142	0.545534	0.87492	0.675014	0.576576
sp|Q61247|A2AP_MOUSE	Q61247	Serpinf2	Alpha-2-antiplasmin OS=Mus musculus OX=10090 GN=Serpinf2 PE=1 SV=1	32517.6	29814	25824.1	18620.7	18318.2	25967.9	25128.3	27107.6	0.0077598	23.6887	2.577	5903.47	1.32601	1.10573	0.892622	0.762145	1.04202	1.46702	1.35531	1.44033	0.0024	22.0611	0.314237	0.694316	0.615309	0.60206	0.685368	0.533059	0.804975	0.65798	0.584664
sp|Q9QZ23|NFU1_MOUSE	Q9QZ23	Nfu1	NFU1 iron-sulfur cluster scaffold homolog, mitochondrial OS=Mus musculus OX=10090 GN=Nfu1 PE=1 SV=2	1684.09	1816.49	1927.33	1887.64	1898.34	1667.85	1757.55	1707.34	0.02275	22.9062	10.7918	100.626	1.21127	0.630371	0.419231	0.491748	1.46721	1.56939	1.73246	1.67998	0.0024	20.7887	0.680236	0.328726	0.324038	0.288354	0.48094	0.184272	0.384653	0.433856	0.38784
sp|Q9DC16|ERGI1_MOUSE	Q9DC16	Ergic1	Endoplasmic reticulum-Golgi intermediate compartment protein 1 OS=Mus musculus OX=10090 GN=Ergic1 PE=1 SV=1	3038.84	2812	2746.41	2710	3040.86	3693.34	3334.36	3581.41	0.00395982	24.8483	21.5876	369.241	0.515489	0.338294	0.402851	0.375526	0.606717	0.724852	0.729705	0.672683	0.0026	20.6479	0.188014	0.778851	1.12601	1.03586	0.795362	0.679763	1.08253	0.891986	1.07345
sp|Q9Z0R4|ITSN1_MOUSE	Q9Z0R4	Itsn1	Intersectin-1 OS=Mus musculus OX=10090 GN=Itsn1 PE=1 SV=2	1258.01	1138.42	1001.96	1103.51	1447.59	1429.56	1440.4	1421.14	0.00233547	23.5986	20.1887	220.371	1.42121	1.05998	1.15463	0.979714	1.24304	1.45697	1.60169	1.47122	0.0026	21.6951	0.286415	1.24928	0.694258	0.936577	0.459052	0.860604	0.583546	1.13448	0.78685
sp|Q8CGY8|OGT1_MOUSE	Q8CGY8	Ogt	UDP-N-acetylglucosamine--peptide N-acetylglucosaminyltransferase 110 kDa subunit OS=Mus musculus OX=10090 GN=Ogt PE=1 SV=2	3041	2932.68	3466.38	3422.45	3605.03	2864.78	2806.22	2659.7	0.00734124	23.5433	12.1553	379.884	0.988022	0.528141	0.470698	0.514705	0.924044	0.988893	1.15961	1.15938	0.0027	21.2539	0.354484	0.931886	1.16503	1.98551	1.31492	0.745007	0.98649	1.34158	1.34562
sp|Q80XI4|PI42B_MOUSE	Q80XI4	Pip4k2b	Phosphatidylinositol 5-phosphate 4-kinase type-2 beta OS=Mus musculus OX=10090 GN=Pip4k2b PE=1 SV=1	849.49	803.757	684.503	901.784	993.921	923.07	954.945	868.326	0.0302796	23.1932	18.0107	92.936	1.62775	2.46746	3.05148	2.52748	1.64077	1.4212	1.44547	1.57766	0.0027	9.02491	0.782984	0.44422	0.47489	0.393267	0.399225	0.719696	0.526565	0.431954	0.329668
sp|Q8R0V5|I23O2_MOUSE	Q8R0V5	Ido2	Indoleamine 2,3-dioxygenase 2 OS=Mus musculus OX=10090 GN=Ido2 PE=1 SV=3	2339.72	3000.02	3701.17	3422.47	4136.8	4183.97	3914.74	3592.41	0.0387056	26.2	17.1977	676.336	1.03516	0.679319	0.547593	0.707958	1.16671	1.60289	1.51637	1.60133	0.0027	21.3042	0.573627	0.212857	0.242249	0.325162	0.470396	0.248884	0.390632	0.326203	0.362465
sp|O35864|CSN5_MOUSE	O35864	Cops5	COP9 signalosome complex subunit 5 OS=Mus musculus OX=10090 GN=Cops5 PE=1 SV=3	3600.24	3692.63	3947.82	3723.83	3585.5	3321.02	3217.16	3456.13	0.0267796	23.2203	8.88214	308.46	1.37945	0.946029	0.738485	0.772872	1.36784	1.72112	1.56011	1.69927	0.0027	21.0295	0.565382	0.418755	0.402446	0.424144	0.280167	0.294008	0.380181	0.424322	0.472137
sp|G5E8P1-2|BRD1_MOUSE	G5E8P1-2	Brd1	Isoform 2 of Bromodomain-containing protein 1 OS=Mus musculus OX=10090 GN=Brd1	1099.1	1108.24	1243.03	1288.33	1023.93	881.689	988.188	1061.59	0.0100895	22.5763	9.0086	142.303	0.27518	0.501798	0.602854	0.316461	0.172543	0.000127909	0.00018049	0.222584	0.0028	7.66061	0.308122	1.32666	1.81368	1.97342	1.74327	1.24164	1.77015	1.34241	2.08583
sp|Q8R313|EXOC6_MOUSE	Q8R313	Exoc6	Exocyst complex component 6 OS=Mus musculus OX=10090 GN=Exoc6 PE=1 SV=2	1423.69	1387.59	1574.08	1339.42	1309.14	1272.94	1252.14	1375.02	0.0459007	22.9061	7.06438	100.689	1.28007	0.528111	0.507346	0.4767	1.12929	1.33214	1.4289	1.42707	0.0028	20.9029	0.514073	1.83199	1.35743	1.63091	1.95485	0.889798	1.58934	1.59756	1.5258
sp|Q9D2N9|VP33A_MOUSE	Q9D2N9	Vps33a	Vacuolar protein sorting-associated protein 33A OS=Mus musculus OX=10090 GN=Vps33a PE=1 SV=2	1319.68	1302.86	1283.84	1285.71	1103.54	1116.15	1219.75	1203.56	0.00645472	24.5041	5.85494	93.5885	1.50816	0.759569	0.648334	0.456272	1.32525	1.48886	1.67881	1.48447	0.0028	20.5724	0.57031	0.94622	0.763184	0.7219	1.3448	0.472284	1.03843	0.955582	0.833377
sp|Q60865|CAPR1_MOUSE	Q60865	Caprin1	Caprin-1 OS=Mus musculus OX=10090 GN=Caprin1 PE=1 SV=2	9964.63	8208.22	6341.53	7721.3	11682.8	12355.9	12941.7	12652.2	0.00113624	24.0815	20.8548	3204.74	1.60105	0.975498	1.01627	1.079	1.70338	1.76894	2.11903	1.6964	0.0028	20.1473	0.551116	0.69617	0.671191	0.58515	0.608852	0.526754	0.769407	0.841054	0.661725
sp|Q8BNX1|CLC4G_MOUSE	Q8BNX1	Clec4g	C-type lectin domain family 4 member G OS=Mus musculus OX=10090 GN=Clec4g PE=1 SV=1	1784.77	1634.12	1715.49	1724.8	1996.07	2292.79	1951.03	1951.32	0.00586646	23.8157	18.7286	232.644	0.502047	0.0719266	0.0457332	0.0757312	0.433937	0.485224	0.644351	0.571854	0.0029	20.894	0.306728	0.632795	0.764782	1.00564	1.12646	0.0961753	0.812245	0.716331	1.40849
sp|Q91XU0|WRIP1_MOUSE	Q91XU0	Wrnip1	ATPase WRNIP1 OS=Mus musculus OX=10090 GN=Wrnip1 PE=1 SV=2	3202.89	2126.78	1630.05	1601.83	2870.34	2628.79	3295.19	3089.48	0.00365864	22.6418	21.2605	830.453	0.84176	0.548233	0.559686	0.591474	0.634251	0.779464	0.927101	0.954519	0.0031	22.9341	0.205529	1.70682	1.09885	1.65657	0.87014	1.1162	0.678516	1.82743	2.05746
sp|Q8CI59-2|STEA3_MOUSE	Q8CI59-2	Steap3	Isoform 2 of Metalloreductase STEAP3 OS=Mus musculus OX=10090 GN=Steap3	633.044	659.435	616.767	491.598	827.588	966.631	945.563	1011.8	0.0178656	25.094	21.1564	209.143	0.581648	0.300988	0.341407	0.325484	0.521616	0.61191	0.653223	0.622142	0.0031	20.9058	0.163863	0.708457	0.620678	0.745974	0.682102	0.495249	0.7596	0.802735	0.741226
sp|Q9ES28|ARHG7_MOUSE	Q9ES28	Arhgef7	Rho guanine nucleotide exchange factor 7 OS=Mus musculus OX=10090 GN=Arhgef7 PE=1 SV=2	885.538	764.16	807.781	778.826	976.802	1002.72	894.395	1017.75	0.0419322	23.8915	20.3144	105.974	1.18974	0.503081	0.55147	0.635627	1.09805	1.26571	1.42753	1.27946	0.0031	20.6286	0.445746	1.32034	1.4483	1.36229	1.27915	0.919495	1.3739	1.41522	1.01218
sp|O88811|STAM2_MOUSE	O88811	Stam2	Signal transducing adapter molecule 2 OS=Mus musculus OX=10090 GN=Stam2 PE=1 SV=1	654.693	704.41	706.207	659.755	553.355	555.153	595.693	673.048	0.00188395	21.6962	6.55283	81.6377	1.23075	0.416472	0.483019	0.44957	1.32464	1.42372	1.84213	1.63511	0.0031	20.9815	0.681622	0.998892	1.06091	0.846695	1.38742	0.537542	1.1888	1.20527	1.16867
sp|Q9WUR2|ECI2_MOUSE	Q9WUR2	Eci2	Enoyl-CoA delta isomerase 2 OS=Mus musculus OX=10090 GN=Eci2 PE=1 SV=2	10805.4	11639.7	12132.6	13386.4	10227.2	7694.65	7875.86	8960.35	0.00228874	23.7651	8.96644	2489.11	1.24176	0.987058	0.871963	0.908469	1.24711	1.24396	1.34546	1.31482	0.0037	20.8261	0.233515	0.438824	0.377468	0.409954	0.511479	0.339111	0.453845	0.530329	0.477627
sp|Q9EQP2|EHD4_MOUSE	Q9EQP2	Ehd4	EH domain-containing protein 4 OS=Mus musculus OX=10090 GN=Ehd4 PE=1 SV=1	291.997	296.289	275.392	301.196	335.727	405.492	319.91	340.059	0.049529	24.0533	18.5625	38.8362	1.4722	0.471883	0.482882	0.488624	1.12118	1.52445	1.51381	1.46851	0.0039	20.6876	0.59523	0.585219	0.449581	0.453917	0.421958	0.315352	0.455067	0.521716	0.635759	0.0086	1.02973	0.11368
sp|Q8CFD4|SNX8_MOUSE	Q8CFD4	Snx8	Sorting nexin-8 OS=Mus musculus OX=10090 GN=Snx8 PE=1 SV=1	649.461	538.637	709.57	722.546	706.477	709.084	669.864	635.093	0.0464411	24.1275	14.0413	40.163	0.773889	0.419392	0.470319	0.57835	0.821819	0.907191	1.05757	0.842412	0.0039	20.1739	0.298682	1.75992	1.77091	1.83931	1.84661	1.6853	1.94051	1.97987	1.60451
sp|Q9D8Z2|TRIA1_MOUSE	Q9D8Z2	Triap1	TP53-regulated inhibitor of apoptosis 1 OS=Mus musculus OX=10090 GN=Triap1 PE=1 SV=1	781.788	733.749	657.848	738.301	783.83	854.502	798.374	708.243	0.0486068	21.1562	18.3347	76.3875	1.41791	2.11823	1.9161	1.63549	1.26796	0.849674	0.861023	1.09969	0.0039	7.76109	0.576807	1.76154	1.52238	1.39091	1.4825	2.00115	1.70164	1.74006	1.47824
sp|Q99NH0|ANR17_MOUSE	Q99NH0	Ankrd17	Ankyrin repeat domain-containing protein 17 OS=Mus musculus OX=10090 GN=Ankrd17 PE=1 SV=2	2231.34	2431.72	2437.73	2326.75	2002.29	1786.27	2159.02	2054.96	0.0388546	23.5864	7.3633	310.855	1.08357	0.823452	0.752586	0.678275	1.4	1.48187	1.54352	1.45211	0.0039	20.5205	0.417779	0.727782	0.979807	0.79198	0.835779	0.71053	1.04466	0.894689	0.992884
sp|Q8K3K8|OPTN_MOUSE	Q8K3K8	Optn	Optineurin OS=Mus musculus OX=10090 GN=Optn PE=1 SV=1	4377.19	4835.02	5373.4	4795.29	4574.42	4313.44	4176.85	4309.78	0.00178798	23.4346	9.23405	397.103	0.948014	0.386925	0.400618	0.494081	1.09087	1.47478	1.4069	1.51756	0.0039	21.0837	0.664664	0.429565	0.528102	0.525873	0.987174	0.257199	0.813974	0.664425	0.693785
sp|Q8CBW3|ABI1_MOUSE	Q8CBW3	Abi1	Abl interactor 1 OS=Mus musculus OX=10090 GN=Abi1 PE=1 SV=3	2303.48	2316	2224.03	1894.64	1963.49	1985.98	2143.14	2219.05	0.000773094	23.0115	3.76572	189.668	1.09537	0.288481	0.329961	0.450273	1.02054	1.37183	1.3802	1.41313	0.0039	20.9309	0.58878	0.785757	0.919504	0.707072	0.791534	0.538467	0.924253	0.951693	0.975163
sp|Q99N93|RM16_MOUSE	Q99N93	Mrpl16	39S ribosomal protein L16, mitochondrial OS=Mus musculus OX=10090 GN=Mrpl16 PE=1 SV=1	1975.77	2142.6	2233.72	2168.84	2399.08	2451.91	2254.92	2297.06	0.0249129	25.8833	17.5299	161.889	1.13858	0.814198	0.836736	0.907435	1.20189	1.39749	1.28028	1.28602	0.0039	20.1657	0.29939	0.3866	0.361311	0.315916	0.385216	0.323822	0.491368	0.401585	0.337557
sp|O55242|SGMR1_MOUSE	O55242	Sigmar1	Sigma non-opioid intracellular receptor 1 OS=Mus musculus OX=10090 GN=Sigmar1 PE=1 SV=1	5089.94	5445.49	4421.78	4124.65	7014.76	8165.74	7718.36	8325.16	0.0136296	24.965	20.945	1956.48	0.508238	0.292991	0.276667	0.344933	0.589516	0.612225	0.639829	0.604032	0.004	20.1702	0.192255	0.508299	0.576955	0.635451	0.538069	0.474492	0.684912	0.579227	0.656501
sp|Q91W52-2|TMM19_MOUSE	Q91W52-2	Tmem19	Isoform 2 of Transmembrane protein 19 OS=Mus musculus OX=10090 GN=Tmem19	7324.72	6901.74	5926.21	5928.4	6745.56	8076.07	7235.47	6889.75	0.04065	21.8777	20.3575	767.947	1.08133	1.8036	2.27135	1.88145	0.986569	0.835759	0.843378	0.761709	0.004	9.09002	0.723702	0.552282	0.632603	0.442621	0.487436	1.27554	0.79553	0.617262	0.478383
sp|Q00519|XDH_MOUSE	Q00519	Xdh	Xanthine dehydrogenase/oxidase OS=Mus musculus OX=10090 GN=Xdh PE=1 SV=5	4737.29	5611.12	6049.33	7142.05	6265.34	5272.96	4567.59	4719.5	0.00154648	23.0391	11.8539	1054.54	1.39401	1.18836	1.11735	1.19731	1.54925	1.77432	1.62944	1.67306	0.004	20.4899	0.345935	0.268798	0.265513	0.247287	0.358583	0.271472	0.432634	0.329157	0.311362
sp|Q9DAR7|DCPS_MOUSE	Q9DAR7	Dcps	m7GpppX diphosphatase OS=Mus musculus OX=10090 GN=Dcps PE=1 SV=1	1036.6	968.044	953.345	809.518	845.437	992.583	929.909	992.308	0.0419322	23.5912	1.91463	91.37	1.6245	0.664471	0.496979	0.471291	1.30013	1.76229	1.58254	1.83055	0.0041	21.0348	0.777481	0.399823	0.330081	0.37362	0.312943	0.275923	0.417845	0.3803	0.409499
sp|Q9D125|RT25_MOUSE	Q9D125	Mrps25	28S ribosomal protein S25, mitochondrial OS=Mus musculus OX=10090 GN=Mrps25 PE=1 SV=1	581.529	554.738	570.919	627.499	708.4	751.511	673.808	570.507	0.00824162	22.7041	17.2101	92.2018	0.745174	0.151661	0.0735121	0.111568	0.630258	0.79729	0.776799	0.737942	0.0042	20.3415	0.399577	0.297419	0.190959	0.220909	0.142291	0.0493257	0.162604	0.244365	0.311329	0.0102	1.98427	0.096671
sp|P21440|MDR3_MOUSE	P21440	Abcb4	Phosphatidylcholine translocator ABCB4 OS=Mus musculus OX=10090 GN=Abcb4 PE=1 SV=2	9270.25	9886.44	8450.05	8831.84	8086.99	6880.4	7062.5	8763.45	0.0235717	25.5018	6.11802	1297.06	0.84041	1.26432	1.43167	1.31199	0.70375	0.693814	0.665133	0.705741	0.0042	8.85458	0.387333	1.00172	0.738887	0.74225	0.784528	1.32059	0.943249	0.947855	0.709198
sp|Q8BGI5|PEX26_MOUSE	Q8BGI5	Pex26	Peroxisome assembly protein 26 OS=Mus musculus OX=10090 GN=Pex26 PE=1 SV=2	987.386	1206.82	1522.92	1640.44	946.512	1191.17	1131.95	817.365	0.0448408	23.7593	10.9947	342.553	0.851201	0.763912	0.777228	0.734557	0.971219	1.03968	1.01682	1.00234	0.0042	20.3997	0.14443	0.705938	0.829888	0.912716	0.871892	0.978312	0.981422	1.13916	0.933766
sp|Q9DCV4|RMD1_MOUSE	Q9DCV4	Rmdn1	Regulator of microtubule dynamics protein 1 OS=Mus musculus OX=10090 GN=Rmdn1 PE=1 SV=2	1203.38	1196.76	1294.95	1297.89	1373.28	1291.07	1260.06	1126.24	0.0224945	24.321	14.6498	87.0027	1.12516	1.00116	0.950959	0.847926	1.33426	1.49783	1.52437	1.41075	0.0042	20.678	0.316815	0.516942	0.37631	0.389349	0.429871	0.319143	0.367204	0.41237	0.44183
sp|A2AJL3|FGGY_MOUSE	A2AJL3	Fggy	FGGY carbohydrate kinase domain-containing protein OS=Mus musculus OX=10090 GN=Fggy PE=1 SV=1	3931.67	4581.96	5043.93	4767.53	5293.32	5276.02	4665.24	4493.17	0.0103896	26.3074	15.281	517.161	1.10409	0.821462	0.680557	0.856991	1.36239	1.76118	1.56825	1.63054	0.0042	20.742	0.561137	0.274569	0.305639	0.303789	0.32739	0.280739	0.356814	0.315796	0.31407
sp|Q8BGA8|ACSM5_MOUSE	Q8BGA8	Acsm5	Acyl-coenzyme A synthetase ACSM5, mitochondrial OS=Mus musculus OX=10090 GN=Acsm5 PE=1 SV=1	4813.89	6955.74	7616.9	6626.94	5499.07	4802.64	5481.39	5687.72	0.00734124	22.3261	8.79947	1182.39	2.04457	2.82149	2.51636	2.8735	2.24409	1.81738	1.59594	1.71679	0.0042	9.70767	0.556517	0.297877	0.190049	0.219637	0.291899	0.371805	0.310957	0.389806	0.295413
sp|P58064|RT06_MOUSE	P58064	Mrps6	28S ribosomal protein S6, mitochondrial OS=Mus musculus OX=10090 GN=Mrps6 PE=1 SV=3	249.174	204.99	153.698	247.895	272.151	296.951	251.133	223.433	0.0165418	21.858	17.7398	47.3366	0.972902	2.0924	2.14076	1.83862	1.13463	0.881877	0.784468	0.886923	0.0043	8.98938	0.699372	1.14632	0.855633	0.678341	1.09632	1.28946	1.42405	1.11429	0.599153
sp|Q9Z2C4|MTMR1_MOUSE	Q9Z2C4	Mtmr1	Myotubularin-related protein 1 OS=Mus musculus OX=10090 GN=Mtmr1 PE=1 SV=1	1598.21	2017.77	2130.62	2024.94	1781.86	1557.6	1677.49	1825.11	0.00610491	21.6369	8.83438	236.673	0.969553	0.744988	0.805804	0.573015	0.780019	0.940434	1.03884	1.01387	0.0044	22.6598	0.186763	1.44095	1.19178	1.46816	0.829451	0.974124	1.23301	1.33627	1.15561
sp|Q8BLF1|NCEH1_MOUSE	Q8BLF1	Nceh1	Neutral cholesterol ester hydrolase 1 OS=Mus musculus OX=10090 GN=Nceh1 PE=1 SV=1	1129.88	2111.69	2248.64	2146.73	1545.99	1658.68	1403.55	1715.27	0.0373885	22.4414	9.26026	349.531	0.599949	0.452453	0.422239	0.459416	0.59933	0.841885	0.877787	0.878673	0.0046	21.8065	0.243305	1.31136	1.7126	1.71133	1.61825	1.03838	1.73795	1.36137	1.44997
sp|O88952|LIN7C_MOUSE	O88952	Lin7c	Protein lin-7 homolog C OS=Mus musculus OX=10090 GN=Lin7c PE=1 SV=2	2570.64	2967.55	3331.76	3866.64	3327.7	2722.09	3000.71	2887.68	0.00915042	23.2112	11.894	494.286	1.22379	1.77884	2.42622	1.99279	1.20153	0.804543	1.05865	1.07907	0.0046	9.14621	0.690928	2.25458	1.38977	1.49759	1.57164	2.37707	1.47904	1.83423	0.903335
sp|Q9Z306|S22A4_MOUSE	Q9Z306	Slc22a4	Solute carrier family 22 member 4 OS=Mus musculus OX=10090 GN=Slc22a4 PE=1 SV=1	265.364	383.823	393.299	255.394	234.568	217.411	247.172	255.712	0.00664878	23.2938	7.18893	63.4059	0.741411	0.298374	0.39155	0.360486	0.476182	0.683251	0.931701	0.786996	0.005	22.3538	0.279059	1.49312	1.35933	1.57508	1.42082	0.706673	1.03162	1.33464	1.44618
sp|Q8VDP4|CCAR2_MOUSE	Q8VDP4	Ccar2	Cell cycle and apoptosis regulator protein 2 OS=Mus musculus OX=10090 GN=Ccar2 PE=1 SV=2	771.908	735.567	664.942	598.734	586.564	688.007	661.728	769.177	0.0203031	23.7836	2.25985	94.8589	1.07607	0.393187	0.432072	0.498927	0.976589	1.23419	1.26591	1.31741	0.005	21.0663	0.495179	1.56682	1.33418	1.85953	1.56718	0.871474	1.28915	1.44336	1.98835
sp|P57716|NICA_MOUSE	P57716	Ncstn	Nicastrin OS=Mus musculus OX=10090 GN=Ncstn PE=1 SV=3	1561.97	1570.78	1653.37	1674.47	1424.82	1319.47	1413.35	1597.76	0.0251675	21.3731	7.50426	162.655	0.782452	0.449768	0.419436	0.414872	0.735654	0.764273	0.843705	0.794029	0.005	20.5348	0.237333	1.02805	0.885542	0.959261	0.948528	0.642661	0.915024	0.997591	0.966194
sp|Q8BWQ1|UD2A3_MOUSE	Q8BWQ1	Ugt2a3	UDP-glucuronosyltransferase 2A3 OS=Mus musculus OX=10090 GN=Ugt2a3 PE=1 SV=1	15111.2	18656.1	22098.6	20604	21494.7	18350.9	18100.3	16291.4	0.00228874	24.14	12.4245	2793.19	0.7162	0.300202	0.340084	0.411839	0.763179	0.81916	0.892708	0.768191	0.005	19.9429	0.291375	0.668186	0.789167	0.744864	0.648654	0.57657	0.785939	0.681277	0.759874
tr|Q8CIH9|Q8CIH9_MOUSE	Q8CIH9	Ppat	Amidophosphoribosyltransferase OS=Mus musculus OX=10090 GN=Ppat PE=1 SV=1	1761.31	1618.02	2020.45	2124.14	1127.69	1104.23	1075.16	1057.95	0.0136296	24.1498	8.45986	495.671	1.59724	0.366065	0.384406	0.405985	1.17768	1.66997	1.63134	1.72747	0.005	20.9664	0.756082	0.441712	0.425813	0.468926	0.497447	0.318362	0.604163	0.567132	0.483762
sp|P19324|SERPH_MOUSE	P19324	Serpinh1	Serpin H1 OS=Mus musculus OX=10090 GN=Serpinh1 PE=1 SV=3	332.871	533.603	405.637	513.507	752.441	1025.33	584.703	504.198	0.0200652	23.946	17.1613	238.013	0.384212	0.372884	0.462667	0.472879	0.671922	0.720399	0.669824	0.550216	0.0051	18.5391	0.176941	0.630475	0.938252	0.963112	0.890958	0.841349	1.23517	1.04339	0.785541
sp|Q99KI0|ACON_MOUSE	Q99KI0	Aco2	Aconitate hydratase, mitochondrial OS=Mus musculus OX=10090 GN=Aco2 PE=1 SV=1	6460.96	7613.56	8755.34	10591.2	9455.04	7753.49	6644.3	7162.92	0.000336308	22.9259	12.2428	1657.24	1.48721	1.85041	2.10414	1.95945	1.57005	1.61788	1.27289	1.42603	0.0051	9.71093	0.382212	0.582421	0.532094	0.489768	0.650248	0.596584	0.694019	0.577811	0.544871
sp|Q9Z0M5|LICH_MOUSE	Q9Z0M5	Lipa	Lysosomal acid lipase/cholesteryl ester hydrolase OS=Mus musculus OX=10090 GN=Lipa PE=1 SV=2	8445.11	8594.18	7884.02	9395.03	14388	11562.5	12719.5	11660.8	0.0234833	24.0186	19.057	2362.96	1.25308	0.306636	0.222318	0.363834	1.18792	1.35364	1.71977	1.88506	0.0051	21.6372	0.812666	0.561387	0.555679	0.453739	0.806839	0.273046	0.536311	0.585068	0.683733
sp|Q9CXF4|TBC15_MOUSE	Q9CXF4	Tbc1d15	TBC1 domain family member 15 OS=Mus musculus OX=10090 GN=Tbc1d15 PE=1 SV=1	3421.07	3547.51	3623.24	3005.16	2497.72	2406.04	2515.86	3101.92	0.000357105	23.5052	6.16935	650.202	1.32979	0.264725	0.241117	0.279998	0.968472	1.38324	1.32954	1.38526	0.0051	20.8115	0.645366	0.489647	0.412868	0.521166	0.81568	0.191597	0.427344	0.4015	0.70397
sp|Q3UE37|UBE2Z_MOUSE	Q3UE37	Ube2z	Ubiquitin-conjugating enzyme E2 Z OS=Mus musculus OX=10090 GN=Ube2z PE=1 SV=2	2177.63	2026.29	1883.6	1972.03	1854.72	1867.2	1976.44	2024.12	0.0147715	26.0401	2.5053	119.608	1.56991	0.441957	0.268477	0.372547	1.14402	1.42178	1.52724	1.79047	0.0053	21.3304	0.723056	0.399863	0.128787	0.255101	0.239756	0.272708	0.207259	0.374396	0.45445
sp|Q9CY64|BIEA_MOUSE	Q9CY64	Blvra	Biliverdin reductase A OS=Mus musculus OX=10090 GN=Blvra PE=1 SV=1	598.918	638.692	654.956	551.527	544.136	535.7	593.124	562.085	0.0389788	23.6373	6.29026	41.7925	1.38449	0.954471	0.793027	0.957479	1.41869	1.72399	1.53467	1.67894	0.0055	20.7572	0.505466	0.390773	0.356664	0.288429	0.443841	0.297803	0.515658	0.392319	0.402333
sp|O88623-3|UBP2_MOUSE	O88623-3	Usp2	Isoform 3 of Ubiquitin carboxyl-terminal hydrolase 2 OS=Mus musculus OX=10090 GN=Usp2	419.796	926.667	1810.34	1605.45	730.75	337.556	218.98	64.3806	0.000359142	23.7818	10.3464	796.331	1.08805	2.72981	3.85666	3.29844	1.25304	1.0177	1.07771	0.877827	0.0058	9.46629	1.4953	1.4871	1.01029	1.41351	1.51083	1.75914	1.37323	1.27392	1.11599
sp|Q9CR67|TMM33_MOUSE	Q9CR67	Tmem33	Transmembrane protein 33 OS=Mus musculus OX=10090 GN=Tmem33 PE=1 SV=1	4784.86	4213.6	3719.57	5034.24	5553.73	5746.99	5051.19	4578.84	0.00304932	22.0488	17.2521	782.65	0.723358	0.32734	0.388362	0.374704	0.635115	0.70518	0.941032	0.868076	0.0058	21.7414	0.286303	0.635196	1.02566	0.894498	0.838062	0.612136	1.00016	0.729604	0.857312
sp|P60670|NPL4_MOUSE	P60670	Nploc4	Nuclear protein localization protein 4 homolog OS=Mus musculus OX=10090 GN=Nploc4 PE=1 SV=3	3972.87	3593.95	3298.69	3462.36	2988.52	2948.09	3060.12	3452.44	0.019005	25.7516	4.13674	422.357	1.19387	0.86857	0.887725	0.879601	1.23464	1.50777	1.71704	1.69456	0.0059	21.9012	0.461337	1.01047	1.13058	1.19643	1.07577	0.802563	1.28397	1.18391	1.23366
sp|O35215|DOPD_MOUSE	O35215	Ddt	D-dopachrome decarboxylase OS=Mus musculus OX=10090 GN=Ddt PE=1 SV=3	13677.2	13780.2	15495.1	14768.7	17748.6	17238.4	14643.9	13551.6	0.00524341	23.7923	15.8863	1906.56	1.2854	0.422082	0.316796	0.40294	1.46789	1.88321	1.59711	1.81246	0.0059	20.5797	0.841033	0.162332	0.147624	0.162295	0.242509	0.124638	0.256233	0.182122	0.218833
tr|A0A0R4J1H2|A0A0R4J1H2_MOUSE	A0A0R4J1H2	Glyctk	Glycerate kinase OS=Mus musculus OX=10090 GN=Glyctk PE=1 SV=1	1924.04	1984.42	1889.13	2463.12	2354.49	2307.32	1867.19	1699.34	0.00486733	22.2241	14.5521	255.039	1.59622	2.28225	2.22081	2.14111	1.66658	1.58915	1.46465	1.5936	0.0061	8.91464	0.389505	0.317054	0.272599	0.251038	0.270726	0.382981	0.387084	0.371414	0.334753	0.0039	18.9201	0.0703495
sp|Q69ZX8|ABLM3_MOUSE	Q69ZX8	Ablim3	Actin-binding LIM protein 3 OS=Mus musculus OX=10090 GN=Ablim3 PE=1 SV=2	1058.56	1016.56	874.892	1265.78	1156.31	1288.95	1192.2	1060.02	0.0445216	22.7281	17.2596	137.586	0.542005	0.23147	0.239265	0.338795	0.693153	0.843533	0.902205	0.938223	0.0063	21.1826	0.372645	1.25731	0.857183	0.676437	0.836412	0.928688	0.944073	1.15151	0.782344
sp|Q6R0H7|GNAS1_MOUSE	Q6R0H7	Gnas	Guanine nucleotide-binding protein G(s) subunit alpha isoforms XLas OS=Mus musculus OX=10090 GN=Gnas PE=1 SV=1	14388.5	14916.6	15310.2	16348.8	16517.7	16080.1	15861.2	15775.1	0.040373	25.2232	16.2106	914.541	0.783578	0.414778	0.42512	0.443955	0.690492	0.77485	0.809464	0.819051	0.0063	20.8541	0.206798	1.52612	1.07197	1.2621	1.32537	0.756034	1.17021	1.32952	1.09214
sp|Q9D009|LIPT2_MOUSE	Q9D009	Lipt2	Putative lipoyltransferase 2, mitochondrial OS=Mus musculus OX=10090 GN=Lipt2 PE=1 SV=2	64.45	67.8116	72.3489	74.6943	79.6439	92.3863	64.1255	49.0606	0.0373885	23.6989	14.8095	12.0252	0.959304	1.49815	1.62587	1.26593	1.09057	0.759198	0.772003	0.732215	0.0063	8.93336	0.461487	0.464848	0.345179	0.303841	0.363236	0.724745	0.422892	0.347999	0.36537
sp|P35762|CD81_MOUSE	P35762	Cd81	CD81 antigen OS=Mus musculus OX=10090 GN=Cd81 PE=1 SV=2	3015.79	3399.31	3159.45	2907.26	2924.02	2830.68	3126.99	3367.96	0.0398473	21.5832	5.06052	254.525	0.643263	0.99441	1.3142	1.09959	0.577086	0.508905	0.570592	0.563681	0.0064	9.16836	0.378931	1.00362	0.854687	0.721165	0.865842	1.25331	1.00641	1.04957	0.683645
sp|Q9QUI0|RHOA_MOUSE	Q9QUI0	Rhoa	Transforming protein RhoA OS=Mus musculus OX=10090 GN=Rhoa PE=1 SV=1	8395.25	8031.1	7604.09	7501.52	7679.73	7905.98	8176.26	8074.56	0.038544	22.7299	0.685103	378.921	1.11472	1.30066	1.23613	1.32981	1.10257	1.00671	1.00777	1.0961	0.0064	8.8801	0.140113	0.996122	1.0518	0.926528	0.920503	1.10877	1.08949	1.06318	0.827736
sp|Q920Q4|VPS16_MOUSE	Q920Q4	Vps16	Vacuolar protein sorting-associated protein 16 homolog OS=Mus musculus OX=10090 GN=Vps16 PE=1 SV=3	1315.47	1186.75	1111.52	1083.97	952.399	947.642	998.842	1017.57	0.0389788	25.961	4.67827	150.611	1.45242	0.617933	0.574018	0.749076	1.38387	1.65453	1.48232	1.35992	0.0066	19.42	0.553887	1.0893	1.01104	1.08199	1.28629	0.625932	0.971616	1.06335	1.01892
sp|P30416|FKBP4_MOUSE	P30416	Fkbp4	Peptidyl-prolyl cis-trans isomerase FKBP4 OS=Mus musculus OX=10090 GN=Fkbp4 PE=1 SV=5	8185.51	7591.45	6685.32	10426.3	13221.9	14817.5	10426.2	8749.48	0.00113624	22.7831	17.0715	3396.72	1.08038	0.873742	0.669087	0.901456	1.39912	1.92585	1.82032	1.85337	0.0067	21.1613	0.626553	0.351805	0.475619	0.394786	0.528322	0.321712	0.611226	0.500806	0.605989
sp|Q8CHT0|AL4A1_MOUSE	Q8CHT0	Aldh4a1	Delta-1-pyrroline-5-carboxylate dehydrogenase, mitochondrial OS=Mus musculus OX=10090 GN=Aldh4a1 PE=1 SV=3	12213.1	17910.3	19078.4	18657.2	21703.3	18193.2	16747.9	16844.6	0.0144855	25.4262	13.9646	2708.92	1.44458	2.50666	2.54185	2.29772	1.87142	1.72766	1.38113	1.40215	0.0068	9.86351	0.612019	0.351658	0.370396	0.37344	0.414824	0.588265	0.468785	0.478284	0.388947	0.0202	16.877	0.0755239
sp|Q9D773|RM02_MOUSE	Q9D773	Mrpl2	39S ribosomal protein L2, mitochondrial OS=Mus musculus OX=10090 GN=Mrpl2 PE=1 SV=1	2115.04	2199.36	2312.46	2143.57	1839.6	1791.4	1949.92	2025.86	0.00294439	22.9859	7.15963	223.3	1.27844	1.99675	2.8163	1.96778	1.2831	1.11491	1.0541	1.04834	0.0069	9.07077	0.613409	0.503009	0.819512	0.504726	1.24743	0.850188	1.55186	0.77233	0.69411
sp|Q9CR62|M2OM_MOUSE	Q9CR62	Slc25a11	Mitochondrial 2-oxoglutarate/malate carrier protein OS=Mus musculus OX=10090 GN=Slc25a11 PE=1 SV=3	2433.97	2880.81	3391.72	3364.71	3114.17	2713.83	2773.25	2741.24	0.00304932	22.9456	11.2994	472.875	0.936157	1.04815	1.09765	1.02266	0.897924	0.900313	0.820342	0.853769	0.007	8.7438	0.130926	0.626085	0.536254	0.441925	0.533139	0.575061	0.569247	0.540915	0.465111
sp|P46061|RAGP1_MOUSE	P46061	Rangap1	Ran GTPase-activating protein 1 OS=Mus musculus OX=10090 GN=Rangap1 PE=1 SV=2	1475.19	2339.06	2345.97	2913.15	2505.99	2451.89	1962.75	1993.15	0.00526999	23.6717	12.6817	475.227	1.36881	1.10099	1.0388	1.09696	1.10032	1.7174	1.56173	1.73046	0.007	22.4836	0.331138	0.704035	0.817741	1.05267	1.06576	0.733797	0.988493	0.743716	0.602882
sp|P14685|PSMD3_MOUSE	P14685	Psmd3	26S proteasome non-ATPase regulatory subunit 3 OS=Mus musculus OX=10090 GN=Psmd3 PE=1 SV=3	4314.35	3925.23	3886.15	3522.05	3263.51	3625.63	3556.62	3818.71	0.0070728	24.7273	3.48724	372.359	1.07377	0.607312	0.562494	0.791336	1.163	1.68067	1.63137	1.79371	0.007	21.5448	0.655871	0.40243	0.445813	0.365807	0.496791	0.323985	0.54244	0.46655	0.43894
sp|Q3UUI3|THEM4_MOUSE	Q3UUI3	Them4	Acyl-coenzyme A thioesterase THEM4 OS=Mus musculus OX=10090 GN=Them4 PE=1 SV=1	999.301	990.918	1088.74	1215.5	1246.97	979.924	887.083	835.306	0.00351406	23.706	12.78	184.189	1.60739	0.920936	0.889992	1.16153	1.42168	1.72901	1.7016	1.58706	0.007	20.1063	0.431864	0.264205	0.13716	0.10864	0.175265	0.205738	0.162379	0.276938	0.164248
sp|Q9DAS9|GBG12_MOUSE	Q9DAS9	Gng12	Guanine nucleotide-binding protein G(I)/G(S)/G(O) subunit gamma-12 OS=Mus musculus OX=10090 GN=Gng12 PE=1 SV=3	2223.75	2497.21	2650.52	2833.68	2460.64	2333.86	2332.55	2415.89	0.00653304	22.7514	10.8802	238.271	0.652599	1.18613	1.50285	1.18427	0.627184	0.657173	0.586524	0.643641	0.0073	9.00706	0.366406	1.75961	1.03371	0.998205	1.39817	1.66883	1.30718	1.57418	1.09588
sp|Q9CQT1|MTNA_MOUSE	Q9CQT1	Mri1	Methylthioribose-1-phosphate isomerase OS=Mus musculus OX=10090 GN=Mri1 PE=1 SV=1	733.468	681.53	676.619	709.841	575.431	561.621	591.18	689.026	0.0334501	23.5665	6.12066	64.3879	1.46846	4.96043	6.6379	5.75236	1.33993	1.31581	1.29414	1.36065	0.0073	9.29454	2.74606	0.916181	0.947046	0.64249	0.684572	1.75511	0.884876	0.98291	0.716524
sp|Q9Z2X1|HNRPF_MOUSE	Q9Z2X1	Hnrnpf	Heterogeneous nuclear ribonucleoprotein F OS=Mus musculus OX=10090 GN=Hnrnpf PE=1 SV=3	5008.43	4412.79	4239.45	4480.78	4196.86	4760.25	4713.43	4561.12	0.0499744	24.217	23.4487	238.25	0.748903	0.834035	0.965973	0.81805	0.710641	0.660536	0.621709	0.64199	0.0073	8.6685	0.133119	1.29218	0.835145	1.30631	1.03666	0.911166	0.656387	1.32653	1.59256
sp|Q8BFQ8|GALD1_MOUSE	Q8BFQ8	Gatd1	Glutamine amidotransferase-like class 1 domain-containing protein 1 OS=Mus musculus OX=10090 GN=Gatd1 PE=1 SV=1	555.482	589.472	486.042	475.587	609.255	628.388	632.691	645.06	0.0449098	23.9535	21.4318	80.9328	1.41452	0.438013	0.306842	0.206773	1.22575	1.44802	1.3634	1.55806	0.0073	20.778	0.662944	0.536566	0.850461	0.517348	0.552253	0.339666	0.689323	0.544446	0.842219
sp|Q9JK81|MYG1_MOUSE	Q9JK81	Myg1	MYG1 exonuclease OS=Mus musculus OX=10090 GN=Myg1 PE=1 SV=1	838.549	787.789	738.543	763.521	680.583	714.811	727.238	783.243	0.0318281	25.2636	3.28503	63.7	1.47843	0.624152	0.58094	0.838918	1.39865	1.82609	1.53648	1.53268	0.0073	19.6961	0.661463	0.401317	0.279394	0.334453	0.445424	0.523477	0.379902	0.304316	0.554274
sp|Q9CYW4|HDHD3_MOUSE	Q9CYW4	Hdhd3	Haloacid dehalogenase-like hydrolase domain-containing protein 3 OS=Mus musculus OX=10090 GN=Hdhd3 PE=1 SV=1	759.096	883.228	729.154	1189.61	1318.52	1539.27	1592.15	1470.96	0.0442039	26.1935	19.7047	439.536	1.20266	1.06811	0.924737	0.958099	1.23866	1.55702	1.49675	1.65372	0.0075	22.0407	0.381635	0.294033	0.310282	0.349689	0.399099	0.297363	0.504432	0.402987	0.362132
sp|Q9EPU0|RENT1_MOUSE	Q9EPU0	Upf1	Regulator of nonsense transcripts 1 OS=Mus musculus OX=10090 GN=Upf1 PE=1 SV=2	1605.74	1508.6	1484.2	2064.97	1813.27	1660.13	1543.66	1383.32	0.0497812	23.4933	14.0206	201.566	1.38092	0.91936	0.917666	0.895703	1.35505	1.37378	1.56256	1.2886	0.0075	19.7012	0.305552	0.587941	0.611054	0.541935	0.761162	0.446277	0.700697	0.697405	0.621865
sp|O88487|DC1I2_MOUSE	O88487	Dync1i2	Cytoplasmic dynein 1 intermediate chain 2 OS=Mus musculus OX=10090 GN=Dync1i2 PE=1 SV=1	2303.44	2332.19	2238.6	2201.67	2115.18	2235.59	2309.71	2397.97	0.00296774	23.1782	2.5207	96.7956	1.4537	1.89868	1.91616	1.82102	1.40518	1.37618	1.38356	1.43063	0.0076	8.60273	0.28654	0.728129	0.673869	0.810364	0.652375	1.02351	0.723601	0.980592	0.706118
sp|O35955|PSB10_MOUSE	O35955	Psmb10	Proteasome subunit beta type-10 OS=Mus musculus OX=10090 GN=Psmb10 PE=1 SV=1	1106.71	1491.39	1609.06	1662.73	1493.82	1363.44	1447.55	1219.61	0.0113485	24.1816	11.6027	220.847	1.02844	0.542187	0.388735	0.447474	1.44316	1.52175	1.30817	1.30507	0.0076	19.6773	0.588238	0.483871	0.351307	0.529468	0.249367	0.30939	0.325957	0.557312	0.561082
sp|P63168|DYL1_MOUSE	P63168	Dynll1	Dynein light chain 1, cytoplasmic OS=Mus musculus OX=10090 GN=Dynll1 PE=1 SV=1	722.403	585.832	453.333	861.11	720.159	1023.23	895.825	769.789	0.0465103	23.4318	18.8454	202.736	0.670047	1.03636	1.165	1.13384	0.622259	0.500817	0.618093	0.476245	0.0081	9.30102	0.367917	0.795636	0.840238	0.765353	0.841075	2.00634	1.04716	0.987133	0.959262
sp|Q2TBE6|P4K2A_MOUSE	Q2TBE6	Pi4k2a	Phosphatidylinositol 4-kinase type 2-alpha OS=Mus musculus OX=10090 GN=Pi4k2a PE=1 SV=1	2339.37	2466.32	2260.13	2294.62	2768.28	3211.56	2691.06	2874.45	0.042894	24.519	19.5463	303.847	1.01289	0.333986	0.383394	0.381957	0.96513	1.05603	1.08185	1.02194	0.0081	20.1279	0.39894	0.938897	0.835156	0.866733	1.08096	0.515888	1.10861	0.937132	1.00028
sp|Q7TQD2|TPPP_MOUSE	Q7TQD2	Tppp	Tubulin polymerization-promoting protein OS=Mus musculus OX=10090 GN=Tppp PE=1 SV=1	524.384	776.792	869.175	1259.08	763.061	838.833	773.498	531.346	0.0246583	23.787	12.284	256.404	1.45957	0.678855	0.869592	0.88254	1.3543	1.50243	1.97061	1.54094	0.0081	20.7501	0.544328	1.15944	1.06595	1.15616	0.825946	0.888021	1.18947	1.30773	1.25675
sp|P63158|HMGB1_MOUSE	P63158	Hmgb1	High mobility group protein B1 OS=Mus musculus OX=10090 GN=Hmgb1 PE=1 SV=2	5724.01	5744.22	6008.67	5609.81	5444.07	4913.67	4842.21	4695.56	0.0389788	26.2288	8.61184	591.683	0.0825416	0.124238	0.176446	0.149641	0.0731429	0.0706708	0.0722709	0.0669608	0.0083	9.34666	0.0536801	0.944359	0.812464	0.801471	0.71173	1.61908	0.997106	0.995927	1.51359
sp|Q9CXF0|KYNU_MOUSE	Q9CXF0	Kynu	Kynureninase OS=Mus musculus OX=10090 GN=Kynu PE=1 SV=3	11977.2	9032.05	8150.89	6115	8284.92	9860.31	10038.4	9400.65	0.0250012	22.5748	0.275901	1520.31	1.40812	0.890398	0.722967	0.918614	1.40012	1.8136	1.45952	1.65628	0.0084	20.4872	0.59104	0.281848	0.293208	0.237731	0.294724	0.226104	0.385497	0.284117	0.296087
tr|Q6PHP4|Q6PHP4_MOUSE	Q6PHP4	Zfp512b	Zinc finger protein 512B (Fragment) OS=Mus musculus OX=10090 GN=Zfp512b PE=1 SV=1	1138.96	1039.41	999.48	864.391	792.182	766.71	903.766	1018.16	0.00171629	24.6159	3.70361	174.32	0.269711	0.454326	0.579024	0.410671	0.117075	0.102217	0.0966486	0.0932009	0.0085	8.31485	0.23864	2.30634	3.34713	4.53543	2.11498	4.64485	2.70902	2.96512	2.74943
sp|Q8BYB9|PGLT1_MOUSE	Q8BYB9	Poglut1	Protein O-glucosyltransferase 1 OS=Mus musculus OX=10090 GN=Poglut1 PE=1 SV=2	600.6	599.932	574.947	498.435	528.413	689.756	650.352	673.657	0.0260112	23.9119	22.6984	81.9333	1.63417	2.51477	3.08458	2.34127	1.43901	1.08931	1.46476	1.21357	0.0085	8.73515	0.937799	0.96462	1.00726	1.08078	0.933387	1.32067	1.29228	1.16639	0.851079
sp|P63024|VAMP3_MOUSE	P63024	Vamp3	Vesicle-associated membrane protein 3 OS=Mus musculus OX=10090 GN=Vamp3 PE=1 SV=1	534.128	712.353	679.27	710.102	653.418	580.818	539.725	613.184	0.00956336	22.9056	10.2601	86.3147	0.717756	1.24795	1.2277	1.02022	0.585579	0.516772	0.549775	0.529245	0.0086	8.32044	0.380442	1.27218	0.913857	0.741745	1.06506	0.841565	0.973233	0.916239	0.805224
sp|Q9DCZ4-3|MIC26_MOUSE	Q9DCZ4-3	Apoo	Isoform 3 of MICOS complex subunit Mic26 OS=Mus musculus OX=10090 GN=Apoo	617.249	767.993	806.28	851.492	854.914	920.338	858.639	787.862	0.0447988	25.8162	16.4708	87.2748	1.17464	2.17893	2.2066	1.92551	1.01126	0.827546	0.982061	0.82624	0.0086	8.52089	0.703973	0.247797	0.0586335	0.0780417	0.0888958	0.093651	0.102249	0.221326	0.137123
sp|P70671|IRF3_MOUSE	P70671	Irf3	Interferon regulatory factor 3 OS=Mus musculus OX=10090 GN=Irf3 PE=1 SV=1	2587.46	2393.43	2301.01	2183.62	2056.41	2265.39	2278.9	2339.51	0.0299263	24.6779	2.77384	178.979	0.83267	0.223066	0.284265	0.229413	0.840912	0.928051	0.895057	0.86991	0.0087	20.036	0.330635	1.37279	1.62222	1.58898	1.72947	1.43764	2.03643	1.69374	1.80132
sp|Q3TCH7|CUL4A_MOUSE	Q3TCH7	Cul4a	Cullin-4A OS=Mus musculus OX=10090 GN=Cul4a PE=1 SV=1	5814.02	5522.85	6000.02	6435.67	6015.25	4797.81	5001.09	5029.39	0.0352597	24.4447	10.6104	727.885	0.922904	0.729429	0.874127	0.788026	1.01324	1.29367	1.26641	1.20981	0.0087	21.0594	0.279984	0.992937	1.22583	1.26773	1.20121	0.908138	1.16087	0.997862	1.20468
sp|Q8BGA9|OXA1L_MOUSE	Q8BGA9	Oxa1l	Mitochondrial inner membrane protein OXA1L OS=Mus musculus OX=10090 GN=Oxa1l PE=1 SV=1	2081.73	1974.85	1844.05	1655.66	1474.41	1715.2	1721.68	1869.73	0.00188395	24.4076	3.49095	258.47	0.775383	2.88498	3.76735	2.48466	0.972202	0.896623	0.73297	0.978227	0.0093	8.89308	1.30116	0.697896	0.724043	0.777769	0.767597	1.02713	0.858632	0.708246	0.722387
sp|Q9JLC6|TEF_MOUSE	Q9JLC6	Tef	Thyrotroph embryonic factor OS=Mus musculus OX=10090 GN=Tef PE=2 SV=1	4230.96	6925.32	9323.29	6906.93	5393.52	2919.33	1847.83	1168.49	0.00113624	24.7749	9.77273	3724.74	0.186308	0.681791	1.1002	0.968068	0.393064	0.351039	0.334814	0.243836	0.0094	10.0265	0.390611	2.60134	7.83302	12.9839	14.2876	10.8397	6.67672	3.65791	1.9654	0	11.8513	6.23017
sp|O08573-2|LEG9_MOUSE	O08573-2	Lgals9	Isoform 2 of Galectin-9 OS=Mus musculus OX=10090 GN=Lgals9	15784.9	18661.2	17146.4	13352.1	13689	15451.7	18017.4	20420.5	0.0447988	22.5722	3.28306	3330.03	0.572178	0.296847	0.309986	0.387906	0.764753	0.706151	0.744539	0.670726	0.0094	19.4794	0.231898	0.681864	0.580948	0.69556	0.430976	0.539906	0.417606	0.779359	0.806811
sp|Q8CI75-2|DI3L2_MOUSE	Q8CI75-2	Dis3l2	Isoform 2 of DIS3-like exonuclease 2 OS=Mus musculus OX=10090 GN=Dis3l2	429.82	736.639	763.16	667.238	497.046	443.352	512.459	621.204	0.0251675	21.439	8.06335	162.813	0.978345	0.462151	0.417321	0.407361	1.10091	1.05501	1.15381	1.14125	0.0094	20.4495	0.409761	0.418189	0.583351	0.664747	0.867311	0.387053	0.79849	0.617023	0.803359
tr|A2AKU9|A2AKU9_MOUSE	A2AKU9	Atp5c1	ATP synthase subunit gamma OS=Mus musculus OX=10090 GN=Atp5c1 PE=1 SV=1	12431.5	13475.2	14105.6	14248.7	15326.1	15860	14156	13206.5	0.0116402	25.3794	15.9708	1309.23	1.25015	1.79541	1.81774	1.66488	1.11633	1.09178	1.12627	1.12934	0.0094	8.41123	0.387517	0.852205	0.537966	0.39669	0.663829	0.529997	0.576535	0.51345	0.445307
sp|O09110|MP2K3_MOUSE	O09110	Map2k3	Dual specificity mitogen-activated protein kinase kinase 3 OS=Mus musculus OX=10090 GN=Map2k3 PE=1 SV=2	2395.71	3012.27	3646.8	3913.18	3313.01	3045.63	2701.85	2424.55	9.24458e-06	23.8272	12.0441	732.798	1.14971	0.917923	0.813529	1.28663	1.50411	1.82542	1.76159	1.67893	0.0095	20.2691	0.506166	0.359049	0.292411	0.333322	0.407997	0.502033	0.47713	0.454053	0.431296	0.0096	18.2534	0.0963104
sp|Q9JHS4|CLPX_MOUSE	Q9JHS4	Clpx	ATP-dependent Clp protease ATP-binding subunit clpX-like, mitochondrial OS=Mus musculus OX=10090 GN=Clpx PE=1 SV=2	13158.4	6422.47	3378.94	3679.58	8585.99	16132.1	17991.2	18932.1	0	24.1908	22.1253	8326.02	1.65132	1.21604	1.15947	0.935029	1.22004	1.40617	1.38352	1.54003	0.0095	23.0954	0.252565	1.1536	0.49278	0.616951	0.446375	0.584655	0.572727	1.04408	0.707011
sp|Q60680|IKKA_MOUSE	Q60680	Chuk	Inhibitor of nuclear factor kappa-B kinase subunit alpha OS=Mus musculus OX=10090 GN=Chuk PE=1 SV=1	7913.6	8626.66	9252.46	8112.94	7177.13	6464.91	7809.65	7935.48	0.0125208	22.3735	7.2718	1017.62	1.24872	1.13565	0.927304	0.884708	1.43141	1.75079	1.64585	1.77664	0.0096	21.4409	0.440769	0.612645	0.720908	0.864794	1.20772	0.538427	0.812301	0.789049	0.78965
sp|P61089|UBE2N_MOUSE	P61089	Ube2n	Ubiquitin-conjugating enzyme E2 N OS=Mus musculus OX=10090 GN=Ube2n PE=1 SV=1	1514.52	1510.07	1486.31	1580.42	1683.36	1962.48	1726.95	1712.75	0.00633358	24.5935	19.1899	151.17	1.31968	1.25104	0.753216	0.823088	1.24909	1.53204	1.52762	1.61971	0.0096	22.2028	0.389291	0.572199	0.507901	0.46813	0.617707	0.371891	0.69083	0.568078	0.519248
sp|Q9QXD1|ACOX2_MOUSE	Q9QXD1	Acox2	Peroxisomal acyl-coenzyme A oxidase 2 OS=Mus musculus OX=10090 GN=Acox2 PE=1 SV=2	10702.3	10206.8	9856.2	8208.61	9145.68	11355.6	11138.2	11249	0.0117431	23.1364	22.9385	1399.13	1.14263	0.702404	0.742651	0.719598	1.11296	1.1423	1.19824	1.15267	0.0096	20.2589	0.27915	0.43909	0.511414	0.54103	0.468989	0.462429	0.605573	0.559721	0.388492
sp|Q9D0F3|LMAN1_MOUSE	Q9D0F3	Lman1	Protein ERGIC-53 OS=Mus musculus OX=10090 GN=Lman1 PE=1 SV=1	10205.2	12115	12391.5	15599.3	14007	13511.8	10881.5	11946.5	0.00382745	22.2836	13.0506	2072.58	1.09339	2.03484	2.07407	1.66365	1.23246	1.03203	0.999158	0.884282	0.0098	8.87407	0.550378	0.437904	0.562303	0.461813	0.477939	0.746865	0.675291	0.512701	0.536053
sp|P46467|VPS4B_MOUSE	P46467	Vps4b	Vacuolar protein sorting-associated protein 4B OS=Mus musculus OX=10090 GN=Vps4b PE=1 SV=2	2939.28	3272.66	3187.65	2800.28	2616.81	2678.54	2906.1	3209.52	0.00372203	21.2348	5.38149	336.11	1.10731	0.830211	0.690109	0.630354	1.22533	1.3419	1.22696	1.24553	0.0099	20.27	0.347296	0.606864	0.605958	0.548223	0.576077	0.345005	0.655776	0.745849	0.735271
sp|O08580|ERR1_MOUSE	O08580	Esrra	Steroid hormone receptor ERR1 OS=Mus musculus OX=10090 GN=Esrra PE=1 SV=4	1775.21	1643.03	1971.78	2145.63	1710.04	1611.08	1612.47	1528.74	0.0263875	23.8716	10.6861	254.944	0.0894381	0.22705	0.414662	0.283934	0.0572684	0.0530566	0.0588582	0.0914749	0.0102	9.05586	0.152482	1.39297	2.50737	2.75309	1.7074	2.79641	2.64293	2.31671	2.83426
sp|E9Q6P5|TTC7B_MOUSE	E9Q6P5	Ttc7b	Tetratricopeptide repeat protein 7B OS=Mus musculus OX=10090 GN=Ttc7b PE=1 SV=1	709.81	903.838	865.081	972.422	966.477	779.838	700.339	667.116	0.000449287	24.5258	11.7317	119.371	0.798667	0.70463	0.711538	0.629136	0.824636	0.824911	0.900367	0.918139	0.0102	21.5814	0.124378	1.42537	1.18482	1.47387	1.3164	0.970507	1.39124	1.57117	1.19531
sp|Q8K0H1|S47A1_MOUSE	Q8K0H1	Slc47a1	Multidrug and toxin extrusion protein 1 OS=Mus musculus OX=10090 GN=Slc47a1 PE=1 SV=2	4697.26	4968.35	5681.28	5414.95	7092.71	5835.38	5240.69	4930.45	0.00923724	24.0755	15.1668	681.516	1.21008	2.04277	3.3846	2.27009	0.875594	0.82907	0.887347	0.862543	0.0102	8.99704	0.938755	1.46566	1.00404	0.85442	1.48564	3.01093	1.30931	1.66144	1.0367
sp|Q80Y55|BSDC1_MOUSE	Q80Y55	Bsdc1	BSD domain-containing protein 1 OS=Mus musculus OX=10090 GN=Bsdc1 PE=1 SV=1	2519.34	2466.53	2383.57	2135.5	1944.39	1968.91	2084.11	2201.04	0.00111021	25.1865	4.77828	283.689	0.927445	0.746813	0.499428	0.45393	0.981102	1.07947	1.06317	1.02833	0.0109	20.5672	0.275466	0.663154	0.688179	0.728822	0.711618	0.397939	0.819203	0.780677	0.683208
sp|P68510|1433F_MOUSE	P68510	Ywhah	14-3-3 protein eta OS=Mus musculus OX=10090 GN=Ywhah PE=1 SV=2	1574.18	1623.23	1578.09	2114.23	2075.49	2070.58	1886.57	1752.82	0.00162566	23.6025	16.3945	256.646	1.1892	0.888924	0.813361	0.931689	1.20582	1.22742	1.24244	1.25509	0.0109	20.3635	0.228412	0.751165	0.709119	0.561407	0.746084	0.583448	0.756258	0.732655	0.647165
sp|Q8K0Y7|PAXX_MOUSE	Q8K0Y7	Paxx	Protein PAXX OS=Mus musculus OX=10090 GN=Paxx PE=1 SV=1	454.145	488.594	488.597	481.871	797.164	1245.89	1462.9	1309.16	0.0296285	26.0936	21.389	503.857	0.144561	0.195741	0.316143	0.269276	0.200432	0.203076	0.16573	0.152604	0.011	10.8122	0.0628637	0.436695	1.20565	0.985416	0.857964	1.43093	2.01249	0.89621	0.950588
sp|Q8CGB6-3|TNS2_MOUSE	Q8CGB6-3	Tns2	Isoform 3 of Tensin-2 OS=Mus musculus OX=10090 GN=Tns2	2000.61	2186.14	1742.37	1418.64	1023.94	931.069	841.566	1052.31	0.0249571	26.1466	5.94229	620.848	0.832841	0.916733	0.912179	0.812673	0.593065	0.6199	0.54873	0.653185	0.0111	7.20278	0.18924	2.25073	1.54834	1.42846	1.85745	1.72197	1.80826	1.71001	1.67893
sp|Q04736|YES_MOUSE	Q04736	Yes1	Tyrosine-protein kinase Yes OS=Mus musculus OX=10090 GN=Yes1 PE=1 SV=3	1695.95	1515.66	1586.25	1373.17	1327.05	1307.69	1563.2	1507.03	0.0299588	24.246	3.29442	130.972	1.16187	0.444334	0.328675	0.440193	0.973552	1.07386	1.0875	1.07845	0.0111	20.4323	0.407248	0.983119	0.688515	1.04728	0.999098	0.388119	0.815671	1.12759	0.852299
sp|Q8C5Q4|GRSF1_MOUSE	Q8C5Q4	Grsf1	G-rich sequence factor 1 OS=Mus musculus OX=10090 GN=Grsf1 PE=1 SV=2	6270.38	6145.57	6714.15	6292.22	5496.15	5252.26	5668.08	5710.36	0.0172941	23.7024	7.57655	772.134	1.2923	1.52242	1.51524	1.28489	1.23294	1.06541	1.04223	1.10553	0.0115	7.68588	0.240102	0.615272	0.383012	0.466355	0.218494	0.58262	0.350673	0.545703	0.442204
tr|D4AFX7|D4AFX7_MOUSE	D4AFX7	Dnajc13	DnaJ heat shock protein family (Hsp40) member C13 OS=Mus musculus OX=10090 GN=Dnajc13 PE=1 SV=1	1357	1584	1679.93	1470.85	1335.65	1315.06	1362.17	1601.8	0.0359181	21.0651	7.36273	150.285	1.19752	1.14914	1.11268	1.07298	1.19202	1.40688	1.31061	1.31342	0.0118	21.2416	0.118023	0.609983	0.436208	0.45223	0.521655	0.396738	0.611635	0.635952	0.55031
sp|B1AR13|CISD3_MOUSE	B1AR13	Cisd3	CDGSH iron-sulfur domain-containing protein 3, mitochondrial OS=Mus musculus OX=10090 GN=Cisd3 PE=1 SV=1	1685.27	1706.88	1871.64	1788.97	2231.36	2389.91	1969.74	1769.4	0.012455	23.7302	17.0617	304.676	0.8338	3.62672	3.87049	4.13657	0.867476	0.877177	0.828509	0.819	0.012	9.32175	1.739	1.41468	1.19139	1.15037	1.28707	1.47118	1.43746	1.1264	1.11072
sp|Q8BH51|COX14_MOUSE	Q8BH51	Cox14	Cytochrome c oxidase assembly protein COX14 OS=Mus musculus OX=10090 GN=Cox14 PE=3 SV=1	1260.11	1134.04	1026.82	1015.36	1247.02	1277.26	1280.23	1140.56	0.0140248	20.9174	19.3097	132.786	0.854755	0.682886	0.692895	0.674827	0.894836	0.979033	1.20955	1.11769	0.0121	21.9092	0.24574	0.84378	0.567349	0.51119	0.799977	0.594169	0.832868	0.659878	0.409022
sp|Q8CBY8|DCTN4_MOUSE	Q8CBY8	Dctn4	Dynactin subunit 4 OS=Mus musculus OX=10090 GN=Dctn4 PE=1 SV=1	1044.92	1034.59	969.221	896.227	979.318	935.343	991.534	1136.89	0.0146424	24.3588	1.84773	84.297	0.919721	0	0.334483	0.26769	0.90937	1.08302	1.42115	0.95061	0.0121	20.2197	0.58412	0.498491	0.773063	0.874429	1.04501	0.382103	0.95	0.829922	0.547147
sp|Q8K183|PDXK_MOUSE	Q8K183	Pdxk	Pyridoxal kinase OS=Mus musculus OX=10090 GN=Pdxk PE=1 SV=1	1041.49	1917.19	2704.08	3597.28	3106.54	2328.75	1971.93	1800.04	0.00117547	23.5373	13.0086	1040.54	1.08455	0.823317	0.634143	0.952222	1.21315	1.55009	1.62799	1.7054	0.0121	21.6861	0.523543	0.392039	0.337697	0.317218	0.391793	0.401121	0.545498	0.407094	0.44785
sp|Q91YP0|L2HDH_MOUSE	Q91YP0	L2hgdh	L-2-hydroxyglutarate dehydrogenase, mitochondrial OS=Mus musculus OX=10090 GN=L2hgdh PE=1 SV=1	3401.31	3973.41	4488.87	4257.76	3942.36	3326.62	3720.09	3730.08	0.014711	22.3659	9.75682	454.777	1.18302	0.554477	0.577179	0.632318	1.22945	1.32543	1.22859	1.25865	0.0121	19.8943	0.392734	0.539218	0.45209	0.484726	0.641724	0.375362	0.530432	0.478889	0.472258
sp|Q99LC3|NDUAA_MOUSE	Q99LC3	Ndufa10	NADH dehydrogenase [ubiquinone] 1 alpha subcomplex subunit 10, mitochondrial OS=Mus musculus OX=10090 GN=Ndufa10 PE=1 SV=1	5616.01	6455.8	6488.51	6761.64	6987.09	6964.4	6465.43	6293.6	0.0090765	25.6405	15.3709	507.456	1.09813	0.545821	0.475662	0.547288	0.913459	0.991756	1.02517	1.00476	0.0121	20.4926	0.28533	0.78003	0.41863	0.373766	0.440182	0.353703	0.450303	0.549877	0.448522
sp|P22361|HNF1A_MOUSE	P22361	Hnf1a	Hepatocyte nuclear factor 1-alpha OS=Mus musculus OX=10090 GN=Hnf1a PE=1 SV=2	897.978	705.475	796.118	929	1006.9	1006.2	849.066	784.992	0.026702	21.8329	16.4384	147.673	0.218552	0.29206	0.369945	0.280251	0.22147	0.217832	0.208644	0.202986	0.0122	9.05411	0.0539127	1.41227	1.67287	2.21941	0.821755	1.85588	1.38357	1.72579	1.86802
sp|A2APV2-3|FMNL2_MOUSE	A2APV2-3	Fmnl2	Isoform 3 of Formin-like protein 2 OS=Mus musculus OX=10090 GN=Fmnl2	508.18	425.558	366.707	403.959	443.451	417.612	535.681	556.602	0.00774033	24.6936	23.7352	92.6884	0.897545	0.297816	0.488164	0.455348	0.709257	0.863891	1.01111	0.935658	0.0122	21.3609	0.298137	1.79302	1.25806	1.43415	1.74879	0.985448	1.47269	1.47844	1.27197
sp|Q9JHI7|EXOS9_MOUSE	Q9JHI7	Exosc9	Exosome complex component RRP45 OS=Mus musculus OX=10090 GN=Exosc9 PE=1 SV=1	567.299	519.947	503.632	499.617	447.691	573.024	537.883	626.949	0.0295187	24.6057	24.4109	64.5206	0.258236	0.776698	0.787855	0.644022	0.268995	0.25499	0.243227	0.261125	0.0123	8.7071	0.285119	1.57186	3.3196	3.31442	1.71693	2.62	2.30967	2.10576	2.43753
sp|Q9QYI4|DJB12_MOUSE	Q9QYI4	Dnajb12	DnaJ homolog subfamily B member 12 OS=Mus musculus OX=10090 GN=Dnajb12 PE=1 SV=2	1454.86	1534.76	1475.87	1320.68	1290.95	1314.12	1314.08	1441.89	0.00159799	23.4947	5.14894	118.247	0.653764	0.676045	0.610997	0.783508	0.808973	0.883331	0.821352	0.767282	0.0123	18.1604	0.107675	0.824884	0.926704	0.988602	1.35341	0.887008	1.23348	0.889801	1.16052
tr|Q8K094|Q8K094_MOUSE	Q8K094	Pvr	Poliovirus receptor OS=Mus musculus OX=10090 GN=Pvr PE=1 SV=1	301.269	452.464	403.695	380.895	245.819	247.188	253.265	324.512	0.00492801	22.123	7.58397	100.136	0.834373	1.80217	2.57514	1.62081	0.599463	0.563425	0.780242	0.724011	0.0123	8.72025	0.840838	0.984476	0.816722	0.901379	0.916752	1.21302	0.831512	1.05673	0.675518
sp|Q91Z96|BMP2K_MOUSE	Q91Z96	Bmp2k	BMP-2-inducible protein kinase OS=Mus musculus OX=10090 GN=Bmp2k PE=1 SV=1	323.022	342.161	384.897	323.25	317.456	264.522	301.506	330.022	0.0209703	21.9234	7.67656	39.8864	1.25665	2.01675	2.89851	1.6437	1.25254	0.867144	0.911473	0.960859	0.0123	8.60141	0.603767	0.876986	0.721657	0.608183	0.122876	0.649221	0.437265	1.00616	0.475187
tr|A0A0R4J1V0|A0A0R4J1V0_MOUSE	A0A0R4J1V0	Pdzk1	Na(+)/H(+) exchange regulatory cofactor NHE-RF3 OS=Mus musculus OX=10090 GN=Pdzk1 PE=1 SV=1	1183.45	1286.62	1277.02	1519.04	1457.53	1284.74	1280.53	1247.09	0.0260112	23.8152	13.4112	132.784	1.17771	1.35126	1.62954	1.42789	1.07708	0.970208	1.09443	0.977094	0.0126	9.02596	0.297308	1.20308	0.892262	1.20037	0.931732	1.47381	1.06226	1.34566	0.843871
sp|P49586|PCY1A_MOUSE	P49586	Pcyt1a	Choline-phosphate cytidylyltransferase A OS=Mus musculus OX=10090 GN=Pcyt1a PE=1 SV=1	4131.09	4436.41	5159.9	5608.66	5796	4456.26	4555.52	4609.74	0.00382692	23.2323	12.6979	655.642	0.13702	0.141609	0.245361	0.197661	0.161161	0.139539	0.114818	0.106056	0.0127	10.6931	0.0461386	1.05798	1.18632	2.12049	0.780893	1.81891	0.66633	1.75453	1.79944
sp|Q80TH2-2|ERBIN_MOUSE	Q80TH2-2	Erbin	Isoform 2 of Erbin OS=Mus musculus OX=10090 GN=Erbin	4640.51	5060.76	5015.64	4542.12	4010.78	3382.1	4076.74	4583.2	0.00395982	22.409	6.61667	669.512	0.782536	0.582661	0.661229	0.652986	0.697787	0.795976	0.875384	0.836841	0.0127	22.3849	0.113937	1.23779	0.9567	1.23517	1.29439	0.519506	1.10595	1.36954	1.17169
sp|Q6DYE8|ENPP3_MOUSE	Q6DYE8	Enpp3	Ectonucleotide pyrophosphatase/phosphodiesterase family member 3 OS=Mus musculus OX=10090 GN=Enpp3 PE=1 SV=2	4273.5	3510.99	2969.75	1775.8	2789.41	2897.21	3915.38	3634.38	0.00382745	22.747	1.30795	897.357	1.37816	0.751073	0.589583	0.604636	0.760149	1.02527	1.05541	1.10383	0.0128	22.7418	0.28094	2.12773	1.01773	1.13763	0.593752	0.829491	0.789082	1.42796	1.24967
sp|Q5H8C4|VP13A_MOUSE	Q5H8C4	Vps13a	Vacuolar protein sorting-associated protein 13A OS=Mus musculus OX=10090 GN=Vps13a PE=1 SV=1	1107.95	844.859	1249.86	1532.9	1307.36	1006.76	907.364	808.55	0.0177418	23.5961	12.5012	280.194	1.23961	1.355	1.47955	1.29858	1.04878	1.03255	0.958772	0.980363	0.013	8.13948	0.234896	1.24664	0.805867	0.83839	1.06643	1.08087	0.8989	1.0328	0.829666
sp|Q9DBL7|COASY_MOUSE	Q9DBL7	Coasy	Bifunctional coenzyme A synthase OS=Mus musculus OX=10090 GN=Coasy PE=1 SV=2	5570.24	5821.93	5917.69	5474.14	5740.52	4992.89	5028.3	5110.97	0.0279426	25.9802	8.8258	433.403	1.05223	0.753885	0.635679	0.960704	1.04422	1.61081	1.57208	1.66483	0.013	21.8012	0.478654	0.323461	0.238057	0.243738	0.241793	0.233668	0.292161	0.299022	0.351692
sp|Q91YR5|EFNMT_MOUSE	Q91YR5	EEF1AKNMT	eEF1A lysine and N-terminal methyltransferase OS=Mus musculus OX=10090 GN=EEF1AKNMT PE=1 SV=1	371.763	385.417	404.435	470.989	291.67	295.407	318.585	306.349	0.0278977	23.5573	8.57338	58.0102	1.25598	0.321323	0.40232	0.192031	1.10923	1.18991	1.24809	1.29322	0.013	20.5234	0.577	0.8901	0.771907	0.756543	1.01764	0.302748	0.971496	0.950656	1.32856
sp|Q9CX86|ROA0_MOUSE	Q9CX86	Hnrnpa0	Heterogeneous nuclear ribonucleoprotein A0 OS=Mus musculus OX=10090 GN=Hnrnpa0 PE=1 SV=1	2938.51	2708.36	2474.92	2272.96	2308.34	2466.03	2624.45	2543.21	0.00610491	24.0342	2.11017	293.657	0.602456	0.858072	0.977613	0.681727	0.547591	0.487067	0.526334	0.490094	0.0134	8.20971	0.181475	1.03298	1.02604	1.53803	1.08434	1.73812	0.815847	1.08499	1.04815
sp|P97366|EVI5_MOUSE	P97366	Evi5	Ecotropic viral integration site 5 protein OS=Mus musculus OX=10090 GN=Evi5 PE=1 SV=2	7299.9	6248.5	5704.18	5149.12	7432.46	6436.01	7996.69	7200.86	0.0313378	22.067	20.9433	1086.35	1.05708	0.48369	0.555391	0.64562	1.03046	1.01615	1.20889	1.06565	0.0134	20.1999	0.335967	1.00089	1.14391	1.04945	1.13411	0.814164	1.18068	1.22768	1.1216
sp|Q5SXJ3|FANCJ_MOUSE	Q5SXJ3	Brip1	Fanconi anemia group J protein homolog OS=Mus musculus OX=10090 GN=Brip1 PE=2 SV=1	83.5526	111.928	132.086	90.5888	77.0239	49.3043	84.9044	74.9913	0.0237641	23.2799	7.86834	30.2556	0.549968	0.346864	0.212079	0.5825	1.58049	1.35046	1.22442	1.16779	0.0138	19.0204	0.597706	0.239121	2.49221e-05	0.225123	0	0.249058	0.156363	0.276037	0.293174
sp|Q01237|HMDH_MOUSE	Q01237	Hmgcr	3-hydroxy-3-methylglutaryl-coenzyme A reductase OS=Mus musculus OX=10090 GN=Hmgcr PE=1 SV=3	4934.27	7648.48	7107.66	12082.3	8646.58	9462.56	4441.94	5929.84	0.0144855	21.5644	12.6975	2766.31	0.321675	0.533248	0.618639	0.672316	1.03869	1.59486	1.10474	0.810385	0.0142	18.4294	0.498859	0.37949	0.23067	0.42606	0.0782264	0.524374	0.0782057	0.779884	0.672857
sp|O35737|HNRH1_MOUSE	O35737	Hnrnph1	Heterogeneous nuclear ribonucleoprotein H OS=Mus musculus OX=10090 GN=Hnrnph1 PE=1 SV=3	3546.06	3647.65	3995.58	4667.46	4311.7	3994.34	4061.86	3790.27	0.00400015	24.1777	14.0604	417.768	0.701946	0.579776	0.449371	0.381378	0.659656	0.669276	0.761964	0.648554	0.0142	20.8496	0.152616	1.04412	0.727487	1.29591	0.535185	0.80223	0.372836	1.06223	1.22342
sp|Q9QYY0|GAB1_MOUSE	Q9QYY0	Gab1	GRB2-associated-binding protein 1 OS=Mus musculus OX=10090 GN=Gab1 PE=1 SV=2	519.431	566.516	766.522	778.262	730.154	534.382	491.379	465.671	8.65834e-05	23.198	11.7329	164.662	0.828389	0.374327	0.397801	0.4884	0.675459	0.898582	0.821501	1.00241	0.0144	21.6379	0.307431	1.32511	1.25354	1.32928	1.33287	0.822074	1.13171	1.28272	1.29338
sp|P52623|UCK1_MOUSE	P52623	Uck1	Uridine-cytidine kinase 1 OS=Mus musculus OX=10090 GN=Uck1 PE=1 SV=2	1538.8	1750.62	1512.62	1969.3	2742.27	2348.03	2459.07	2320.98	0.0260112	24.7298	18.5835	481.14	0.996825	0.218869	0.147057	0.186106	1.51975	1.46836	1.81029	2.10361	0.0145	21.2586	0.92408	0.350058	0.505203	0.541874	1.07648	0.243441	0.601439	0.582382	1.24852
sp|Q60930|VDAC2_MOUSE	Q60930	Vdac2	Voltage-dependent anion-selective channel protein 2 OS=Mus musculus OX=10090 GN=Vdac2 PE=1 SV=2	4108.81	4272.09	4567.16	4886.69	3962.1	3721.7	3658.1	3735.94	0.00219245	23.4621	9.80872	483.82	0.920793	1.25181	1.1154	1.19908	0.846218	0.845255	0.778062	0.813047	0.0146	8.51405	0.226129	1.03942	0.862127	0.671737	0.896602	0.876262	0.971083	0.869116	0.563021
sp|Q3TEA8|HP1B3_MOUSE	Q3TEA8	Hp1bp3	Heterochromatin protein 1-binding protein 3 OS=Mus musculus OX=10090 GN=Hp1bp3 PE=1 SV=1	4186.79	4652.97	4289.68	4159.45	3868.37	3604.59	4106.89	4403.53	0.00624994	21.8199	5.79205	409.405	0.0543629	0.061366	0.103712	0.081079	0.0761294	0.0613716	0.0549953	0.0418669	0.0152	11.3761	0.0193483	0.969554	1.16815	1.20735	1.02167	1.5937	1.37511	1.12088	1.88753
sp|Q78HU7|GLPC_MOUSE	Q78HU7	Gypc	Glycophorin-C OS=Mus musculus OX=10090 GN=Gypc PE=1 SV=2	348.446	321.837	417.158	476.674	601.636	461.743	470.686	459.731	0.0279426	24.0388	16.433	101.582	0.957956	1.55085	1.69136	1.62279	0.653515	0.74001	0.808834	0.767777	0.0152	8.72122	0.513602	1.32147	0.732652	0.619639	0.705463	0.990206	1.0265	0.744988	0.687609
sp|Q6A028|SWP70_MOUSE	Q6A028	Swap70	Switch-associated protein 70 OS=Mus musculus OX=10090 GN=Swap70 PE=1 SV=2	412.462	453.49	516.613	466.834	474.902	433.98	384.958	425.972	0.0322211	23.2384	10.4058	50.6283	0.927114	0.554072	0.443016	0.388091	0.867137	1.00478	0.904408	1.21975	0.0155	21.7282	0.385695	0.848518	0.756441	0.657725	0.704003	0.615804	1.05766	0.942919	0.777628
sp|Q8CGR7|UPP2_MOUSE	Q8CGR7	Upp2	Uridine phosphorylase 2 OS=Mus musculus OX=10090 GN=Upp2 PE=1 SV=1	11875.4	31757.5	63435.7	30913.2	21136.1	11139.2	12973.8	6938.68	0.00653304	23.7999	9.37272	16545.7	0.180887	4.54825	9.63802	9.73101	2.15677	1.38016	1.99725	0.945118	0.0157	10.3024	3.83489	0	0	1.21424	0.838734	1.29979	0.922822	0.625126	0
sp|Q8BWS5|GRIN3_MOUSE	Q8BWS5	Gprin3	G protein-regulated inducer of neurite outgrowth 3 OS=Mus musculus OX=10090 GN=Gprin3 PE=1 SV=1	1524.34	2201.94	2576	1669.89	1780.75	1258.42	1544.76	1414.76	0.0286953	23.7218	8.49443	484.598	0.994963	0.959456	0.773285	0.794707	1.16876	1.13982	1.2691	1.12233	0.0157	20.1507	0.236031	0.507028	0.466746	0.474784	0.451397	0.408592	0.630431	0.495053	0.501309
sp|Q148V7|RELCH_MOUSE	Q148V7	Relch	RAB11-binding protein RELCH OS=Mus musculus OX=10090 GN=Relch PE=1 SV=1	1056.47	918.774	896.376	752.295	846.95	940.128	1075.5	1078.99	0.000381199	23.3535	0.360312	151.078	1.34483	1.18272	0.606941	1.11447	1.37	1.53014	1.91149	1.60758	0.0157	21.0403	0.448384	0.540525	0.65956	0.73742	0.915296	0	0.554307	0.721693	0.582771
sp|Q9CXW2|RT22_MOUSE	Q9CXW2	Mrps22	28S ribosomal protein S22, mitochondrial OS=Mus musculus OX=10090 GN=Mrps22 PE=1 SV=1	1407.63	1334.96	1302.96	1405.61	1469.54	1581.31	1515.01	1600.91	0.0209956	25.6061	21.1384	153.424	0.893963	0.383853	0.3874	0.429761	0.908468	0.938692	0.900806	0.921126	0.0158	19.9913	0.297455	0.79011	0.503305	0.462981	0.877993	0.344374	0.72298	0.624254	0.614341
sp|Q91XL3|UXS1_MOUSE	Q91XL3	Uxs1	UDP-glucuronic acid decarboxylase 1 OS=Mus musculus OX=10090 GN=Uxs1 PE=1 SV=1	683.103	605.571	551.808	777.996	863.518	888.535	743.056	708.916	0.00197666	22.715	17.1489	140.164	0.477628	0.353695	0.257561	0.347244	0.763819	1.0873	1.07708	1.16888	0.016	21.337	0.494457	1.0335	0.82692	0.8498	1.18888	0.621023	1.48943	1.03316	1.21307
tr|Q08BU3|Q08BU3_MOUSE	Q08BU3	Zfp970	OTTMUSG00000016588 protein OS=Mus musculus OX=10090 GN=Zfp970 PE=2 SV=1	3326.7	2243.7	5485.98	8790.18	5099.05	5654.8	3633.89	2971.26	0.0097006	23.6398	13.2087	1978.44	0.433945	0.846	1.3481	0.775574	0.400951	0.432113	0.390117	0.36176	0.0165	8.91772	0.330206	2.55204	2.52252	3.28928	3.74178	6.39897	3.92155	2.93042	2.68151	0.0222	15.2877	0.886463
sp|Q9R020|ZRAB2_MOUSE	Q9R020	Zranb2	Zinc finger Ran-binding domain-containing protein 2 OS=Mus musculus OX=10090 GN=Zranb2 PE=1 SV=2	2531.25	2564.12	2336.53	2900.15	2984.05	3111.65	2872.05	2690.23	0.00236053	23.265	17.2373	288.887	1.06925	1.75771	1.47549	1.40065	1.00225	0.845729	0.919147	0.994593	0.0165	7.90298	0.358329	0.693715	0.728735	0.830374	0.656347	0.638601	0	0.897974	0.820271
sp|Q91V64|ISOC1_MOUSE	Q91V64	Isoc1	Isochorismatase domain-containing protein 1 OS=Mus musculus OX=10090 GN=Isoc1 PE=1 SV=1	3993.42	4517.27	4519.81	4786.46	5451.56	4936.64	4806.26	4808.78	0.0152995	24.6664	16.3241	460.31	1.18761	1.0505	0.990619	1.14262	1.40241	1.91214	1.68259	1.80699	0.0165	21.0814	0.394281	0.379286	0.379118	0.392283	0.470075	0.40212	0.474024	0.46714	0.469856
sp|Q8CEI1|BOLA3_MOUSE	Q8CEI1	Bola3	BolA-like protein 3 OS=Mus musculus OX=10090 GN=Bola3 PE=1 SV=1	1450.77	1565.3	1667.62	1782.86	1999.92	2011.17	1732.3	1550.77	0.00216108	24.2182	15.8948	252.442	1.40238	1.01262	1.24539	1.52873	1.74895	1.72628	1.67878	1.55417	0.0165	18.2536	0.279099	0.19072	0.25377	0.136888	0.221527	0.231649	0.257796	0.144837	0.168656
sp|Q3UMR5|MCU_MOUSE	Q3UMR5	Mcu	Calcium uniporter protein, mitochondrial OS=Mus musculus OX=10090 GN=Mcu PE=1 SV=2	483.976	410.425	314.465	298.25	365.095	444.333	584.769	696.189	0.00197666	25.5014	24.3375	169.274	0.92235	1.01146	1.00006	1.10277	0.752564	0.606713	0.730678	0.807506	0.017	7.87479	0.173334	1.15623	0.828464	0.517954	0.969269	0.725152	0.789871	0.886071	0.581568
sp|Q8VCS3|XYLK_MOUSE	Q8VCS3	Fam20b	Glycosaminoglycan xylosylkinase OS=Mus musculus OX=10090 GN=Fam20b PE=1 SV=1	1100.21	1163.89	1338.21	1280.9	1167.11	1127.26	1148.87	1061.28	0.00423855	23.8997	10.6598	93.5561	0.44947	0.240514	0.384619	0.403499	0.686187	0.704574	0.719565	0.676261	0.0172	19.9041	0.215903	0.803965	1.09749	1.07797	1.07673	0.66139	1.10395	0.964034	1.12613
sp|P17095|HMGA1_MOUSE	P17095	Hmga1	High mobility group protein HMG-I/HMG-Y OS=Mus musculus OX=10090 GN=Hmga1 PE=1 SV=4	472.899	475.244	458.459	337.704	251.018	282.265	298.242	335.297	0.00395982	25.4049	5.30337	109.97	0.0478848	0.0873716	0.107575	0.060076	0.0445555	0.031669	0.0238555	0.0161392	0.0176	8.55198	0.0357063	1.70614	1.96047	1.5931	1.57723	2.37113	2.24119	1.57781	2.52182
sp|Q8R1I1|QCR9_MOUSE	Q8R1I1	Uqcr10	Cytochrome b-c1 complex subunit 9 OS=Mus musculus OX=10090 GN=Uqcr10 PE=1 SV=1	4845.83	4579.46	4816.93	5034.33	5504.61	5591.65	5070.35	4522.1	0.0112322	22.3938	16.5135	497.087	1.01214	1.97685	1.99055	1.82909	0.806882	0.880374	0.940922	0.903289	0.0176	8.60976	0.603234	1.14694	0.820225	0.607432	0.835993	1.23908	0.849874	0.811804	0.562734
sp|Q9CZV8-3|FXL20_MOUSE	Q9CZV8-3	Fbxl20	Isoform 3 of F-box/LRR-repeat protein 20 OS=Mus musculus OX=10090 GN=Fbxl20	1484.7	1582.41	1996.52	1127.24	1292.96	945.759	1146.43	1300.8	0.0373885	23.8032	6.63906	292.031	0.788725	0.798969	1.10077	0.975191	0.769108	0.56936	0.680076	0.667175	0.0178	9.58668	0.195594	0.942471	1.15559	1.29925	1.27895	1.34339	1.34979	1.11806	1.07087	0.0085	14.535	0.194119
sp|Q91VA6|PDIP2_MOUSE	Q91VA6	Poldip2	Polymerase delta-interacting protein 2 OS=Mus musculus OX=10090 GN=Poldip2 PE=1 SV=1	4166.62	4284.7	4547.82	4718.91	4448.5	4138.81	3966.06	4100.87	0.0169345	22.894	11.1156	315.352	1.08068	1.06523	1.05147	1.07259	1.23426	1.53544	1.36912	1.36185	0.0178	20.5069	0.195255	0.873383	0.633325	0.720013	0.755266	0.754726	0.785451	0.871263	0.57173
sp|Q9JLT4|TRXR2_MOUSE	Q9JLT4	Txnrd2	Thioredoxin reductase 2, mitochondrial OS=Mus musculus OX=10090 GN=Txnrd2 PE=1 SV=4	1520.6	1312.81	1281.11	1202.87	1091.7	1011.54	1188.14	1306.69	0.00615492	25.845	3.53598	188.608	1.57922	0.600456	0.582541	0.765037	1.56125	1.53118	1.65601	1.65556	0.0178	20.3386	0.550694	0.354578	0.308617	0.337502	0.441794	0.27868	0.424552	0.375109	0.37248
sp|Q8VE19|MIO_MOUSE	Q8VE19	Mios	GATOR complex protein MIOS OS=Mus musculus OX=10090 GN=Mios PE=1 SV=2	1001.77	887.062	968.296	765.477	732.429	756.585	824.274	868.982	0.0135826	24.1151	4.26546	121.471	0.691049	1.15637	1.55764	1.13414	0.862204	0.817517	0.819337	0.740522	0.0179	9.34383	0.284527	1.50778	1.9912	1.74421	1.97974	2.16345	1.93289	1.61935	1.81656
sp|P83887|TBG1_MOUSE	P83887	Tubg1	Tubulin gamma-1 chain OS=Mus musculus OX=10090 GN=Tubg1 PE=1 SV=1	1285.44	963.551	955.821	1199.23	1338.83	1380.44	1209.74	1169.44	0.0372787	21.6141	17.7262	179.432	0.862952	1.73492	1.677	1.59001	0.714148	0.632617	0.858635	0.974962	0.0181	8.3359	0.550553	2.06754	1.58303	2.43202	2.462	2.1175	0.96777	2.1742	1.93599
sp|Q6P5D4|CP135_MOUSE	Q6P5D4	Cep135	Centrosomal protein of 135 kDa OS=Mus musculus OX=10090 GN=Cep135 PE=1 SV=1	264.682	236.485	243.302	224.024	211.57	202.272	258.029	262.029	0.0162757	23.5189	2.31524	27.2213	2.23861	15.6117	18.3733	25.9739	1.12444	0.834805	1.7429	1.41584	0.0186	9.72247	9.50517	1.40814	2.36163	3.27431	2.95901	4.61045	3.31708	3.08132	2.46808	0.0175	15.3247	1.18964
sp|Q9DD20|MET7B_MOUSE	Q9DD20	Mettl7b	Methyltransferase-like protein 7B OS=Mus musculus OX=10090 GN=Mettl7b PE=1 SV=2	17576.9	22973.5	23631	27894.5	31702.2	28893.5	24923.3	23335.9	0.000818389	24.7881	15.5615	5895.59	0.708071	0.578857	0.677617	0.6388	0.81871	0.887995	0.970111	0.896442	0.0186	20.7527	0.189048	0.850774	0.796994	0.856616	0.608297	0.78824	0.735528	0.914143	1.05131
sp|Q921H8|THIKA_MOUSE	Q921H8	Acaa1a	3-ketoacyl-CoA thiolase A, peroxisomal OS=Mus musculus OX=10090 GN=Acaa1a PE=1 SV=1	6517.07	10099.9	9677.47	10762.4	11385.6	8810.26	7527.88	7496.9	0.00159799	25.5208	12.5366	2189.11	1.28301	1.62131	1.75487	1.63717	2.00841	1.08187	1.0323	1.00705	0.0188	10.8159	0.406851	0.375733	0.486612	0.474562	0.535899	0.645881	0.624084	0.696859	0.605868
sp|Q923J1|TRPM7_MOUSE	Q923J1	Trpm7	Transient receptor potential cation channel subfamily M member 7 OS=Mus musculus OX=10090 GN=Trpm7 PE=1 SV=1	2848.2	2819.8	3477.32	2745.25	2476.04	2114.81	2415.29	2470.22	0.0233407	23.7586	7.81765	372.647	0.547664	0.732718	0.851799	0.875291	0.624141	0.694111	0.610993	0.527886	0.0193	11.0799	0.159239	1.18541	0.817756	0.926119	0.673479	1.33432	0.627572	1.21139	1.06429
sp|P54116|STOM_MOUSE	P54116	Stom	Stomatin OS=Mus musculus OX=10090 GN=Stom PE=1 SV=3	2413.26	2596.07	2198.53	1920.18	2317.65	2130.32	2538.03	2713.84	0.0433243	23.8586	1.02587	278.451	0.690511	0.398653	0.393481	0.449339	0.659634	0.7751	0.668742	0.79454	0.0193	20.9164	0.204758	1.28071	1.00361	1.08134	0.987456	0.856119	1.22553	1.12913	1.15044
sp|Q9R0P5|DEST_MOUSE	Q9R0P5	Dstn	Destrin OS=Mus musculus OX=10090 GN=Dstn PE=1 SV=3	8330.54	8254.87	8677.76	8632.1	8738.15	10108.3	8869.83	8167.23	0.0203031	23.6871	17.6597	385.854	1.57589	1.64304	1.72731	1.62766	1.41241	1.46321	1.20731	1.45486	0.0193	8.26744	0.184852	0.56585	0.596562	0.561156	0.508366	0.482887	0.660151	0.588273	0.6109
sp|Q9ER41|TOR1B_MOUSE	Q9ER41	Tor1b	Torsin-1B OS=Mus musculus OX=10090 GN=Tor1b PE=1 SV=2	1757.42	1810.91	1875.55	2210.43	1926.52	1792.35	1607.74	1406.7	0.00486733	24.0715	12.0213	270.279	1.3977	3.0153	2.84467	2.60809	1.16863	1.14672	1.39073	1.41379	0.0195	8.45206	0.859234	1.14859	0.915389	0.914633	0.538905	1.29399	0.64872	1.17984	0.923542
sp|Q8CDM8|F16B1_MOUSE	Q8CDM8	Fam160b1	Protein FAM160B1 OS=Mus musculus OX=10090 GN=Fam160b1 PE=1 SV=2	2228.87	2532.01	2420.7	1812.97	1848.62	1609.85	1658.4	1774.72	0.0097006	25.5175	6.43093	456.462	1.2376	0.455026	0.314257	0.433839	1.09692	1.10431	1.12059	1.22297	0.0207	20.6304	0.435489	0.66047	0.643975	0.592234	0.591869	0.488136	0.572135	0.726501	0.792999	0.0291	0.875371	0.118693
sp|P62876|RPAB5_MOUSE	P62876	Polr2l	DNA-directed RNA polymerases I, II, and III subunit RPABC5 OS=Mus musculus OX=10090 GN=Polr2l PE=3 SV=1	1295.48	1514.13	1709.09	1632.87	1809.97	1786.69	1595.97	1420.12	0.00571879	25.9033	15.0617	247.772	0.830959	1.85777	2.45951	1.5276	0.980761	0.997479	0.977579	0.928713	0.0222	8.83969	0.544203	6.8218	6.2799	8.92931	9.34021	4.69342	5.44409	5.18337	7.93438
sp|P17427|AP2A2_MOUSE	P17427	Ap2a2	AP-2 complex subunit alpha-2 OS=Mus musculus OX=10090 GN=Ap2a2 PE=1 SV=2	3334.78	2775.13	2246.8	2574.93	3266.98	3573.46	3441.47	3608.85	0.00219245	23.2561	21.0434	665.514	1.29807	0.644708	0.663002	0.681365	1.12767	1.15315	1.21183	1.22485	0.0226	20.5595	0.29345	1.36673	1.03819	1.31174	1.10119	0.810357	1.13638	1.21343	0.962947
sp|P30204|MSRE_MOUSE	P30204	Msr1	Macrophage scavenger receptor types I and II OS=Mus musculus OX=10090 GN=Msr1 PE=1 SV=3	940.379	914.149	903.934	985.347	1110.63	1275.77	1166.36	1206.28	0.00923724	25.6228	20.2995	173.635	0.530743	0.528413	0.49872	0.454959	0.585534	0.71776	0.764922	0.739862	0.0234	21.823	0.138365	1.01245	0.918664	0.862801	1.01399	0.817046	1.16409	1.13266	1.05413
sp|Q99KJ8|DCTN2_MOUSE	Q99KJ8	Dctn2	Dynactin subunit 2 OS=Mus musculus OX=10090 GN=Dctn2 PE=1 SV=3	5285.18	4954.17	4968.34	4698.87	4295.2	4040.39	4082.78	4426	0.019005	25.9776	6.01669	555.858	1.44555	2.04941	1.92617	1.67568	1.62507	1.3543	1.3954	1.26119	0.0235	8.93534	0.323215	0.684446	0.710163	0.793505	0.790853	0.797472	0.816491	0.942891	0.622658
sp|P32883|RASK_MOUSE	P32883	Kras	GTPase KRas OS=Mus musculus OX=10090 GN=Kras PE=1 SV=1	1683.89	1432.57	1355.65	1683.61	1964.77	1971.6	2126.35	2105.36	0.00752313	25.4159	20.806	380.97	0.993947	1.60032	1.64966	1.04353	0.881094	0.910028	0.835129	0.878877	0.024	7.71687	0.392578	1.09207	0.747696	0.756842	0.550391	1.10835	0.69802	0.974322	0.753279
sp|Q91VM3|WIPI4_MOUSE	Q91VM3	Wdr45	WD repeat domain phosphoinositide-interacting protein 4 OS=Mus musculus OX=10090 GN=Wdr45 PE=1 SV=1	2088.47	2106.23	1977.37	1909.63	1443.22	1304.27	1464.21	1734.14	0.00211888	24.6978	6.14776	404.86	1.28902	0.800091	0.754102	0.919312	1.32894	1.25816	1.44117	1.56397	0.024	21.3841	0.363057	0.656734	0.706031	0.749125	0.953395	0.648855	0.932458	0.864015	0.802125
sp|Q811U4|MFN1_MOUSE	Q811U4	Mfn1	Mitofusin-1 OS=Mus musculus OX=10090 GN=Mfn1 PE=1 SV=3	3321.09	3299.46	3704.97	3582.5	2844.07	2805.71	2934.68	3012.47	0.0104222	23.3162	8.30581	433.243	0.94601	0.575805	0.673838	0.653557	0.978068	0.981578	0.986465	0.975999	0.0241	19.8662	0.190665	0.848922	0.7002	0.652139	0.803889	0.617705	0.908941	0.83391	0.69739
sp|P97434-2|MPRIP_MOUSE	P97434-2	Mprip	Isoform 2 of Myosin phosphatase Rho-interacting protein OS=Mus musculus OX=10090 GN=Mprip	4069.61	3566.27	3284.65	3207.13	3269.47	3225.59	3225.01	3283.59	0.0443148	26.3054	3.31677	141.109	0.562159	0.858841	0.880238	1.03846	0.37957	0.460757	0.460444	0.491745	0.0243	9.03035	0.237771	2.60283	1.62945	1.50993	1.55189	2.61174	1.87781	2.3381	1.90793
sp|Q9QY30|ABCBB_MOUSE	Q9QY30	Abcb11	Bile salt export pump OS=Mus musculus OX=10090 GN=Abcb11 PE=1 SV=2	27054.8	22293.1	20384.8	15020	18906.9	24113.3	27340.9	28363.2	2.86284e-05	23.2783	0.202804	5792.38	0.862241	0.96206	1.21077	1.05601	0.720586	0.754555	0.793657	0.772683	0.0252	8.94584	0.155035	1.20797	0.799785	0.943535	0.860644	1.29074	0.99393	1.19187	0.854708
sp|Q9D1H6|NDUF4_MOUSE	Q9D1H6	Ndufaf4	NADH dehydrogenase [ubiquinone] 1 alpha subcomplex assembly factor 4 OS=Mus musculus OX=10090 GN=Ndufaf4 PE=1 SV=1	1570.89	1997.63	2346.47	3134.35	2275.63	2373.17	2170.88	1935.87	0.0149206	23.6869	13.1414	423.574	1.00452	0.546742	0.75686	0.694482	1.02524	1.09617	1.09556	1.01993	0.0252	19.7792	0.186202	0.899664	0.641041	0.622526	0.653997	0.502225	0.670584	0.749393	0.641142
sp|Q64321|ZBT7B_MOUSE	Q64321	Zbtb7b	Zinc finger and BTB domain-containing protein 7B OS=Mus musculus OX=10090 GN=Zbtb7b PE=1 SV=2	3433.06	3209.23	2723.01	2555.68	2810.89	2713.58	3069.27	3014.47	0.0107695	24.0627	1.85865	358.251	0.194675	0.302784	0.597399	0.401691	0.303216	0.237122	0.256136	0.230689	0.0254	9.9204	0.0944074	1.30003	1.47454	2.08269	0.641335	0.653287	0.697182	1.66109	2.97774
sp|Q8R344|CCD12_MOUSE	Q8R344	Ccdc12	Coiled-coil domain-containing protein 12 OS=Mus musculus OX=10090 GN=Ccdc12 PE=1 SV=2	1038.99	964.708	937.155	715.155	746.602	874.219	962.838	1023.21	0.00101376	22.7695	2.42704	147.321	0.402499	0.753004	0.613742	0.42442	0.340662	0.312197	0.35011	0.355064	0.0268	7.1936	0.143363	1.04827	1.93802	1.87576	1.82732	1.36676	0.885778	1.10465	1.1892
sp|Q8BKH7|SIN1_MOUSE	Q8BKH7	Mapkap1	Target of rapamycin complex 2 subunit MAPKAP1 OS=Mus musculus OX=10090 GN=Mapkap1 PE=1 SV=1	2177.15	2288.74	2231.81	1873.52	1937.25	2001.15	1931.87	2038.42	0.0208531	24.8391	5.23687	150.174	1.08569	2.17773	1.98958	1.36857	1.14099	1.05974	1.01493	1.13772	0.0271	7.79393	0.301046	1.26992	1.4723	1.69005	1.04378	1.46694	1.11239	1.20979	1.50981
sp|Q91Z31-2|PTBP2_MOUSE	Q91Z31-2	Ptbp2	Isoform 2 of Polypyrimidine tract-binding protein 2 OS=Mus musculus OX=10090 GN=Ptbp2	594.311	631.642	506.993	481.051	408.548	387.133	511.669	587.49	0.00273409	23.5317	3.9786	113.869	0.671819	0.137062	0.251532	0.264514	0.633887	0.645585	0.67545	0.64592	0.0287	19.9183	0.259872	1.2813	1.57927	2.05179	2.21431	0.903425	1.06768	1.17121	1.79757
tr|A0A0G2JEU1|A0A0G2JEU1_MOUSE	A0A0G2JEU1	Aldh2	Aldehyde dehydrogenase, mitochondrial OS=Mus musculus OX=10090 GN=Aldh2 PE=1 SV=1	81628.2	89941.6	87547.6	95729.3	99283.2	83040.2	87081.3	85188.6	0.0220581	23.7511	13.041	6417.1	1.4356	1.06984	1.0557	1.34963	1.67314	1.64983	1.53854	1.57717	0.0289	18.9759	0.29183	0.293402	0.354959	0.294755	0.392669	0.353267	0.565543	0.438848	0.340685
sp|Q8R059|GALE_MOUSE	Q8R059	Gale	UDP-glucose 4-epimerase OS=Mus musculus OX=10090 GN=Gale PE=1 SV=1	370.237	475.881	340.542	771.365	1265.56	1710.22	928.085	1152.71	0.0167593	24.658	18.303	611.52	0.841785	0.792355	0.748306	1.03186	1.53018	2.019	1.69548	1.83988	0.0296	20.1539	0.645925	0.169577	0.198359	0.209569	0.17009	0.204332	0.250837	0.260878	0.327342
sp|Q04207|TF65_MOUSE	Q04207	Rela	Transcription factor p65 OS=Mus musculus OX=10090 GN=Rela PE=1 SV=1	1598.55	1691.09	1390.28	1431.12	1353.54	1460.23	1578.25	1536.83	0.0214326	23.1219	2.06155	113.76	1.7836	3.37677	2.82844	2.52501	1.26033	1.24252	1.48646	1.4053	0.0298	7.7614	0.833758	0.945205	1.02332	1.29811	1.62862	1.59136	1.50455	1.45792	1.07313	0.0016	15.4682	0.328226
sp|Q61699|HS105_MOUSE	Q61699	Hsph1	Heat shock protein 105 kDa OS=Mus musculus OX=10090 GN=Hsph1 PE=1 SV=2	2274.32	2230.42	1221.14	6163.7	5014.06	3418.47	2141.43	2276.28	0.042894	23.1566	13.9514	1293.19	1.18628	1.12893	0.927413	1.08256	1.24395	1.80569	1.7233	1.86669	0.0299	21.9983	0.445824	0.570541	0.680206	0.66976	0.64049	0.544985	0.822307	0.730971	0.869049
sp|Q8K0D5|EFGM_MOUSE	Q8K0D5	Gfm1	Elongation factor G, mitochondrial OS=Mus musculus OX=10090 GN=Gfm1 PE=1 SV=1	3534.12	4038.64	4322.2	4544.96	4598.56	4699.01	4186.85	4213.61	0.00630212	25.8978	15.6988	421.352	1.42089	1.4197	1.3249	1.45465	1.60448	1.68796	1.60497	1.64741	0.0299	20.1035	0.151754	0.366393	0.34394	0.355455	0.357769	0.353442	0.430221	0.444792	0.421833
sp|Q8QZR5|ALAT1_MOUSE	Q8QZR5	Gpt	Alanine aminotransferase 1 OS=Mus musculus OX=10090 GN=Gpt PE=1 SV=3	13391.9	14289.1	16622.6	15461	17204.7	15983.9	12721.6	12341.2	0.00418407	24.9637	13.1223	2320.39	1.48399	1.20782	0.897818	1.11959	1.66852	1.70758	1.48765	1.55625	0.03	19.4912	0.394237	0.255667	0.249923	0.245336	0.31687	0.230171	0.363309	0.28388	0.302808
sp|Q8BJZ4|RT35_MOUSE	Q8BJZ4	Mrps35	28S ribosomal protein S35, mitochondrial OS=Mus musculus OX=10090 GN=Mrps35 PE=1 SV=2	1055.51	1275.05	1281.75	1177.44	1131.44	1080.41	1127.41	1161.79	0.0363748	21.8797	7.93564	91.0286	0.937342	1.58659	1.27549	1.13725	0.903788	0.821994	0.789878	0.792894	0.0304	8.0135	0.29754	0.614465	0.441887	0.374751	0.499361	0.547404	0.516722	0.521402	0.349707
sp|P11688|ITA5_MOUSE	P11688	Itga5	Integrin alpha-5 OS=Mus musculus OX=10090 GN=Itga5 PE=1 SV=3	840.173	582.982	440.007	834.31	1043.22	992.205	1232.95	887.319	0.0070728	23.004	19.189	326.165	0.625772	0.656732	0.780883	0.725479	0.460541	0.449206	0.529849	0.515133	0.0305	8.37995	0.152194	1.52707	1.15122	1.04792	1.22621	1.32821	1.32525	1.32122	1.18316
sp|Q9CZ44-3|NSF1C_MOUSE	Q9CZ44-3	Nsfl1c	Isoform 3 of NSFL1 cofactor p47 OS=Mus musculus OX=10090 GN=Nsfl1c	3514.22	3350.42	2881.03	2882.32	2721.23	3024.16	2937.32	3222.69	0.00923724	24.4149	2.61885	372.752	1.93262	3.20222	2.69067	2.39246	1.94317	1.69505	1.88619	1.98524	0.0308	7.62265	0.528179	0.408069	0.38389	0.221274	0.328718	0.548959	0.365925	0.451165	0.449599
sp|Q8K370|ACD10_MOUSE	Q8K370	Acad10	Acyl-CoA dehydrogenase family member 10 OS=Mus musculus OX=10090 GN=Acad10 PE=1 SV=1	781.198	1171.76	1190.08	1148.87	1367.04	1123.49	1076.63	948.199	0.0149206	25.369	13.5786	197.839	1.24205	1.01814	0.953743	0.887223	1.48286	1.40855	1.33016	1.27825	0.0313	19.2384	0.267594	0.281797	0.268226	0.258433	0.279988	0.304221	0.354009	0.339608	0.303717	0.0021	19.5114	0.040675
sp|Q9DCD0|6PGD_MOUSE	Q9DCD0	Pgd	6-phosphogluconate dehydrogenase, decarboxylating OS=Mus musculus OX=10090 GN=Pgd PE=1 SV=3	1288.22	1737.21	1883.47	2095.39	2546.86	2587	2208.39	2219.34	0.0115161	25.7379	17.305	504.362	0.971654	0.96079	0.733631	0.985737	1.41229	1.74008	1.57562	1.75094	0.0329	20.8779	0.486261	0.353588	0.411371	0.277552	0.465813	0.287796	0.459529	0.424385	0.406031
sp|Q9CR16|PPID_MOUSE	Q9CR16	Ppid	Peptidyl-prolyl cis-trans isomerase D OS=Mus musculus OX=10090 GN=Ppid PE=1 SV=3	1683.23	1739.19	1556.34	2217.23	2130.84	2394.96	1972	1912.92	0.0102747	23.4679	16.9042	357.893	1.28009	1.05085	1.07312	1.27484	1.54798	1.66163	1.76953	1.82184	0.0329	21.0643	0.390802	0.286131	0.345091	0.321477	0.417363	0.325655	0.465416	0.41587	0.477827
sp|Q9D7W5|MED8_MOUSE	Q9D7W5	Med8	Mediator of RNA polymerase II transcription subunit 8 OS=Mus musculus OX=10090 GN=Med8 PE=1 SV=1	2317.1	2219.26	1991.91	2062.55	2392.13	2657.23	2706.65	2711.97	0.00122283	24.677	21.7015	356.672	0.408473	0.571552	0.729517	0.418203	0.421688	0.323555	0.354704	0.370167	0.033	8.02405	0.125953	2.12299	3.12467	4.30716	2.79366	3.29863	2.28564	2.61648	2.64605
sp|Q9QWG7-2|ST1B1_MOUSE	Q9QWG7-2	Sult1b1	Isoform 2 of Sulfotransferase family cytosolic 1B member 1 OS=Mus musculus OX=10090 GN=Sult1b1	1005.29	1867.09	2202.39	1571.59	2020.64	1584.63	1342.2	1311.27	0.0373885	25.3856	11.5862	448.078	0.83973	0.747205	0.456021	0.514922	1.30632	1.37192	1.07657	1.23814	0.0335	19.8498	0.381837	0.245309	0.362561	0.377168	0.527388	0.270938	0.411027	0.332643	0.337707
sp|Q8VC97|BUP1_MOUSE	Q8VC97	Upb1	Beta-ureidopropionase OS=Mus musculus OX=10090 GN=Upb1 PE=1 SV=1	13827.5	16547.4	17711.9	16757.6	18686.2	17410.7	15470.2	14360.8	0.00630212	25.6982	13.6959	2393.08	1.62009	2.93683	2.21523	2.09626	1.7673	1.37637	1.2865	1.34034	0.0343	8.20197	0.544448	0.395213	0.399066	0.343654	0.470657	0.503533	0.508215	0.410027	0.351678
sp|Q6ZPI0|JADE1_MOUSE	Q6ZPI0	Jade1	Protein Jade-1 OS=Mus musculus OX=10090 GN=Jade1 PE=1 SV=2	2413.26	2894.4	2705.83	1675.71	1456.27	1156.49	1489.25	1482.26	0.00779674	25.3909	6.40265	839.852	0.239713	0.504738	0.540648	0.26208	0.215716	0.230619	0.236787	0.235243	0.0346	7.60288	0.1484	1.34242	1.89891	1.99348	1.44176	2.81065	1.718	1.33524	1.13906
sp|Q9WTN3|SRBP1_MOUSE	Q9WTN3	Srebf1	Sterol regulatory element-binding protein 1 OS=Mus musculus OX=10090 GN=Srebf1 PE=1 SV=4	5067.91	7824.01	9856.36	12593.5	11530.7	7453.79	6972.14	7134.83	0.00712075	23.1828	12.4743	3249.33	0.0762653	0.564896	0.821618	1.07505	0.461883	0.380004	0.411744	0.35543	0.0355	11.1013	0.367672	1.06012	1.57715	2.52835	6.08798	5.76928	3.43471	2.54712	3.05649	0.0178	14.369	1.84177
sp|P12382|PFKAL_MOUSE	P12382	Pfkl	ATP-dependent 6-phosphofructokinase, liver type OS=Mus musculus OX=10090 GN=Pfkl PE=1 SV=4	1430.34	1268.73	1191.24	1486.82	1503.63	1479.78	1524.03	1404.11	0.042894	22.7609	18.1164	141.791	0.641078	0.608266	0.446083	0.599415	0.755964	1.08706	1.08828	1.18013	0.0358	21.8693	0.345902	0.30338	0.30336	0.239694	0.418697	0.21841	0.37136	0.328333	0.381735
tr|Q921G9|Q921G9_MOUSE	Q921G9	Tjp3	Tight junction protein 3 OS=Mus musculus OX=10090 GN=Tjp3 PE=1 SV=1	1258.8	775.817	452.681	584.863	1292.47	1604.72	1699.35	1901.47	0.000614409	24.4614	21.776	733.375	1.37033	1.80752	1.5142	1.54818	0.833088	0.923585	1.15082	1.15891	0.0367	6.68408	0.4231	1.76137	1.20612	1.24346	1.32368	1.72198	1.60967	1.69888	1.11908
sp|Q9EP89|LACTB_MOUSE	Q9EP89	Lactb	Serine beta-lactamase-like protein LACTB, mitochondrial OS=Mus musculus OX=10090 GN=Lactb PE=1 SV=1	2946.08	3009.71	2966.21	3250.5	3287.64	2990.19	3094.86	3026.06	0.0440914	22.9879	14.0798	144.752	1.14604	1.27621	1.38578	1.22056	1.07501	0.94028	1.08889	0.971486	0.0367	8.4034	0.206155	0.64103	0.463035	0.37443	0.570048	0.549609	0.51449	0.54333	0.395142
sp|Q8K157|GALM_MOUSE	Q8K157	Galm	Galactose mutarotase OS=Mus musculus OX=10090 GN=Galm PE=1 SV=1	6174.06	6138.41	6694.14	7109.82	7457.66	6623.94	6954.1	6152.83	0.0067385	23.6729	15.1043	606.579	1.67152	2.63742	2.03421	2.38718	1.74937	1.49093	1.39752	1.62952	0.0375	8.7298	0.451484	0.311753	0.256726	0.240635	0.263236	0.348585	0.358705	0.352262	0.359741	0.0069	20.3304	0.0645525
sp|Q01405|SC23A_MOUSE	Q01405	Sec23a	Protein transport protein Sec23A OS=Mus musculus OX=10090 GN=Sec23a PE=1 SV=2	3918.07	4404.26	4482.77	5034.43	4449.54	3779.38	3888.18	4093.92	0.00395982	22.9315	10.7598	422.857	1.66913	1.74239	1.97701	1.76618	1.50292	1.53103	1.5991	1.59004	0.0376	8.4914	0.151982	0.848637	0.723361	0.598855	0.850608	0.72811	0.822629	0.763848	0.714296
sp|P19536|COX5B_MOUSE	P19536	Cox5b	Cytochrome c oxidase subunit 5B, mitochondrial OS=Mus musculus OX=10090 GN=Cox5b PE=1 SV=1	5411.84	6039.12	6458.7	6105.05	6811.23	7126.69	6428.16	5688.4	0.0234192	25.6384	15.9931	655.527	1.25941	1.73836	1.50748	1.26179	1.36006	1.03313	0.987116	1.05565	0.0386	8.23562	0.263132	0.519907	0.39937	0.328449	0.473628	0.412641	0.431198	0.351617	0.346077
sp|Q9CXS4|CENPV_MOUSE	Q9CXS4	Cenpv	Centromere protein V OS=Mus musculus OX=10090 GN=Cenpv PE=1 SV=2	665.269	705.413	674.924	515.028	534.623	560.647	574.482	569.886	0.0234192	25.0602	5.11995	76.5369	0.0692945	0.0518542	0.0917411	0.0896604	0.0791751	0.0679059	0.0435094	0.0386843	0.0394	11.8545	0.0253613	1.17938	0.784057	0.973071	1.36652	0.937591	0.891325	0.615224	1.59449
sp|Q4KL35|MAGIX_MOUSE	Q4KL35	Magix	PDZ domain-containing protein MAGIX OS=Mus musculus OX=10090 GN=Magix PE=1 SV=1	825.09	703.536	672.209	531.227	704.513	753.034	783.068	857.532	0.00159799	23.4752	23.2417	117.695	1.2013	1.35736	1.83108	1.11195	1.03632	0.71479	0.66767	0.658221	0.0399	8.03716	0.425529	1.51183	1.37911	1.58604	1.3515	2.18974	1.54631	1.6043	1.19914
sp|Q8VCZ9|HYPDH_MOUSE	Q8VCZ9	Prodh2	Hydroxyproline dehydrogenase OS=Mus musculus OX=10090 GN=Prodh2 PE=1 SV=1	6898.19	7475.41	7748.69	8396.03	9551.87	8325.55	7537.78	7233.25	0.000614409	23.9153	14.8715	1009.05	0.913189	0.456498	0.497295	0.530954	1.12058	0.955784	0.923247	0.850213	0.0404	18.8871	0.282124	0.522984	0.377545	0.381332	0.489586	0.421096	0.478206	0.419705	0.327366
sp|P52293|IMA1_MOUSE	P52293	Kpna2	Importin subunit alpha-1 OS=Mus musculus OX=10090 GN=Kpna2 PE=1 SV=2	1905.92	1908.34	1965.27	2269.49	1682.56	1584.63	1683.24	1602.85	0.0325677	23.9379	8.91731	218.166	0.281933	0.309144	0.327747	0.370587	0.284296	0.283476	0.279397	0.287966	0.0411	10.5037	0.0320471	0.910439	1.54623	1.90606	2.00749	1.51503	1.44604	1.40462	1.72026
sp|Q8VDG7|PAFA2_MOUSE	Q8VDG7	Pafah2	Platelet-activating factor acetylhydrolase 2, cytoplasmic OS=Mus musculus OX=10090 GN=Pafah2 PE=1 SV=2	4224.09	4792.51	4994.56	5001.96	5465.9	5152.19	4857.87	4756.91	0.0210685	25.426	15.1832	430.808	0.914275	0.947431	0.76838	0.944285	1.0302	1.14068	1.14473	1.13035	0.0416	20.9371	0.152638	0.511448	0.58783	0.583891	0.532421	0.606525	0.655136	0.566604	0.527691
sp|P47199|QOR_MOUSE	P47199	Cryz	Quinone oxidoreductase OS=Mus musculus OX=10090 GN=Cryz PE=1 SV=1	3916.88	4603.57	4791.44	4774.24	5106.85	4302.32	4145.1	4121.33	0.00146841	24.6592	12.1643	492.986	1.62932	1.65233	1.88572	1.85623	2.08265	1.19685	0.821953	1.12237	0.0445	10.4544	0.545179	0.450651	0.474459	0.462991	0.353723	0.61203	0.506266	0.526681	0.485723
sp|P62073|TIM10_MOUSE	P62073	Timm10	Mitochondrial import inner membrane translocase subunit Tim10 OS=Mus musculus OX=10090 GN=Timm10 PE=1 SV=1	769.277	791.566	883.898	877.004	718.911	740.888	730.619	727.164	0.0117431	23.5105	9.68499	76.3195	1.32447	0.312863	0.438416	0.596928	1.20479	1.16705	1.26817	1.32238	0.0445	20.3926	0.463413	0.584114	0.401179	0.441887	0.589931	0.292012	0.565066	0.500449	0.427313
sp|Q9QYB1|CLIC4_MOUSE	Q9QYB1	Clic4	Chloride intracellular channel protein 4 OS=Mus musculus OX=10090 GN=Clic4 PE=1 SV=3	3019.33	2701.76	2462.39	3476.52	3778.07	3495.31	3711.44	3407.23	0.0200652	24.3471	18.3687	527.725	1.75826	2.2809	2.08001	2.07059	1.43867	1.5867	1.61613	1.63664	0.0447	7.64046	0.36647	0.82119	0.615836	0.648347	0.875694	0.667561	0.789829	0.747579	0.577451
sp|Q9JK38|GNA1_MOUSE	Q9JK38	Gnpnat1	Glucosamine 6-phosphate N-acetyltransferase OS=Mus musculus OX=10090 GN=Gnpnat1 PE=1 SV=1	3998.1	4455.35	4669.06	3751.08	3737.21	3993.66	3529.43	3728.32	0.0463297	24.5614	7.1895	352.091	0.994342	0.898371	0.707373	0.99698	1.09182	1.47378	1.33773	1.50135	0.0452	21.6253	0.353909	0.257352	0.422766	0.351448	0.474819	0.21131	0.584607	0.406519	0.766316
tr|M0QWP1|M0QWP1_MOUSE	M0QWP1	Agrn	Agrin OS=Mus musculus OX=10090 GN=Agrn PE=1 SV=1	1054.04	931.226	866.488	906.953	807.352	755.848	836.798	946.722	0.0267796	26.1122	3.44538	115.067	0.229321	0.321435	0.444959	0.367202	0.162826	0.271405	0.150403	0.193766	0.0472	9.19883	0.123234	4.78839	2.35361	2.3368	2.26917	2.47138	2.81227	2.94958	2.09007
sp|Q8BG30|NELFA_MOUSE	Q8BG30	Nelfa	Negative elongation factor A OS=Mus musculus OX=10090 GN=Nelfa PE=1 SV=1	402.537	338.696	311.93	392.84	429.421	506.863	540.586	500.251	0.00159799	25.2215	21.0747	110.212	0.352861	0.242978	0.302787	0.237715	0.288783	0.314275	0.342952	0.351833	0.0499	22.9082	0.050798	1.22433	1.23365	1.74413	1.72387	1.18582	1.45456	1.10739	1.75497
sp|Q8BFR4|GNS_MOUSE	Q8BFR4	Gns	N-acetylglucosamine-6-sulfatase OS=Mus musculus OX=10090 GN=Gns PE=1 SV=1	6255.11	6830.23	7266.24	7029.7	5990.16	5606.11	5119.04	5481.37	0.000515977	24.1895	9.07502	1039.12	1.72462	1.21304	1.55999	1.26373	1.50627	1.48975	1.51428	1.40585				0.530087	0.534022	0.56351	0.626139	0.749934	0.743996	0.64359	0.541848	0.0004	16.3356	0.114409
sp|Q3UKJ7|SMU1_MOUSE	Q3UKJ7	Smu1	WD40 repeat-containing protein SMU1 OS=Mus musculus OX=10090 GN=Smu1 PE=2 SV=2	2578.64	2743.86	2689.87	2526.08	2328.01	2497.02	2585.02	2857.08	0.0349157	21.9221	4.85507	160.181	0.266443	0.34882	0.567808	0.473622	0.234232	0.288331	0.271484	0.242619				1.65493	2.77333	2.80181	2.99902	2.6565	2.20121	1.59908	1.71061	0.0006	11.1577	0.701545
sp|Q9D0W5|PPIL1_MOUSE	Q9D0W5	Ppil1	Peptidyl-prolyl cis-trans isomerase-like 1 OS=Mus musculus OX=10090 GN=Ppil1 PE=1 SV=1	732.669	394.251	357.238	549.465	706.282	794.356	613.972	637.543	0.042894	21.5595	18.643	201.647	0.553024	0.504249	0.541837	0.540122	0.42561	0.390016	0.355972	0.403234				1.01694	1.58225	1.79855	1.6663	1.37287	1.04777	0.984136	1.07019	0.0009	9.68675	0.420072
sp|Q9CQ49|NCBP2_MOUSE	Q9CQ49	Ncbp2	Nuclear cap-binding protein subunit 2 OS=Mus musculus OX=10090 GN=Ncbp2 PE=1 SV=1	891.781	894.21	793.476	1144.79	1309.27	1385.57	1154.36	957.484	0.000357105	22.8002	16.9448	258.877	0.514951	0.549394	0.532966	0.572884	0.542345	0.389515	0.422759	0.421682				1.27743	1.63163	1.7649	2.00307	1.58552	1.11201	1.25231	1.18184	0.0015	10.5068	0.343672
sp|Q8CC88|VWA8_MOUSE	Q8CC88	Vwa8	von Willebrand factor A domain-containing protein 8 OS=Mus musculus OX=10090 GN=Vwa8 PE=1 SV=2	4078.4	7999.64	8094.34	8093.32	7947.05	6493.59	6112.62	6749.4	0.0214326	23.9623	11.0864	921.052	0.92073	1.19364	1.16702	1.087	1.20295	1.25506	1.11903	1.18515				0.435692	0.488725	0.492238	0.554182	0.582249	0.611502	0.540357	0.482477	0.0015	16.294	0.0780186
sp|Q9CQ22|LTOR1_MOUSE	Q9CQ22	Lamtor1	Ragulator complex protein LAMTOR1 OS=Mus musculus OX=10090 GN=Lamtor1 PE=1 SV=1	2084.94	1903.27	1883.44	1742.23	1988.53	2404.69	2226.89	2121.36	0.00387667	23.2693	20.7284	244.299	1.30474	0.466603	0.441824	0.40542	1.22329	0.772579	0.733154	0.661062				0.431163	0.334694	0.342719	0.282588	0.284408	0.334179	0.38181	0.447716	0.0015	1.21583	0.0813661
sp|Q8R4N0|CLYBL_MOUSE	Q8R4N0	Clybl	Citramalyl-CoA lyase, mitochondrial OS=Mus musculus OX=10090 GN=Clybl PE=1 SV=2	1541.31	1901.64	1967.16	2111.57	2094.57	1955.68	1976.5	1911.62	0.0464411	24.6954	14.1627	132.161	1.7823	1.44633	1.51212	1.38071	1.85465	1.44154	1.31797	1.47074				0.43705	0.400789	0.387405	0.458675	0.48637	0.531003	0.484691	0.449129	0.0017	18.0148	0.0565871
sp|P29533|VCAM1_MOUSE	P29533	Vcam1	Vascular cell adhesion protein 1 OS=Mus musculus OX=10090 GN=Vcam1 PE=1 SV=1	442.061	617.829	784.645	915.431	742.225	615.813	538.729	461.434	6.24009e-05	23.4668	12.1352	210.484	0.516053	0.830228	0.978777	1.12262	0.540236	0.631375	0.659837	0.547487				1.12012	1.0203	1.30894	1.51349	1.6898	1.45821	1.3631	0.983745	0.0019	15.1222	0.301912
sp|P28659-4|CELF1_MOUSE	P28659-4	Celf1	Isoform 4 of CUGBP Elav-like family member 1 OS=Mus musculus OX=10090 GN=Celf1	3904.73	3900.36	3955.82	3953.99	3586.98	3300.06	3652.08	3435.76	0.0475083	24.9827	7.81605	322.478	0.821472	0.6234	0.732443	0.794948	0.715503	0.802038	0.824327	0.817504				1.40993	2.00481	2.26716	2.0758	1.46068	1.37039	1.1744	1.50426	0.0019	8.9837	0.500263
sp|P39061|COIA1_MOUSE	P39061	Col18a1	Collagen alpha-1(XVIII) chain OS=Mus musculus OX=10090 GN=Col18a1 PE=1 SV=4	27420	21684	20697.5	18224.8	20348	20163.2	19399.3	21646.7	0.0484122	25.4583	2.47962	1834.13	0.332462	0.306006	0.365035	0.322162	0.19859	0.243799	0.253084	0.252323				2.11854	1.27117	0.897462	0.534273	0.827423	0.934137	1.28643	2.08406	0.0024	1.60995	0.668129
sp|Q570Y9|DPTOR_MOUSE	Q570Y9	Deptor	DEP domain-containing mTOR-interacting protein OS=Mus musculus OX=10090 GN=Deptor PE=1 SV=2	7934.94	9291.43	9778	10178.9	8200.99	7352.83	8069.49	7891.18	0.0131438	23.0824	9.72984	1108.35	1.27065	2.93427	3.57497	2.89168	1.23945	1.31061	1.50723	1.50164				1.11767	1.21282	1.53045	1.87457	2.08757	1.5318	1.50704	1.04508	0.0024	14.3714	0.487138
sp|Q9EQ20|MMSA_MOUSE	Q9EQ20	Aldh6a1	Methylmalonate-semialdehyde dehydrogenase [acylating], mitochondrial OS=Mus musculus OX=10090 GN=Aldh6a1 PE=1 SV=1	13902.1	16291.8	15904.6	16717.8	17658.5	15602.2	15570	15512.7	0.0200652	24.8167	13.7827	1202.88	1.71927	1.61957	1.71918	1.81064	1.86098	1.51937	1.44821	1.56828				0.321674	0.309629	0.272646	0.341315	0.414481	0.442002	0.397896	0.34665	0.0029	18.0273	0.0761011
sp|Q9CR20|IR3IP_MOUSE	Q9CR20	Ier3ip1	Immediate early response 3-interacting protein 1 OS=Mus musculus OX=10090 GN=Ier3ip1 PE=3 SV=1	766.566	927.688	993.794	1054.19	1035.63	971.561	1018.35	889.911	0.0265175	24.5221	14.1253	97.4466	0.641674	1.45696	1.1912	1.01765	0.728536	0.7904	0.927643	0.898217				1.03586	1.19944	1.18159	1.37242	1.57102	1.33602	1.15247	0.998342	0.003	14.5686	0.233672
sp|Q9Z2I8|SUCB2_MOUSE	Q9Z2I8	Suclg2	Succinate--CoA ligase [GDP-forming] subunit beta, mitochondrial OS=Mus musculus OX=10090 GN=Suclg2 PE=1 SV=3	11246.7	13558.9	13432	14150.1	15464.4	14135	13434.4	13417.9	0.0152995	25.0824	15.1849	1112.84	1.18954	1.28475	1.38545	1.6754	1.40389	1.73104	1.55944	1.63467				0.361896	0.350256	0.314973	0.373274	0.438039	0.52034	0.491702	0.431675	0.0031	19.4731	0.0940002
sp|Q61391|NEP_MOUSE	Q61391	Mme	Neprilysin OS=Mus musculus OX=10090 GN=Mme PE=1 SV=3	569.227	1867.37	1930.86	2938.59	4351.44	2504.54	2737.55	2583.86	0.0349157	24.3689	15.7086	1266.9	0.334033	0.842934	0.762488	0.618484	0.963761	0.545648	0.690912	0.673003				0.466696	0.720478	0.786362	0.824606	0.791453	0.624887	0.633406	0.498752	0.0039	12.035	0.165914
tr|D3YVW2|D3YVW2_MOUSE	D3YVW2	Golim4	Golgi integral membrane protein 4 OS=Mus musculus OX=10090 GN=Golim4 PE=1 SV=1	3122.59	3745.13	3855.85	3992.76	4265.24	3416.27	3428.24	3364.26	0.00208895	23.9264	12.2183	407.789	0.623084	1.15395	1.22077	0.944562	0.853293	0.911282	1.04618	0.921174				0.796877	0.815789	0.769171	0.97737	1.20892	1.23901	1.02375	0.954041	0.0039	17.269	0.221486
sp|Q9WUM5|SUCA_MOUSE	Q9WUM5	Suclg1	Succinate--CoA ligase [ADP/GDP-forming] subunit alpha, mitochondrial OS=Mus musculus OX=10090 GN=Suclg1 PE=1 SV=4	7332.39	9979.19	10198.5	10707	11425.5	11103	9827.5	9464.31	0.0145378	25.7533	15.0032	1317.07	1.81473	1.52201	1.88967	1.90446	2.07137	1.59847	1.41379	1.4808				0.361934	0.367712	0.332559	0.409677	0.495604	0.56819	0.481296	0.404765	0.0041	17.9211	0.106421
sp|A7MCT6|EKI2_MOUSE	A7MCT6	Etnk2	Ethanolamine kinase 2 OS=Mus musculus OX=10090 GN=Etnk2 PE=1 SV=1	12802.2	14073.6	19290.9	18029.3	16484.3	14237.5	10951.8	10739.9	0.000246185	24.0356	11.3895	3899.06	0.75665	2.32655	2.19754	2.66396	0.908602	1.99392	1.37945	1.63902				0.307933	0.382519	0.507116	0.631583	0.574055	0.629964	0.514537	0.261035	0.0044	15.034	0.18172
sp|Q8JZZ6|AMERL_MOUSE	Q8JZZ6	Ammecr1l	AMMECR1-like protein OS=Mus musculus OX=10090 GN=Ammecr1l PE=1 SV=1	1835.18	2015.72	2050.1	1857.68	1998.67	1718.51	1731.21	1777.94	0.026572	24.8841	9.31417	152.479	0.98188	3.54158	4.31091	2.99687	1.05947	1.29248	1.31628	1.11127				0.969994	1.49584	2.79836	3.5905	4.58859	2.34033	2.24594	0.891627	0.005	13.9706	1.59186
sp|Q8BGT5|ALAT2_MOUSE	Q8BGT5	Gpt2	Alanine aminotransferase 2 OS=Mus musculus OX=10090 GN=Gpt2 PE=1 SV=1	14496.9	18138.6	23116.1	22437.9	22929.2	17349.3	16025.5	14356.3	8.65834e-05	23.5239	12.1338	4655.16	1.3802	1.48872	1.54086	1.5756	2.55813	1.76726	1.49275	1.5063				0.232316	0.261216	0.229484	0.308147	0.363994	0.379561	0.321429	0.281628	0.005	17.1338	0.077222
sp|Q9EPL4|METL9_MOUSE	Q9EPL4	Mettl9	Methyltransferase-like protein 9 OS=Mus musculus OX=10090 GN=Mettl9 PE=1 SV=1	2074.83	2458.75	2428.82	2511.16	2706.39	2663.99	2503.57	2464.98	0.0397068	25.5373	16.1517	200.232	0.552999	1.22702	1.10263	0.961674	0.732088	0.832772	0.934158	0.833331				1.15039	1.3464	1.34491	1.42903	1.55918	1.42305	1.26165	1.22776	0.0051	14.4867	0.168799
sp|Q8CHP5|PYM1_MOUSE	Q8CHP5	Pym1	Partner of Y14 and mago OS=Mus musculus OX=10090 GN=Pym1 PE=1 SV=2	667.523	546.312	546.139	517.327	614.479	640.725	614.448	629.234	0.0209703	22.0382	20.4623	54.1818	0.94348	1.75431	1.97051	1.36294	1.02856	1.24823	1.16283	1.09047				0.866583	0.7465	0.731771	0.747815	0.794812	0.857087	0.912315	0.971353	0.0051	23.1331	0.10199
sp|O89106|FHIT_MOUSE	O89106	Fhit	Bis(5'-adenosyl)-triphosphatase OS=Mus musculus OX=10090 GN=Fhit PE=1 SV=3	40.5608	76.4662	108.228	88.7319	108.593	143.846	82.7658	65.6252	0.0263875	26.3735	15.5454	33.9772	1.37711	4.22357	4.28872	3.07058	1.55238	2.27782	1.88952	1.85255				0.331136	0.335742	0.304538	0.398647	0.465127	0.572252	0.463746	0.406769	0.0053	18.2499	0.103687
sp|Q9R0U0|SRS10_MOUSE	Q9R0U0	Srsf10	Serine/arginine-rich splicing factor 10 OS=Mus musculus OX=10090 GN=Srsf10 PE=1 SV=2	2186.12	2122.85	1902.94	2370.29	2358.23	2352.37	2491.4	2172.48	0.0389788	23.0094	18.003	164.87	0.442453	0.231047	0.508058	0.279939	0.341032	0.194208	0.189338	0.187307				1.34257	2.49349	2.18484	2.95714	2.72034	1.59761	1.57551	1.43236	0.0056	11.4442	0.689903
sp|Q9WTP7|KAD3_MOUSE	Q9WTP7	Ak3	GTP:AMP phosphotransferase AK3, mitochondrial OS=Mus musculus OX=10090 GN=Ak3 PE=1 SV=3	14267.5	14364.6	14832.1	15904.9	17347.6	16618	14570.8	13480	0.000359142	23.1219	15.1901	1528.05	1.84111	0.982428	1.35253	1.04415	1.94497	1.11041	0.85715	1.1679				0.519513	0.47145	0.437999	0.533014	0.543645	0.636594	0.595093	0.542053	0.0057	19.0818	0.0840703
sp|Q8C0M9|ASGL1_MOUSE	Q8C0M9	Asrgl1	Isoaspartyl peptidase/L-asparaginase OS=Mus musculus OX=10090 GN=Asrgl1 PE=1 SV=1	497.531	479.329	548.357	537.398	691.334	600.721	493.506	472.845	0.0112322	23.4468	15.6073	69.7504	1.44613	2.41274	2.20168	2.15183	1.62058	1.88842	1.50918	1.82729				0.55447	0.734041	0.681615	0.867795	0.9154	0.793237	0.791866	0.566956	0.0062	14.7971	0.160367
sp|Q8BVG4|DPP9_MOUSE	Q8BVG4	Dpp9	Dipeptidyl peptidase 9 OS=Mus musculus OX=10090 GN=Dpp9 PE=1 SV=2	2037.84	1563.03	1297.32	1320.83	1704.43	2180.66	2007.22	2030.97	0.000515977	22.5901	21.0472	427.143	3.1394	1.00963	0.729316	0.831125	2.85986	1.618	1.20396	1.27908				0.504356	0.364312	0.358914	0.336491	0.346763	0.372303	0.46042	0.527153	0.0063	0.365011	0.0957094
sp|Q7M6Y3|PICAL_MOUSE	Q7M6Y3	Picalm	Phosphatidylinositol-binding clathrin assembly protein OS=Mus musculus OX=10090 GN=Picalm PE=1 SV=1	6112.11	6594.42	6593.24	7302.45	6660.11	5686.73	5898.57	6110.32	0.00524341	23.2118	10.5855	595.627	1.67817	0.70424	0.744826	0.760542	1.29718	1.2291	1.40426	1.2219				0.942222	0.647065	0.730984	0.557925	0.551462	0.752041	0.792001	0.952961	0.0064	0.720843	0.179344
sp|Q99LB7|SARDH_MOUSE	Q99LB7	Sardh	Sarcosine dehydrogenase, mitochondrial OS=Mus musculus OX=10090 GN=Sardh PE=1 SV=1	27236.3	33234.3	36506.2	35327.8	40334.7	36069.9	33324.7	32291.6	0.00630212	25.5307	14.598	4728.66	1.86225	1.19069	1.15022	1.11134	2.13603	1.75794	1.47338	1.55174				0.235005	0.216409	0.201075	0.224326	0.273442	0.285822	0.277048	0.277046	0.0064	20.1501	0.0435598
sp|Q8VHK9|DHX36_MOUSE	Q8VHK9	Dhx36	ATP-dependent DNA/RNA helicase DHX36 OS=Mus musculus OX=10090 GN=Dhx36 PE=1 SV=2	2071.44	2174.56	2040.88	1979.95	1698.91	1767.14	1958.49	2214.32	0.00319336	21.9796	4.90337	227.563	0.737144	2.32881	2.2605	1.51117	0.945623	0.79732	1.04242	0.990107				0.869907	1.04339	1.09667	1.16203	1.30115	1.2962	1.19529	0.941141	0.0067	15.799	0.192554
sp|Q8R519|ACMSD_MOUSE	Q8R519	Acmsd	2-amino-3-carboxymuconate-6-semialdehyde decarboxylase OS=Mus musculus OX=10090 GN=Acmsd PE=1 SV=2	840.127	653.782	796.071	889.519	1463	2985.5	1758.97	1083.36	0.00395982	23.838	18.5701	658.259	0.928376	1.33183	0.972487	0.944161	0.964384	1.51768	1.21137	1.39614				0.251922	0.225053	0.219767	0.28138	0.314909	0.331624	0.340065	0.30635	0.0067	19.3181	0.0604275
sp|Q9DBA8|HUTI_MOUSE	Q9DBA8	Amdhd1	Probable imidazolonepropionase OS=Mus musculus OX=10090 GN=Amdhd1 PE=1 SV=1	10143	9911.19	8657.44	5493.46	6237.2	7743.41	9344.34	10544.2	0.000357105	22.7252	2.46588	2222.55	1.81956	1.17857	0.947155	1.48192	2.04083	1.66622	1.44389	1.696				0.15614	0.164854	0.161997	0.214611	0.223967	0.279916	0.219931	0.198516	0.0069	17.6894	0.0450066
sp|Q9DCN2|NB5R3_MOUSE	Q9DCN2	Cyb5r3	NADH-cytochrome b5 reductase 3 OS=Mus musculus OX=10090 GN=Cyb5r3 PE=1 SV=3	16918.3	20452.6	21007.2	21133.1	24782.8	22398.7	22195.7	18908	0.0136296	24.2684	15.3601	3006.11	0.795555	0.669068	0.612939	0.665927	0.958276	0.807319	0.768059	0.712429				0.628659	0.592266	0.559257	0.516095	0.635175	0.648759	0.680502	0.663115	0.007	21.2264	0.0624095
tr|E9Q858|E9Q858_MOUSE	E9Q858	Eci2	Enoyl-CoA delta isomerase 2 (Fragment) OS=Mus musculus OX=10090 GN=Eci2 PE=1 SV=1	10805.4	11639.7	12132.6	13386.4	10227.2	7694.65	7875.86	8960.35	0.00228874	23.7651	8.96644	2489.11	0.596787	5.6981	11.1315	12.8538	0.338341	1.14788	1.54055	1.53847				0.857591	0.947899	1.13871	1.64795	1.7087	1.49943	1.19394	1.28716	0.0081	15.3075	0.392257
sp|Q6A068|CDC5L_MOUSE	Q6A068	Cdc5l	Cell division cycle 5-like protein OS=Mus musculus OX=10090 GN=Cdc5l PE=1 SV=2	1129	1149.06	1123.92	1048.06	931.61	987.698	1061.16	1018.95	0.0208531	24.5736	5.27177	84.3977	0.451527	0.632919	0.650662	0.450091	0.424966	0.454931	0.474905	0.394691				1.64414	2.38587	2.68305	2.13125	1.95656	1.49015	1.59548	1.75088	0.0081	8.78116	0.538451
sp|O35231|KIFC3_MOUSE	O35231	Kifc3	Kinesin-like protein KIFC3 OS=Mus musculus OX=10090 GN=Kifc3 PE=1 SV=4	897.525	873.22	733.637	953.661	1094.12	1393.36	1483.07	1288.87	0.00469297	25.3581	20.8175	337.141	0.692902	1.56764	2.44079	1.71668	0.867323	0.842534	1.06192	0.994143				1.59202	2.03223	2.00434	2.39424	3.30443	2.55253	1.93691	1.84816	0.0081	15.2817	0.540467
sp|Q99J99|THTM_MOUSE	Q99J99	Mpst	3-mercaptopyruvate sulfurtransferase OS=Mus musculus OX=10090 GN=Mpst PE=1 SV=4	3161.26	4067.61	4099.28	4054.71	5796.73	5997.09	4980.02	4612.32	0.00615492	24.8229	17.8524	1082.4	1.20836	1.69562	1.94889	1.53548	1.52492	1.67967	1.37945	1.40105				0.238136	0.277957	0.333756	0.365809	0.395647	0.430907	0.400973	0.315448	0.0093	16.9198	0.0853037
sp|P17751-2|TPIS_MOUSE	P17751-2	Tpi1	Isoform 2 of Triosephosphate isomerase OS=Mus musculus OX=10090 GN=Tpi1	25203	19405.6	19689	20304.9	21225.2	24420.4	22539.5	22040	0.0467318	21.9527	20.2965	1730.29	2.23405	1.36743	1.32638	1.59469	1.96534	1.69531	1.46567	1.69671				0.52608	0.505083	0.473514	0.62035	0.65639	0.719072	0.598717	0.594115	0.0109	17.5459	0.106464
sp|P58058|NADK_MOUSE	P58058	Nadk	NAD kinase OS=Mus musculus OX=10090 GN=Nadk PE=1 SV=2	9136.52	8584.1	8719.36	10264	11411.8	9738.97	8796.33	7918.75	0.00615492	23.1658	14.7169	1250.23	1.0783	2.3516	2.37748	2.02966	1.24467	1.38046	1.57195	1.3283				0.884797	0.971743	1.39472	1.22062	1.80997	1.60054	1.30751	1.08951	0.0116	15.8166	0.386029
sp|Q61233|PLSL_MOUSE	Q61233	Lcp1	Plastin-2 OS=Mus musculus OX=10090 GN=Lcp1 PE=1 SV=4	5332.34	5092.13	5262.03	5186.63	4250.1	4129.43	4607.94	4779.54	0.0104222	23.8024	6.29663	515.258	1.53656	1.98424	1.59337	1.84381	1.41958	1.88581	1.88076	2.03446				0.566945	0.516599	0.451017	0.488306	0.483273	0.64209	0.656999	0.570575	0.0117	20.9404	0.103526
sp|Q8CHT1|NGEF_MOUSE	Q8CHT1	Ngef	Ephexin-1 OS=Mus musculus OX=10090 GN=Ngef PE=1 SV=1	962.84	1581.87	2441.15	1910.91	1738.62	1255.5	1322.87	964.675	0.00246997	23.9808	10.7326	545.139	0.653131	1.18511	1.28009	0.907664	0.622524	0.739617	0.768111	0.780478				1.29984	1.94485	2.05286	2.49873	2.33768	2.1593	1.78559	1.85216	0.0121	13.5207	0.424605
sp|O70439|STX7_MOUSE	O70439	Stx7	Syntaxin-7 OS=Mus musculus OX=10090 GN=Stx7 PE=1 SV=3	1038.66	1083.31	1086.16	1137.51	1260.76	1503.09	1397.23	1401.16	0.0289911	26.0709	20.3832	194.785	1.01422	0.968454	1.10352	0.965328	0.995464	1.09048	1.16434	1.06542				1.00671	0.839988	0.838326	0.650838	0.666716	0.828143	0.870247	0.897169	0.0122	1.87655	0.134057
sp|Q3UNX5-2|ACSM3_MOUSE	Q3UNX5-2	Acsm3	Isoform 2 of Acyl-coenzyme A synthetase ACSM3, mitochondrial OS=Mus musculus OX=10090 GN=Acsm3	3224.35	3877.78	4267.97	3912.64	4216.07	3121.01	3313.15	3420.83	0.00734124	22.9823	10.3442	510.524	1.53219	1.62054	1.4667	1.45575	1.52098	1.62023	1.54828	1.64496				0.423171	0.364481	0.297639	0.354414	0.383763	0.448269	0.432093	0.403809	0.0123	19.9595	0.0654801
sp|Q6P3A8|ODBB_MOUSE	Q6P3A8	Bckdhb	2-oxoisovalerate dehydrogenase subunit beta, mitochondrial OS=Mus musculus OX=10090 GN=Bckdhb PE=1 SV=2	3031.36	3228.82	3696.26	3465.62	3757.48	3608.49	2964.62	2848.81	0.00395982	25.0349	13.2697	464.884	1.41972	1.28393	1.34444	1.36054	1.48498	1.56596	1.38758	1.4204				0.350382	0.301381	0.262924	0.278825	0.333749	0.369418	0.399568	0.311753	0.0127	19.4135	0.0577003
sp|Q921F2|TADBP_MOUSE	Q921F2	Tardbp	TAR DNA-binding protein 43 OS=Mus musculus OX=10090 GN=Tardbp PE=1 SV=1	5079.37	4193.85	4116.33	4411.43	5427.25	7013.17	6217.64	5266.72	0.000479611	23.0424	19.2593	1351.65	0.592219	0.364918	0.451603	0.425981	0.497859	0.476516	0.52666	0.496928				1.65827	1.7091	2.24063	2.12137	1.51779	1.06325	1.34884	1.55881	0.0133	9.07091	0.45134
sp|Q8VII8|MCR_MOUSE	Q8VII8	Nr3c2	Mineralocorticoid receptor OS=Mus musculus OX=10090 GN=Nr3c2 PE=1 SV=2	526.058	756.818	903.767	514.785	545.611	569.732	491.527	572.214	0.0398473	22.945	7.5308	113.772	0.182927	0.215773	0.245713	0.33291	0.234909	0.287282	0.385928	0.32325				1.26287	2.61125	3.83811	4.3411	3.71299	2.54196	2.70009	2.38489	0.0142	12.2583	1.18206
sp|O35185|BHE40_MOUSE	O35185	Bhlhe40	Class E basic helix-loop-helix protein 40 OS=Mus musculus OX=10090 GN=Bhlhe40 PE=1 SV=1	1455.1	3807.94	5989.27	6022.43	3660.85	2680.25	2656.16	1086.6	0.000773094	24.155	10.999	2211.07	0.154752	0.332318	0.551523	0.397816	0.202264	0.241805	0.350363	0.22642				1.2485	5.0846	6.84819	4.89417	4.71652	3.57963	2.89975	1.18468	0.0155	11.1584	2.33132
sp|Q8BPM0|DAAM1_MOUSE	Q8BPM0	Daam1	Disheveled-associated activator of morphogenesis 1 OS=Mus musculus OX=10090 GN=Daam1 PE=1 SV=4	1737.01	2125.63	2868.1	2728.41	2628.23	2502.1	2230.27	2345.9	0.0145901	23.6366	13.024	356.433	0.604223	0.856871	1.23491	1.00819	0.773053	0.841761	0.879559	0.847675				1.04611	0.90065	1.05816	1.06047	1.38192	1.28869	1.26482	1.01344	0.0155	17.1746	0.203275
sp|Q9D7N3|RT09_MOUSE	Q9D7N3	Mrps9	28S ribosomal protein S9, mitochondrial OS=Mus musculus OX=10090 GN=Mrps9 PE=1 SV=3	1155.42	1284.87	1411.22	1222	976.838	950.316	1088.81	1168.87	0.00400015	22.3377	7.36098	186.967	0.93028	0.338347	0.341595	0.290956	0.906418	0.810532	0.754723	0.752984				0.545176	0.326675	0.300441	0.307545	0.184201	0.341262	0.371579	0.408191	0.0157	1.30367	0.115972
sp|Q8R1S4|MTSS1_MOUSE	Q8R1S4	Mtss1	Protein MTSS 1 OS=Mus musculus OX=10090 GN=Mtss1 PE=1 SV=1	6533.65	8004.88	8099.31	8567.58	5586.18	5292.48	3317.84	3247.99	0.00418407	25.2268	9.43958	2469.03	0.608948	0.828712	0.971358	0.85846	0.670047	0.752255	0.729162	0.625138				1.33873	1.27932	1.46499	1.4879	1.90162	1.68856	1.52873	1.16791	0.0158	15.9106	0.237734
sp|Q3UV55|NR1D1_MOUSE	Q3UV55	Nr1d1	Nuclear receptor subfamily 1 group D member 1 OS=Mus musculus OX=10090 GN=Nr1d1 PE=1 SV=1	2423.13	3309.8	1540.02	886.816	136.871	66.2765	71.3193	998.183	0.00524341	25.295	5.43612	1410.27	0.502851	2.77637	3.76275	3.05853	0	0.65915	0.76266	1.05971				7.27357	20.7735	27.834	12.1161	9.12102	3.18394	4.114	2.98889	0.0164	8.55446	9.5196
sp|Q9CPX6|ATG3_MOUSE	Q9CPX6	Atg3	Ubiquitin-like-conjugating enzyme ATG3 OS=Mus musculus OX=10090 GN=Atg3 PE=1 SV=1	5312.69	5284.88	5493.23	5554.09	6282.72	5677.16	5408.07	4985.14	0.0122342	23.4029	15.4805	302.477	1.10848	0.989541	0.994544	1.27068	1.34698	1.56392	1.52299	1.72498				0.325211	0.280665	0.271259	0.193403	0.299066	0.324235	0.461574	0.380717	0.0167	22.1653	0.0961091
sp|Q8CI19|PDGFC_MOUSE	Q8CI19	Pdgfc	Platelet-derived growth factor C OS=Mus musculus OX=10090 GN=Pdgfc PE=1 SV=2	253.864	196.31	172.246	158.859	246.04	373.874	290.637	409.243	0.0125208	24.9263	22.1299	98.9162	0.854432	6.00658	6.36547	4.51361	0.638873	2.2172	2.28695	1.65967				0.377018	0.465246	0.486414	0.513313	0.852607	0.736162	0.687456	0.298066	0.0178	16.6117	0.205642
sp|O35381|AN32A_MOUSE	O35381	Anp32a	Acidic leucine-rich nuclear phosphoprotein 32 family member A OS=Mus musculus OX=10090 GN=Anp32a PE=1 SV=1	8773.13	7563.65	6164.14	4852.39	8591.26	9855.65	10658.5	9496.58	0.00166865	22.4879	21.0597	2270.44	2.18511	0.72238	0.813787	0.659611	1.76583	1.60199	1.58458	1.58382				0.596767	0.370317	0.368112	0.318549	0.332689	0.350041	0.578951	0.49545	0.0183	0.219967	0.108673
sp|Q9D6T0|NOSIP_MOUSE	Q9D6T0	Nosip	Nitric oxide synthase-interacting protein OS=Mus musculus OX=10090 GN=Nosip PE=1 SV=1	594.688	625.264	633.559	516.583	487.716	496.278	510.219	563.598	0.00146841	23.6948	5.59644	71.7517	0.273731	0.293248	0.46381	0.408562	0.232776	0.199691	0.28776	0.188695				0.814793	2.32909	4.65778	6.41139	4.6001	2.19248	3.52354	1.96158	0.0193	12.4823	2.26557
sp|P70336-2|ROCK2_MOUSE	P70336-2	Rock2	Isoform 2 of Rho-associated protein kinase 2 OS=Mus musculus OX=10090 GN=Rock2	1204.19	1369.32	1483.57	1900.7	1280.59	1163.48	1181.13	1215.1	0.0201378	23.1816	10.7698	176.327	1.22771	1.69335	1.26215	1.19357	1.23564	1.46801	1.54982	1.62034				0.526125	0.255014	0.239243	0.174745	0.244942	0.189544	0.450374	0.457601	0.0193	0.726683	0.149572
sp|Q99KP6|PRP19_MOUSE	Q99KP6	Prpf19	Pre-mRNA-processing factor 19 OS=Mus musculus OX=10090 GN=Prpf19 PE=1 SV=1	5302.16	5824.91	5470.92	5139.97	4698.6	4924.83	5162.28	5623.18	0.00382745	21.5695	5.22565	499.083	0.603067	0.421984	0.47707	0.406629	0.510667	0.374399	0.439505	0.388226				1.05704	1.48251	1.75143	1.28207	1.04195	0.802348	1.05007	1.33064	0.0216	7.61536	0.368515
sp|Q8BZW8|NHLC2_MOUSE	Q8BZW8	Nhlrc2	NHL repeat-containing protein 2 OS=Mus musculus OX=10090 GN=Nhlrc2 PE=1 SV=1	1411.57	1503.5	1946.86	2105.14	1757.29	1223.14	1111.17	1000.07	0.000246185	23.8443	11.1429	555.715	1.31905	2.9392	2.51712	2.74685	1.16657	2.10292	1.87922	1.95771				0.422111	0.377309	0.385019	0.413571	0.470518	0.450268	0.427635	0.391607	0.022	17.0016	0.0392067
tr|Q91X75|Q91X75_MOUSE	Q91X75	Cyp2a5	Cyp2a4 protein OS=Mus musculus OX=10090 GN=Cyp2a5 PE=1 SV=1	27597.7	52995.8	70113.8	107346	75409	40847.7	29899.5	22758.7	0	23.2224	11.9007	32002.2	0.847448	1.11835	1.27332	1.65922	1.51079	1.05061	1.3155	1.0708				0.549355	0.740567	0.633272	0.928709	1.07415	0.797738	0.774307	0.670471	0.0224	14.6939	0.207459
sp|P35492|HUTH_MOUSE	P35492	Hal	Histidine ammonia-lyase OS=Mus musculus OX=10090 GN=Hal PE=1 SV=1	21235.6	15106.3	14032.7	7935.35	11948.2	15328.3	16662.8	19293.1	0.00146841	23.3458	1.07534	5315.89	1.38692	1.46579	1.26384	1.50134	1.44722	1.63734	1.34826	1.37935				0.25703	0.260681	0.218798	0.27927	0.323291	0.407071	0.302319	0.270277	0.0224	17.6891	0.0602503
sp|O70131|NINJ1_MOUSE	O70131	Ninj1	Ninjurin-1 OS=Mus musculus OX=10090 GN=Ninj1 PE=1 SV=1	6143.2	5059.25	5343.29	4959.57	5609.37	7100.41	5978.89	5555.26	0.047981	22.5038	19.5396	565.519	0.542263	1.71369	3.28935	2.22639	0.43507	0.915109	1.00188	1.06312				3.41964	2.52399	3.51087	3.98677	5.51654	4.28961	3.29994	2.14205	0.0226	15.3299	1.12241
sp|Q9D711|PIR_MOUSE	Q9D711	Pir	Pirin OS=Mus musculus OX=10090 GN=Pir PE=1 SV=1	1643.88	1516.28	1374.87	1551.44	1183.78	928.198	1193.66	1199.77	0.0352167	25.623	6.27871	244.304	2.41203	0.97222	0.860453	1.11141	1.99867	1.2603	1.27579	1.54966				0.493369	0.478952	0.434628	0.409753	0.385983	0.475739	0.674067	0.580239	0.0226	23.4308	0.0873183
sp|Q8VCX1|AK1D1_MOUSE	Q8VCX1	Akr1d1	Aldo-keto reductase family 1 member D1 OS=Mus musculus OX=10090 GN=Akr1d1 PE=1 SV=1	10100.8	9696.74	12764.5	12879.2	17939.4	13679.8	12496.9	10968.3	0.00586646	23.4541	15.5237	2532.37	1.20825	1.4371	1.09146	1.28827	1.66922	1.48296	1.26515	1.43455				0.266993	0.226307	0.209457	0.265711	0.40909	0.381701	0.298652	0.311933	0.0244	17.8211	0.0789967
sp|O35226-2|PSMD4_MOUSE	O35226-2	Psmd4	Isoform Rpn10B of 26S proteasome non-ATPase regulatory subunit 4 OS=Mus musculus OX=10090 GN=Psmd4	6731.35	5781.12	5136.52	4828.06	4689.3	5370.64	5332	5920.03	0.00241082	24.4418	2.00409	743.287	1.69733	1.26644	1.17574	1.40017	1.75395	1.52504	1.38804	1.42281				0.631595	0.562928	0.461362	0.550157	0.545957	0.600676	0.701895	0.798726	0.0244	24.1061	0.128942
tr|G3X9W0|G3X9W0_MOUSE	G3X9W0	Hnrnpd	Heterogeneous nuclear ribonucleoprotein D0 OS=Mus musculus OX=10090 GN=Hnrnpd PE=1 SV=1	3125.99	2743.19	3064.6	2771.44	2142.61	2000.5	2347.82	2502.5	0.0224945	24.2891	6.13917	527.118	0.681054	0.666531	0.687689	0.576426	0.614431	0.581853	0.634583	0.610866				2.1361	2.40415	2.73141	3.3487	1.96869	1.76535	1.71797	2.17427	0.0268	9.83081	0.538423
sp|Q61425|HCDH_MOUSE	Q61425	Hadh	Hydroxyacyl-coenzyme A dehydrogenase, mitochondrial OS=Mus musculus OX=10090 GN=Hadh PE=1 SV=2	14384.1	14430.9	14689	15590.7	18268.7	14769.3	14723	14704.5	0.0498778	23.3166	14.3075	598.066	1.74596	0.928462	0.924798	1.12102	1.92763	1.42946	1.30036	1.35926				0.473414	0.426932	0.371245	0.469009	0.455415	0.547596	0.528378	0.479941	0.0268	19.5907	0.0686499
tr|E9PYD1|E9PYD1_MOUSE	E9PYD1	Fam98c	Family with sequence similarity 98, member C OS=Mus musculus OX=10090 GN=Fam98c PE=1 SV=1	335.339	293.56	261.82	279.554	228.881	209.82	250.928	239.43	0.0463297	26.0262	4.8549	46.2829	0.788758	3.24085	3.57788	2.4253	0.786864	1.26514	1.57945	1.3568				0.958605	1.06549	1.23012	1.38595	1.76928	1.2356	1.45337	1.01488	0.0288	15.3323	0.302263
sp|Q9DCV3|DGAT2_MOUSE	Q9DCV3	Dgat2	Diacylglycerol O-acyltransferase 2 OS=Mus musculus OX=10090 GN=Dgat2 PE=1 SV=1	24935	24190.4	29236.2	28321.8	28327.1	21300.5	19737.1	18367	0.00526999	24.8645	10.9665	5338.95	0.589553	0.966713	1.77108	1.21085	0.791966	0.820838	0.977866	0.692898				0.671237	1.09346	0.98897	1.14384	1.19725	1.14214	0.745183	0.501113	0.03	13.1124	0.324338
sp|Q91YU3|MSD4_MOUSE	Q91YU3	Msantd4	Myb/SANT-like DNA-binding domain-containing protein 4 OS=Mus musculus OX=10090 GN=Msantd4 PE=2 SV=1	1479.06	1314.93	1198.89	1367.12	1426.07	1543.06	1527.15	1562.77	0.00382745	24.0541	21.2686	163.074	0.167274	0.308233	0.491713	0.542035	0	0	0	0				1.1164	1.77152	3.29834	3.14519	2.62631	2.15136	2.2012	2.00405	0.0324	12.3371	0.81647
sp|O08785|CLOCK_MOUSE	O08785	Clock	Circadian locomoter output cycles protein kaput OS=Mus musculus OX=10090 GN=Clock PE=1 SV=1	2778.46	1847.11	1196.31	1600.39	2459.87	2797.25	3330.87	3204.96	0.000246185	23.6265	21.4988	1005.65	0.641684	1.07033	1.30503	1.09036	0.614168	0.863814	0.801592	0.663791				5.96354	11.3113	11.888	5.07682	5.65888	3.18872	4.96631	5.39948	0.0328	7.30673	3.73367
sp|Q91WT9|CBS_MOUSE	Q91WT9	Cbs	Cystathionine beta-synthase OS=Mus musculus OX=10090 GN=Cbs PE=1 SV=3	28029.7	17981.1	15715.2	11690.7	11798.4	15105.7	17526.5	20357.3	0.00308091	24.5449	1.884	5079.33	2.00774	3.01205	2.35592	3.02957	1.48054	1.58778	1.48104	1.65724				0.2657	0.230689	0.209191	0.239325	0.420555	0.372605	0.29011	0.280232	0.0333	17.3472	0.0696337
sp|Q91W43|GCSP_MOUSE	Q91W43	Gldc	Glycine dehydrogenase (decarboxylating), mitochondrial OS=Mus musculus OX=10090 GN=Gldc PE=1 SV=1	9205.73	5006.15	3957.1	4273.89	6612.08	7773.28	8076.97	8292.53	0.00159799	22.6443	21.2743	2407.76	2.07872	1.62055	1.71408	1.57429	1.71376	1.73445	1.44455	1.4897				0.480621	0.376264	0.297515	0.393632	0.450595	0.642258	0.483846	0.417763	0.0336	18.9087	0.107323
sp|Q8BH86|GLUCM_MOUSE	Q8BH86	Dglucy	D-glutamate cyclase, mitochondrial OS=Mus musculus OX=10090 GN=Dglucy PE=1 SV=1	791.554	1461.74	1727.5	1453.48	1561.92	1325.93	1320.23	1259.26	0.0467318	24.4215	11.5029	200.614	1.23293	2.10164	2.03874	2.03006	1.51727	1.58813	1.46849	1.5761				0.309099	0.294175	0.330704	0.341605	0.422976	0.389298	0.427433	0.374006	0.0351	18.4732	0.0571326
sp|Q64337|SQSTM_MOUSE	Q64337	Sqstm1	Sequestosome-1 OS=Mus musculus OX=10090 GN=Sqstm1 PE=1 SV=1	22668.9	20419	15909.1	14360.1	16415	16436.9	17806	19131	0.00734124	24.3608	2.06457	3170.54	0.90345	2.00379	1.75719	1.95126	0.811135	0.931275	1.13901	1.04084				0.819896	0.944705	0.695256	0.990269	1.16083	1.14674	1.13733	0.975491	0.0363	17.9905	0.226381
sp|Q9D2R0|AACS_MOUSE	Q9D2R0	Aacs	Acetoacetyl-CoA synthetase OS=Mus musculus OX=10090 GN=Aacs PE=1 SV=1	1313.07	2310.29	3609.12	7245.54	4281.13	6640.63	3557.2	3240.25	0.0190835	23.8074	14.9863	2353.65	0.338451	1.38828	1.23979	1.28883	1.33501	1.42271	1.48079	1.44028				0.126192	0.23085	0.199754	0.259327	0.350827	0.344335	0.3312	0.265754	0.0386	17.7272	0.0956143
sp|P05202|AATM_MOUSE	P05202	Got2	Aspartate aminotransferase, mitochondrial OS=Mus musculus OX=10090 GN=Got2 PE=1 SV=1	19050.8	21707.1	21591.6	22818.4	24598	22123.3	21173.2	21007	0.00445145	24.6765	14.5254	1915.68	1.43506	0.903996	1.11579	1.20445	1.62679	1.4445	1.32136	1.33978				0.313614	0.29058	0.258589	0.322429	0.305249	0.410236	0.357682	0.333702	0.0417	19.6227	0.04834
sp|F8VQB6|MYO10_MOUSE	F8VQB6	Myo10	Unconventional myosin-X OS=Mus musculus OX=10090 GN=Myo10 PE=1 SV=1	941.07	1259.43	1307.04	1343.47	1373.49	1125.08	1135.07	1164.72	0.0442039	23.5845	11.8765	121.831	0.300401	0.751424	0.934016	0.815253	0.342822	0.399771	0.469776	0.358258				0.898807	1.24471	1.16732	1.4626	1.51107	1.57689	1.3212	1.29415	0.0422	16.2622	0.262008
tr|A0A0J9YU79|A0A0J9YU79_MOUSE	A0A0J9YU79	Khk	Ketohexokinase OS=Mus musculus OX=10090 GN=Khk PE=1 SV=1	17439.3	15110.4	17029.5	18181.7	22918	21233	19504.6	17001	0.00421131	22.326	16.6473	3036.56	1.5804	0.751199	0.694912	0.700322	1.90568	1.68662	1.47992	1.59808				0.163942	0.140255	0.172405	0.213695	0.193084	0.320707	0.234405	0.216176	0.0425	18.7548	0.0576136
sp|Q6URW6|MYH14_MOUSE	Q6URW6	Myh14	Myosin-14 OS=Mus musculus OX=10090 GN=Myh14 PE=1 SV=1	509.605	615.116	565.366	370.663	446.855	458.345	510.025	611.7	0.0499332	22.2518	4.54662	91.8014	0.102527	0.190472	0.282699	0.334034	0.0992789	0.133678	0.109257	0.12385				1.27734	1.19671	1.06928	1.55782	1.52944	1.5789	1.77831	1.48034	0.0438	18.9206	0.217217
sp|Q61879|MYH10_MOUSE	Q61879	Myh10	Myosin-10 OS=Mus musculus OX=10090 GN=Myh10 PE=1 SV=2	817.626	674.301	648.402	450.688	441.456	639.825	677.668	728.024	0.00224229	23.159	2.03137	157.297	0.14874	0.113645	0.219307	0.278865	0.16191	0.172483	0.147653	0.169164				1.66962	1.06829	1.03569	1.30136	1.49175	1.40056	2.04877	1.87925	0.0445	22.5228	0.393079
sp|Q9R1Y5|HIC1_MOUSE	Q9R1Y5	Hic1	Hypermethylated in cancer 1 protein OS=Mus musculus OX=10090 GN=Hic1 PE=1 SV=4	159.398	143.964	169.987	238.599	238.702	249.214	162.169	142.034	0.0432134	22.0663	14.799	49.5515	0	1.14044	1.81945	0	0	0.000225637	0.00101139	0				1.27914	3.41401	5.58278	5.78752	6.68633	3.95676	5.33021	3.12747	0.0447	13.9652	2.05498
sp|Q9DCP2|S38A3_MOUSE	Q9DCP2	Slc38a3	Sodium-coupled neutral amino acid transporter 3 OS=Mus musculus OX=10090 GN=Slc38a3 PE=1 SV=1	32420.4	57401.8	71604.3	53043.4	38756.7	33411	28905.8	32524.8	0.00159353	23.4606	9.15733	17268	0.550199	0.721642	0.901508	0.910705	0.567303	0.567882	0.700927	0.527734				0.825695	0.691601	0.835077	0.864518	1.29853	1.05609	1.06987	0.981185	0.0457	18.0853	0.183594
sp|Q8CJ96|RASF8_MOUSE	Q8CJ96	Rassf8	Ras association domain-containing protein 8 OS=Mus musculus OX=10090 GN=Rassf8 PE=2 SV=1	2286.91	2130.85	1913.6	1961.37	2505.34	2325.9	2413.43	2391.76	0.0253715	22.6351	20.2237	235.355	0.935802	0.56559	0.521655	1.61556	0.66925	1.25029	1.05173	0.996269				0.318473	0.236081	0.310233	0.395039	0.377121	0.43188	0.379806	0.378554	0.046	18.1403	0.0684312
sp|Q8CC86|PNCB_MOUSE	Q8CC86	Naprt	Nicotinate phosphoribosyltransferase OS=Mus musculus OX=10090 GN=Naprt PE=1 SV=1	4394.51	3968.89	3501.31	3718.45	4030.26	4452.93	4306.62	3964.02	0.019005	21.0309	19.7278	396.734	1.37254	1.92851	1.51822	1.97794	1.37203	1.66647	1.50327	1.66205				0.427703	0.359429	0.300394	0.413683	0.432532	0.538908	0.430586	0.420779	0.0465	18.3876	0.0729443
sp|Q9D855|QCR7_MOUSE	Q9D855	Uqcrb	Cytochrome b-c1 complex subunit 7 OS=Mus musculus OX=10090 GN=Uqcrb PE=1 SV=3	5566.15	6188.26	6643.67	6771.38	7293.29	7309.52	6630.9	6104.93	0.00764314	25.5863	15.7574	742.282	1.88177	0.231105	0.225447	0.180063	1.55547	0.503747	0.349938	0.449711				0.740699	0.384452	0.390465	0.347283	0.390829	0.431257	0.530503	0.580005	0.0466	0.537498	0.124288
sp|P63242|IF5A1_MOUSE	P63242	Eif5a	Eukaryotic translation initiation factor 5A-1 OS=Mus musculus OX=10090 GN=Eif5a PE=1 SV=2	9609.47	10451.2	10569.8	11727.6	12399.9	12553.1	10936.3	10266.7	0.042894	24.0541	15.7172	1376.1	2.21446	1.93461	2.82814	1.91903	2.03335	1.7426	1.74467	1.57481				0.764948	0.796329	0.684056	0.57711	0.801202	0.850081	0.898632	0.901236	0.0472	21.9454	0.112419
tr|F8VPP8|F8VPP8_MOUSE	F8VPP8	Zc3h7b	Zinc finger CCCH type-containing 7B OS=Mus musculus OX=10090 GN=Zc3h7b PE=1 SV=1	1286.46	1529.6	1620.62	1446.96	1365.42	1208.33	1212.36	1320.2	0.00126617	22.5122	8.61113	203.04	0.716249	2.81767	3.1883	2.03534	0.773702	1.17081	1.22019	0.980159				1.26788	1.47744	1.38207	1.67188	2.24271	1.49547	1.37519	1.29708	0.0473	14.1226	0.241569
sp|P47809|MP2K4_MOUSE	P47809	Map2k4	Dual specificity mitogen-activated protein kinase kinase 4 OS=Mus musculus OX=10090 GN=Map2k4 PE=1 SV=2	1767.59	1930.03	1972.25	1904.61	1743.06	1656.07	1822.97	1858.62	0.0399709	21.221	7.56529	147.296	0.695739	1.5409	1.67117	1.8366	0.878455	1.81708	1.72455	1.96557				1.18963	1.33924	1.33988	1.2597	0.901485	1.07099	0.756927	1.08426	0.0481	7.75414	0.233676
sp|P30115|GSTA3_MOUSE	P30115	Gsta3	Glutathione S-transferase A3 OS=Mus musculus OX=10090 GN=Gsta3 PE=1 SV=2	114265	88682.8	87906.3	103523	130238	123632	120140	103660	0.00615492	21.5556	18.0124	19428.8	1.63563	1.43184	1.0086	1.12365	1.73443	1.67287	1.66486	1.76578				0.334789	0.254199	0.257226	0.275997	0.319374	0.314342	0.344272	0.391019	0.0489	22.7244	0.0591139
sp|Q9D819|IPYR_MOUSE	Q9D819	Ppa1	Inorganic pyrophosphatase OS=Mus musculus OX=10090 GN=Ppa1 PE=1 SV=1	8540.69	7608.62	7998.01	8215.52	10142.6	12324.1	9638.55	8835.78	0.00246997	23.319	18.0901	1631.43	1.73957	2.02535	1.76757	2.10093	1.73431	1.63656	1.49469	1.71209				0.221791	0.197742	0.15175	0.227485	0.249343	0.333361	0.256009	0.282615	0.0499	19.6854	0.0639776
tr|A2AH53|A2AH53_MOUSE	A2AH53	Sardh	Sarcosine dehydrogenase, mitochondrial (Fragment) OS=Mus musculus OX=10090 GN=Sardh PE=1 SV=1	27236.3	33234.3	36506.2	35327.8	40334.7	36069.9	33324.7	32291.6	0.00630212	25.5307	14.598	4728.66	0	5.61449	20.1861	20.7742	0	11.6457	0	27.6869				2.41876	0	0	2.51767e-06	3.58271	0.000400526	0	0
tr|A0A087WS50|A0A087WS50_MOUSE	A0A087WS50	Abhd14a	Protein ABHD14A (Fragment) OS=Mus musculus OX=10090 GN=Abhd14a PE=1 SV=6	413.061	451.676	399.171	415.456	467.32	581.981	546.09	497.648	0.0152995	24.7549	20.2958	75.6436	0	82.3016	81.8075	109.3	0	20.1537	0.0455159	15.5404				205.599	2536.97	284.169	983.421	248.657	2421.14	290.025	0
tr|A0A1Y7VNK2|A0A1Y7VNK2_MOUSE	A0A1Y7VNK2	Clmn	Calmin (Fragment) OS=Mus musculus OX=10090 GN=Clmn PE=1 SV=1	3265.21	4741.13	6127.64	4029.42	3822.68	2996.24	3054.5	2936.73	0.00712075	23.8705	8.92347	1152.75	0	2.32769	3.42885	1.90612	0	1.21603	0	0				8.31894	24.3383	24.2838	39.5671	34.8132	40.9541	13.0381	7.35253
sp|Q8JZY4|MRPP3_MOUSE	Q8JZY4	Prorp	Mitochondrial ribonuclease P catalytic subunit OS=Mus musculus OX=10090 GN=Prorp PE=2 SV=1	576.997	576.803	520.163	488.992	526.035	545.478	530.016	657.083	0.0251675	24.6615	1.05698	55.3381	0	2.86319	4.48529	3.59108	0.652401	1.9218	1.27237	3.53604				1.34576	1.04857	0.806045	1.17096	1.43692	1.07727	0.917676	1.06452
sp|O88852|TSYL1_MOUSE	O88852	Tspyl1	Testis-specific Y-encoded-like protein 1 OS=Mus musculus OX=10090 GN=Tspyl1 PE=2 SV=1	1525.32	1584.26	1367.62	1331.36	1430.72	1507.48	1579.33	1517.53	0.035672	21.7619	0.53878	107.362	0	2.44103	1.55429	1.35586	0	1.43014	0.000857591	0				1.83406	2.77423	3.34499	5.61124	3.87272	3.75745	5.13769	2.81699
tr|A0A2I3BQH3|A0A2I3BQH3_MOUSE	A0A2I3BQH3	Hnrnpc	Heterogeneous nuclear ribonucleoproteins C1/C2 (Fragment) OS=Mus musculus OX=10090 GN=Hnrnpc PE=1 SV=1	4846.72	4553.72	3982.73	4678.77	5797.26	7237.18	6029.73	5370.44	0.00216108	23.3225	18.733	1161.95	0	15.5627	27.121	22.3493	0	0	4.42274	5.43502				41.0038	74.6605	54.6598	22.6674	309.577	44.8615	36.0334	3.44106
sp|P60060|SC61G_MOUSE	P60060	Sec61g	Protein transport protein Sec61 subunit gamma OS=Mus musculus OX=10090 GN=Sec61g PE=3 SV=1	1227.06	1562.69	1662.36	1718.6	1779.08	2031.88	1692.37	1582.3	0.0238326	26.186	16.5085	191.993	0	0.315045	0.408551	0.247699	0.199279	0.79269	0.614204	0.408623				3.70399	5.74299	5.74825	7.03239	3.74769	7.27986	4.13844	5.54052
tr|F6X0J3|F6X0J3_MOUSE	F6X0J3	Fam149a	Protein FAM149A (Fragment) OS=Mus musculus OX=10090 GN=Fam149a PE=3 SV=1	1460.38	1305.87	1157.87	1184.42	1336.18	1318.28	1598.01	1681.13	0.00288807	25.1708	23.8895	243.532	0	1.14114	1.2636	0	0	0.000168973	0.000681204	0				8.26742	12.224	15.8773	9.40289	21.5544	11.7437	9.90355	5.7935
sp|P25425-12|PO2F1_MOUSE	P25425-12	Pou2f1	Isoform 12 of POU domain, class 2, transcription factor 1 OS=Mus musculus OX=10090 GN=Pou2f1	284.918	246.46	273.278	181.98	219.342	242.144	235.731	323.751	0.0184516	23.0952	2.46236	45.407	0	2.09499	2.03466	1.53126	0	1.66155	1.24421	0				8.27375	4.26957	9.29579	6.92453	11.3291	3.3429	7.07481	4.14632
sp|Q8VHZ7|IMP4_MOUSE	Q8VHZ7	Imp4	U3 small nucleolar ribonucleoprotein protein IMP4 OS=Mus musculus OX=10090 GN=Imp4 PE=2 SV=1	1367.05	1133.28	1117.23	1129.06	1059.59	1136.8	1105.3	1181.14	0.0428498	25.0868	2.36973	68.5515	0.0163826	0.106803	0.179819	0.113769	0.0297844	0.0807511	0.0652984	0.0811693				1.69842	2.94523	3.16347	2.58958	2.63094	2.53735	2.26948	2.84389
tr|Q8BJZ0|Q8BJZ0_MOUSE	Q8BJZ0	Zmynd11	Zinc finger MYND domain-containing protein 11 OS=Mus musculus OX=10090 GN=Zmynd11 PE=1 SV=1	2234.34	2261.49	2263.12	2246.56	2139.87	2027.39	2080.73	2141.94	0.00211888	24.5422	7.60427	102.116	0.0315292	0.242757	0.253883	0.210427	0.0579037	0.118824	0.11755	0.118403				2.83044	4.10186	4.04848	3.88198	4.49524	4.45027	3.45228	4.42357
sp|Q62481|VPS72_MOUSE	Q62481	Vps72	Vacuolar protein sorting-associated protein 72 homolog OS=Mus musculus OX=10090 GN=Vps72 PE=2 SV=2	640.861	582.779	520.848	487.451	541.032	532.808	581.752	591.989	0.0404673	23.8612	1.28713	64.9817	0.0698472	0.263436	0.207271	0.00745148	4.26317e-06	0.000151454	0.105328	0				8.18961	7.1554	11.0908	9.46167	10.0512	6.91349	8.33671	12.0702
sp|P21619|LMNB2_MOUSE	P21619	Lmnb2	Lamin-B2 OS=Mus musculus OX=10090 GN=Lmnb2 PE=1 SV=2	323.299	355.494	333.269	512.413	413.038	395.327	363.898	303.489	0.0172941	22.7347	14.2735	52.1527	0.0469364	0.100278	0.146572	0.133454	0.0628977	0.08026	0.0806553	0.0752745				2.58467	3.43299	3.40816	3.02912	3.45185	2.68641	2.60335	3.64581
tr|A2ANX6|A2ANX6_MOUSE	A2ANX6	Slc27a2	Very long-chain acyl-CoA synthetase OS=Mus musculus OX=10090 GN=Slc27a2 PE=1 SV=2	53165	58121.2	56107.3	53978.6	49648.3	44741.9	42640.1	45208.9	0.00382745	25.7099	8.08859	7638.17	1.11294	47.2611	225.294	172.842	2.11259	13.1234	3.45565	39.2685				9.55782	14.0188	5.27698	4.71883	75.606	8.23409	11.5182	1.15429
sp|Q8R480|NUP85_MOUSE	Q8R480	Nup85	Nuclear pore complex protein Nup85 OS=Mus musculus OX=10090 GN=Nup85 PE=1 SV=1	700.366	635.088	654.676	581.814	559.865	676.305	672.658	683.005	0.0133304	23.84	0.581913	53.6253	0.0557194	0.38495	0.503341	0.416538	0.0818434	0.125512	0.108356	0.116862				2.84775	4.05452	4.18044	3.34508	2.67935	3.54022	2.76661	3.72534
sp|Q8BK35|NOP53_MOUSE	Q8BK35	Nop53	Ribosome biogenesis protein NOP53 OS=Mus musculus OX=10090 GN=Nop53 PE=1 SV=1	6323.24	4859.13	4752.06	4021.91	3311.53	3267.57	3639.75	4149.84	0.0315697	25.7668	4.21623	1106.03	0.0378963	0.0327787	0.174203	0.199933	0.0735569	0.0787969	0.0354836	0.0599081				1.24307	2.07837	2.50191	2.45525	3.43973	1.9276	2.30727	2.12447
sp|O08664|BCL7C_MOUSE	O08664	Bcl7c	B-cell CLL/lymphoma 7 protein family member C OS=Mus musculus OX=10090 GN=Bcl7c PE=1 SV=1	372.394	279.387	228.5	297.966	332.547	339.498	351.168	354.076	0.0260112	22.8875	21.0327	49.0975	0.0699115	0.436544	0.548017	0.489088	0.10749	0.181326	0.294071	0.26339				3.06467	4.11633	5.15231	3.21946	5.41515	4.09581	3.99373	3.89661
sp|Q3UTQ7|PRD10_MOUSE	Q3UTQ7	Prdm10	PR domain zinc finger protein 10 OS=Mus musculus OX=10090 GN=Prdm10 PE=1 SV=2	310.031	251.811	295.655	265.684	461.689	401.056	315.939	318.677	0.0407184	23.0898	16.949	73.0667	0.0409191	0.165298	0	0	0	0.278433	0.303339	0				1.57613	1.96644	3.33139	2.20097	0.852307	2.52923	2.0829	3.9881
sp|Q9JI13|SAS10_MOUSE	Q9JI13	Utp3	Something about silencing protein 10 OS=Mus musculus OX=10090 GN=Utp3 PE=1 SV=1	2663.29	2466.88	2229.88	1896.67	1941.15	2133.85	2335.95	2150.36	0.0204925	24.1826	2.6569	323.791	0.0911109	0.46585	0.589954	0.409396	0.0531511	0.126854	0.14161	0.0737603				3.98095	6.43019	6.63378	2.52156	8.75551	3.37076	5.5303	5.69245
sp|Q8K301|DDX52_MOUSE	Q8K301	Ddx52	Probable ATP-dependent RNA helicase DDX52 OS=Mus musculus OX=10090 GN=Ddx52 PE=2 SV=2	1184.71	1193.62	1099.36	799.501	794.448	940.977	1058.03	1168.21	0.000411028	22.5357	3.33583	193.722	0.0501457	0.235774	0.261585	0.214095	0.0629303	0.137915	0.125168	0.111345				1.56562	2.83609	3.43457	2.42507	3.2825	2.63831	2.55863	2.97857
sp|Q91WM3|U3IP2_MOUSE	Q91WM3	Rrp9	U3 small nucleolar RNA-interacting protein 2 OS=Mus musculus OX=10090 GN=Rrp9 PE=1 SV=1	432.195	524.97	494.426	490.383	293.332	379.825	367.425	349.094	0.0389788	24.039	7.55973	84.6252	0.0844892	0.371764	0.421842	0.24564	0.0519936	0.152616	0.0715596	0.0651412				2.63617	5.11065	6.59921	4.77022	7.50889	3.89283	3.97004	3.68529
sp|Q80U70|SUZ12_MOUSE	Q80U70	Suz12	Polycomb protein Suz12 OS=Mus musculus OX=10090 GN=Suz12 PE=1 SV=2	1628.1	1553.49	1563.66	1388.69	1308.37	1334.89	1488.43	1592.77	0.0281819	22.9472	4.12478	166.12	0.0528871	0.17913	0.272176	0.315145	0.122351	0.169338	0.150849	0.195476				1.88612	2.85815	3.16025	2.48501	2.83751	2.91371	2.60247	3.18629
sp|P18608|HMGN1_MOUSE	P18608	Hmgn1	Non-histone chromosomal protein HMG-14 OS=Mus musculus OX=10090 GN=Hmgn1 PE=1 SV=2	2966.61	4065.25	3758.02	4172.73	4834.37	4559.96	4076.5	3715.98	0.0107695	24.7859	15.6983	776.068	0.0688782	0.129568	0.265968	0	0	2.2614e-05	0.153072	0				2.44618	3.91611	4.17773	3.38825	5.36045	4.10556	2.96839	3.37017
sp|Q3UQU0|BRD9_MOUSE	Q3UQU0	Brd9	Bromodomain-containing protein 9 OS=Mus musculus OX=10090 GN=Brd9 PE=1 SV=1	436.181	532.936	534.808	469.711	376.8	377.769	446.376	497.204	0.0124035	21.1837	6.66543	76.0707	0.0584026	0	0.0867541	0.0800154	0.136519	0.108637	0.138286	0.129062				2.19649	3.4416	4.88982	3.0637	1.64576	2.72077	2.76521	3.52565
sp|Q6PAC3|DCA13_MOUSE	Q6PAC3	Dcaf13	DDB1- and CUL4-associated factor 13 OS=Mus musculus OX=10090 GN=Dcaf13 PE=2 SV=2	1294.71	1309.45	1313.9	1319.36	1099.25	1151.15	1205.08	1215.64	0.014832	23.4352	6.7718	83.9328	0.0434629	0.193281	0.233933	0.199689	0.0496933	0.0869634	0.0628706	0.0708752				1.47753	2.20346	2.49463	1.75072	3.13988	1.72414	1.97879	1.85314
sp|P70257|NFIX_MOUSE	P70257	Nfix	Nuclear factor 1 X-type OS=Mus musculus OX=10090 GN=Nfix PE=1 SV=2	1352.75	1690.09	1725.03	1593.29	1424.91	1026.75	1297.61	1369.5	0.00395982	22.3888	8.38247	267.332	0.0708396	0.318128	0.433347	0.324605	0.0811575	0.153091	0.142411	0.135102				2.39201	3.52501	3.74818	3.11534	4.44068	3.53063	3.05945	3.21645
sp|Q9D720|NSE1_MOUSE	Q9D720	Nsmce1	Non-structural maintenance of chromosomes element 1 homolog OS=Mus musculus OX=10090 GN=Nsmce1 PE=1 SV=1	458.819	612.511	587.944	416.219	397.446	454.903	492.406	536.187	0.0491235	21.6039	6.25564	81.2603	0.0771122	0.325315	0.503392	0.456382	0.151355	0.187827	0.228195	0.172969				2.64406	4.23493	4.15886	2.47673	5.87254	3.47348	2.59514	2.32391
sp|Q640M1|UT14A_MOUSE	Q640M1	Utp14a	U3 small nucleolar RNA-associated protein 14 homolog A OS=Mus musculus OX=10090 GN=Utp14a PE=1 SV=1	622.525	596.108	506.939	412.086	328.549	400.603	421.204	496.413	0.00113624	24.8954	3.96745	142.463	0.0686122	0.420291	0.506614	0.344227	0.100901	0.21984	0.206221	0.168477				1.72969	3.61075	3.89814	2.31886	3.49968	2.62004	2.66781	3.13287
sp|Q9EQ61|PESC_MOUSE	Q9EQ61	Pes1	Pescadillo homolog OS=Mus musculus OX=10090 GN=Pes1 PE=1 SV=1	1983.65	1888.5	1933.38	1861.29	1526.6	1720.93	1705.38	1921.82	0.0135826	22.2277	5.86534	153.514	0.0493027	0.0774196	0.157499	0.132355	0.0609868	0.102293	0.0974995	0.102864				1.16012	1.97111	2.15852	2.07237	2.10589	1.80462	1.80521	1.84692
sp|P51612|XPC_MOUSE	P51612	Xpc	DNA repair protein complementing XP-C cells homolog OS=Mus musculus OX=10090 GN=Xpc PE=1 SV=2	780.841	846.765	815.595	758.523	743.999	638.584	772.289	800.929	0.0419322	22.1763	6.19511	70.9423	0.0627214	0.147138	0.205502	0.17498	0.0747252	0.0976189	0.108497	0.112583				1.37465	2.3705	2.35512	1.74719	2.95953	2.8441	1.90103	1.98677
sp|Q8BSQ9|PB1_MOUSE	Q8BSQ9	Pbrm1	Protein polybromo-1 OS=Mus musculus OX=10090 GN=Pbrm1 PE=1 SV=4	1915.49	1911.23	1998.2	1650.45	1458.31	1424.5	1652.07	1754.24	0.00169245	23.2539	5.54726	266.6	0.0718937	0.147565	0.170603	0.127786	0.080234	0.0581546	0.0914866	0.0624215				1.55938	2.78899	3.14567	1.85849	2.69822	2.58583	2.41627	2.77343
sp|Q9JJT0|RCL1_MOUSE	Q9JJT0	Rcl1	RNA 3'-terminal phosphate cyclase-like protein OS=Mus musculus OX=10090 GN=Rcl1 PE=2 SV=1	8861.64	7824.34	7679.49	5155.28	4357.81	4305.74	4161.99	5692.26	0.00820984	25.7759	5.04339	2148.03	0.0784647	0.318691	0.434541	0.285269	0.0722797	0.16592	0.125532	0.0994064				1.71534	3.03751	3.27714	2.19098	3.56808	2.51006	2.52586	2.29105
sp|Q9CWX9|DDX47_MOUSE	Q9CWX9	Ddx47	Probable ATP-dependent RNA helicase DDX47 OS=Mus musculus OX=10090 GN=Ddx47 PE=2 SV=2	1669.45	1618.59	1641.02	1493.96	1374.45	1518.74	1497.24	1537.69	0.0309908	24.515	4.6083	93.6768	0.0867915	0.140208	0.221996	0.193552	0.122829	0.134621	0.140848	0.122245				1.71355	3.31435	4.03759	2.29472	3.54061	2.43868	2.88523	2.86405
sp|Q08943-2|SSRP1_MOUSE	Q08943-2	Ssrp1	Isoform 2 of FACT complex subunit SSRP1 OS=Mus musculus OX=10090 GN=Ssrp1	3128.48	2626.55	2569.06	2597.02	2435.13	2646.01	2717.7	2754.42	0.0149206	25.5874	1.22918	175.83	0.0502911	0.0942605	0.14994	0.111686	0.0780873	0.0864283	0.08477	0.0812169				1.27245	1.58428	1.5233	1.34511	1.48191	1.50991	1.61585	2.1027
sp|Q63850|NUP62_MOUSE	Q63850	Nup62	Nuclear pore glycoprotein p62 OS=Mus musculus OX=10090 GN=Nup62 PE=1 SV=2	538.215	354.306	318.901	579.1	640.254	704.417	626.077	451.07	0.00280866	21.739	17.372	173.779	0.0758256	0.303893	0.302052	0.323634	0.0494397	0.0833109	0.0625835	0.0673201				1.91685	2.89026	2.82268	2.20978	2.39893	2.48059	2.13594	2.73487
sp|Q3TEA8-2|HP1B3_MOUSE	Q3TEA8-2	Hp1bp3	Isoform 2 of Heterochromatin protein 1-binding protein 3 OS=Mus musculus OX=10090 GN=Hp1bp3	4186.79	4652.97	4289.68	4159.45	3868.37	3604.59	4106.89	4403.53	0.00624994	21.8199	5.79205	409.405	0.161654	0	0.498382	0.00930027	8.86459e-05	0.000272411	0	0				4.42201	6.28033	6.95104	6.14497	7.5744	4.55919	4.47543	4.8807
sp|P84228|H32_MOUSE	P84228	H3c2	Histone H3.2 OS=Mus musculus OX=10090 GN=H3c2 PE=1 SV=2	1.50461	1.88032	0	1.66157	4.38145	5.42996	6.30559	2.08102	0.00936752	22.3278	18.8056	2.83474	0.10583	0.224228	0.368733	0.280342	0.120131	0.120268	0.143402	0.0884542				3.00875	2.59615	1.84513	2.41154	5.06782	5.40133	2.74248	3.60183
sp|O54941|SMCE1_MOUSE	O54941	Smarce1	SWI/SNF-related matrix-associated actin-dependent regulator of chromatin subfamily E member 1 OS=Mus musculus OX=10090 GN=Smarce1 PE=1 SV=1	2059.61	1929.84	1904.44	1712.97	1754.62	2056.1	2040.38	2074.91	0.00502557	23.2985	0.300758	166.423	0.118	0.249978	0.311279	0.217503	0.128725	0.160432	0.164402	0.155626				2.84936	3.99848	4.90676	2.76787	3.77442	3.46724	3.39319	3.95363
sp|Q9D8M4|RL7L_MOUSE	Q9D8M4	Rpl7l1	60S ribosomal protein L7-like 1 OS=Mus musculus OX=10090 GN=Rpl7l1 PE=1 SV=1	4091.47	3763.83	3510.76	4814.69	4523.61	4825.8	4451.98	4391.69	0.0392765	23.6902	17.6196	490.981	0.0566711	0.0464133	0.0839028	0.0774094	0.048226	0.0809567	0.0571763	0.0595232				1.20992	1.557	1.87672	1.85651	1.4695	1.21659	1.79783	2.12206
sp|P70255|NFIC_MOUSE	P70255	Nfic	Nuclear factor 1 C-type OS=Mus musculus OX=10090 GN=Nfic PE=1 SV=1	1890.26	2341.9	2288.21	3384.59	3653.66	2985.77	2751.73	2478.02	0.00185992	23.8738	15.4115	737.842	0.128042	0.369568	0.532781	0.371174	0.123852	0.175047	0.234975	0.21158				3.18023	3.53062	3.73723	3.39161	4.47867	4.1349	3.75418	4.6226
tr|A2AR01|A2AR01_MOUSE	A2AR01	Ppig	Peptidyl-prolyl cis-trans isomerase (Fragment) OS=Mus musculus OX=10090 GN=Ppig PE=1 SV=1	2493.89	2228.72	2148.63	1965.6	1927.89	2091.87	2167.15	2259.32	0.00146841	24.5439	2.30322	191.259	0.139185	1.00188	2.89544	1.3637	0.299536	0.50637	0.717098	0.579222				3.17314	3.66561	3.94736	1.80611	4.32224	2.77825	5.38946	3.25804
sp|Q8R322|GLE1_MOUSE	Q8R322	Gle1	Nucleoporin GLE1 OS=Mus musculus OX=10090 GN=Gle1 PE=1 SV=2	1622.13	1731.5	1760.47	1501.37	1339.13	1253.78	1368.14	1530.5	0.000246185	23.154	6.40718	242.1	0.0794976	0.202091	0.256197	0.247917	0.106594	0.143547	0.16139	0.144877				1.88187	2.7091	2.90435	1.9807	2.00237	2.36955	1.92059	2.45814
sp|Q00899|TYY1_MOUSE	Q00899	Yy1	Transcriptional repressor protein YY1 OS=Mus musculus OX=10090 GN=Yy1 PE=1 SV=1	3656.13	3321.13	3356.32	3034.44	2718.32	2429.7	3028.88	2878.87	0.042894	25.5972	4.92655	460.449	0.095036	0.173396	0.303113	0.229707	0.14853	0.172334	0.159209	0.155198				2.04819	2.43587	3.08498	2.58504	2.53875	2.77085	2.5593	3.18923
sp|Q8K224|NAT10_MOUSE	Q8K224	Nat10	RNA cytidine acetyltransferase OS=Mus musculus OX=10090 GN=Nat10 PE=1 SV=1	781.095	640.791	637.191	844.599	899.909	950.231	992.725	919.367	0.00382745	24.9045	19.8614	164.954	0.0884847	0.200795	0.286202	0.224358	0.103288	0.139042	0.122828	0.142742				1.6022	2.61957	3.31071	1.53631	3.38607	1.61431	2.54951	2.67775
sp|P25976|UBF1_MOUSE	P25976	Ubtf	Nucleolar transcription factor 1 OS=Mus musculus OX=10090 GN=Ubtf PE=1 SV=1	2614.43	2705.8	2262.34	1919.98	1864.59	1887.04	2185.01	2207.32	0.00195978	24.3242	3.99924	390.981	0.0883591	0.102369	0.17529	0.172668	0.0945966	0.134261	0.122088	0.105657				2.14436	2.35912	3.05364	1.72737	2.60841	2.07384	2.31615	3.13186
sp|Q7TNV0|DEK_MOUSE	Q7TNV0	Dek	Protein DEK OS=Mus musculus OX=10090 GN=Dek PE=1 SV=1	2684.81	2432.45	2504.95	2220.57	2031.99	1944.58	2299.08	2308.27	0.0104222	25.2455	4.28484	332.263	0.0739199	0.117866	0.128867	0.0912455	0.0859574	0.0978717	0.117226	0.0708267				2.26509	1.84842	2.1778	1.17301	1.63519	1.45587	2.1883	3.18107
sp|Q00422|GABPA_MOUSE	Q00422	Gabpa	GA-binding protein alpha chain OS=Mus musculus OX=10090 GN=Gabpa PE=1 SV=2	2609.93	2691.98	2895.9	2268.05	2272.2	2291.06	2613.45	2610.37	0.0382164	22.0392	4.9912	216.391	0.124794	0.250087	0.569859	0.362773	0.0413084	0.205876	0.172297	0.223567				2.37732	3.50895	3.27663	3.16387	4.54005	3.38591	3.06946	3.4359
sp|O88665|BRD7_MOUSE	O88665	Brd7	Bromodomain-containing protein 7 OS=Mus musculus OX=10090 GN=Brd7 PE=1 SV=1	1870.18	1855.03	1895.24	1596.38	1644.48	1725.53	1786.23	1879.5	0.00615492	22.2117	3.98209	114.717	0.102809	0.308877	0.399122	0.242818	0.121602	0.205137	0.162763	0.121703				1.57371	3.05324	3.48295	1.86484	3.07723	2.7724	2.26429	2.6649
sp|Q9Z2E2|MBD1_MOUSE	Q9Z2E2	Mbd1	Methyl-CpG-binding domain protein 1 OS=Mus musculus OX=10090 GN=Mbd1 PE=1 SV=2	2322.81	2341.76	2832.84	2621.71	1747.24	1856.7	1866.86	1835.12	0.0135826	23.7654	8.47903	494.113	0.113512	0.186419	0.287293	0.228577	0.162293	0.186308	0.15473	0.190625				2.05967	2.74881	3.82093	2.94264	2.81585	2.93199	2.56596	3.2632
tr|E9QA50|E9QA50_MOUSE	E9QA50	Ifrd1	Interferon-related developmental regulator 1 (Fragment) OS=Mus musculus OX=10090 GN=Ifrd1 PE=1 SV=1	769.141	892.082	1051.45	1078.17	686.578	656.008	554.355	678.788	0.00146841	22.7672	9.30703	237.03	0.29797	3.35856	5.10077	4.24011	0.295269	1.8736	2.3416	1.66032				4.00002	6.90911	7.97776	5.89854	6.58439	6.67295	5.40069	3.65281
tr|G3X8Q1|G3X8Q1_MOUSE	G3X8Q1	Cabin1	Calcineurin-binding protein 1 OS=Mus musculus OX=10090 GN=Cabin1 PE=1 SV=1	377.341	508.993	521.047	374.346	360.671	342.121	361.555	425.603	0.0116697	22.1433	6.93136	77.4506	0.106158	0.376091	0.417384	0.324393	0.130394	0.198472	0.188401	0.199723				1.81556	2.83218	3.04648	2.29855	2.64139	2.44973	2.44277	2.80881
sp|P42128|FOXK1_MOUSE	P42128	Foxk1	Forkhead box protein K1 OS=Mus musculus OX=10090 GN=Foxk1 PE=1 SV=2	674.157	785.541	744.079	566.791	624.148	539.617	478.758	659.007	0.0190835	24.0081	6.17632	121.995	0.158397	0.719208	0.787775	0.603781	0.251651	0.521963	0.571454	0.45723				2.6853	4.29407	4.53898	3.65746	3.49364	4.11022	3.2591	4.01898
sp|Q8R0G9|NU133_MOUSE	Q8R0G9	Nup133	Nuclear pore complex protein Nup133 OS=Mus musculus OX=10090 GN=Nup133 PE=1 SV=2	361.011	415.546	421.182	376.381	288.513	278.725	358.885	400.108	0.0167065	21.3066	6.2608	69.6345	0.101012	0.188991	0.260146	0.210393	0.0691399	0.0937289	0.0921492	0.0916499				1.92088	3.09034	2.8695	2.03418	3.04638	2.56539	2.00004	2.21227
sp|Q62000|MIME_MOUSE	Q62000	Ogn	Mimecan OS=Mus musculus OX=10090 GN=Ogn PE=1 SV=1	146.275	154.668	152.787	180.158	164.391	210.454	186.543	151.814	0.0246583	24.1164	17.7803	24.7342	0.142357	0.250769	0.230352	0.206501	0.171117	0.177768	0.130533	0.190124				4.55163	3.78813	1.79622	5.46349	2.48309	3.39321	3.1356	3.14679
sp|Q8K4Q6|NEIL1_MOUSE	Q8K4Q6	Neil1	Endonuclease 8-like 1 OS=Mus musculus OX=10090 GN=Neil1 PE=2 SV=3	287.581	265.415	247.722	226.31	259.684	310.048	294.597	321.193	0.00140142	24.0365	22.8163	39.8635	0.127519	0.486587	0.601906	0.51963	0.256913	0.304129	0.29613	0.255529				2.06861	2.71115	4.46757	1.78017	2.38729	2.48163	2.68986	4.07555
sp|Q3UXZ9|KDM5A_MOUSE	Q3UXZ9	Kdm5a	Lysine-specific demethylase 5A OS=Mus musculus OX=10090 GN=Kdm5a PE=1 SV=2	1454.69	1516.99	1489.42	1269.98	1150.4	1112.27	1246.7	1478.37	0.000336308	22.3598	5.33071	217.037	0.145745	0.388959	0.437169	0.385335	0.2141	0.266859	0.280377	0.295301				2.59489	3.81504	4.68977	2.78555	2.79556	3.0038	3.14451	3.92671
sp|O88559|MEN1_MOUSE	O88559	Men1	Menin OS=Mus musculus OX=10090 GN=Men1 PE=1 SV=2	932.516	813.878	738.891	862.576	830.427	957.334	903.757	953.047	0.0436261	23.733	21.87	76.7818	0.160545	0.45367	0.465562	0.389723	0.26011	0.23081	0.276221	0.244933				3.28161	4.03035	5.12782	2.60665	3.40959	3.19027	3.98874	3.74962
sp|Q8VE37|RCC1_MOUSE	Q8VE37	Rcc1	Regulator of chromosome condensation OS=Mus musculus OX=10090 GN=Rcc1 PE=1 SV=1	249.625	256.68	287.035	310.061	300.989	288.904	318.932	243.841	0.0349157	25.5008	15.4946	30.0307	0.195069	0.450108	0.551774	0.376143	0.115415	0.198316	0.147856	0.197627				4.38671	4.0904	5.00182	4.24214	6.19826	4.17037	3.57662	4.45495
sp|Q7TND5|RPF1_MOUSE	Q7TND5	Rpf1	Ribosome production factor 1 OS=Mus musculus OX=10090 GN=Rpf1 PE=2 SV=2	1498.65	1299.84	1279.77	1295.74	1182.32	1189.49	1238.76	1310.19	0.0349157	25.6626	3.53419	99.5268	0.155172	0.402931	0.459253	0.343807	0.222018	0.173179	0.200997	0.17714				2.52283	3.85241	3.50598	3.46487	6.01699	2.7944	2.88988	2.70894
sp|P23204|PPARA_MOUSE	P23204	Ppara	Peroxisome proliferator-activated receptor alpha OS=Mus musculus OX=10090 GN=Ppara PE=1 SV=2	6783.84	12751.3	12784.4	8910.73	10108.6	6853.37	6419.49	5794.64	0.0136296	24.4283	9.51045	3228.97	0.134347	0.279546	0.432252	0.346413	0.207013	0.227761	0.276407	0.198494				1.23069	4.18661	4.71281	3.12591	2.68746	2.5197	2.32339	2.37431
sp|Q91VT1|NSE2_MOUSE	Q91VT1	Nsmce2	E3 SUMO-protein ligase NSE2 OS=Mus musculus OX=10090 GN=Nsmce2 PE=2 SV=1	438.619	466.552	473.482	382.095	272.924	263.461	350.801	348.919	0.00370867	24.0475	6.2548	107.638	0.11741	0.204423	0.350554	0.204277	0.112542	0.180925	0.119278	0.204766				1.73003	3.09686	3.02884	2.21438	2.86505	2.52551	2.00279	2.39763
sp|Q9WU00|NRF1_MOUSE	Q9WU00	Nrf1	Nuclear respiratory factor 1 OS=Mus musculus OX=10090 GN=Nrf1 PE=1 SV=2	626.211	508.581	447.384	471.431	421.621	499.299	545.693	495.319	0.0202738	25.7043	0.735209	64.4958	0.0884338	0.0419851	0.0674737	0.0592923	0.0558716	0.0612796	0.0573666	0.0278676				1.48978	1.61746	2.24648	2.11451	0.819398	2.30547	1.75312	2.4915
tr|E9QAP7|E9QAP7_MOUSE	E9QAP7	Taf4	TATA-box-binding protein-associated factor 4 OS=Mus musculus OX=10090 GN=Taf4 PE=1 SV=1	569.799	505.234	461.183	457.929	447.026	473.006	464.257	474.219	0.0342955	25.7464	2.74935	31.2477	0.136257	0.294045	0.415085	0.296917	0.196772	0.236092	0.191784	0.22129				2.17664	3.27343	3.73249	2.33988	2.71491	2.85969	2.34921	3.1792
sp|Q8BUI3|LRWD1_MOUSE	Q8BUI3	LRWD1	Leucine-rich repeat and WD repeat-containing protein 1 OS=Mus musculus OX=10090 GN=LRWD1 PE=2 SV=1	358.021	277.999	225.849	253.051	270.447	311.69	286.506	311.836	0.0447284	23.623	23.2798	40.5535	0.129887	0.641852	0.537427	0.508202	0.226296	0.312418	0.388994	0.30318				2.32925	2.58938	3.13036	1.32112	2.58029	2.09139	2.81056	3.10326
sp|Q9JJZ6|KLF13_MOUSE	Q9JJZ6	Klf13	Krueppel-like factor 13 OS=Mus musculus OX=10090 GN=Klf13 PE=1 SV=2	2361.92	2385.05	2757.25	2312.84	1678.61	995.067	901.424	904.814	0.0121388	25.7908	8.28769	962.264	0.235813	0.516261	0.756511	0.516301	0	0.322868	0.298959	0.343622				4.04254	4.40922	7.99406	4.17321	8.06985	4.44872	3.03812	3.13531
sp|Q64700|RBL2_MOUSE	Q64700	Rbl2	Retinoblastoma-like protein 2 OS=Mus musculus OX=10090 GN=Rbl2 PE=1 SV=3	1627.7	1649.39	1783.28	1343.05	1374.05	1152.08	1445.43	1492.04	0.0237685	23.2758	5.60879	247.988	0.228274	0.375037	0.466538	0.472047	0.148854	0.267764	0.311943	0.188535				3.88853	4.7295	7.30051	4.65164	4.73658	4.20989	4.03891	4.53947
sp|Q9CR80|FA32A_MOUSE	Q9CR80	Fam32a	Protein FAM32A OS=Mus musculus OX=10090 GN=Fam32a PE=2 SV=1	3603.07	2962.38	3031.91	2695.97	2906.83	2853.12	3033.67	3282.18	0.0332362	23.9333	1.85361	300.22	0.150804	0.41492	0.779588	0.447955	0.424867	0.601506	0.466245	0.447548				2.65415	2.19831	3.20893	3.02778	2.54323	2.70308	2.53687	3.16657
sp|Q8R3P6|INT14_MOUSE	Q8R3P6	Ints14	Integrator complex subunit 14 OS=Mus musculus OX=10090 GN=Ints14 PE=1 SV=1	495.193	487.525	495.471	529.737	567.675	576.307	505.659	545.195	0.049529	24.0353	17.4599	44.8184	0.170963	0.431204	0.526567	0.366615	0.179744	0.260673	0.293708	0.323857				2.2201	3.49129	5.39517	3.38109	3.28065	3.24804	2.92333	2.80912
sp|Q6DIC0|SMCA2_MOUSE	Q6DIC0	Smarca2	Probable global transcription activator SNF2L2 OS=Mus musculus OX=10090 GN=Smarca2 PE=1 SV=1	3278.12	3917.55	4449.44	5500.99	4955.18	3558.92	3474.64	3253.74	0.000336308	23.2253	12.1786	1004.58	0.151036	0.342862	0.473261	0.39784	0.17263	0.251109	0.241716	0.193936				2.09643	2.79444	3.77251	2.18405	4.18812	2.65242	2.92391	2.77748
sp|Q6PGF3|MED16_MOUSE	Q6PGF3	Med16	Mediator of RNA polymerase II transcription subunit 16 OS=Mus musculus OX=10090 GN=Med16 PE=2 SV=2	646.883	750.474	801.476	622.472	589.804	536.62	549.032	610.021	0.00211888	23.8761	7.35678	112.477	0.179892	0.450412	0.649032	0.545529	0.146773	0.250443	0.370336	0.383656				2.35998	3.64647	4.87777	2.85984	4.9363	2.7579	3.0838	2.81971
sp|Q9JMD1|SMBT1_MOUSE	Q9JMD1	Sfmbt1	Scm-like with four MBT domains protein 1 OS=Mus musculus OX=10090 GN=Sfmbt1 PE=1 SV=1	1454.28	1620.12	1573.97	1545.26	1380.82	1147.75	1364.68	1473.82	0.00976123	22.2306	7.28379	158.812	0.218602	0.618899	0.722729	0.727972	0.300861	0.36539	0.385693	0.494843				2.04332	4.50551	5.79768	3.8802	5.0868	3.60734	3.72663	4.45656
sp|Q8BL74|TF3C2_MOUSE	Q8BL74	Gtf3c2	General transcription factor 3C polypeptide 2 OS=Mus musculus OX=10090 GN=Gtf3c2 PE=2 SV=2	2299.33	2196.01	2297.43	2070.5	1818.62	1901.86	1917.92	2069.99	0.00423855	24.0067	5.64475	219.471	0.169395	0.322487	0.422791	0.294455	0.264657	0.250286	0.296125	0.298261				2.37782	3.6	4.78135	2.3052	2.53902	3.70323	2.81398	3.52852
sp|Q99PT3|IN80B_MOUSE	Q99PT3	Ino80b	INO80 complex subunit B OS=Mus musculus OX=10090 GN=Ino80b PE=1 SV=2	832.621	805.921	764.689	656.473	656.33	683.994	710.951	712.796	0.012352	25.3886	3.96759	80.484	0.280953	1.70392	1.98614	1.29046	0.259546	0.669047	0.497903	0.542004				3.86051	3.47929	8.50946	2.25634	10.5771	2.87614	5.64522	3.12112
sp|Q8R2S9|ARP8_MOUSE	Q8R2S9	Actr8	Actin-related protein 8 OS=Mus musculus OX=10090 GN=Actr8 PE=2 SV=1	1735.92	1610.06	1669.55	1556.93	1389.36	1474.71	1460.87	1558.27	0.00824162	24.2808	5.30826	138.527	0.147012	0.339863	0.399664	0.389655	0.242873	0.215392	0.239226	0.260512				1.84265	2.69181	3.29583	2.60579	3.03163	2.6579	2.71787	2.51861
sp|Q99K41|EMIL1_MOUSE	Q99K41	Emilin1	EMILIN-1 OS=Mus musculus OX=10090 GN=Emilin1 PE=1 SV=1	689.248	567.477	535.38	681.487	734.455	770.79	676.844	573.471	0.0282582	21.3857	17.0787	113.766	0.155744	0.34634	0.478223	0.34434	0.209559	0.242412	0.273382	0.251593				3.82469	2.48041	2.60984	2.70491	2.19205	2.90021	2.71554	2.32584
sp|P83917|CBX1_MOUSE	P83917	Cbx1	Chromobox protein homolog 1 OS=Mus musculus OX=10090 GN=Cbx1 PE=1 SV=1	2095.92	1923.09	1761.74	1823.22	1950.68	1943.15	2022.71	2007.47	0.0200143	23.1388	22.5064	108.74	0.235622	0.696777	0.863167	0.635477	0.287199	0.380383	0.412156	0.379133				3.08954	4.15015	4.63402	3.58052	6.4313	4.55926	2.9303	3.81773
sp|Q99LH1|NOG2_MOUSE	Q99LH1	Gnl2	Nucleolar GTP-binding protein 2 OS=Mus musculus OX=10090 GN=Gnl2 PE=1 SV=2	1601.57	1457.5	1494.74	1396.82	968.395	1238.41	1237.7	1330.41	0.0164805	24.0006	5.55389	192.478	0.148627	0.377698	0.501097	0.48347	0.172537	0.270549	0.246524	0.261944				1.49733	2.47602	3.1767	2.45341	3.22111	2.09047	2.63488	2.14012
tr|H3BJG8|H3BJG8_MOUSE	H3BJG8	Acaa1a	3-ketoacyl-CoA thiolase A, peroxisomal (Fragment) OS=Mus musculus OX=10090 GN=Acaa1a PE=1 SV=1	6517.07	10099.9	9677.47	10762.4	11385.6	8810.26	7527.88	7496.9	0.00159799	25.5208	12.5366	2189.11	0.188371	2.96001	4.80355	4.9172	0.372281	1.75805	1.89747	2.75574				0.437941	0.657476	1.11416	0.353017	2.49107	0.569893	2.20227	1.0711
sp|Q8VD00|SGMR2_MOUSE	Q8VD00	Tmem97	Sigma intracellular receptor 2 OS=Mus musculus OX=10090 GN=Tmem97 PE=1 SV=1	4149.62	4988.93	5673.34	5819.07	4772.22	4806.09	4075.5	3987.02	0.00140142	24.0764	11.0937	929.997	0.260393	1.96175	2.15405	1.76187	0.271955	1.1385	1.38816	1.21585				3.03433	4.56528	3.9214	4.02321	3.59467	4.36913	3.04549	3.14521
sp|Q4FZC9|SYNE3_MOUSE	Q4FZC9	Syne3	Nesprin-3 OS=Mus musculus OX=10090 GN=Syne3 PE=1 SV=1	131.055	300.056	336.307	245.052	236.376	140.891	143.482	153.139	0.00300352	23.3993	9.47799	97.5602	0.209288	0.373039	0.485293	0.406022	0.156888	0.324481	0.218206	0.248147				2.66634	3.86667	4.3037	3.59069	3.90161	3.27166	3.48237	3.5367
sp|Q8R2U0|SEH1_MOUSE	Q8R2U0	Seh1l	Nucleoporin SEH1 OS=Mus musculus OX=10090 GN=Seh1l PE=2 SV=1	2019.82	2115.98	2015.57	1940.03	1735.8	1719.28	1892.92	2095.25	0.000870274	22.0459	5.31215	189.587	0.116896	0.21802	0.28298	0.254353	0.0975934	0.131899	0.123591	0.123492				1.42931	2.3133	2.29671	1.42342	2.03887	1.90441	1.63632	1.9
tr|D3Z5H7|D3Z5H7_MOUSE	D3Z5H7	Def8	Differentially-expressed in FDCP 8 (Fragment) OS=Mus musculus OX=10090 GN=Def8 PE=4 SV=1	1983.18	1789.8	1716.56	1549.32	1868.2	2030.9	1981.62	2089.05	0.00188395	23.3093	21.8991	213.232	2.45139	55.172	129.502	108.581	0.203503	0.554318	0	0				5.43892	6.35848	4.79927	3.65457	34.9448	7.14799	11.4041	2.11687
sp|Q9JKX4|AATF_MOUSE	Q9JKX4	Aatf	Protein AATF OS=Mus musculus OX=10090 GN=Aatf PE=1 SV=1	924.778	956.277	879.949	849.8	737.984	819.214	802.426	927.606	0.0106014	23.1929	4.77378	98.3889	0.0786483	0.0833577	0.1729	0.153013	0.0686603	0.0760284	0.0744598	0.128249				0.786351	1.24976	1.65984	0.570711	1.45335	0.817184	1.25872	1.27392
sp|Q9CW03|SMC3_MOUSE	Q9CW03	Smc3	Structural maintenance of chromosomes protein 3 OS=Mus musculus OX=10090 GN=Smc3 PE=1 SV=2	1512.39	1418.38	1323.09	1363	1301.54	1338.59	1323.55	1534.86	0.0187911	23.9344	2.27725	94.7881	0.155666	0.14672	0.237695	0.200148	0.150372	0.162447	0.195866	0.157183				2.32457	2.80519	3.02431	2.37734	2.04578	2.42728	2.24058	2.80789
sp|Q8BJS4|SUN2_MOUSE	Q8BJS4	Sun2	SUN domain-containing protein 2 OS=Mus musculus OX=10090 GN=Sun2 PE=1 SV=3	3057.62	3280.17	2927.11	2188.01	2384.4	1988.67	2219.68	2369.19	0.0159336	25.6703	5.46324	591.291	0.166812	0.33983	0.295821	0.348574	0.140039	0.134297	0.171027	0.183492				2.28088	3.29195	2.78122	2.7412	2.58667	2.53421	2.30349	2.78189
sp|Q6ZPV2|INO80_MOUSE	Q6ZPV2	Ino80	Chromatin-remodeling ATPase INO80 OS=Mus musculus OX=10090 GN=Ino80 PE=1 SV=2	737.368	680.364	674.889	635.685	477.985	477.58	506.218	601.853	0.00236053	24.4697	5.77902	124.664	0.28082	0.64496	0.732397	0.660369	0.227373	0.180696	0.302121	0.0891688				3.99009	3.94228	6.76681	3.0633	6.94416	3.60052	4.72954	3.06841
sp|Q61818|RAI1_MOUSE	Q61818	Rai1	Retinoic acid-induced protein 1 OS=Mus musculus OX=10090 GN=Rai1 PE=1 SV=3	449.122	480.22	446.273	338.167	390.232	400.245	398.518	434.139	0.034836	23.5146	4.51893	43.4245	0.210742	0.708445	1.19093	1.08107	0.291468	0.329323	0.422936	0.435818				2.24791	3.20203	3.13404	2.54647	3.80902	3.46914	2.48067	2.8791
tr|E9Q5F4|E9Q5F4_MOUSE	E9Q5F4	Actb	Actin, cytoplasmic 1 (Fragment) OS=Mus musculus OX=10090 GN=Actb PE=1 SV=1	13534.3	13151.9	12199.1	16065.3	17279.2	22188.8	17320.1	19150.7	0.0375242	25.0251	19.1628	4159.93	0.646347	5.24725	6.05646	6.63852	0	1.16924	1.358	0.95068				9.65193	6.66012	7.56075	12.0463	5.98695	9.31303	11.7681	5.23422
sp|Q9CR11|YETS4_MOUSE	Q9CR11	Yeats4	YEATS domain-containing protein 4 OS=Mus musculus OX=10090 GN=Yeats4 PE=2 SV=1	1177.66	1251.52	1266.29	834.761	942.601	1021.61	1018.61	1052.91	0.0447988	24.1441	4.8165	147.586	0.198186	0.592008	0.805407	0.621893	0	0.230616	0.258409	0.204922				2.43801	2.70635	4.38969	2.62833	2.92372	2.57465	2.95297	2.48625
sp|O35130|NEP1_MOUSE	O35130	Emg1	Ribosomal RNA small subunit methyltransferase NEP1 OS=Mus musculus OX=10090 GN=Emg1 PE=1 SV=1	1914.47	1447.78	1530.26	1360.34	1437.55	1636.77	1703.35	1621.51	0.0256743	23.9729	23.5087	143.74	0.0800456	0.127706	0.172312	0.140037	0.0827322	0.0950259	0.101141	0.0923513				0.699588	1.26226	1.31259	0.581315	1.4187	0.830451	0.989985	1.28861
sp|Q9JI44|DMAP1_MOUSE	Q9JI44	Dmap1	DNA methyltransferase 1-associated protein 1 OS=Mus musculus OX=10090 GN=Dmap1 PE=1 SV=1	446.733	479.221	413.593	376.092	369.234	465.031	458.362	504.145	0.0214326	23.2057	1.22932	56.315	0.207971	0.378092	0.458242	0.335989	0.154462	0.197532	0.267521	0.196984				2.87252	2.75713	4.57652	2.58271	3.10211	2.24665	3.35298	3.57371
sp|P56183|RRP1_MOUSE	P56183	Rrp1	Ribosomal RNA processing protein 1 homolog A OS=Mus musculus OX=10090 GN=Rrp1 PE=1 SV=2	3573.8	2997.35	2860.97	2916.57	2610.22	2780.58	2718.97	2925.73	0.0384632	25.2012	3.6617	229.596	0.169098	0.267376	0.352204	0.407347	0.185442	0.252917	0.156585	0.256742				1.60888	2.71279	3.06971	3.01879	2.78619	1.83276	2.31948	1.90866
sp|Q61466|SMRD1_MOUSE	Q61466	Smarcd1	SWI/SNF-related matrix-associated actin-dependent regulator of chromatin subfamily D member 1 OS=Mus musculus OX=10090 GN=Smarcd1 PE=1 SV=3	191.181	119.712	107.097	128.258	249.589	308.42	362.336	331.924	0.00146841	25.1307	21.2687	134.268	0.232405	0.449519	0.44961	0.502416	0.16467	0.254947	0.205157	0.218137				2.65576	3.54934	4.36701	3.26868	3.51358	3.57544	3.37502	3.14658
sp|Q499D0|FOXN3_MOUSE	Q499D0	Foxn3	Forkhead box protein N3 OS=Mus musculus OX=10090 GN=Foxn3 PE=1 SV=1	2214.07	2224.15	2227.79	1784.88	1788.44	1650.96	2229.93	2369.63	0.0342955	21.5585	4.15753	251.379	0.370671	0.775531	1.03629	0.900541	0	0.360961	0.488313	0.440657				4.83547	5.8002	7.5139	4.17461	6.20714	5.05432	5.78205	5.01247
tr|D3YVK0|D3YVK0_MOUSE	D3YVK0	Lpgat1	Acyl-CoA:lysophosphatidylglycerol acyltransferase 1 (Fragment) OS=Mus musculus OX=10090 GN=Lpgat1 PE=1 SV=1	7707.49	9229.44	10008	10916.3	11282.4	10976.1	8874.61	8354.28	0.00159353	24.4825	14.0567	1791.24	1.63476	37.886	44.2346	44.7497	0.45487	1.96763	2.22123	3.07976				5.99523	11.8021	5.41827	10.4639	23.4493	14.4429	8.32302	1.29567
sp|P97302|BACH1_MOUSE	P97302	Bach1	Transcription regulator protein BACH1 OS=Mus musculus OX=10090 GN=Bach1 PE=1 SV=1	1966.46	3141.49	3142.51	2534.35	1863.65	1676.78	1522.5	1845.75	0.00154648	23.7348	8.22094	815.93	0.362368	0.604847	0.690235	0.767292	0.255459	0.790862	0.744883	0.561153				3.76135	4.57844	6.87946	7.85157	4.03339	5.4368	4.51491	4.45313
sp|P18828|SDC1_MOUSE	P18828	Sdc1	Syndecan-1 OS=Mus musculus OX=10090 GN=Sdc1 PE=1 SV=1	7883.01	8399.39	7677.64	9510.88	12947.3	12123.5	11142	10561.7	0.00382745	24.1797	18.1353	2443.62	0.291602	2.26003	2.46816	1.8649	0.362077	0.626515	0.867955	0.733444				2.77448	3.13888	2.92012	2.77599	4.68703	3.46708	3.52229	2.82252
sp|Q6TEK5|VKORL_MOUSE	Q6TEK5	Vkorc1l1	Vitamin K epoxide reductase complex subunit 1-like protein 1 OS=Mus musculus OX=10090 GN=Vkorc1l1 PE=1 SV=1	137.448	151.298	149.034	165.151	163.956	162.944	119.456	140.685	0.0484122	24.0468	13.4235	14.747	0.0994604	0.0425859	0.0924249	0.0755023	0.15071	0.183631	0.256572	0.221914				0.962834	1.08775	2.24457	0.446159	0.586347	0.481491	1.42847	2.32817
tr|A0A0G2JFN1|A0A0G2JFN1_MOUSE	A0A0G2JFN1	Rprd2	Regulation of nuclear pre-mRNA domain-containing protein 2 OS=Mus musculus OX=10090 GN=Rprd2 PE=1 SV=1	1168.87	990.442	992.828	1065.3	773.448	703.673	842.841	986.977	0.0352167	25.1588	5.60174	186.65	0.154688	0.288645	0.342811	0.264272	0.121169	0.159832	0.164997	0.15709				1.62742	2.40886	2.47276	1.30688	2.12883	1.78578	2.00183	2.28397
sp|P70459|ERF_MOUSE	P70459	Erf	ETS domain-containing transcription factor ERF OS=Mus musculus OX=10090 GN=Erf PE=1 SV=1	1389.31	1410.65	1434.17	982.298	977.172	766.671	852.285	993.073	0.00936752	25.6674	5.86152	326.831	0.185421	0.395113	0.488039	0.605998	0	0	0	0				2.31353	1.95389	2.67703	2.89365	2.33393	2.87504	2.02204	2.55506
sp|Q8CBD1|NRIP1_MOUSE	Q8CBD1	Nrip1	Nuclear receptor-interacting protein 1 OS=Mus musculus OX=10090 GN=Nrip1 PE=1 SV=1	704.261	553.564	458.807	730.097	735.628	1003.26	887.789	990.868	0.0200652	25.4687	21.1956	233.445	0.139913	0.465404	0.294696	0.233151	0.254352	0.258035	0.417877	0.243322				0.666987	1.69799	2.9823	1.78152	1.45064	1.22532	1.64362	1.36065
sp|Q2VPQ9-2|EAF6_MOUSE	Q2VPQ9-2	Meaf6	Isoform 2 of Chromatin modification-related protein MEAF6 OS=Mus musculus OX=10090 GN=Meaf6	447.741	482.119	508.314	515.68	509.767	433.754	482.788	445.521	0.0191642	23.445	11.4554	36.4323	0.110098	0.312988	0.521049	0.413441	0.113697	0.114984	0.120397	0.129169				0.907871	1.33703	1.37814	0.895805	1.18831	1.19994	0.997117	1.29369
sp|Q8VI33|TAF9_MOUSE	Q8VI33	Taf9	Transcription initiation factor TFIID subunit 9 OS=Mus musculus OX=10090 GN=Taf9 PE=1 SV=1	899.905	854.286	841.641	704.48	590.58	704.284	703.332	754.429	0.00774033	24.8397	4.52261	118.096	0.1373	0.273679	0.461571	0.271887	0.168608	0.193531	0.18145	0.156423				1.16958	1.80884	1.86827	1.20779	1.32173	1.79714	1.47974	1.65669
sp|Q9JHD1|KAT2B_MOUSE	Q9JHD1	Kat2b	Histone acetyltransferase KAT2B OS=Mus musculus OX=10090 GN=Kat2b PE=1 SV=2	6075.03	6127.64	6205.36	5685.5	4757.5	4064.22	4880.55	5008.81	0.00421131	24.604	6.66285	1008.49	0.254675	0.174026	0.369176	0.293378	0.242453	0.375311	0.300723	0.2544				2.21788	2.95047	4.75715	3.31739	3.1189	2.85637	3.19954	2.7821
sp|Q9D8Y8|ING5_MOUSE	Q9D8Y8	Ing5	Inhibitor of growth protein 5 OS=Mus musculus OX=10090 GN=Ing5 PE=1 SV=1	469.776	458.428	501.09	454.549	405.216	353.392	418.056	422.972	0.0251675	23.5811	7.12887	64.5115	0.207135	0.395952	0.56739	0.449503	0.1908	0.222621	0.25468	0.208677				2.09383	2.44988	2.62127	2.06753	1.92778	2.35445	2.08016	3.41327
sp|Q8K2W9|CN093_MOUSE	Q8K2W9	4931414P19Rik	Uncharacterized protein C14orf93 homolog OS=Mus musculus OX=10090 PE=1 SV=1	172.3	150.312	150.093	155.026	241.257	244.045	170.119	188.585	0.0235717	23.1633	17.176	43.6694	0.164217	0.135144	0.276946	0.171005	0	0.162417	0.206404	0.182434				1.03054	1.99591	2.78102	2.39485	1.06859	1.92201	2.0307	2.04398
sp|Q5SVQ0|KAT7_MOUSE	Q5SVQ0	Kat7	Histone acetyltransferase KAT7 OS=Mus musculus OX=10090 GN=Kat7 PE=1 SV=1	1132.3	1224.9	1033.26	1074.59	971.182	987.129	1005.1	1095.76	0.0172941	24.0961	4.94359	92.5222	0.183629	0.438892	0.483002	0.427534	0.161006	0.203168	0.198838	0.227436				1.57054	2.26984	2.3418	1.74649	2.33447	2.32825	1.73663	2.07648
sp|Q923D5|WBP11_MOUSE	Q923D5	Wbp11	WW domain-binding protein 11 OS=Mus musculus OX=10090 GN=Wbp11 PE=1 SV=2	1189.96	1246.84	1221.66	1089.85	1015.09	1084.96	1146.03	1190.11	0.0214326	22.0716	4.85622	95.1176	0.345416	0.553183	0.745686	0.698217	0.374999	0.437968	0.28691	0.464357				3.65119	4.34615	4.91578	5.7482	3.34707	3.95903	2.99462	4.01446
sp|P28704|RXRB_MOUSE	P28704	Rxrb	Retinoic acid receptor RXR-beta OS=Mus musculus OX=10090 GN=Rxrb PE=1 SV=2	1407.71	1407.12	1341.64	1207.81	1160.43	1218.26	1260.41	1245.05	0.0130324	25.2811	4.47574	101.423	0.0831592	0.0528957	0.114762	0.0830796	0.124916	0.0961143	0.0918013	0.101455				0.547988	1.01331	1.11322	0.669757	0.477848	0.791919	0.78016	1.2115
sp|Q05CL8|LARP7_MOUSE	Q05CL8	Larp7	La-related protein 7 OS=Mus musculus OX=10090 GN=Larp7 PE=1 SV=2	475.439	457.885	426.142	395.429	373.139	453.452	454.522	477.297	0.0342955	23.0084	1.45616	40.8976	0.215526	1.0527	2.19183	1.60935	0.200238	0.233009	0.203432	0.228874				1.3093	2.12771	2.31491	1.87141	2.90335	1.5685	1.77769	1.8081
tr|Q80Y32|Q80Y32_MOUSE	Q80Y32	Hmgxb4	HMG box domain-containing 4 OS=Mus musculus OX=10090 GN=Hmgxb4 PE=1 SV=1	333.2	286.787	276.405	220.752	310.42	343.037	338.741	401.481	0.00395982	24.1381	22.7535	65.0512	0.343149	0.541456	0.51096	0.52985	0.244896	1.17172	0.487163	0.424931				3.22954	4.0083	3.84047	3.67385	4.56967	4.00684	3.75124	4.09236
sp|Q5XJE5|LEO1_MOUSE	Q5XJE5	Leo1	RNA polymerase-associated protein LEO1 OS=Mus musculus OX=10090 GN=Leo1 PE=1 SV=2	793.525	574.568	401.305	707.545	963.518	1136.09	1169.72	1274.18	0.00564524	25.532	21.4376	385.997	0.141554	0	0	0	0.299416	0.299472	0.220157	0.265164				1.10437	1.87272	2.50453	1.33349	0.497121	0.966117	1.37262	2.28682
sp|Q9D864|ARP6_MOUSE	Q9D864	Actr6	Actin-related protein 6 OS=Mus musculus OX=10090 GN=Actr6 PE=1 SV=2	573.037	706.057	734.478	779.129	854.234	688.441	748.175	665.391	0.0166286	24.0495	14.083	101.621	0.195894	0.340079	0.363725	0.359284	0.194429	0.236708	0.248028	0.250404				1.99316	2.2203	3.10886	1.81124	1.82852	1.82483	1.78819	2.21841
sp|P54099|DPOG1_MOUSE	P54099	Polg	DNA polymerase subunit gamma-1 OS=Mus musculus OX=10090 GN=Polg PE=1 SV=3	1239.59	1426.59	1431.2	1243.8	1232.75	1100.41	1255.51	1304.35	0.026572	21.808	7.05424	128.524	0.179123	0.614346	0.743761	0.807601	0.226538	0.4241	0.404295	0.51292				1.38759	1.69653	1.50443	1.77183	1.77678	1.96896	1.45761	1.70176
sp|P19123|TNNC1_MOUSE	P19123	Tnnc1	Troponin C, slow skeletal and cardiac muscles OS=Mus musculus OX=10090 GN=Tnnc1 PE=1 SV=1	11.1796	26.6882	36.0635	185.515	157.784	93.531	76.7401	37.6603	0.00233547	23.443	14.6398	72.6391	0.325419	1.26688	0.992161	1.51109	0.223336	0.382496	0.303235	0.267692				10.0247	3.07919	1.18155	5.26631	2.45631	2.19608	1.93937	1.31988
sp|Q8BMI0|FBX38_MOUSE	Q8BMI0	Fbxo38	F-box only protein 38 OS=Mus musculus OX=10090 GN=Fbxo38 PE=1 SV=1	1563.72	1534.93	1620.5	1489.27	1424.35	1310.74	1399.09	1538.36	0.0188889	22.1275	6.50686	144.279	0.26979	0.727828	0.80301	0.768509	0.247671	0.343189	0.440451	0.387118				2.41345	2.96809	3.17403	2.9206	2.74657	2.99263	2.41536	2.74285
sp|Q80V86|INT8_MOUSE	Q80V86	Ints8	Integrator complex subunit 8 OS=Mus musculus OX=10090 GN=Ints8 PE=1 SV=1	831.02	884.175	862.79	1010.61	1029.92	921.296	929.23	886.646	0.0313929	23.676	14.7994	84.3848	0.262077	0.366993	0.523939	0.449001	0.223813	0.331985	0.304762	0.265031				2.11206	2.99467	4.29948	2.4753	3.4206	2.54983	2.56653	2.06337
sp|Q9CQI9|MED30_MOUSE	Q9CQI9	Med30	Mediator of RNA polymerase II transcription subunit 30 OS=Mus musculus OX=10090 GN=Med30 PE=1 SV=1	291.974	281.627	295.527	250.582	188.321	234.011	250.597	294.133	0.0204199	22.2588	4.98451	37.8183	0.5086	1.49885	1.87264	1.52515	0.524119	0.624106	0.870377	0.921791				4.14925	5.53784	6.4865	4.25934	8.56876	4.17473	4.40148	3.9692
sp|Q08639|TFDP1_MOUSE	Q08639	Tfdp1	Transcription factor Dp-1 OS=Mus musculus OX=10090 GN=Tfdp1 PE=1 SV=1	1108.78	1233.34	1269.28	1459.87	1311.86	1352.3	1224.73	1244.77	0.0246583	23.1479	13.6456	111.611	0.142089	0.0572695	0.159901	0.125632	0.158895	0.178367	0.16058	0.17773				0.83382	1.50604	2.25379	1.57535	0.412007	1.25415	1.31083	2.14189
sp|Q8K2A7|INT10_MOUSE	Q8K2A7	Ints10	Integrator complex subunit 10 OS=Mus musculus OX=10090 GN=Ints10 PE=1 SV=3	308.942	296.052	302.043	404.538	427.1	475.14	396.973	399.287	0.00423855	24.7292	17.8139	76.9202	0.235627	0.334895	0.519073	0.425022	0.194128	0.322954	0.321538	0.254006				1.75178	2.70197	3.90521	2.09905	2.00609	2.16995	2.13367	2.29146
tr|A0A0G2JEB3|A0A0G2JEB3_MOUSE	A0A0G2JEB3	Fdps	Farnesyl pyrophosphate synthase (Fragment) OS=Mus musculus OX=10090 GN=Fdps PE=4 SV=4	9693.05	13937.3	17891.1	15373.5	18209.5	24083.8	15649.6	15060.8	0.0377707	26.4258	16.5657	4858.46	0.868311	22.8262	22.1288	30.3442	0	0.873786	0	1.68428				1.51712	0	0	7.50832e-05	3.05183	0.00134703	1.30053	0
sp|F6ZDS4|TPR_MOUSE	F6ZDS4	Tpr	Nucleoprotein TPR OS=Mus musculus OX=10090 GN=Tpr PE=1 SV=1	3097.77	2903.78	2869.86	2588.23	2345.6	2315.57	2760.92	2940	0.000359142	23.8166	3.81159	363.048	0.272056	0.369726	0.45243	0.343494	0.20082	0.234776	0.242843	0.207045				2.39338	3.19146	3.64697	2.65888	2.84032	2.52594	2.32283	3.00006
sp|Q9CUX1|P52K_MOUSE	Q9CUX1	Thap12	52 kDa repressor of the inhibitor of the protein kinase OS=Mus musculus OX=10090 GN=Thap12 PE=2 SV=2	1944.84	2009.29	2200.5	2425.05	2545.92	2450.83	2245.36	1968.74	0.00146841	23.5901	15.2269	299.76	0.712915	1.4685	1.08817	1.56983	0	0.608068	0.779907	1.06063				5.54264	7.63306	11.8304	6.82298	8.26513	5.96603	8.53099	5.49544
sp|Q99LB0|TDIF1_MOUSE	Q99LB0	Dnttip1	Deoxynucleotidyltransferase terminal-interacting protein 1 OS=Mus musculus OX=10090 GN=Dnttip1 PE=1 SV=1	837.092	775.655	771.024	588.382	590.664	633.246	684.393	763.625	0.000710825	23.5679	3.79375	111.665	0.365296	0.333431	0.494435	0.37766	0.430843	0.396639	0.468173	0.41803				2.63987	4.19975	5.64486	3.87529	3.50931	3.11385	3.60705	3.63966
sp|Q9Z148|EHMT2_MOUSE	Q9Z148	Ehmt2	Histone-lysine N-methyltransferase EHMT2 OS=Mus musculus OX=10090 GN=Ehmt2 PE=1 SV=2	2569.43	2641.31	2565.75	2366.59	2371.86	2219.1	2305.94	2327.87	0.0168732	25.89	6.12141	187.13	0.287233	0.933217	1.00567	0.81302	0.150444	0.431949	0.374028	0.377974				1.50032	3.49136	3.05284	1.68621	4.83148	2.91274	1.83699	2.15193
sp|Q8K2T8|PAF1_MOUSE	Q8K2T8	Paf1	RNA polymerase II-associated factor 1 homolog OS=Mus musculus OX=10090 GN=Paf1 PE=1 SV=1	1455.16	1325.44	1252.88	1379.52	1076.41	1117.85	1247.11	1237.71	0.026616	25.3293	4.94699	125.564	0.240446	0.407867	0.47058	0.33469	0.283121	0.269135	0.310969	0.27354				1.67709	3.02733	3.29314	2.0727	2.09231	1.69181	2.12389	2.48325
sp|Q925J9|MED1_MOUSE	Q925J9	Med1	Mediator of RNA polymerase II transcription subunit 1 OS=Mus musculus OX=10090 GN=Med1 PE=1 SV=2	1203.91	1141.86	1285.57	1139.63	999.704	956.449	1035.4	1055.52	0.0285531	24.0222	6.92706	148.549	0.294748	0.444034	0.603304	0.512198	0.385902	0.344168	0.414234	0.370411				2.0325	3.24693	4.12143	2.55786	2.85729	2.37904	2.66256	2.67662
sp|Q8R316|HBP1_MOUSE	Q8R316	Hbp1	HMG box-containing protein 1 OS=Mus musculus OX=10090 GN=Hbp1 PE=1 SV=1	1844.43	1757.01	1802.89	1367.1	1549.3	1393.25	1493.81	1724.31	0.012352	24.0453	4.46878	199.564	0.169604	0.193155	0.241009	0.348449	0.125625	0.143318	0.161011	0.163576				1.42798	1.80243	2.20734	1.14039	1.39908	1.64568	1.3115	1.51468
sp|P21981|TGM2_MOUSE	P21981	Tgm2	Protein-glutamine gamma-glutamyltransferase 2 OS=Mus musculus OX=10090 GN=Tgm2 PE=1 SV=4	4225.99	4269.5	3434.81	4204.71	4378.21	5933.25	5089.22	5035.19	0.0166286	24.0975	20.3648	828.105	0.249266	0.397648	0.477829	0.444602	0.353626	0.365435	0.350289	0.332564				3.14237	2.26289	1.8502	2.32355	1.72533	2.44501	2.55042	2.0576
sp|Q8C4Y3-3|NELFB_MOUSE	Q8C4Y3-3	Nelfb	Isoform 2 of Negative elongation factor B OS=Mus musculus OX=10090 GN=Nelfb	1011.46	1035.68	930.454	920.049	1067.6	1117.58	1132.17	1177.49	0.0137413	24.8933	22.1318	101.007	0.416133	1.22333	1.21518	1.03194	0.419467	0.560471	0.625174	0.636329				2.7547	3.81429	4.4713	3.48211	4.9202	3.53617	3.24382	3.49639
sp|Q9CQZ7|RPC10_MOUSE	Q9CQZ7	Polr3k	DNA-directed RNA polymerase III subunit RPC10 OS=Mus musculus OX=10090 GN=Polr3k PE=3 SV=1	966.02	1062.27	1016.01	1047.31	1187.65	1355.42	1321.8	1282.96	0.0426989	25.9117	20.5854	170.558	0.35671	0.870209	0.913918	0.753226	0.405853	0.471756	0.506981	0.476418				2.09926	2.97547	3.15616	3.82688	3.65794	3.95752	2.75233	2.98874
sp|Q91VM5|RMXL1_MOUSE	Q91VM5	Rbmxl1	RNA binding motif protein, X-linked-like-1 OS=Mus musculus OX=10090 GN=Rbmxl1 PE=2 SV=1	469.176	432.644	414.261	507.382	494.523	567.718	564.305	451.564	0.00400015	22.7791	18.5075	69.6632	0.2319	0.547224	0.682928	0.432195	0.284118	0.415042	0.333194	0.229488				1.56047	2.10432	2.04575	3.2958	1.11953	1.46738	1.5258	2.14218
sp|Q5SSZ5|TENS3_MOUSE	Q5SSZ5	Tns3	Tensin-3 OS=Mus musculus OX=10090 GN=Tns3 PE=1 SV=1	1231.12	1641.53	1778.89	1633.22	1812.9	1481.97	1335.71	1358.29	0.0143286	25.4058	11.9733	247.077	1.40404	1.47479	3.27802	1.7214	1.02357	0.818417	1.08897	0.896271				11.3417	5.46206	4.57764	2.0978	67.6384	8.98253	7.05532	1.41073
sp|Q8K4B0|MTA1_MOUSE	Q8K4B0	Mta1	Metastasis-associated protein MTA1 OS=Mus musculus OX=10090 GN=Mta1 PE=1 SV=1	1096.02	1242.04	1200.24	951.576	928.144	988.769	1039.43	1159.21	0.00395982	21.8847	5.19411	144.981	0.386982	0.622292	0.585292	0.696159	0.493401	0.564153	0.623067	0.589244				2.02388	3.98439	5.74944	2.04096	4.14263	2.7953	3.27277	2.99826
tr|A0A286YCX6|A0A286YCX6_MOUSE	A0A286YCX6	Trappc8	Trafficking protein particle complex 8 OS=Mus musculus OX=10090 GN=Trappc8 PE=1 SV=2	2429.04	2157.73	2192.87	2163.72	2321.05	2566.91	2828.13	2787.98	0.00195978	25.4384	22.5224	344.677	0.572154	2.88453	2.89903	2.67268	0.671562	1.04908	1.0783	1.16568				4.99706	2.96394	3.19513	6.23002	1.64447	3.5716	5.32672	5.94094
sp|Q61029|LAP2B_MOUSE	Q61029	Tmpo	Lamina-associated polypeptide 2, isoforms beta/delta/epsilon/gamma OS=Mus musculus OX=10090 GN=Tmpo PE=1 SV=4	2340.08	2285.32	2094.11	2298.06	2281.79	2512.26	2568.51	2540.14	0.0077598	25.0295	21.9883	233.226	0.150162	0.208669	0.254477	0.222009	0.170782	0.186189	0.207803	0.168079				0.913332	1.38221	1.23642	1.0662	0.892816	1.29629	1.07659	1.3261
sp|O54946|DNJB6_MOUSE	O54946	Dnajb6	DnaJ homolog subfamily B member 6 OS=Mus musculus OX=10090 GN=Dnajb6 PE=1 SV=4	2697.91	2807.69	3522.34	4025.99	3405.58	2836.51	2662.95	2618.86	0.000336308	23.1048	11.8167	556.849	0.284136	0.162598	0.283162	0.229526	0.361905	0.377753	0.361933	0.343114				1.57391	2.24416	3.29678	2.74605	2.3837	2.19468	2.63169	2.39148
sp|Q6P5G3|MBTD1_MOUSE	Q6P5G3	Mbtd1	MBT domain-containing protein 1 OS=Mus musculus OX=10090 GN=Mbtd1 PE=1 SV=1	1048.19	1075.05	1282.16	924.891	798.851	748.956	959.488	1020.12	0.0145901	22.6004	6.25163	184.053	0.4769	0.836177	1.09543	0.921072	0.518582	0.543635	0.716837	0.621554				2.9638	5.04425	6.98574	3.24847	3.87705	3.53628	3.17016	3.39074
sp|Q6NXK5|DUS11_MOUSE	Q6NXK5	Dusp11	RNA/RNP complex-1-interacting phosphatase OS=Mus musculus OX=10090 GN=Dusp11 PE=2 SV=1	2513.9	2549.66	2618.78	2943.65	2599.32	2461.42	2450.88	2248.1	0.00843733	24.1603	11.475	212.991	0.222851	0.274923	0.334756	0.161504	0.268674	0.269849	0.261401	0.248872				1.3001	1.30777	2.14801	2.66098	0.974309	2.28866	1.77993	1.8978
sp|Q91X20|ASH2L_MOUSE	Q91X20	Ash2l	Set1/Ash2 histone methyltransferase complex subunit ASH2 OS=Mus musculus OX=10090 GN=Ash2l PE=1 SV=1	1062.48	992.968	996.374	912.678	849.864	936.211	996.059	1051.06	0.0124035	23.3522	2.9145	85.2798	0.28568	0.313289	0.396212	0.313804	0.305296	0.319475	0.339778	0.309515				1.77213	2.36844	3.43788	1.88296	2.1591	2.13896	2.24011	2.48811
sp|Q04841|3MG_MOUSE	Q04841	Mpg	DNA-3-methyladenine glycosylase OS=Mus musculus OX=10090 GN=Mpg PE=2 SV=3	280.498	278.798	274.213	207.388	233.269	217.2	218.21	248.92	0.0166286	25.1296	4.76479	32.6306	0.362545	0.325988	0	0.549719	0.415836	0	0.568658	0.424262				2.00935	3.19713	4.49088	1.7541	3.83732	3.85975	3.02998	2.39153
sp|Q62264|THRSP_MOUSE	Q62264	Thrsp	Thyroid hormone-inducible hepatic protein OS=Mus musculus OX=10090 GN=Thrsp PE=1 SV=1	2476.92	9390.54	33151.3	55054.3	75805	38444.2	16869.2	8680.79	0.000246185	23.3165	14.2644	30089.2	0.107768	0.561527	0.391339	0.584656	1.38644	1.02579	0.671192	0.718921				0.0635256	0.0869132	0.0486559	0.150039	0.209667	0.247457	0.17677	0.204857
tr|A0A0A6YWQ8|A0A0A6YWQ8_MOUSE	A0A0A6YWQ8	Unc50	Protein unc-50 homolog (Fragment) OS=Mus musculus OX=10090 GN=Unc50 PE=1 SV=1	1651.41	1523.1	1458.53	1173.58	1144.91	1209.54	1228.81	1377.92	0.00402318	25.1902	3.95484	227.548	0.346661	8.07048	7.39829	11.0231	0.0389322	0	0	0				0.000105411	0	0	2.79131e-05	0.660407	0.000485701	0.0141547	0
sp|Q8CFI7|RPB2_MOUSE	Q8CFI7	Polr2b	DNA-directed RNA polymerase II subunit RPB2 OS=Mus musculus OX=10090 GN=Polr2b PE=1 SV=2	2050.85	2145.34	2711.13	3371.81	3031.57	2525.25	2418.45	2695.02	0.0190494	23.2301	13.1163	516.29	0.227571	0.358176	0.440987	0.404953	0.23155	0.263335	0.286238	0.2905				1.56398	1.54267	1.97756	1.71437	2.35497	1.5529	1.18992	1.49249
sp|Q7TQK4|EXOS3_MOUSE	Q7TQK4	Exosc3	Exosome complex component RRP40 OS=Mus musculus OX=10090 GN=Exosc3 PE=1 SV=3	775.05	720.903	620.309	726.441	704.973	808.608	857.185	780.206	0.0337006	23.0636	21.2496	89.1695	0.220377	0.353763	0.369093	0.340769	0.237218	0.275044	0.280931	0.274941				1.14185	1.8678	2.02015	0.791867	1.51223	1.11541	1.55042	2.17967
sp|A2ABV5|MED14_MOUSE	A2ABV5	Med14	Mediator of RNA polymerase II transcription subunit 14 OS=Mus musculus OX=10090 GN=Med14 PE=1 SV=1	728.563	692.897	740.961	879.136	733.284	629.531	642.947	652.494	0.0465933	23.8353	11.0212	71.9185	0.397916	0.872631	0.788464	0.739071	0.403874	0.402299	0.516654	0.493953				2.3902	3.12839	4.79329	2.76428	1.64759	2.70557	2.53969	2.98689
sp|O08750|NFIL3_MOUSE	O08750	Nfil3	Nuclear factor interleukin-3-regulated protein OS=Mus musculus OX=10090 GN=Nfil3 PE=1 SV=1	1444.37	831.987	455.181	1222.19	1412.02	2198.14	1846.54	2409.66	0.0159336	25.3606	21.6947	924.997	0.287087	0.495723	0.507369	0.543745	0.229801	0.313067	0.395302	0.347535				1.59529	0.987448	0.885027	1.53269	1.56962	2.95276	2.71005	3.96398
sp|Q6P8I4|PCNP_MOUSE	Q6P8I4	Pcnp	PEST proteolytic signal-containing nuclear protein OS=Mus musculus OX=10090 GN=Pcnp PE=1 SV=1	3884.54	3449.49	3143.96	3412.91	3661.8	3720.36	3852.57	3777.06	0.00615492	22.6093	20.9593	269.525	0.291663	0.947006	0.814833	0.677419	0.363222	0.573243	0.614799	0.504325				1.18629	2.26004	2.54563	1.99534	1.85524	1.48101	1.97573	1.51495
sp|P40240|CD9_MOUSE	P40240	Cd9	CD9 antigen OS=Mus musculus OX=10090 GN=Cd9 PE=1 SV=2	1288.7	829.252	621.943	729.393	521.492	788.553	902.207	1133.96	0.00219245	24.4728	1.23568	301.87	0.394985	0.626214	0.814302	0.678121	0.245045	0.505907	0.507307	0.575514				4.18492	2.82808	2.06299	3.79964	2.64885	3.11819	2.63744	1.51515
sp|P46662|MERL_MOUSE	P46662	Nf2	Merlin OS=Mus musculus OX=10090 GN=Nf2 PE=1 SV=2	1012.74	1173.93	1109.11	1323.89	1333.25	1133.74	1093.27	1092.62	0.00936752	23.9064	13.5213	138.823	0.477894	1.52252	1.71763	3.37171	0.477802	0.547772	0.725331	0.646527				3.43665	2.71905	2.23663	2.39843	4.34846	3.31248	3.44945	1.75372
sp|P16951|ATF2_MOUSE	P16951	Atf2	Cyclic AMP-dependent transcription factor ATF-2 OS=Mus musculus OX=10090 GN=Atf2 PE=1 SV=2	1359.36	1590.65	1569.53	1350.27	1266.21	1260.02	1330	1513.26	0.00936752	21.4871	6.47282	174.499	0.343416	0.129036	0.200267	0.130219	0.298141	0.230475	0.316913	0.254373				2.11452	2.86513	3.89948	2.32043	1.91965	2.77627	2.47793	2.9471
sp|P62915|TF2B_MOUSE	P62915	Gtf2b	Transcription initiation factor IIB OS=Mus musculus OX=10090 GN=Gtf2b PE=1 SV=1	1133.66	1336.78	1166.22	1217.26	946.219	950.755	976.478	1141.26	0.0108202	22.386	6.7736	154.745	0.343758	0.661997	0.735455	0.725718	0.305605	0.396804	0.38448	0.371104				2.07844	2.2687	2.40481	3.02151	1.93147	2.81799	2.00406	2.70861
sp|Q99LG0|UBP16_MOUSE	Q99LG0	Usp16	Ubiquitin carboxyl-terminal hydrolase 16 OS=Mus musculus OX=10090 GN=Usp16 PE=1 SV=2	2147.46	2166.67	2201.03	2213.88	1644.79	1662.18	1787.28	1890.52	0.00469297	23.6406	7.00458	282.17	0.24179	0.347743	0.445489	0.391003	0.266312	0.313122	0.322286	0.270339				1.21561	1.77648	1.53857	1.26617	1.8829	1.65036	1.61599	1.99827
tr|G5E8N7|G5E8N7_MOUSE	G5E8N7	Pnkp	Bifunctional polynucleotide phosphatase/kinase OS=Mus musculus OX=10090 GN=Pnkp PE=1 SV=1	1273.09	1085.22	957.817	1026	1058.56	1194.81	1249.22	1439.04	0.00188395	25.2075	24.299	199.73	0.482876	0.508404	0.645713	0.561292	0.483999	0.506206	0.489826	0.499351				2.32596	4.31949	5.04945	2.6652	3.25096	4.22117	3.24056	3.63568
sp|Q91ZS8-6|RED1_MOUSE	Q91ZS8-6	Adarb1	Isoform 6 of Double-stranded RNA-specific editase 1 OS=Mus musculus OX=10090 GN=Adarb1	471.268	546.394	709.636	683.126	447.841	401.791	381.578	396.804	0.00146841	23.3186	9.76647	166.118	0.427529	0.655812	0.954917	0.652702	0.274994	0.474348	0.475056	0.478793				1.50135	2.97849	4.2403	3.95576	3.72651	2.43532	2.93331	2.63656
sp|P28230|CXB1_MOUSE	P28230	Gjb1	Gap junction beta-1 protein OS=Mus musculus OX=10090 GN=Gjb1 PE=1 SV=3	31004.9	36288.9	33758.9	28195.9	28200.3	29981.2	32235.2	33457.9	0.0447284	21.3402	5.12891	3220.62	0.301943	0.839883	0.738112	0.608091	0.22583	0.350346	0.408703	0.419004				2.27061	1.87152	1.95692	2.01605	2.37761	2.01538	1.78068	1.55547
sp|Q0VBL1|TIGD2_MOUSE	Q0VBL1	Tigd2	Tigger transposable element-derived protein 2 OS=Mus musculus OX=10090 GN=Tigd2 PE=2 SV=1	828.238	696.072	707.466	503.682	552.185	593.034	648.128	648.108	0.0251675	24.5938	3.13105	130.719	0.231933	0.377632	0.368022	0.317856	0	0.20699	0.103928	0.133827				2.2773	1.51384	2.37826	0.488394	0.542748	0.600604	1.84552	3.22768
sp|O88874|CCNK_MOUSE	O88874	Ccnk	Cyclin-K OS=Mus musculus OX=10090 GN=Ccnk PE=1 SV=3	629.001	752.399	742.992	693.662	596.94	561.983	623.378	688.878	0.0391403	21.2574	7.24091	93.6912	0.545734	2.07317	2.84648	2.15647	0.465231	1.55572	1.71516	1.47095				2.67624	3.71717	5.35587	1.03114	3.73074	1.59556	3.06564	2.83181
tr|A6PW68|A6PW68_MOUSE	A6PW68	Kpna2	Importin subunit alpha-1 (Fragment) OS=Mus musculus OX=10090 GN=Kpna2 PE=1 SV=1	1905.92	1908.34	1965.27	2269.49	1682.56	1584.63	1683.24	1602.85	0.0325677	23.9379	8.91731	218.166	0.421212	0.96855	0.536041	0.493461	0.368796	1.04456	1.33386	1.06619				1.30948	2.04001	2.523	7.93467	1.35965	3.38391	1.72137	1.30296
sp|Q3USZ8|DIK2A_MOUSE	Q3USZ8	Dipk2a	Divergent protein kinase domain 2A OS=Mus musculus OX=10090 GN=Dipk2a PE=1 SV=2	1835.93	1988.77	2199.41	3163.78	2895.38	2796.29	2583.43	1936.21	0.000773094	23.5999	15.3	561.676	0.290856	0.38028	0.482528	0.577136	0.559585	1.17082	1.17742	1.00835				1.19435	1.5366	1.31086	2.11047	0.77567	2.38978	1.46925	2.13372
sp|Q9DCK3|TSN4_MOUSE	Q9DCK3	Tspan4	Tetraspanin-4 OS=Mus musculus OX=10090 GN=Tspan4 PE=1 SV=1	1460.84	1575.96	2095.5	2868.83	2709.27	2573.28	1752.44	1230.95	0	22.9238	14.0676	773.143	0.697997	2.37991	3.3365	2.07883	0	1.02417	1.0718	1.13284				4.47135	3.56784	4.83004	3.92764	6.29504	4.67799	4.50535	3.07082
sp|Q80Z37|TOPRS_MOUSE	Q80Z37	Topors	E3 ubiquitin-protein ligase Topors OS=Mus musculus OX=10090 GN=Topors PE=1 SV=1	1892.69	1709.81	1726.58	1533.39	1435.44	1327.7	1482.55	1616.67	0.00564524	25.481	4.48398	245.422	0.416403	0.771874	0.829056	0.756165	0.376193	0.53139	0.518901	0.556152				1.18211	2.34057	4.29812	5.78927	1.44677	1.53246	3.55634	2.32386
sp|Q921I6|SH3B4_MOUSE	Q921I6	Sh3bp4	SH3 domain-binding protein 4 OS=Mus musculus OX=10090 GN=Sh3bp4 PE=1 SV=1	83.2213	74.5426	62.2401	68.2181	65.7989	86.2358	84.4602	114.474	0.0297605	25.6652	24.5802	16.0828	0.272738	3.32837	1.04879	2.63061	0.549142	2.22572	2.6551	2.32144				0.111179	0.200563	0.228918	0.329391	0.277928	0.251519	0.362626	0.264939
sp|Q69ZQ2|ISY1_MOUSE	Q69ZQ2	Isy1	Pre-mRNA-splicing factor ISY1 homolog OS=Mus musculus OX=10090 GN=Isy1 PE=1 SV=2	952.503	836.597	829.889	933.397	1003.48	1035.02	941.361	954.509	0.0229024	22.3537	17.9631	91.0301	0.285806	0.420436	0.494732	0.350829	0.276566	0.269436	0.318695	0.251184				1.42828	1.97733	2.57975	3.1082	1.33675	1.14562	1.60972	2.0581
sp|Q6PFR5|TRA2A_MOUSE	Q6PFR5	Tra2a	Transformer-2 protein homolog alpha OS=Mus musculus OX=10090 GN=Tra2a PE=1 SV=1	994.955	993.18	933.26	1264.24	1538.67	1557.16	1501.78	1311.8	0.00146841	24.6242	18.2858	311.108	0.251459	0.300385	0.450296	0.470801	0.202598	0.288634	0.355229	0.371213				1.10546	1.98075	1.93151	2.20756	1.5148	0.978646	1.54153	1.56246
sp|P43136|NR2F6_MOUSE	P43136	Nr2f6	Nuclear receptor subfamily 2 group F member 6 OS=Mus musculus OX=10090 GN=Nr2f6 PE=1 SV=2	4922.54	3900.17	3715.1	3646.33	4148.54	4640.65	4781.19	4540.62	0.000745361	22.5252	21.3799	569.801	0.18088	0.21934	0.322569	0.247674	0.188486	0.199673	0.232534	0.245734				0.661779	1.21765	1.28564	1.00264	0.771189	1.14936	1.01478	1.59908
sp|Q8BHS3|RBM22_MOUSE	Q8BHS3	Rbm22	Pre-mRNA-splicing factor RBM22 OS=Mus musculus OX=10090 GN=Rbm22 PE=1 SV=1	769.561	751.428	698.325	616.229	640.895	649.248	707.637	692.066	0.0346395	23.7798	3.07313	64.7956	0.266188	0.437473	0.621049	0.519273	0.246722	0.265439	0.246725	0.283967				1.20859	1.85528	2.23067	2.18267	2.26745	1.15487	1.2967	1.29935
sp|Q61088|FZD4_MOUSE	Q61088	Fzd4	Frizzled-4 OS=Mus musculus OX=10090 GN=Fzd4 PE=1 SV=1	1308.26	1715.96	2573.73	1846.88	1986.39	1204.52	1362.05	1210.94	0.0125208	23.5054	10.2996	480.785	0.439431	1.63386	1.70089	1.22567	0.418911	0.869307	0.992018	0.892676				3.04145	2.23469	2.70165	2.86605	2.00606	2.9785	2.62282	1.7062
sp|Q91VV4|DEN2D_MOUSE	Q91VV4	Dennd2d	DENN domain-containing protein 2D OS=Mus musculus OX=10090 GN=Dennd2d PE=1 SV=1	336.064	365.184	374.792	344.953	430.133	465.922	454.52	442.899	0.0357273	25.4794	20.0513	52.0205	0.499355	1.0596	1.31393	1.09938	0.506239	0.627015	0.787328	0.697844				2.66454	3.58734	4.10211	2.95466	3.20461	3.22445	2.93768	2.86864
sp|Q80ZW0|STK35_MOUSE	Q80ZW0	Stk35	Serine/threonine-protein kinase 35 OS=Mus musculus OX=10090 GN=Stk35 PE=1 SV=3	407.041	606.725	917.223	694.702	556.24	382.97	408.235	370.118	0.00177926	23.5503	9.74721	206.05	0.697567	1.35742	1.99079	2.05079	0.725139	1.04819	1.31587	1.0194				2.97428	4.65033	6.76455	3.3821	6.76738	4.12713	3.10181	3.46691
tr|E9QL43|E9QL43_MOUSE	E9QL43	Nupl2	Nucleoporin-like 2 OS=Mus musculus OX=10090 GN=Nupl2 PE=1 SV=1	206.81	206.159	157.832	170.394	148.969	197.904	193.56	201.242	0.0272564	22.8979	1.41508	22.9244	0.163893	0.147027	0.140146	0.145069	0.0747894	0.070114	0.0711377	0.0705877				0.711136	1.24343	1.18873	0.591139	1.38806	1.14271	0.941664	0.910018
sp|P09405|NUCL_MOUSE	P09405	Ncl	Nucleolin OS=Mus musculus OX=10090 GN=Ncl PE=1 SV=2	9835.71	9937.21	10417.5	12050.1	9129.08	9522.45	8429.32	8970.53	0.0405098	22.6998	10.0007	1172.29	0.281856	0.211765	0.334112	0.286	0.284343	0.168918	0.212707	0.167851				1.27617	1.92059	2.15323	1.53205	2.50542	1.55317	1.88268	1.82045
sp|Q5NCC3|TRI41_MOUSE	Q5NCC3	Trim41	E3 ubiquitin-protein ligase TRIM41 OS=Mus musculus OX=10090 GN=Trim41 PE=1 SV=1	1472.18	1388.32	1710.88	1746.25	1723.93	1511.78	1463.48	1245.5	0.00395982	24.2782	13.0033	223.185	0.225508	0.207161	0.241135	0.182956	0.234012	0.195118	0.20749	0.237323				0.909483	1.30006	1.7586	1.35853	1.58403	1.2037	1.51414	1.47508
sp|Q3UMU9-3|HDGR2_MOUSE	Q3UMU9-3	Hdgfl2	Isoform 3 of Hepatoma-derived growth factor-related protein 2 OS=Mus musculus OX=10090 GN=Hdgfl2	1299.94	1189.75	1159.83	1214.44	998.026	1032.79	1083.81	1268.37	0.0258893	24.1379	4.10649	128.009	0.196197	0.0470697	0.133277	0.0935228	0.17506	0.115502	0.0996178	0.129511				0.957529	1.65659	1.12332	1.28064	1.1414	0.817119	1.47817	1.45093
sp|Q1HFZ0|NSUN2_MOUSE	Q1HFZ0	Nsun2	RNA cytosine C(5)-methyltransferase NSUN2 OS=Mus musculus OX=10090 GN=Nsun2 PE=1 SV=2	4411.91	4980.07	5282.53	5631.15	5210.77	5190.59	4624.45	4779.69	0.00824162	23.2596	12.3007	475.39	0.341943	0.651136	0.589069	0.598956	0.377304	0.642973	0.638651	0.69704				1.40621	2.01681	2.49354	1.80325	2.03792	1.42644	2.05393	2.50012
sp|A2RSY6|TRM1L_MOUSE	A2RSY6	Trmt1l	TRMT1-like protein OS=Mus musculus OX=10090 GN=Trmt1l PE=1 SV=1	735.581	816.611	775.112	995.676	894.971	900.22	960.772	771.614	0.04065	24.0097	16.396	90.5486	0.358774	0.776141	0.825747	0.699116	0.48431	0.687327	0.633407	0.600447				0.965775	2.06583	2.70626	2.29207	1.95726	1.76694	2.36642	2.17919
sp|Q99NB9|SF3B1_MOUSE	Q99NB9	Sf3b1	Splicing factor 3B subunit 1 OS=Mus musculus OX=10090 GN=Sf3b1 PE=1 SV=1	5658.75	5625.25	6083.79	5876.44	4915.81	4520.65	4944.61	5453.46	0.00641791	21.9956	7.5315	769.079	0.314553	0.507238	0.643926	0.522611	0.288614	0.356278	0.417663	0.372291				1.32649	2.22506	2.54997	2.44983	1.91706	1.58615	1.39033	1.61065
sp|Q8VE80|THOC3_MOUSE	Q8VE80	Thoc3	THO complex subunit 3 OS=Mus musculus OX=10090 GN=Thoc3 PE=2 SV=1	1317.09	1324.24	1277.86	1297.43	1160.4	1036.53	1110.4	1240.01	0.0070728	24.471	6.53188	138.501	0.267279	0.187809	0.196873	0.137106	0.248438	0.190747	0.182813	0.189887				1.1328	1.77306	2.27355	2.56476	1.2213	1.65681	1.2356	1.67615
tr|A0A0J9YU22|A0A0J9YU22_MOUSE	A0A0J9YU22	Cdkl2	Cyclin-dependent kinase-like 2 (Fragment) OS=Mus musculus OX=10090 GN=Cdkl2 PE=4 SV=1	348.211	435.947	448.657	451.711	506.634	494.209	467.153	423.376	0.0166286	25.6115	15.9373	58.2045	0.509009	2.92593	5.52613	2.99456	0.455082	0.933968	0.895008	1.12619				2.37632	2.0439	1.9179	1.59216	2.35431	1.80805	2.08305	0.770845
sp|Q9CQI7|RU2B_MOUSE	Q9CQI7	Snrpb2	U2 small nuclear ribonucleoprotein B'' OS=Mus musculus OX=10090 GN=Snrpb2 PE=1 SV=1	932.821	881.486	893.985	822.669	755.453	844.789	969.903	955.009	0.0097006	23.4191	1.5499	85.8975	0.315443	0.450519	0.71138	0.661209	0.280702	0.329248	0.307947	0				1.32393	2.28373	1.78055	2.50092	2.07098	1.75603	1.25116	1.94836
sp|P70245|EBP_MOUSE	P70245	Ebp	3-beta-hydroxysteroid-Delta(8),Delta(7)-isomerase OS=Mus musculus OX=10090 GN=Ebp PE=1 SV=3	8888.23	9937.29	10651.4	10137.8	12066.1	12922.3	10878.1	10469.5	0.0159863	25.4146	17.1998	1579.56	0.246303	1.22286	1.22017	0.995585	0.348503	0.341602	0.46709	0.430703				0.714946	1.05684	0.869482	0.756657	1.7597	1.33678	0.723928	0.960551
sp|Q99K74|MED24_MOUSE	Q99K74	Med24	Mediator of RNA polymerase II transcription subunit 24 OS=Mus musculus OX=10090 GN=Med24 PE=1 SV=1	608.482	498.132	430.089	507.339	570.518	653.818	662.344	713.788	0.00146841	24.8917	22.2047	122.587	0.315932	0.402462	0.490566	0.42126	0.355781	0.342883	0.377085	0.334214				1.54526	2.11805	2.43404	1.41071	2.29266	1.52476	1.52658	1.91045
sp|Q60973|RBBP7_MOUSE	Q60973	Rbbp7	Histone-binding protein RBBP7 OS=Mus musculus OX=10090 GN=Rbbp7 PE=1 SV=1	3098.54	3317.36	3210.11	3318.09	3066.43	2945.57	3010.7	3187.8	0.0244816	21.8022	7.90731	171.706	0.624082	2.09305	2.52871	2.06671	0.580714	0.857971	0.790255	0.909317				2.35817	3.66988	3.88322	2.16656	6.94111	2.8009	2.52888	2.07198
sp|Q8VEB1|GRK5_MOUSE	Q8VEB1	Grk5	G protein-coupled receptor kinase 5 OS=Mus musculus OX=10090 GN=Grk5 PE=1 SV=2	306.944	243.509	164.055	175.778	279.372	515.093	676.821	714.494	0.00615492	25.9283	22.6649	281.999	0.486709	1.34637	1.63113	1.23882	0.497162	0.672661	0.75295	0.673634				2.22565	2.54297	2.37937	2.73739	2.89801	2.93771	2.40094	2.71129
sp|Q689Z5-2|SBNO1_MOUSE	Q689Z5-2	Sbno1	Isoform 2 of Protein strawberry notch homolog 1 OS=Mus musculus OX=10090 GN=Sbno1	2462.73	2411.12	2559.74	2335.35	2101.59	1905.5	2157.05	2186.66	0.0120729	24.2306	6.7317	319.494	0.471383	1.13294	1.20449	1.01249	0.462706	0.545992	0.56691	0.534916				2.66822	2.47235	2.48902	2.66605	3.26476	2.61601	2.43718	2.60281
sp|Q9QX47|SON_MOUSE	Q9QX47	Son	Protein SON OS=Mus musculus OX=10090 GN=Son PE=1 SV=2	6849.31	6314.74	6362.06	5855.65	5190.69	5096.55	5604.67	5947.9	0.00280866	25.2658	4.67841	801.287	0.389345	0.539037	0.648681	0.491017	0.388201	0.436567	0.492864	0.41676				1.43111	2.76199	3.42003	2.77968	1.7175	1.90274	1.79379	2.20037
sp|Q8CH02|SUGP1_MOUSE	Q8CH02	Sugp1	SURP and G-patch domain-containing protein 1 OS=Mus musculus OX=10090 GN=Sugp1 PE=1 SV=1	860.824	753.953	719.793	706.918	632.127	667.345	644.933	834.44	0.0104222	23.9166	3.13891	102.317	0.624704	2.08044	2.81334	1.85119	0.615166	0.810899	0.985308	0.827109				2.338	3.18287	4.95385	3.0861	3.61594	2.4575	2.83181	3.10104
sp|Q91ZN5|S35B2_MOUSE	Q91ZN5	Slc35b2	Adenosine 3'-phospho 5'-phosphosulfate transporter 1 OS=Mus musculus OX=10090 GN=Slc35b2 PE=1 SV=1	1792.86	1668.32	1832.7	1380.78	1191.07	1251.91	1353.55	1504.19	0.00571879	24.3541	5.14505	279.809	0.431408	1.9189	2.51107	1.27766	0.60448	1.07138	0.917938	0.727265				1.68238	1.58814	1.72268	1.59508	1.84097	2.77837	1.61017	1.49638
sp|Q8R3S2|TSN33_MOUSE	Q8R3S2	Tspan33	Tetraspanin-33 OS=Mus musculus OX=10090 GN=Tspan33 PE=1 SV=1	841.798	655.234	527.074	587.323	564.743	717.271	847.909	756.065	0.00113336	23.4405	23.0552	153.263	0.346006	1.35827	1.77805	1.47732	0.366565	0.552954	0.667831	0.725893				3.17507	0.78211	0.992801	0.256775	1.80084	0.262951	2.2846	1.53752
sp|Q9D0R9|WDR89_MOUSE	Q9D0R9	Wdr89	WD repeat-containing protein 89 OS=Mus musculus OX=10090 GN=Wdr89 PE=2 SV=1	65.3979	64.0297	49.7687	57.7208	100.812	135.667	99.0643	117.486	0.0149206	24.7512	20.1169	41.2729	0.610699	3.75191	4.47975	3.7563	0.440452	1.41374	1.61342	2.10225				1.01307	1.81127	2.09984	2.94836	1.82893	3.23006	1.68657	1.13691
sp|Q921M3|SF3B3_MOUSE	Q921M3	Sf3b3	Splicing factor 3B subunit 3 OS=Mus musculus OX=10090 GN=Sf3b3 PE=1 SV=1	1296.16	1376.03	1280.84	1206.11	1014.61	1167.98	1219.44	1375.07	0.0226026	22.226	4.64215	141.107	0.345428	0.461519	0.599603	0.487194	0.311609	0.336606	0.352966	0.344884				1.38813	2.15977	2.34736	2.38069	2.08342	1.54914	1.50105	1.65827
tr|A0A5F8MPH8|A0A5F8MPH8_MOUSE	A0A5F8MPH8	Tnxb	Tenascin XB OS=Mus musculus OX=10090 GN=Tnxb PE=1 SV=1	178.455	284.778	290.341	326.698	226.811	186.733	165.256	159.78	0.00171629	23.2499	10.1582	81.6956	0.373556	0.643063	0.770221	0.607143	0.345331	0.398624	0.442452	0.379989				3.15703	2.02136	1.66331	1.75589	2.1424	1.65274	2.53811	1.01727
sp|Q9ERY9|ERG28_MOUSE	Q9ERY9	Erg28	Ergosterol biosynthetic protein 28 homolog OS=Mus musculus OX=10090 GN=Erg28 PE=2 SV=1	3151.55	3812.77	3936.17	3051.3	2810.03	3275.34	3003.74	3073.38	0.0382164	23.675	7.25166	334.527	0.299888	0.741727	1.00857	0.752903	0.349959	0.507598	0.657067	0.630004				1.00556	1.46717	1.32955	1.24021	1.67915	1.70899	1.10591	1.04914
sp|O54833|CSK22_MOUSE	O54833	Csnk2a2	Casein kinase II subunit alpha' OS=Mus musculus OX=10090 GN=Csnk2a2 PE=1 SV=1	1285.68	1166.42	1164.79	1101.33	1004.74	978.557	1098.46	1125.88	0.0112322	25.6999	3.89513	128.98	0.257957	0.687755	0.64022	0.611119	0.244682	0.443134	0.400099	0.484628				1.87907	1.10781	0.976058	0.585508	1.19173	0.795759	1.46834	1.28488
sp|Q8BKJ9|SIR7_MOUSE	Q8BKJ9	Sirt7	NAD-dependent protein deacetylase sirtuin-7 OS=Mus musculus OX=10090 GN=Sirt7 PE=1 SV=2	2051.44	1792.24	1726.69	1563.57	1672.39	1748.31	1793.57	1944.16	0.00201159	23.742	1.55521	172.221	0.393823	0.592447	0.583789	0.373502	0.401336	0.417016	0.491034	0.380412				1.87324	1.9211	3.51163	1.61552	1.63186	2.65308	1.78503	2.26309
sp|Q8BZR9|NCBP3_MOUSE	Q8BZR9	Ncbp3	Nuclear cap-binding protein subunit 3 OS=Mus musculus OX=10090 GN=Ncbp3 PE=1 SV=1	907.728	846.563	810.246	767.678	710.972	786.141	841.195	846.939	0.000357105	24.1353	2.30161	76.682	0.430922	1.16787	1.0732	0.769949	0.397484	0.71223	0.745282	0.531408				1.72888	2.44874	2.64404	2.09338	2.89283	1.97972	1.77545	1.50673
sp|Q6ZWR6|SYNE1_MOUSE	Q6ZWR6	Syne1	Nesprin-1 OS=Mus musculus OX=10090 GN=Syne1 PE=1 SV=2	1218.88	884.721	788.135	655.561	988.991	956.535	1360.08	1437.96	0.00146841	24.4396	23.5669	375.184	0.498426	1.41618	0.949578	0.813629	0.520213	0.744567	0.692019	0.728563				2.14867	2.8519	3.51147	2.95146	1.21006	2.36566	2.32355	3.02657
sp|Q4VBE8|WDR18_MOUSE	Q4VBE8	Wdr18	WD repeat-containing protein 18 OS=Mus musculus OX=10090 GN=Wdr18 PE=1 SV=1	1654.02	2072.05	2102.28	2243.82	2247.4	2166.31	1987.3	2079.35	0.0295187	24.9019	14.003	221.047	0.218477	0.17967	0.226795	0.205466	0.180983	0.234177	0.207369	0.183065				0.868301	1.18971	1.60888	0.839317	1.39411	0.796576	1.25293	0.997439
sp|P97478|COQ7_MOUSE	P97478	Coq7	5-demethoxyubiquinone hydroxylase, mitochondrial OS=Mus musculus OX=10090 GN=Coq7 PE=1 SV=3	1056.34	1248.2	1351.5	1352.62	1464.7	1460.76	1183.66	1160.49	0.0118088	25.8918	14.6774	197.762	0.38131	1.75013	1.688	2.12608	0.517253	1.93053	1.99817	1.72505				1.07744	0.850166	0.689458	1.28399	1.01408	1.04477	0.937033	0.862658
sp|Q61550|RAD21_MOUSE	Q61550	Rad21	Double-strand-break repair protein rad21 homolog OS=Mus musculus OX=10090 GN=Rad21 PE=1 SV=3	2554.16	2479.16	2466.16	2202.62	2098.22	1965.19	2230.2	2282.53	0.00304932	24.9029	4.81653	249.897	0.257098	0.437359	0.541632	0.40699	0.22596	0.263528	0.264718	0.269108				1.41154	1.30141	1.68099	0.665225	1.33664	0.878575	1.4052	1.40004
sp|Q9DBN1|STR6L_MOUSE	Q9DBN1	Stra6l	Stimulated by retinoic acid gene 6 protein-like OS=Mus musculus OX=10090 GN=Stra6l PE=1 SV=1	5985.84	5950.03	5194.99	3826.44	4999.34	7472.27	7411.28	7868.77	0.0067385	24.0602	22.7881	1840.17	0.394275	1.62984	1.47869	1.32836	0.428026	0.818642	0.962822	1.01339				0.971094	1.40426	1.96662	1.81632	1.32518	1.88768	1.30363	1.27295
sp|Q99JT6|TLCD1_MOUSE	Q99JT6	Tlcd1	TLC domain-containing protein 1 OS=Mus musculus OX=10090 GN=Tlcd1 PE=2 SV=1	900.901	1036.58	1187.84	1035	1420.84	1278.4	1166.32	1105.57	0.0211762	24.88	16.3774	197.151	0.419721	1.40288	1.69145	1.37098	0.571531	0.892477	1.25448	0.844321				1.23011	1.60202	1.50831	1.7362	2.0217	2.11857	1.25543	1.4826
sp|Q9JLM4|ZMYM3_MOUSE	Q9JLM4	Zmym3	Zinc finger MYM-type protein 3 OS=Mus musculus OX=10090 GN=Zmym3 PE=1 SV=1	688.626	482.855	485.942	466.271	516.423	457.178	558.326	615.463	0.0444661	24.1792	1.07311	78.5998	0.402155	0.622899	0.789209	0.510605	0.368137	0.422251	0.434268	0.497714				0.969085	1.79759	2.79938	3.03159	1.99018	1.67549	2.46726	1.61691
sp|P52432|RPAC1_MOUSE	P52432	Polr1c	DNA-directed RNA polymerases I and III subunit RPAC1 OS=Mus musculus OX=10090 GN=Polr1c PE=1 SV=3	1471.67	1256.01	1158.82	1006.69	916.7	1068.84	1105.53	1042.43	0.0488025	25.689	3.56159	192.05	0.354922	0.41532	0.43873	0.384058	0.365986	0.55437	0.473778	0.503054				1.39077	1.71878	2.73121	2.10364	1.43636	1.55698	1.56566	1.77005
sp|P62835|RAP1A_MOUSE	P62835	Rap1a	Ras-related protein Rap-1A OS=Mus musculus OX=10090 GN=Rap1a PE=1 SV=1	4014.83	3712.51	3571.99	3783.33	4202.08	4571.1	4240.57	3989.18	0.00526999	22.1491	18.7447	450.145	0.62543	2.72453	3.13554	2.23417	0.634432	0.924265	1.04708	1.04071				3.31342	2.43516	2.26224	2.52771	3.06344	2.16137	2.49726	2.09303
sp|Q80UP8|S20A2_MOUSE	Q80UP8	Slc20a2	Sodium-dependent phosphate transporter 2 OS=Mus musculus OX=10090 GN=Slc20a2 PE=1 SV=2	2488.19	2965.86	2782.9	2360.2	2198.67	2378.67	2335.25	2740.69	0.0209956	21.9544	5.9274	276.04	0.590923	4.4499	4.63444	3.58051	0.777717	1.11111	1.43372	1.10628				1.32271	1.28929	1.67831	1.58203	2.58555	1.65337	1.67466	1.09244
sp|P17156|HSP72_MOUSE	P17156	Hspa2	Heat shock-related 70 kDa protein 2 OS=Mus musculus OX=10090 GN=Hspa2 PE=1 SV=2	120.741	120.475	125.984	273.081	187.062	81.052	96.4028	75.4671	0.0250249	23.5413	12.6223	59.5366	0.637975	1.80542	1.88025	1.77235	0.670466	1.4328	1.12684	1.03532				2.50668	2.90999	3.41031	2.94574	3.50973	2.41221	2.69043	2.10146
sp|Q2PFD7|PSD3_MOUSE	Q2PFD7	Psd3	PH and SEC7 domain-containing protein 3 OS=Mus musculus OX=10090 GN=Psd3 PE=1 SV=2	1992.61	2288.41	2634.34	2657.2	3071.21	2525.48	2460.55	2567.14	0.026616	24.0869	14.4411	376.58	0.408578	0.505992	0.614273	0.645416	0.491748	0.473305	0.536154	0.579482				1.44454	1.84636	1.9473	2.10492	2.18939	2.05437	2.09488	2.07702
sp|Q80YQ8|RMD5A_MOUSE	Q80YQ8	Rmnd5a	E3 ubiquitin-protein ligase RMND5A OS=Mus musculus OX=10090 GN=Rmnd5a PE=1 SV=2	7045.15	7596.22	8006.79	6702.85	7127	5620.11	6222.89	6343.24	0.0344551	24.6497	7.63401	906.552	0.742952	4.1026	3.71544	2.9869	0.871911	1.43177	1.34998	1.62528				2.79112	2.33726	2.02711	2.82813	3.14683	2.74385	2.5262	2.17144
sp|Q8R0L9|TADA3_MOUSE	Q8R0L9	Tada3	Transcriptional adapter 3 OS=Mus musculus OX=10090 GN=Tada3 PE=1 SV=1	385.009	391.291	349.522	373.971	446.4	494.548	426.573	431.724	0.019317	23.7557	18.7055	52.0722	0.465483	0.641386	0.68229	0.408007	0.461669	0.473551	0.482979	0.449481				2.24668	2.07373	3.48892	1.43621	2.50385	1.6879	2.64537	2.49557
sp|Q61738|ITA7_MOUSE	Q61738	Itga7	Integrin alpha-7 OS=Mus musculus OX=10090 GN=Itga7 PE=1 SV=3	508.419	320.596	321.846	309.165	263.871	303.399	325.431	347.711	0.034234	25.2877	2.15587	36.0704	0.516575	0.740829	1.05829	0.795704	0.287871	0.389738	0.413529	0.329843				4.22679	2.70185	1.93592	3.15682	2.47086	2.218	2.42395	1.54103
sp|Q8C5W0|CLMN_MOUSE	Q8C5W0	Clmn	Calmin OS=Mus musculus OX=10090 GN=Clmn PE=1 SV=2	3265.21	4741.13	6127.64	4029.42	3822.68	2996.24	3054.5	2936.73	0.00712075	23.8705	8.92347	1152.75	0.439985	0.923507	0.971196	0.916112	0.444461	0.598822	0.536746	0.492729				2.24411	1.51483	1.58024	2.28068	2.13944	2.32992	2.0889	1.65896
tr|Q8VHM5|Q8VHM5_MOUSE	Q8VHM5	Hnrnpr	Heterogeneous nuclear ribonucleoprotein R OS=Mus musculus OX=10090 GN=Hnrnpr PE=1 SV=1	2012.97	1878.37	1663.85	1652.94	1610.61	1966.44	1907.94	1986.42	0.00208895	22.9843	0.578214	197.759	0.351238	0.532272	0.643888	0.514713	0.352599	0.363383	0.36595	0.334351				1.65328	1.44254	2.02975	1.15987	2.02783	0.76175	1.42061	1.74328
sp|Q3TVI8|PBIP1_MOUSE	Q3TVI8	Pbxip1	Pre-B-cell leukemia transcription factor-interacting protein 1 OS=Mus musculus OX=10090 GN=Pbxip1 PE=1 SV=2	687.262	565.714	498.981	518.326	426.478	443.363	483.223	552.95	0.00936752	25.7198	3.19723	94.0129	0.511783	1.87414	1.35712	1.36238	0.315594	0.42096	0.525285	0.451815				2.80463	2.20077	1.60748	2.62083	2.36234	1.61363	2.2912	1.19858
sp|Q8BTV1|TUSC3_MOUSE	Q8BTV1	Tusc3	Tumor suppressor candidate 3 OS=Mus musculus OX=10090 GN=Tusc3 PE=1 SV=1	343.402	549.719	568.413	587.482	658.058	543.061	540.95	515.072	0.0325126	24.9403	13.9607	79.1233	0.279674	0.451296	0.499975	0.431085	0.307265	0.366286	0.289054	0.291667				1.46207	1.01499	1.02432	1.22993	0.567085	1.12307	0.934862	1.31818
sp|Q8BGS7-2|CEPT1_MOUSE	Q8BGS7-2	Cept1	Isoform 2 of Choline/ethanolaminephosphotransferase 1 OS=Mus musculus OX=10090 GN=Cept1	4464.61	3559.19	3080.84	3408.79	3572.82	3535.57	4077.31	3888.76	0.0353273	24.181	23.9025	376.932	0.535656	1.10127	1.79614	1.54596	0.398805	1.01424	1.04689	0.966981				2.91091	1.74944	1.53652	1.75057	2.31253	2.10741	1.65891	1.44381
sp|Q80UW8|RPAB1_MOUSE	Q80UW8	Polr2e	DNA-directed RNA polymerases I, II, and III subunit RPABC1 OS=Mus musculus OX=10090 GN=Polr2e PE=1 SV=1	1107.49	1207.4	1075.45	1079.61	958.093	1026.32	1050.27	1097.59	0.0407184	22.9319	5.21066	82.8097	0.2595	0.200609	0.274634	0.207518	0.222419	0.237907	0.225283	0.243205				0.908238	1.12883	1.28643	1.07154	1.26938	1.31979	0.824767	0.787678
sp|Q8VDM6|HNRL1_MOUSE	Q8VDM6	Hnrnpul1	Heterogeneous nuclear ribonucleoprotein U-like protein 1 OS=Mus musculus OX=10090 GN=Hnrnpul1 PE=1 SV=1	3218.05	3242.85	3089.1	2871.07	2813.49	2687.06	2767.67	3362.26	0.00296774	23.5605	4.62353	283.097	0.335653	0.422448	0.48093	0.406487	0.368384	0.359043	0.386035	0.348737				0.788954	1.34762	1.50306	1.98195	1.51385	1.08067	1.09035	1.37047
sp|Q8R3N6|THOC1_MOUSE	Q8R3N6	Thoc1	THO complex subunit 1 OS=Mus musculus OX=10090 GN=Thoc1 PE=1 SV=1	1051.81	974.196	935.393	960.15	827.404	966.106	989.209	1066.13	0.0107695	24.4373	1.33715	75.1879	0.250451	0.106856	0.159875	0.164138	0.251997	0.230565	0.249683	0.219992				0.781903	1.10105	1.27439	1.4504	0.511808	0.817211	0.822401	1.27543
sp|Q08369|GATA4_MOUSE	Q08369	Gata4	Transcription factor GATA-4 OS=Mus musculus OX=10090 GN=Gata4 PE=1 SV=4	618.426	516.402	492.709	711.759	685.932	750.394	912.959	735.343	0.0263875	25.2908	20.4289	147.898	0.282851	0.300175	0.361971	0.51687	0.279491	0.281605	0.278302	0.278522				0.627232	1.38956	1.48584	0.650885	0.786631	1.21017	1.10575	1.34137
sp|Q3UJK4|GTPB2_MOUSE	Q3UJK4	Gtpbp2	GTP-binding protein 2 OS=Mus musculus OX=10090 GN=Gtpbp2 PE=1 SV=1	1247.78	1159.26	1283.71	960.907	900.814	951.77	909.933	1132.66	0.00524341	23.7109	5.10245	167.645	0.485285	1.19547	1.01414	1.21107	0.53346	0.583671	1.13846	0.637196				1.90665	1.40388	1.82373	1.82158	2.10336	1.67429	1.62831	1.40317
tr|E9QA15|E9QA15_MOUSE	E9QA15	Cald1	Caldesmon 1 OS=Mus musculus OX=10090 GN=Cald1 PE=1 SV=1	13553	14204.1	12708.6	11626.6	11539.2	11859.2	14059.4	14683.9	0.00113624	22.6036	2.76873	1583.95	0.741852	1.91277	2.25117	1.58617	0.868952	0.973346	1.11588	0.943214				3.97351	2.5164	2.78345	2.14836	3.50842	1.98649	3.68509	1.21493
sp|Q922V4|PLRG1_MOUSE	Q922V4	Plrg1	Pleiotropic regulator 1 OS=Mus musculus OX=10090 GN=Plrg1 PE=1 SV=1	1335.36	1147.65	1025.33	1114.27	1062.95	1258.9	1253.7	1379.73	0.00268231	24.4178	23.7674	149.66	0.454571	1.08018	1.70417	1.11788	0.381448	0.416048	0.501871	0.319571				1.41377	1.79203	1.89889	1.77638	2.18124	1.25172	1.34688	1.26141
sp|Q8R1Z9|RN121_MOUSE	Q8R1Z9	Rnf121	RING finger protein 121 OS=Mus musculus OX=10090 GN=Rnf121 PE=1 SV=1	544.635	456.633	482.815	470.39	551.211	614.011	519.304	550.877	0.0332914	22.4957	19.2236	59.415	0.621496	2.18191	2.36052	1.87954	0.982307	0.934526	1.00606	0.92081				2.12596	1.77859	1.83876	1.52943	2.52369	2.11877	1.69947	1.67448
sp|Q8BG67-2|EFR3A_MOUSE	Q8BG67-2	Efr3a	Isoform 2 of Protein EFR3 homolog A OS=Mus musculus OX=10090 GN=Efr3a	2684.89	2651.9	2601.89	2552.78	2373.37	2162.15	2494.94	2743.29	0.0166286	22.888	5.00666	170.687	0.528108	0.997871	0.857981	0.799661	0.609719	0.792089	0.86773	0.849726				1.81085	1.35192	2.23389	2.3705	1.40657	1.43147	2.20851	2.80325
sp|Q99LG2|TNPO2_MOUSE	Q99LG2	Tnpo2	Transportin-2 OS=Mus musculus OX=10090 GN=Tnpo2 PE=1 SV=1	1451.23	1364.7	1243.61	1204.53	1142.79	1033.33	1180.18	1358	0.015078	25.3513	3.39884	161.548	0.53279	1.72186	1.05727	1.42106	0.319185	1.46331	1.45624	1.56257				1.02388	1.93791	2.19643	1.27836	1.40099	1.37342	1.33045	1.88424
tr|D3Z0M9|D3Z0M9_MOUSE	D3Z0M9	Ddx23	RNA helicase OS=Mus musculus OX=10090 GN=Ddx23 PE=1 SV=1	2965.88	2397.53	2397.72	2301.44	2183.44	2224.67	2413.15	2533.77	0.0153767	25.4438	2.22861	234.048	0.391817	0.447961	0.544751	0.442862	0.390157	0.384136	0.421447	0.403195				1.63971	1.4678	1.97364	1.16668	1.56973	0.904211	1.6862	1.67775
sp|P82198|BGH3_MOUSE	P82198	Tgfbi	Transforming growth factor-beta-induced protein ig-h3 OS=Mus musculus OX=10090 GN=Tgfbi PE=1 SV=1	1330.29	1770.72	1624.74	1756.16	1557.98	1642.93	1389.78	1294.83	0.0373885	24.7989	11.4437	214.014	0.239193	0.150879	0.162944	0.156864	0.205793	0.209471	0.165705	0.166853				1.55636	0.974508	0.919585	0.670124	0.57117	0.584132	1.01815	0.667158
sp|O35083|PLCA_MOUSE	O35083	Agpat1	1-acyl-sn-glycerol-3-phosphate acyltransferase alpha OS=Mus musculus OX=10090 GN=Agpat1 PE=1 SV=1	253.183	316.478	388.639	508.972	386.597	333.189	338.796	259.619	0.00211888	23.7777	12.5327	84.1472	0.557739	0.618214	0.713103	0.577948	0.52326	0.612491	0.594326	0.519802				1.90916	2.03878	2.39205	2.75872	1.73908	2.56623	2.14897	2.02272
sp|Q80W00|PP1RA_MOUSE	Q80W00	Ppp1r10	Serine/threonine-protein phosphatase 1 regulatory subunit 10 OS=Mus musculus OX=10090 GN=Ppp1r10 PE=1 SV=1	611.153	422.527	1334.11	1815.88	1174.32	976.085	1198.4	833.972	0.0473974	23.8675	13.3061	406.072	0.614139	1.7867	1.97414	0.753032	0.813166	0.754312	0.845472	0.796703				0.944126	3.06134	3.45013	1.07441	2.28003	2.17619	2.07386	1.34549
sp|B2RY56|RBM25_MOUSE	B2RY56	Rbm25	RNA-binding protein 25 OS=Mus musculus OX=10090 GN=Rbm25 PE=1 SV=2	3708.69	3417.68	3809.12	4787.7	4277.52	3733.96	3655.49	3188.84	0.0113485	23.7448	13.3103	543.92	0.469207	0.588583	0.704928	0.515766	0.415243	0.460544	0.550695	0.485295				1.58282	1.90917	2.62079	1.96017	1.88214	0.794336	1.7137	1.73352
sp|Q3UA37|QRIC1_MOUSE	Q3UA37	Qrich1	Glutamine-rich protein 1 OS=Mus musculus OX=10090 GN=Qrich1 PE=1 SV=1	1938.28	1899.97	1740.05	1719.57	1571.4	1656.7	1649.75	1884.47	0.00201159	24.5607	3.59983	176.557	0.976892	1.81975	2.18358	1.51682	0	1.53541	1.47372	1.60208				1.95653	4.33008	5.14262	3.10619	4.41374	2.58085	3.71931	3.89593
sp|Q91W39|NCOA5_MOUSE	Q91W39	Ncoa5	Nuclear receptor coactivator 5 OS=Mus musculus OX=10090 GN=Ncoa5 PE=1 SV=1	682.421	480.802	381.802	609.906	794.804	889.158	931.068	681.454	0.000614409	22.325	19.037	263.618	0.486835	0.857787	0.887578	0.744896	0.403285	0.491579	0.636162	0.57156				1.37353	1.86084	2.05465	2.21073	1.73234	1.53761	1.56236	1.62541
tr|D3YUA3|D3YUA3_MOUSE	D3YUA3	Pfkp	ATP-dependent 6-phosphofructokinase, platelet type (Fragment) OS=Mus musculus OX=10090 GN=Pfkp PE=1 SV=1	146.651	126.327	105.477	96.7651	118.18	146.693	130.19	149.948	0.0166286	23.4313	22.8817	26.2714	0.41661	0.682361	0.967137	0.894135	0.331494	2.22147	1.88732	5.61743				0.677677	6.7645e-06	0.467556	0	0.614881	0	0.55487	0.663542
tr|E9PZM7|E9PZM7_MOUSE	E9PZM7	Scaf11	SR-related CTD-associated factor 11 OS=Mus musculus OX=10090 GN=Scaf11 PE=1 SV=1	3033.89	2903.12	2885.32	2607.05	2348.69	2283.2	2589.61	2614.51	0.00365864	25.1979	4.81115	350.166	1.02877	4.03278	4.14637	2.64671	1.10777	1.14753	1.63925	1.35369				2.58635	3.68668	4.87459	2.27952	5.00934	1.96494	2.0962	2.54109
sp|Q7TNC4|LC7L2_MOUSE	Q7TNC4	Luc7l2	Putative RNA-binding protein Luc7-like 2 OS=Mus musculus OX=10090 GN=Luc7l2 PE=1 SV=1	8297.34	8946.53	9533.62	8599.85	7820.49	7177.21	7999.9	8417.49	0.00387667	22.0501	7.51154	940.727	0.524283	0.396559	0.53877	0.54062	0.486083	0.499941	0.545747	0.484086				1.74118	2.04438	2.02138	2.75976	1.82641	2.10096	1.79706	2.11564
tr|A0A087WQI6|A0A087WQI6_MOUSE	A0A087WQI6	Gsta3	Glutathione S-transferase (Fragment) OS=Mus musculus OX=10090 GN=Gsta3 PE=1 SV=1	114265	88682.8	87906.3	103523	130238	123632	120140	103660	0.00615492	21.5556	18.0124	19428.8	0.719998	5.76437	3.60218	3.87358	0.629914	2.3261	1.82085	4.02945				0.86614	0.740122	0.681971	0.445778	0.851017	0.446873	1.22707	0.56199
sp|Q9CPT5|NOP16_MOUSE	Q9CPT5	Nop16	Nucleolar protein 16 OS=Mus musculus OX=10090 GN=Nop16 PE=1 SV=1	1513.39	1265.55	1077.11	1747.87	1798.99	2267.73	1865.89	1630.48	0.00248629	23.0065	18.1395	492.445	0.211629	0.143791	0.20254	0.174034	0.176217	0.132954	0.124018	0.142462				0.491041	0.687994	0.721227	0.573177	0.740133	0.521931	0.707171	1.23133
sp|Q8JZX4|SPF45_MOUSE	Q8JZX4	Rbm17	Splicing factor 45 OS=Mus musculus OX=10090 GN=Rbm17 PE=1 SV=1	2305.56	2315.32	2359.24	1834.37	1775.95	1939.2	1985.97	2064.87	0.0125208	24.3968	4.74125	242.601	0.685363	0.997148	1.54405	1.05582	0.728053	0.82304	0.868653	0.914031				1.74241	3.00511	3.74721	2.29266	2.73536	1.94822	1.9018	1.96053
sp|Q9CWX4|RUSD4_MOUSE	Q9CWX4	Rpusd4	Mitochondrial RNA pseudouridine synthase Rpusd4 OS=Mus musculus OX=10090 GN=Rpusd4 PE=2 SV=1	290.742	288.304	249.58	261.343	296.58	324.165	335.307	325.939	0.00382745	23.9927	21.4777	41.1906	0.562424	1.03153	1.54168	1.19493	0.510217	0.731744	0.663102	0.749273				1.97912	1.93498	1.81591	1.87268	1.64945	2.24631	1.57323	1.69368
sp|Q00560|IL6RB_MOUSE	Q00560	Il6st	Interleukin-6 receptor subunit beta OS=Mus musculus OX=10090 GN=Il6st PE=1 SV=2	3484	4221.67	4378.36	4717.85	4898.99	4696.89	4032.62	4233.42	0.0296285	25.0046	14.4882	587.492	0.479116	0.619505	1.27839	0.664344	0.557298	0.678849	0.855143	0.695918				1.47207	1.25458	1.44823	1.64277	1.31815	1.71035	1.59027	1.72707
sp|Q80XP8|FA76B_MOUSE	Q80XP8	Fam76b	Protein FAM76B OS=Mus musculus OX=10090 GN=Fam76b PE=1 SV=1	1111.93	914.694	949.942	768.687	688.416	705.464	793.796	898.206	0.00395982	24.9886	3.77153	176.132	0.765947	1.80016	2.09047	1.34167	1.00119	1.18338	1.21551	0.836291				2.77387	2.18257	2.43397	2.65359	2.7731	2.27406	2.64368	1.80243
sp|Q8C5N3|CWC22_MOUSE	Q8C5N3	Cwc22	Pre-mRNA-splicing factor CWC22 homolog OS=Mus musculus OX=10090 GN=Cwc22 PE=1 SV=1	710.675	635.122	565.263	531.158	533.222	628.373	651	713.479	0.000173637	23.6483	0.826725	93.6938	0.484804	0.743201	0.880835	1.0492	0.492017	0.518719	0.69039	0.542434				1.54059	1.97217	1.15477	2.49208	1.03003	0.612366	1.89605	1.98503
sp|Q9Z0P4|PALM_MOUSE	Q9Z0P4	Palm	Paralemmin-1 OS=Mus musculus OX=10090 GN=Palm PE=1 SV=1	79.3178	64.9258	67.8226	120.151	184.923	159.448	114.636	101.793	0.00140142	23.1266	16.7113	51.9006	0.864464	2.11167	2.35123	1.84455	0.77488	1.01483	1.16695	0.91958				4.82172	2.90021	2.34276	2.26816	2.80257	2.37833	3.23004	1.94417
sp|Q8C0L9|GPCP1_MOUSE	Q8C0L9	Gpcpd1	Glycerophosphocholine phosphodiesterase GPCPD1 OS=Mus musculus OX=10090 GN=Gpcpd1 PE=1 SV=1	3202.15	9351.6	19630	6010.79	2762.25	2770.69	2368.23	3370.6	0.0158533	23.5879	8.43787	3991.52	0.567961	3.45982	3.54677	2.52333	1.2214	2.40766	1.24812	1.14824				0.402028	0.629473	0.752329	0.703192	0.692076	0.932105	0.561362	0.345502
sp|P62488|RPB7_MOUSE	P62488	Polr2g	DNA-directed RNA polymerase II subunit RPB7 OS=Mus musculus OX=10090 GN=Polr2g PE=1 SV=1	585.054	582.578	609.216	500.343	461.156	535.014	572.129	578.642	0.0373885	22.3463	4.4541	58.1368	0.310947	0.19758	0.287167	0.268699	0.207146	0.139819	0.169363	0.173097				0.888404	0.94678	1.09138	0.938865	2.10435	1.08065	0.83502	0.940783
sp|Q9CQ39|MED21_MOUSE	Q9CQ39	Med21	Mediator of RNA polymerase II transcription subunit 21 OS=Mus musculus OX=10090 GN=Med21 PE=1 SV=1	735.594	794.084	711.238	836.032	926.147	870.997	809.005	778.893	0.0499332	23.7061	16.2403	74.9923	0.479162	0.448284	0.58489	0.461165	0.425348	0.387348	0.509485	0.315093				1.5398	1.73807	2.28565	1.51372	1.31487	1.46848	1.77494	2.03885
sp|Q07235|GDN_MOUSE	Q07235	Serpine2	Glia-derived nexin OS=Mus musculus OX=10090 GN=Serpine2 PE=1 SV=2	859.729	780.547	729.463	1165.28	1192.67	1695.28	1360.45	829.755	0.00146841	23.1019	17.7917	411.072	0.60682	0.994512	1.20258	0.921696	0.510113	0.849323	0.659535	0.779604				2.08909	1.69345	1.87431	1.80461	2.09269	2.28959	1.83631	1.76482
sp|Q8BHH1|AQP11_MOUSE	Q8BHH1	Aqp11	Aquaporin-11 OS=Mus musculus OX=10090 GN=Aqp11 PE=1 SV=1	1116.33	1177.89	1556.12	1426.51	1250.12	1346.09	1138.7	952.468	0.015078	25.218	12.3376	237.302	0.428316	0.687309	1.08382	0.852227	0.33647	0.606836	0.728907	0.646826				0.835886	1.19591	1.18035	1.19339	1.624	1.53518	1.0018	0.961089
sp|Q8K211|COPT1_MOUSE	Q8K211	Slc31a1	High affinity copper uptake protein 1 OS=Mus musculus OX=10090 GN=Slc31a1 PE=2 SV=1	10435.9	10897.8	11704.3	12264.7	12472.2	11916.1	11414.8	10690.3	0.00106168	24.1086	14.2486	988.922	0.488117	0.525344	0.479615	0.652944	0.449807	1.05209	1.02078	0.939924				1.47299	1.3465	1.62208	1.45286	1.23919	1.83612	1.49593	1.14833
sp|A2AKX3|SETX_MOUSE	A2AKX3	Setx	Probable helicase senataxin OS=Mus musculus OX=10090 GN=Setx PE=1 SV=1	1198.36	1371.76	1357.49	1245.13	1126.71	1017.07	1125.94	1388.43	0.0122342	21.0807	6.92226	158.617	0.727357	0.97651	0.901797	0	0.512485	0.763747	0.775096	0.598141				1.98865	2.67074	3.54131	4.63321	1.31463	1.99532	2.94736	2.19742
sp|Q61033|LAP2A_MOUSE	Q61033	Tmpo	Lamina-associated polypeptide 2, isoforms alpha/zeta OS=Mus musculus OX=10090 GN=Tmpo PE=1 SV=4	2340.08	2285.32	2094.11	2298.06	2281.79	2512.26	2568.51	2540.14	0.0077598	25.0295	21.9883	233.226	0.444422	0.407721	0.587545	0.413096	0.379063	0.493491	0.548106	0.516555				1.20214	1.70274	1.6287	1.10951	1.92678	1.28454	1.238	1.51622
sp|E9Q4Z2|ACACB_MOUSE	E9Q4Z2	Acacb	Acetyl-CoA carboxylase 2 OS=Mus musculus OX=10090 GN=Acacb PE=1 SV=1	398.291	1201.44	1876.1	2191.55	4030.57	3793.67	2831.21	2496.68	0.00264276	25.3834	17.2958	1553.4	0.382459	1.09827	1.01231	1.20003	1.20257	1.18288	1.45595	1.4382				0.257842	0.505233	0.460503	0.57441	0.437139	0.589765	0.532068	0.538156
sp|Q8K2Z2|PRP39_MOUSE	Q8K2Z2	Prpf39	Pre-mRNA-processing factor 39 OS=Mus musculus OX=10090 GN=Prpf39 PE=1 SV=3	1428.57	1317.87	1352.99	1187.89	1056.14	1057.75	1290.07	1307.1	0.00280866	23.7016	4.02458	163.638	0.78404	1.53211	1.19767	1.74385	0.696925	1.54629	1.43669	1.67577				1.2883	2.53592	3.58785	2.93973	1.86447	1.34468	2.5374	1.76148
sp|Q3ULZ2|FHDC1_MOUSE	Q3ULZ2	Fhdc1	FH2 domain-containing protein 1 OS=Mus musculus OX=10090 GN=Fhdc1 PE=1 SV=3	25.6561	28.058	19.1303	14.1879	17.0679	22.61	27.3528	29.6186	0.0233407	22.9941	1.32562	7.06049	1.57061	13.4255	11.023	7.98378	3.15685	3.37036	3.90725	3.91832				0.625539	1.59285	1.8721	0.611716	1.37956	0.755471	1.88632	1.79735
sp|Q5U419|MFSD3_MOUSE	Q5U419	Mfsd3	Major facilitator superfamily domain-containing protein 3 OS=Mus musculus OX=10090 GN=Mfsd3 PE=1 SV=1	575.899	522.397	505.994	419.165	444.716	457.016	456.177	490.473	0.0203031	25.2471	3.42005	60.9003	0.686826	2.09088	2.48102	2.33549	0.701214	0.7719	1.19836	0.935883				1.4677	1.68564	1.57776	1.65398	2.28226	1.69768	1.61095	1.29104
sp|Q8C854|MYEF2_MOUSE	Q8C854	Myef2	Myelin expression factor 2 OS=Mus musculus OX=10090 GN=Myef2 PE=1 SV=1	479.982	427.732	380.47	411.105	445.551	461.284	473.856	497.239	0.00308091	24.1701	22.5456	48.5259	0.578583	0.248211	0.329882	0.218002	0.54295	0.380712	0.526016	0.440217				1.77789	1.97126	3.81835	2.29365	1.58172	1.2952	2.06695	1.9699
sp|Q9R0A1|CLCN2_MOUSE	Q9R0A1	Clcn2	Chloride channel protein 2 OS=Mus musculus OX=10090 GN=Clcn2 PE=1 SV=2	1552.58	1863.38	2007.81	1842.16	1861.12	1600.43	1587.01	1544.26	0.00435139	23.9061	10.438	217.752	0.451281	0.488094	0.650225	0.621534	0.644692	0.784043	0.932676	0.684848				0.959336	1.20199	1.24713	1.44966	1.19311	1.41338	1.24984	1.20097
sp|Q00262|STX2_MOUSE	Q00262	Stx2	Syntaxin-2 OS=Mus musculus OX=10090 GN=Stx2 PE=1 SV=1	706.941	538.573	497.194	617.978	913.148	830.256	776.047	693.134	0.00615492	22.0309	18.2437	176.165	0.796871	2.23433	2.81632	2.45568	0.779283	0.969742	0.873393	0.957489				2.76017	1.73247	1.88268	1.97368	2.7697	1.96017	2.17306	1.0919
sp|Q8K4P0|WDR33_MOUSE	Q8K4P0	Wdr33	pre-mRNA 3' end processing protein WDR33 OS=Mus musculus OX=10090 GN=Wdr33 PE=1 SV=1	1771.84	1627.55	1585.51	1590.53	1700.01	1789.65	1839.42	1766.75	0.000857009	22.4295	20.7778	131.286	0.84485	1.8829	2.1912	1.61202	0.78781	0.835237	0.962333	0.805917				2.0466	2.4063	3.23092	2.65531	3.65033	1.91011	1.97311	1.67367
sp|Q62432|SMAD2_MOUSE	Q62432	Smad2	Mothers against decapentaplegic homolog 2 OS=Mus musculus OX=10090 GN=Smad2 PE=1 SV=2	1085.4	1304.67	1354.31	1157.27	1145.61	1154.2	1087.6	1182.89	0.0459007	22.6107	7.67073	116.219	0.68812	1.30864	1.11942	0.668979	0.730192	0.829645	0.896138	0.614284				1.76485	1.99247	2.43824	2.32711	1.98623	2.11833	2.1272	1.94992
sp|Q8CB44|GRAM4_MOUSE	Q8CB44	Gramd4	GRAM domain-containing protein 4 OS=Mus musculus OX=10090 GN=Gramd4 PE=1 SV=1	231.231	194.731	148.845	162.764	324.739	317.786	288.1	326.389	0.0097006	23.8481	20.2995	84.4986	0.416541	0.616722	0.878436	0.77054	0.396405	0.692565	0.558757	0.41235				1.63914	0.989995	1.26072	0.413773	1.07207	0.38088	1.55781	1.40769
sp|Q60596|XRCC1_MOUSE	Q60596	Xrcc1	DNA repair protein XRCC1 OS=Mus musculus OX=10090 GN=Xrcc1 PE=1 SV=2	471.629	438.671	390.782	351.819	394.76	450.257	480.907	457.596	0.00185992	22.111	0.313697	54.1505	0.577315	1.02298	1.24645	0.923512	0.616624	0.866046	0.842599	0.947007				0.847891	1.76815	1.91856	1.25778	2.06438	1.61184	1.28436	1.46593
sp|P59242-2|CING_MOUSE	P59242-2	Cgn	Isoform 2 of Cingulin OS=Mus musculus OX=10090 GN=Cgn	730.126	567.781	510.965	679.712	1093.88	1065.21	1118.37	1154.91	0.00571879	25.1068	20.4353	304.118	0.900839	1.50569	1.99589	1.56342	1.04027	1.0032	1.19043	1.12272				3.42736	1.92267	2.06785	2.58469	3.21716	2.40698	3.15505	1.93153
sp|Q7TQG1|PKHA6_MOUSE	Q7TQG1	Plekha6	Pleckstrin homology domain-containing family A member 6 OS=Mus musculus OX=10090 GN=Plekha6 PE=1 SV=1	1579.65	2119.81	2254.72	1572.06	1716.03	1343.33	1459.83	1483.42	0.0214326	23.7691	7.97328	371.761	0.422541	0.822619	1.0906	0.825875	0.412975	0.472919	0.462869	0.463122				0.949354	1.0139	1.1077	0.961294	1.15672	1.33994	1.02367	0.928706
tr|G3X8X0|G3X8X0_MOUSE	G3X8X0	Dhx16	RNA helicase OS=Mus musculus OX=10090 GN=Dhx16 PE=1 SV=1	2131.43	1700.38	1633.96	1647.36	1563.89	1614.02	1730.29	1755.26	0.0229024	25.5993	1.86436	130.013	0.611665	1.01849	1.09726	0.843879	0.614272	0.880821	0.955062	1.05178				1.45376	1.88771	2.41555	1.28319	1.50358	0.963734	1.98405	1.71915
sp|P58802|TB10A_MOUSE	P58802	Tbc1d10a	TBC1 domain family member 10A OS=Mus musculus OX=10090 GN=Tbc1d10a PE=1 SV=1	494.829	737.722	619.509	459.5	350.765	363.97	338.928	327.585	0.0121388	25.1165	7.0988	182.609	0.646851	0.786204	0.361568	0.512767	0.440606	0.666813	0.534042	0.574025				3.08999	1.86026	1.72678	2.8749	1.82279	2.00332	2.07054	1.53847
sp|O88507|CNTFR_MOUSE	O88507	Cntfr	Ciliary neurotrophic factor receptor subunit alpha OS=Mus musculus OX=10090 GN=Cntfr PE=1 SV=2	79.2903	81.5103	70.8053	121.889	110.778	84.7088	69.6264	54.8863	0.0186479	23.527	13.507	22.3259	0.420204	0.540219	0.616241	0.770859	0.341251	0.404919	0.449033	0.429073				1.47054	1.08806	0.811996	0.961538	1.44674	1.34903	1.25788	0.9031
tr|E9Q616|E9Q616_MOUSE	E9Q616	Ahnak	AHNAK nucleoprotein (desmoyokin) OS=Mus musculus OX=10090 GN=Ahnak PE=1 SV=1	781.506	891.884	810.1	962.441	926.698	1195.73	1023.7	858.298	0.0367772	24.0736	17.9194	129.774	0.741067	1.42576	1.54477	1.41274	0.709441	0.939782	0.884001	0.781818				2.50316	2.70492	1.76932	2.05566	2.19657	1.7435	2.24062	1.1874
sp|P80313|TCPH_MOUSE	P80313	Cct7	T-complex protein 1 subunit eta OS=Mus musculus OX=10090 GN=Cct7 PE=1 SV=1	4564.22	4562.29	4671.18	5388.34	5246.99	6039.91	4963.06	4700.87	0.00486733	23.4159	16.6252	420.596	0.390911	0.376906	0.501302	0.466804	0.520278	0.472532	0.566764	0.569004				1.23527	0.841705	0.742886	1.15229	0.784066	1.13963	1.50533	0.864733
sp|Q8C2Q3|RBM14_MOUSE	Q8C2Q3	Rbm14	RNA-binding protein 14 OS=Mus musculus OX=10090 GN=Rbm14 PE=1 SV=1	314.214	321.559	322.551	488.795	408.296	308.352	288.67	261.611	0.00736118	23.5818	12.8332	80.1708	0.746108	0.415114	0.483057	0.416511	0.617474	0.686594	0.74064	0.669371				2.06458	2.49323	3.8611	3.05142	1.93066	2.11131	2.29964	2.36664
sp|Q3UUQ7|PGAP1_MOUSE	Q3UUQ7	Pgap1	GPI inositol-deacylase OS=Mus musculus OX=10090 GN=Pgap1 PE=1 SV=3	832.944	1154.92	1227.67	1124.98	867.535	548.044	724.421	790.173	0.00113624	22.602	8.68552	304.996	0.56927	0.948599	0.992299	0.910917	0.544587	0.754765	0.772778	0.770964				1.36765	1.58662	1.60203	1.38564	1.57055	1.66497	1.28448	1.30341
sp|Q8BGS1|E41L5_MOUSE	Q8BGS1	Epb41l5	Band 4.1-like protein 5 OS=Mus musculus OX=10090 GN=Epb41l5 PE=1 SV=1	3016.2	3216.39	3438.3	3102.6	2889	2612.07	2670.01	2669.19	0.00236053	24.6264	8.31323	371.668	0.447368	0.658974	0.724501	0.614233	0.429582	0.470408	0.539723	0.50322				1.00901	1.20839	1.20859	1.15187	0.983204	1.45467	1.12646	1.18426
sp|Q9ESK9|RBCC1_MOUSE	Q9ESK9	Rb1cc1	RB1-inducible coiled-coil protein 1 OS=Mus musculus OX=10090 GN=Rb1cc1 PE=1 SV=3	2207.23	2442.12	2776.32	2371.72	2163.45	1861.83	2111.09	2137.35	0.0056873	22.943	8.40488	315.83	0.543915	1.45895	1.32483	1.3824	0.496042	1.13833	1.20058	1.16528				1.05041	1.0493	1.13792	0.95719	0.95163	0.917183	1.17348	1.13281
sp|Q9ESN6|TRIM2_MOUSE	Q9ESN6	Trim2	Tripartite motif-containing protein 2 OS=Mus musculus OX=10090 GN=Trim2 PE=1 SV=1	1350.62	1122.77	794.396	874.394	1669.37	2153.45	1731.61	2166.87	0.0107695	24.4656	21.1729	699.221	0.753724	2.54921	2.58383	1.74942	0.838085	1.10413	1.08004	1.32864				1.57718	1.21663	1.29787	1.13888	2.36724	1.6081	1.61668	1.61162
sp|P62320|SMD3_MOUSE	P62320	Snrpd3	Small nuclear ribonucleoprotein Sm D3 OS=Mus musculus OX=10090 GN=Snrpd3 PE=1 SV=1	2802.44	2165.55	1985.62	2084.27	2245.68	2694	2469.63	2579.63	0.00653304	22.6717	21.5058	332.083	0.404142	0.2498	0.306871	0.211182	0.394803	0.332495	0.349916	0.393551				0.968306	1.23138	1.45074	1.85149	0.642824	1.09988	0.889221	1.34995
sp|Q8VEL0-2|MSPD1_MOUSE	Q8VEL0-2	Mospd1	Isoform 2 of Motile sperm domain-containing protein 1 OS=Mus musculus OX=10090 GN=Mospd1	734.931	696.669	741.046	631.53	550.785	574.825	641.331	701.955	0.00178798	22.7194	4.93165	89.5384	0.280774	0.0697613	0	0	0.215395	0.170646	0.242458	0.205151				0.747028	0.79798	1.0634	0.973611	0.0785424	0.678709	0.690546	1.47479
sp|Q8K3K7|PLCB_MOUSE	Q8K3K7	Agpat2	1-acyl-sn-glycerol-3-phosphate acyltransferase beta OS=Mus musculus OX=10090 GN=Agpat2 PE=1 SV=1	8125.18	6221.03	5990.75	8273.28	12112	14244.8	11595.9	10907.1	0.00137397	23.9068	18.8098	3931.11	0.617237	1.41899	1.70557	1.35301	0.822726	0.934718	1.00472	0.935388				1.05702	1.47605	1.35393	1.263	1.36725	1.53537	1.15387	1.24535
sp|Q9EP71|RAI14_MOUSE	Q9EP71	Rai14	Ankycorbin OS=Mus musculus OX=10090 GN=Rai14 PE=1 SV=1	1502.86	1238.2	915.142	1073.6	1210.96	1740.83	1634.16	1475.24	0.00188395	22.0895	20.6264	388.724	0.652438	0.712871	0.795392	0.851274	0.617823	0.590797	0.672674	0.61811				2.13558	1.59346	1.59561	1.63868	2.05797	2.04715	1.99195	1.87804
sp|Q9QZ49|UBXN8_MOUSE	Q9QZ49	Ubxn8	UBX domain-containing protein 8 OS=Mus musculus OX=10090 GN=Ubxn8 PE=1 SV=1	1387.45	1570.34	1632.11	1598.29	1519.53	1386.29	1282.25	1372.44	0.00106168	23.1345	10.016	166.218	1.06372	5.93816	7.10258	3.88871	0.797895	1.11836	1.2748	1.52476				1.12624	1.58851	1.78634	1.28684	2.06068	1.88818	1.33582	0.729128
tr|G5E924|G5E924_MOUSE	G5E924	Hnrnpl	Heterogeneous nuclear ribonucleoprotein L (Fragment) OS=Mus musculus OX=10090 GN=Hnrnpl PE=1 SV=1	3939.8	3821.65	4029.67	3010.13	2919.05	2986.56	3640.37	3845.77	0.00236053	22.0488	4.46153	547.505	0.388741	0.280788	0.419027	0.31614	0.351857	0.223472	0.208102	0.185664				0.884005	1.1431	1.40664	1.48116	1.21304	0.818176	0.797336	1.22117
sp|Q80YE7|DAPK1_MOUSE	Q80YE7	Dapk1	Death-associated protein kinase 1 OS=Mus musculus OX=10090 GN=Dapk1 PE=1 SV=3	2848.39	1947.71	2190.26	1934.63	3929.75	3603.64	3417.07	3951.99	0.0229024	23.8065	20.2527	807.296	0.534061	0.535031	0.777378	0.642664	0.649602	0.645553	0.703688	0.692344				1.55441	1.14218	1.25418	1.57787	1.15419	1.21768	1.56795	1.57247
tr|A0A140LIS8|A0A140LIS8_MOUSE	A0A140LIS8	Gm4756	Predicted gene 4756 OS=Mus musculus OX=10090 GN=Gm4756 PE=3 SV=1	1246.47	1302.16	1285.26	1040.12	996.895	862.254	962.358	1123.85	0.000982181	24.1906	5.84334	209.849	0.740365	3.56302	4.10555	2.87137	0.719916	1.2079	1.00418	1.04058				0.73412	0.984516	1.11866	0.896158	1.61242	1.15033	0.941434	0.56435
sp|Q9R190|MTA2_MOUSE	Q9R190	Mta2	Metastasis-associated protein MTA2 OS=Mus musculus OX=10090 GN=Mta2 PE=1 SV=1	2458.94	2208.03	1995.69	2122.14	1900.75	2028.01	2333.84	2306.86	0.00280866	25.4786	1.11153	226.061	0.669025	0.636483	0.686398	0.638097	0.553085	0.556004	0.554276	0.614891				1.63605	1.93237	2.92704	1.36062	2.48545	1.50532	1.93152	2.05994
sp|Q9Z1K5|ARI1_MOUSE	Q9Z1K5	Arih1	E3 ubiquitin-protein ligase ARIH1 OS=Mus musculus OX=10090 GN=Arih1 PE=1 SV=3	3300.54	3339.23	3246.17	3338.32	3027.4	2839.58	3114.2	3049.67	0.0250012	24.7864	6.82216	203.851	1.27911	7.78459	7.15682	4.89606	0.853861	1.24231	1.21166	1.43507				2.10473	1.83792	1.55944	1.54565	3.19466	2.18556	2.04009	1.0612
sp|P46735|MYO1B_MOUSE	P46735	Myo1b	Unconventional myosin-Ib OS=Mus musculus OX=10090 GN=Myo1b PE=1 SV=3	12190.7	8655.32	9288.67	7898.56	10045.6	11136.6	10630.9	10749.8	0.0382164	22.3412	21.029	1240.45	0.605496	0.637454	0.805252	0.75508	0.591781	0.69911	0.625924	0.662235				2.19904	1.36981	1.34306	1.49194	1.64766	1.67867	1.75695	1.60912
sp|Q91YS8|KCC1A_MOUSE	Q91YS8	Camk1	Calcium/calmodulin-dependent protein kinase type 1 OS=Mus musculus OX=10090 GN=Camk1 PE=1 SV=1	523.429	489.517	438.756	446.788	351.142	393.334	463.928	500.345	0.00195978	24.5527	2.96874	73.8936	0.743305	3.36034	2.6908	3.29541	0.650899	1.82544	1.78629	1.78748				0.739501	0.896646	1.12644	0.459268	1.00066	0.784115	0.904232	1.01139
sp|Q8BS35|ALKMO_MOUSE	Q8BS35	Agmo	Alkylglycerol monooxygenase OS=Mus musculus OX=10090 GN=Agmo PE=1 SV=1	3861.46	3941.86	4244.78	4828.75	5387.79	4676.37	4526.51	4123.72	0.000614409	23.3202	15.4555	618.27	0.612351	1.06382	1.59085	1.24101	0.624347	0.765464	0.942414	0.92204				1.10452	1.43067	1.3238	1.13696	2.07053	1.46633	1.12461	1.21897
sp|Q9QYB5-2|ADDG_MOUSE	Q9QYB5-2	Add3	Isoform 1 of Gamma-adducin OS=Mus musculus OX=10090 GN=Add3	721.743	829.156	791.898	836.788	736.228	643.265	712.439	711.682	0.0492771	23.2002	8.89307	68.5777	0.753783	1.69786	2.28085	1.85669	0.744614	0.838535	0.881641	0.844787				2.01424	1.49333	1.45157	1.66152	2.17824	1.65989	1.91697	1.1066
tr|Q8BZY3|Q8BZY3_MOUSE	Q8BZY3	Ddx19b	RNA helicase OS=Mus musculus OX=10090 GN=Ddx19b PE=1 SV=1	1027.69	1025.25	1086.99	1166.05	960.811	881.037	942.31	898.733	0.0185139	24.0748	9.4065	107.278	0.724067	1.14266	1.01436	0.93072	0.769858	0.792982	0.896232	0.794437				1.27528	2.34105	2.48269	1.24051	2.15034	2.02279	1.75335	1.87223
sp|O88551|CLD1_MOUSE	O88551	Cldn1	Claudin-1 OS=Mus musculus OX=10090 GN=Cldn1 PE=1 SV=1	3585.1	2593.26	1444.8	1401.66	4036.82	5715.97	5782.3	5867.62	0.000479611	24.2097	21.448	2424.17	0.598746	0.810059	0.868195	0.54365	0.30874	0.748267	0.962592	0.948711				1.95832	1.22696	1.48049	1.26683	1.26138	1.91362	1.6102	1.40823
sp|O88343|S4A4_MOUSE	O88343	Slc4a4	Electrogenic sodium bicarbonate cotransporter 1 OS=Mus musculus OX=10090 GN=Slc4a4 PE=1 SV=2	3586.35	2957.11	2199.63	1765.64	1555.88	1833.21	2396.11	2981.58	2.86284e-05	24.6952	2.49954	862.679	1.03738	2.15218	3.27856	2.59196	0.941018	1.28264	1.04317	0.990073				2.28001	1.9935	1.92301	1.76162	6.17926	1.83544	2.22853	0.962771
sp|P83877|TXN4A_MOUSE	P83877	Txnl4a	Thioredoxin-like protein 4A OS=Mus musculus OX=10090 GN=Txnl4a PE=1 SV=1	259.111	276.884	320.748	346.58	343.746	361.954	361.957	269.326	0.0108779	25.3211	16.0889	51.3049	0.581812	1.5876	1.37363	1.83361	0.466451	0.509713	0.587914	0.478224				1.39009	1.28623	1.74199	0.497149	1.64906	0.605134	1.34421	1.30636
sp|Q9Z315|SNUT1_MOUSE	Q9Z315	Sart1	U4/U6.U5 tri-snRNP-associated protein 1 OS=Mus musculus OX=10090 GN=Sart1 PE=1 SV=1	1449.38	1343.83	1182.86	1238.44	1073.86	1103.45	1133.73	1225.46	0.0158533	25.6566	3.9601	151.191	0.405432	0.608251	0.807744	0.571957	0.357464	0.376418	0.420463	0.359036				0.75965	1.02291	1.18797	1.05593	0.904826	0.814552	0.8108	0.887138
sp|Q8VCC1|PGDH_MOUSE	Q8VCC1	Hpgd	15-hydroxyprostaglandin dehydrogenase [NAD(+)] OS=Mus musculus OX=10090 GN=Hpgd PE=1 SV=1	4282.55	6234.55	7370.52	7865.35	9395.65	5930.67	6484.56	5657.52	0.0056873	23.8842	13.5402	1728.62	0.471637	1.6373	1.42085	1.89124	1.15861	1.07025	1.1124	1.20466				0.220022	0.392951	0.354564	0.593749	0.55483	0.562042	0.43539	0.403707
sp|P14602|HSPB1_MOUSE	P14602	Hspb1	Heat shock protein beta-1 OS=Mus musculus OX=10090 GN=Hspb1 PE=1 SV=3	835.941	608.053	445.059	1299.28	2019.84	2929.78	2040.1	1055.31	0.000359142	23.1575	17.8956	1075.03	1.04269	1.45106	1.28114	1.95216	0.643859	0.952808	1.21272	1.14018				1.9872	1.93993	1.87595	3.54884	1.98446	3.38785	4.47917	3.20104
sp|Q60737|CSK21_MOUSE	Q60737	Csnk2a1	Casein kinase II subunit alpha OS=Mus musculus OX=10090 GN=Csnk2a1 PE=1 SV=2	4525.26	4931.34	4947.47	4465.36	4138.4	4255.26	4459.93	4749.95	0.00524341	21.5859	6.2358	359.966	0.282743	0.288068	0.388231	0.406339	0.309676	0.312426	0.282248	0.293379				0.770135	0.512726	0.41167	0.539761	0.626825	0.525669	0.665856	0.549983
sp|Q9ET54|PALLD_MOUSE	Q9ET54	Palld	Palladin OS=Mus musculus OX=10090 GN=Palld PE=1 SV=2	1572.29	1773.61	1169.47	2581.9	3088.14	2397.87	2610.11	2065.27	0.0220581	24.0553	16.8797	716.344	0.660299	0.893822	1.24013	0.859546	0.942271	0.898383	0.936377	0.963908				2.07557	1.4789	1.34862	1.23121	1.82642	1.41014	1.7084	0.894764
sp|Q9QYI5|DNJB2_MOUSE	Q9QYI5	Dnajb2	DnaJ homolog subfamily B member 2 OS=Mus musculus OX=10090 GN=Dnajb2 PE=1 SV=3	2244.57	2112.36	1737.26	2589.61	3219.66	3014.81	2489.75	2192.9	0.00382745	22.6857	16.5057	527.808	0.553639	0.589286	0.593698	0.702341	0.634727	0.762483	0.905556	0.78963				0.784497	1.25087	1.48004	1.34087	1.31126	1.47253	1.49842	1.12916
sp|Q8C6G8|WDR26_MOUSE	Q8C6G8	Wdr26	WD repeat-containing protein 26 OS=Mus musculus OX=10090 GN=Wdr26 PE=1 SV=3	5824.59	5226.53	5350.13	5128.75	4493.66	4312.85	5017.25	5081.82	0.0237641	25.3437	4.47398	627.602	0.788543	2.96302	2.49486	2.43196	0.75769	1.1117	1.02911	1.03926				1.479	1.34741	1.15353	1.38367	1.7065	1.33743	1.23659	0.940752
sp|Q8C7H1|MMAA_MOUSE	Q8C7H1	Mmaa	Methylmalonic aciduria type A homolog, mitochondrial OS=Mus musculus OX=10090 GN=Mmaa PE=1 SV=1	953.289	1090.64	1168.33	1325.09	1489.49	1619.7	1447.52	1262.12	0.00177926	25.5455	17.4756	272.36	0.64607	0.946477	1.24904	1.01	0.744356	0.772962	0.806671	0.824945				1.35982	1.43992	1.21485	1.47112	1.54343	1.73707	1.40733	1.36903
sp|Q8K0R6|GLTD2_MOUSE	Q8K0R6	Gltpd2	Glycolipid transfer protein domain-containing protein 2 OS=Mus musculus OX=10090 GN=Gltpd2 PE=1 SV=1	2512.2	2580.89	2467.18	2546.59	2974.65	3600.58	3171.7	2667.32	0.00395982	23.7516	18.5803	419.649	0.496155	1.13345	1.46584	1.22344	0.839094	0.984937	0.983855	0.907827				0.406371	0.651486	0.616872	0.831284	0.585343	1.01065	0.755183	0.828012
tr|E9QL80|E9QL80_MOUSE	E9QL80	Lpgat1	Acyl-CoA:lysophosphatidylglycerol acyltransferase 1 OS=Mus musculus OX=10090 GN=Lpgat1 PE=1 SV=1	7707.49	9229.44	10008	10916.3	11282.4	10976.1	8874.61	8354.28	0.00159353	24.4825	14.0567	1791.24	0.635581	1.14433	1.28616	1.09458	0.7431	0.950598	0.981834	0.924242				1.07925	1.45455	1.23824	1.28306	1.27903	1.58824	1.20119	1.25028
sp|P11881|ITPR1_MOUSE	P11881	Itpr1	Inositol 1,4,5-trisphosphate receptor type 1 OS=Mus musculus OX=10090 GN=Itpr1 PE=1 SV=2	1836.87	1615.3	2155.76	2702.36	2494.41	1729.89	1637.52	1573.81	0.00402318	23.4489	12.647	491.28	0.590486	0.644405	0.833117	0.683957	0.689972	0.731228	0.78258	0.708277				1.46143	1.36165	1.43872	1.53035	1.09059	1.26556	1.44527	1.42104
sp|Q8VI94|OASL1_MOUSE	Q8VI94	Oasl1	2'-5'-oligoadenylate synthase-like protein 1 OS=Mus musculus OX=10090 GN=Oasl1 PE=2 SV=1	220.808	371.669	348.43	364.205	514.166	684.081	499.1	501.076	0.0398473	25.5253	18.8245	142.848	0.590688	0.867411	1.03987	0.635181	0.812612	1.07915	0.956533	0.887051				0.680735	1.23713	1.31254	1.17329	1.13332	1.40316	1.07496	1.70078
tr|A0A0N4SUJ3|A0A0N4SUJ3_MOUSE	A0A0N4SUJ3	Naaladl2	N-acetylated alpha-linked acidic dipeptidase-like 2 OS=Mus musculus OX=10090 GN=Naaladl2 PE=1 SV=1	217.528	400.053	427.276	673.618	592.9	270.458	394.121	372.225	0.0212492	23.3925	12.4375	149.244	0.656348	2.64458	3.001	2.63051	0.743762	0.890368	1.11575	1.00035				0.521019	0.609202	0.753644	0.591331	1.18568	0.868592	0.732953	0.597227
sp|Q3UIL6-2|PKHA7_MOUSE	Q3UIL6-2	Plekha7	Isoform 2 of Pleckstrin homology domain-containing family A member 7 OS=Mus musculus OX=10090 GN=Plekha7	285.207	276.194	359.756	352.605	252.965	221.088	238.885	313.479	0.0373885	21.4652	8.57678	67.6456	0.591596	1.22796	1.27712	1.21221	0.443258	0.584753	0.511916	0.571752				1.80026	0.919034	1.03225	1.31179	1.2319	1.22147	1.38574	1.07641
sp|Q6A026|PDS5A_MOUSE	Q6A026	Pds5a	Sister chromatid cohesion protein PDS5 homolog A OS=Mus musculus OX=10090 GN=Pds5a PE=1 SV=3	2954.11	2451.58	2310.72	2359.48	2413.91	2403.36	2694.44	2779.79	0.00615492	24.5161	0.614506	269.574	0.757358	0.544334	0.678289	0.466113	0.668033	0.613045	0.736935	0.604175				2.08658	2.24172	3.06574	1.68933	1.83232	1.70393	2.09938	1.6779
sp|Q8CBR6|TSK_MOUSE	Q8CBR6	Tsku	Tsukushi OS=Mus musculus OX=10090 GN=Tsku PE=1 SV=2	4618.97	5344.32	7145.97	12331.2	8121.01	4893.2	4740.45	2814.64	0.00219245	23.518	12.0882	3189.41	0.939959	2.16023	2.93332	5.69477	1.42027	1.01114	1.02768	1.21225				1.1065	0.907016	0.924906	2.53315	1.79033	1.185	1.15621	1.11879
sp|Q8BGT7|SPF30_MOUSE	Q8BGT7	Smndc1	Survival of motor neuron-related-splicing factor 30 OS=Mus musculus OX=10090 GN=Smndc1 PE=1 SV=1	919.826	851.052	865.672	707.842	734.825	830.548	894.179	913.281	0.00346472	22.6331	2.06791	96.9291	0.597057	0.614608	0.607902	0.511343	0.600861	0.496712	0.551779	0.580723				1.26692	1.69436	2.40288	1.6532	1.20916	1.06604	1.2689	1.35405
sp|Q9JIH2|NUP50_MOUSE	Q9JIH2	Nup50	Nuclear pore complex protein Nup50 OS=Mus musculus OX=10090 GN=Nup50 PE=1 SV=3	1621.39	1987.38	2062.66	1724.04	1544.04	1524.64	1598.57	1484.9	0.00970452	24.4554	8.22756	223.933	0.65311	1.12715	0.983308	0.790096	0.834571	0.641598	0.683995	0.546378				0.967121	1.69294	3.27553	0.633208	1.30982	1.15456	1.32442	1.37858
sp|Q9CPZ6|ORML3_MOUSE	Q9CPZ6	Ormdl3	ORM1-like protein 3 OS=Mus musculus OX=10090 GN=Ormdl3 PE=2 SV=1	5361.9	3466.13	3121.71	3950.75	6135.7	5714.41	5272.54	4798.72	0.00970452	21.5164	18.6844	1323.42	0.660563	0.725812	1.33363	0.624464	0.690322	1.03091	1.2639	1.22821				1.12748	1.61012	1.4333	1.32794	1.12252	1.63578	1.21689	1.13686
sp|Q80Z38|SHAN2_MOUSE	Q80Z38	Shank2	SH3 and multiple ankyrin repeat domains protein 2 OS=Mus musculus OX=10090 GN=Shank2 PE=1 SV=2	314.035	234.768	201.988	229.321	492.018	438.679	391.057	447.741	0.0151305	23.7691	19.7889	121.745	0.505361	0.523154	0.62831	0.710045	1.29844	1.13979	1.19767	1.41809				0.430698	0.890938	0.495289	0.49245	1.80065	0.592394	0.805295	0.365033
sp|Q8BGF9|S2544_MOUSE	Q8BGF9	Slc25a44	Solute carrier family 25 member 44 OS=Mus musculus OX=10090 GN=Slc25a44 PE=1 SV=1	2672.28	2792.84	2968.75	3436.99	4061.41	3483.86	3025.78	2713.02	0.000614409	23.2333	15.2597	501.674	0.539849	0.823336	0.716938	0.72887	0.534815	0.871642	1.31479	1.08677				0.843251	0.896664	0.938228	1.01029	1.79967	0.949244	0.768979	0.453586
sp|Q9QZN4|FBX6_MOUSE	Q9QZN4	Fbxo6	F-box only protein 6 OS=Mus musculus OX=10090 GN=Fbxo6 PE=1 SV=1	1568.35	1409.59	1315.29	928.901	1053.15	1518.38	1509.54	1578.13	0.00824162	22.9522	0.927599	305.354	0.641632	1.37502	1.40528	1.32605	0.638175	1.11421	0.937231	0.942483				0.931593	1.1726	1.17426	1.02665	1.14907	1.39575	1.03813	1.07104
sp|Q501J6|DDX17_MOUSE	Q501J6	Ddx17	Probable ATP-dependent RNA helicase DDX17 OS=Mus musculus OX=10090 GN=Ddx17 PE=1 SV=1	9342.84	8323.23	7825.58	7998.41	8219.27	8991.38	9310.83	9262.82	0.0455276	23.4104	22.5586	792.583	0.850926	0.466824	0.682993	0.536161	0.729323	0.576337	0.665158	0.601056				1.99677	2.52449	2.71444	2.29559	2.00321	2.05315	2.12822	2.75336
sp|Q69ZF3|GBA2_MOUSE	Q69ZF3	Gba2	Non-lysosomal glucosylceramidase OS=Mus musculus OX=10090 GN=Gba2 PE=1 SV=2	475.873	564.578	492.607	565.127	335.194	260.801	331.368	345.671	0.00526999	24.4545	7.69394	127.754	1.10005	3.59866	6.10208	5.34015	0.911595	1.00115	1.21832	1.03502				1.26076	1.27651	1.27645	1.22739	1.80372	1.47802	1.42311	0.97607
sp|Q9CQT2|RBM7_MOUSE	Q9CQT2	Rbm7	RNA-binding protein 7 OS=Mus musculus OX=10090 GN=Rbm7 PE=1 SV=1	2768.2	2834.37	2677.52	2373.14	2285.89	2344.91	2525.26	2460.54	0.0295187	24.6743	4.73406	243.079	0.566372	0.319409	0.308808	0.214572	0.505032	0.320065	0.292777	0.377589				1.3873	1.77685	1.83596	1.13952	1.16993	1.18852	1.58032	2.01199
sp|Q9CWU6|UQCC1_MOUSE	Q9CWU6	Uqcc1	Ubiquinol-cytochrome-c reductase complex assembly factor 1 OS=Mus musculus OX=10090 GN=Uqcc1 PE=1 SV=1	1402.11	1831.75	1974.69	2195.69	1940.8	1811.81	1686.83	1721.7	0.00461079	23.196	12.0926	210.414	0.633266	1.23741	1.28164	1.88631	0.740377	0.918536	1.27556	1.25632				0.765224	0.967654	0.88394	1.49254	1.00371	1.00697	0.85825	0.736643
sp|O70255|MPZL2_MOUSE	O70255	Mpzl2	Myelin protein zero-like protein 2 OS=Mus musculus OX=10090 GN=Mpzl2 PE=1 SV=1	1905.8	1799.14	2142.34	2047	1855.7	1466.68	1363.36	1530.8	0.0165418	24.3105	9.34308	349.591	0.621525	0.845421	1.04826	1.08871	0.639291	0.909184	0.654555	0.605355				1.52731	0.995483	1.21754	1.54978	1.52297	1.38033	1.12912	0.809062
sp|P21279|GNAQ_MOUSE	P21279	Gnaq	Guanine nucleotide-binding protein G(q) subunit alpha OS=Mus musculus OX=10090 GN=Gnaq PE=1 SV=4	1105.4	1121.96	1059.11	1072.64	1001.38	908.753	901.909	1033.45	0.01822	25.7523	6.78199	100.672	0.674216	0.692785	0.701554	0.667327	0.655551	0.825095	0.846801	0.820544				1.99659	1.44589	1.37243	1.53651	1.22035	1.56526	1.72541	1.35018
sp|Q8VC52|RBPS2_MOUSE	Q8VC52	Rbpms2	RNA-binding protein with multiple splicing 2 OS=Mus musculus OX=10090 GN=Rbpms2 PE=1 SV=1	1673.4	2092.75	2038.46	2279.73	2283.84	1956.48	1995.96	1942.58	0.0136296	24.1384	13.2459	210.97	0.680702	0.653677	0.717102	0.567092	0.786385	0.670731	0.647519	0.528265				1.06956	1.60459	1.9742	1.92821	1.93951	1.44124	1.54305	1.53485
sp|Q8VCB2-3|MED25_MOUSE	Q8VCB2-3	Med25	Isoform 3 of Mediator of RNA polymerase II transcription subunit 25 OS=Mus musculus OX=10090 GN=Med25	1329.66	1230.43	1246.56	1237.52	1034.44	1057.96	1125.14	1113.8	0.0152995	24.8811	5.9525	125.88	0.67278	1.32755	1.88029	1.48551	0.523571	0.564115	0.790833	0.607387				1.04932	1.13065	1.99644	0.312074	2.61338	0	1.454	1.61314
sp|Q61420|S35A1_MOUSE	Q61420	Slc35a1	CMP-sialic acid transporter OS=Mus musculus OX=10090 GN=Slc35a1 PE=1 SV=2	1299.69	1205.99	1188.23	1330.85	1456	1370.22	1474.97	1257.42	0.00970452	21.9135	17.8064	139.56	0.539139	0.702878	0.913055	0.861878	0.601375	0.774355	0.816473	0.80938				0.961026	0.857068	0.765867	1.16907	0.956755	1.31767	0.949039	1.02735
sp|Q6X893-2|CTL1_MOUSE	Q6X893-2	Slc44a1	Isoform 2 of Choline transporter-like protein 1 OS=Mus musculus OX=10090 GN=Slc44a1	1743.65	1869.84	1649.46	1658.49	2781.74	2895.51	3020.35	2814.88	0.00610902	24.8758	20.1217	741.786	0.484928	0.469864	0.729615	0.651115	0.468051	0.608838	0.696268	0.649235				0.863541	1.04272	0.79748	1.07006	1.02698	1.1313	0.831155	0.805801
sp|Q80UU1|ANKZ1_MOUSE	Q80UU1	Ankzf1	Ankyrin repeat and zinc finger domain-containing protein 1 OS=Mus musculus OX=10090 GN=Ankzf1 PE=1 SV=2	642.09	565.641	563.661	488.853	501.472	491.984	466.311	558.038	0.0246583	25.2863	3.87395	74.9446	0.753717	1.23249	1.11051	1.07048	0.723719	0.693081	0.81147	0.850314				1.66836	1.75152	1.57486	1.52991	1.36829	1.89974	1.6304	1.56404
sp|Q8K2C9|HACD3_MOUSE	Q8K2C9	Hacd3	Very-long-chain (3R)-3-hydroxyacyl-CoA dehydratase 3 OS=Mus musculus OX=10090 GN=Hacd3 PE=1 SV=2	8275.06	9702.32	9168.96	10511.8	8729.14	8329.55	8143.14	8528.95	0.0224894	22.3999	10.0551	614.425	0.619581	0.978495	0.83066	0.85323	0.566652	0.685058	0.788846	0.7483				1.03471	1.3927	1.42361	1.37986	0.751566	1.5611	1.1897	1.46441
sp|Q569Z6|TR150_MOUSE	Q569Z6	Thrap3	Thyroid hormone receptor-associated protein 3 OS=Mus musculus OX=10090 GN=Thrap3 PE=1 SV=1	3445.51	3419.56	3270.02	2834.73	2364.1	2304.96	2973.71	3283.65	9.24458e-06	23.0857	4.62828	511.055	0.957841	1.4433	1.94662	1.34805	0.920366	0.836858	1.0722	0.937295				1.81353	2.30745	2.68918	1.93455	2.81584	1.2634	2.43859	1.23885
sp|Q7TPM9|MTMRA_MOUSE	Q7TPM9	Mtmr10	Myotubularin-related protein 10 OS=Mus musculus OX=10090 GN=Mtmr10 PE=1 SV=2	1744.33	1753.93	1708.22	1779.86	1549	1417.83	1585.54	1583.02	0.0166286	24.6513	6.91339	151.074	0.919818	0.988512	1.09232	1.00171	0.780051	0.926391	1.04514	0.924101				2.26407	2.17679	2.0841	2.42317	1.79049	2.53609	1.90433	1.98575
sp|Q9WUA3|PFKAP_MOUSE	Q9WUA3	Pfkp	ATP-dependent 6-phosphofructokinase, platelet type OS=Mus musculus OX=10090 GN=Pfkp PE=1 SV=1	146.651	126.327	105.477	96.7651	118.18	146.693	130.19	149.948	0.0166286	23.4313	22.8817	26.2714	0.729438	1.5298	1.60403	1.64776	0.854165	1.34598	1.13348	1.35645				0.956779	1.19596	1.09456	1.18674	0.995503	1.50749	1.10836	0.976822
sp|Q3UN02|LCLT1_MOUSE	Q3UN02	Lclat1	Lysocardiolipin acyltransferase 1 OS=Mus musculus OX=10090 GN=Lclat1 PE=1 SV=2	1613.13	2178.32	2251.74	2126.87	1846.02	1493.65	1738.89	2064.93	0.0257081	21.2026	8.28972	299.967	0.606639	0.5454	0.648451	0.727155	0.753125	0.727813	0.796834	0.71738				1.07973	1.42518	1.2331	1.35814	1.31196	1.35422	1.17837	1.18097
sp|Q9Z2A0|PDPK1_MOUSE	Q9Z2A0	Pdpk1	3-phosphoinositide-dependent protein kinase 1 OS=Mus musculus OX=10090 GN=Pdpk1 PE=1 SV=2	1553.41	1560.9	1644.74	1521.79	1427.83	1256.38	1440.18	1456.54	0.0211224	23.4395	7.25529	132.864	0.682657	0.638026	0.765028	0.84676	0.613556	0.734989	0.758209	0.789808				1.96442	1.60953	1.40739	1.57651	1.32573	1.52584	1.49544	1.02557
sp|Q9CR29|CCD43_MOUSE	Q9CR29	Ccdc43	Coiled-coil domain-containing protein 43 OS=Mus musculus OX=10090 GN=Ccdc43 PE=1 SV=1	621.479	553.701	599.616	579.07	548.606	648.89	632.02	640.692	0.0320086	25.8712	23.4747	33.7122	0.583176	0.620058	0.772813	0.366629	0.916911	0.862258	1.02922	0.896883				1.12484	1.0227	1.06983	1.13919	1.0863	1.20149	0.981938	1.07098
sp|O70309-2|ITB5_MOUSE	O70309-2	Itgb5	Isoform Beta-5B of Integrin beta-5 OS=Mus musculus OX=10090 GN=Itgb5	2565.92	2329.36	2264.59	2171.97	2824	2843.54	2702.38	2667.68	0.00624994	22.3842	19.4357	314.224	0.595022	1.14787	1.15997	1.08306	0.546139	0.646821	0.573855	0.568233				1.30749	1.13476	0.934128	0.962145	1.13514	1.12125	1.15202	0.961062
sp|Q8BJM7|TYW1_MOUSE	Q8BJM7	Tyw1	S-adenosyl-L-methionine-dependent tRNA 4-demethylwyosine synthase TYW1 OS=Mus musculus OX=10090 GN=Tyw1 PE=1 SV=1	1058.08	1101.39	1022.76	997.034	821.986	879.881	917.962	1082.52	0.0353273	22.6747	5.43815	131.063	0.68693	1.16273	1.22041	1.11567	0.633286	0.968257	1.1167	1.18595				1.04905	1.4986	1.33273	1.17364	0.881609	1.52448	0.966368	1.13709
sp|A3KG59|P20D2_MOUSE	A3KG59	Pm20d2	Peptidase M20 domain-containing protein 2 OS=Mus musculus OX=10090 GN=Pm20d2 PE=1 SV=1	381.881	334.233	283.373	356.886	542.992	548.828	509.861	460.27	0.00154648	23.2992	19.0137	126.584	1.06138	4.1085	3.70117	3.22486	0.917718	1.8098	1.23512	1.45082				1.32476	1.31435	1.26288	1.60898	1.49171	1.35276	1.21888	1.25232
sp|Q9CR89|ERGI2_MOUSE	Q9CR89	Ergic2	Endoplasmic reticulum-Golgi intermediate compartment protein 2 OS=Mus musculus OX=10090 GN=Ergic2 PE=1 SV=1	2208.6	2226.61	2426.14	2663.03	2195.63	2310.72	2257.19	2075.45	0.0464411	23.9131	11.3206	175.171	0.569753	0.554008	0.908934	0.806392	0.687005	0.749571	0.774365	0.736481				0.861396	1.13818	1.12494	1.13701	0.797369	1.23919	1.04067	1.14752
sp|A2AWP8|ARGAL_MOUSE	A2AWP8	Arhgef10l	Rho guanine nucleotide exchange factor 10-like protein OS=Mus musculus OX=10090 GN=Arhgef10l PE=1 SV=1	1062.54	872.242	871.578	507.656	610.843	906.105	764.293	1008.49	0.0155674	23.4741	2.21727	225.562	0.57132	0.702785	0.691729	0.534141	0.526259	0.588313	0.605844	0.588416				1.11111	1.33085	1.18599	1.02102	1.25148	1.46255	1.1401	0.998203
tr|E9PVZ8|E9PVZ8_MOUSE	E9PVZ8	Golgb1	Golgi autoantigen, golgin subfamily b, macrogolgin 1 OS=Mus musculus OX=10090 GN=Golgb1 PE=1 SV=1	2673.28	3086.94	3491.95	2766.56	2442.36	2155.66	2358.33	2745.63	0.00211888	22.2265	7.59365	543.778	0.672479	1.40474	1.54792	1.24552	0.888576	1.05383	1.04542	0.960488				0.957345	0.928229	0.892588	1.09806	1.0734	1.23036	0.984213	1.18469
sp|O70422|TF2H4_MOUSE	O70422	Gtf2h4	General transcription factor IIH subunit 4 OS=Mus musculus OX=10090 GN=Gtf2h4 PE=1 SV=1	700.039	610.973	549.25	530.488	562.598	633.22	636.968	652.188	0.00195978	23.1279	0.149215	80.8913	0.913184	0.781785	0.738255	0.626411	0.780598	0.611091	0.806653	0.812198				2.7176	2.41369	3.23925	1.57769	2.51027	1.24165	2.34052	1.81042
sp|Q8K1A6|C2D1A_MOUSE	Q8K1A6	Cc2d1a	Coiled-coil and C2 domain-containing protein 1A OS=Mus musculus OX=10090 GN=Cc2d1a PE=1 SV=2	477.9	402.064	336.858	380.065	424.297	464.473	454	508.118	0.00382745	24.1303	22.4108	72.4624	0.994109	1.6285	1.21906	0.915516	0.985801	0.871075	1.06264	1.17813				2.87847	2.17329	2.27738	1.89238	2.19031	1.96998	2.33584	1.62847
sp|Q61847-2|MEP1B_MOUSE	Q61847-2	Mep1b	Isoform 2 of Meprin A subunit beta OS=Mus musculus OX=10090 GN=Mep1b	12.2559	11.6925	6.86402	4.36804	2.86033	9.04712	5.84633	10.1854	0.0190835	24.0437	2.61785	4.30456	1.89227	5.13194	4.39761	3.32115	2.49004	2.74627	0	0				3.99414	3.43214	6.13686	3.386	4.50707	4.12768	3.16013	2.63554
sp|Q99KG5|LSR_MOUSE	Q99KG5	Lsr	Lipolysis-stimulated lipoprotein receptor OS=Mus musculus OX=10090 GN=Lsr PE=1 SV=1	5480.92	5229.5	5087.07	5634.64	7186.33	9034.98	7339.69	6569.38	0.00171629	23.9821	18.7291	1457.16	0.515409	0.549594	0.509528	0.471443	0.515431	0.703643	0.618961	0.641528				1.10053	0.82722	0.912028	1.04765	0.789045	1.03591	1.29473	0.982839
sp|Q9Z321|TOP3B_MOUSE	Q9Z321	Top3b	DNA topoisomerase 3-beta-1 OS=Mus musculus OX=10090 GN=Top3b PE=1 SV=1	1084.96	878.094	803.509	875.068	970.907	1024.66	1039.92	1122.77	0.00304932	23.8095	22.0098	147.272	1.24845	4.32479	5.6223	3.50618	1.50582	1.6453	1.85505	1.78185				1.65172	1.42861	1.49508	0.506655	2.05056	0.752144	1.87179	1.88667
sp|Q8BHJ6|SERC5_MOUSE	Q8BHJ6	Serinc5	Serine incorporator 5 OS=Mus musculus OX=10090 GN=Serinc5 PE=2 SV=1	1572.55	1845.2	1666.6	1447.27	1350.21	1487.48	1627.67	1862.97	0.0251675	21.6756	4.55793	247.324	0.41519	0.933251	0.641448	0.659111	0.526224	0.767404	1.09356	0.747015				0.545626	0.328716	0.382739	0.265318	0.462025	0.302976	0.871888	0.686413
sp|Q6P542|ABCF1_MOUSE	Q6P542	Abcf1	ATP-binding cassette sub-family F member 1 OS=Mus musculus OX=10090 GN=Abcf1 PE=1 SV=1	2863.62	2881.29	3101.87	3515.15	2822.53	2836.01	2790.44	2705.74	0.0314364	23.8201	10.8054	192.466	0.911376	1.28779	1.48582	1.1039	0.920332	0.897263	1.04838	0.908687				1.50762	2.1511	2.16891	1.26986	2.46965	1.78017	1.91076	1.67202
sp|Q0VBL3|RBM15_MOUSE	Q0VBL3	Rbm15	RNA-binding protein 15 OS=Mus musculus OX=10090 GN=Rbm15 PE=1 SV=1	603.415	626.65	771.391	867.111	767.149	669.423	713.749	576.109	0.0203031	24.2876	13.0273	124.706	0.899334	1.73252	1.98654	1.41751	0.811928	0.830442	0.921302	0.872918				1.49702	1.85098	1.85063	1.50423	2.44764	1.79281	1.37904	1.34234
sp|Q9DCX8|IYD1_MOUSE	Q9DCX8	Iyd	Iodotyrosine deiodinase 1 OS=Mus musculus OX=10090 GN=Iyd PE=1 SV=1	5329.69	5055.2	5703.13	5587.89	5986.37	5756.24	5254.3	5080.11	0.019005	23.163	14.456	339.923	0.775883	2.01303	2.07337	1.75878	0.818106	1.15581	1.14813	1.02711				1.17061	1.06458	1.0716	1.05295	1.25562	1.12422	1.08959	1.05165
sp|O88876|DHRS3_MOUSE	O88876	Dhrs3	Short-chain dehydrogenase/reductase 3 OS=Mus musculus OX=10090 GN=Dhrs3 PE=1 SV=2	4612.91	4379.23	3601.87	2953.47	4892.28	6236.91	6906.4	6774.39	0.00236053	24.675	21.9927	1709.59	0.626442	1.12964	1.07794	0.885594	0.616365	0.823971	1.06538	1.00853				0.760198	1.22129	1.00757	1.11922	0.983632	1.18989	0.930925	1.02524
sp|Q69ZS7|HBS1L_MOUSE	Q69ZS7	Hbs1l	HBS1-like protein OS=Mus musculus OX=10090 GN=Hbs1l PE=1 SV=2	2806.93	2732.98	2738.04	2631.95	2283.38	2153.05	2384.63	2553.42	0.00280866	24.0902	5.91152	309.276	0.864551	2.09814	2.0588	1.90726	0.853639	0.94378	1.11162	1.07273				1.16885	1.47573	1.29097	1.31169	1.63947	1.55363	1.36558	1.30167
sp|P58735|S26A1_MOUSE	P58735	Slc26a1	Sulfate anion transporter 1 OS=Mus musculus OX=10090 GN=Slc26a1 PE=1 SV=1	3524.24	5174.32	5874.4	5644.41	5914.29	5814.03	5143.35	4512.95	0.0271685	25.5776	14.1423	967.818	0.641518	1.11358	1.15521	0.929833	0.640526	0.686851	0.686728	0.680185				1.16414	0.998888	1.28227	1.08956	1.43408	1.0881	1.20347	1.01394
tr|Q8R5L1|Q8R5L1_MOUSE	Q8R5L1	C1qbp	Complement component 1 Q subcomponent-binding protein, mitochondrial OS=Mus musculus OX=10090 GN=C1qbp PE=1 SV=1	2447.76	2904.98	3111.18	3320.71	3435.08	3611.56	3036.7	2948.26	0.00246997	25.8102	15.7486	453.368	0.7761	1.67692	1.55713	1.41774	0.870648	0.915849	0.920264	0.92472				1.11508	1.52405	1.11583	1.27644	1.32487	1.50203	1.1705	1.42657
sp|P42230|STA5A_MOUSE	P42230	Stat5a	Signal transducer and activator of transcription 5A OS=Mus musculus OX=10090 GN=Stat5a PE=1 SV=1	416.937	449.972	336.446	404.076	537.112	576.711	612.978	640.437	0.0330225	25.6423	21.4084	128.568	1.11639	1.40777	0.94939	1.14174	0.971037	1.42044	1.40233	1.40239				1.80358	2.49865	2.91432	2.68616	1.97044	2.14349	2.53712	2.1767
sp|Q6NZB0|DNJC8_MOUSE	Q6NZB0	Dnajc8	DnaJ homolog subfamily C member 8 OS=Mus musculus OX=10090 GN=Dnajc8 PE=1 SV=2	1687.53	1489.93	1542.42	1374.78	1272.79	1351.02	1323.8	1467.05	0.0138219	24.9104	4.30272	172.647	0.709581	0.263028	0.464094	0.548597	0.550825	0.528326	0.556044	0.403061				1.01061	1.85688	2.30779	2.13521	1.64705	1.42466	1.30636	1.67432
sp|P25446|TNR6_MOUSE	P25446	Fas	Tumor necrosis factor receptor superfamily member 6 OS=Mus musculus OX=10090 GN=Fas PE=1 SV=2	671.124	761.991	688.659	719.641	1114.61	1211.35	904.496	986.431	0.019596	24.1058	18.4419	221.925	0.754158	0.952403	0.776784	0.92616	0.860805	0.932391	0.908584	0.865124				1.57104	1.17575	1.33587	1.59714	1.38734	1.36648	1.70393	1.47655
sp|Q91WN2|T150A_MOUSE	Q91WN2	Tmem150a	Transmembrane protein 150A OS=Mus musculus OX=10090 GN=Tmem150a PE=2 SV=1	3274.78	2827.21	3063.3	3859.41	4872.34	4866.66	4618.66	3729.16	0.000246185	23.4207	17.8618	1066.89	0.466003	0.944913	1.27331	1.3752	0.781074	0.793041	0.917237	0.767842				0.311708	0.317124	0.425493	0.377687	0.810192	0.347818	0.454934	0.337275
sp|Q80SZ7|GBG5_MOUSE	Q80SZ7	Gng5	Guanine nucleotide-binding protein G(I)/G(S)/G(O) subunit gamma-5 OS=Mus musculus OX=10090 GN=Gng5 PE=1 SV=2	2671.2	2568.12	2660.47	2783.33	2952.82	2984.17	2686.5	2337.69	0.0309152	22.8057	15.7933	191.849	0.752411	0.705515	1.06392	0.87407	0.700452	0.654456	0.733932	0.794528				1.86466	1.20497	1.27076	1.58869	1.87179	1.45369	1.69484	1.22348
sp|P63037|DNJA1_MOUSE	P63037	Dnaja1	DnaJ homolog subfamily A member 1 OS=Mus musculus OX=10090 GN=Dnaja1 PE=1 SV=1	8036.03	9939.52	9538.64	16611.3	14391.3	10062	8330.25	8876.32	0.00615492	23.5303	13.0658	3112.91	0.743319	0.818169	0.756562	0.813569	0.974393	0.945409	1.00605	0.905642				1.14246	1.12852	1.43702	1.82163	1.34422	1.49341	1.49676	1.31051
sp|Q8R317|UBQL1_MOUSE	Q8R317	Ubqln1	Ubiquilin-1 OS=Mus musculus OX=10090 GN=Ubqln1 PE=1 SV=1	6705.37	6175.4	5540.61	6408.51	7090.2	7429.75	7131.53	7462.29	0.0108779	24.4636	20.6393	818.927	0.815046	2.51481	2.21317	2.26449	0.933854	1.62927	1.7646	1.6402				0.599164	0.788221	0.893976	0.755785	0.753672	0.792888	0.838008	0.70959
sp|Q9ERF3|WDR61_MOUSE	Q9ERF3	Wdr61	WD repeat-containing protein 61 OS=Mus musculus OX=10090 GN=Wdr61 PE=1 SV=1	2552.68	2521.9	2708.71	2477.92	2354.98	2316.74	2352.98	2379.57	0.0235673	24.2917	7.18652	145.29	0.788678	0.820898	0.932247	0.770227	0.814665	0.739974	0.739304	0.731149				1.27953	1.87737	1.86512	1.29461	1.59481	1.55783	1.49457	1.52551
sp|P19001|K1C19_MOUSE	P19001	Krt19	Keratin, type I cytoskeletal 19 OS=Mus musculus OX=10090 GN=Krt19 PE=1 SV=1	89.0415	56.8472	52.7349	85.5193	117.841	160.973	97.3244	103.064	0.00615492	22.8715	18.0991	43.4654	0.718585	1.03881	1.47676	1.87792	0.633927	1.01024	1.01863	0.897024				1.22009	0.810638	0.733642	1.53446	0.942253	1.12531	0.97365	0.925868
sp|Q3U829|AP5Z1_MOUSE	Q3U829	Ap5z1	AP-5 complex subunit zeta-1 OS=Mus musculus OX=10090 GN=Ap5z1 PE=2 SV=1	346.758	367.027	367.123	309.575	296.1	320.528	292.461	305.902	0.0389788	25.5805	6.17697	36.7492	1.21639	2.19969	5.20922	3.65622	1.1977	1.37679	1.56286	1.37224				1.25644	1.61168	1.11636	1.13235	3.34786	1.23587	1.51788	1.03935
sp|Q8CC21|TTC19_MOUSE	Q8CC21	Ttc19	Tetratricopeptide repeat protein 19, mitochondrial OS=Mus musculus OX=10090 GN=Ttc19 PE=1 SV=1	606.005	695.184	707.751	820.233	740.742	636.49	563.721	582.957	0.000246185	23.2015	11.6201	109.107	0.808963	2.62825	2.45467	2.32701	1.05902	1.26574	1.33664	1.08818				0.718792	0.713575	0.531346	1.05748	0.931352	0.856987	0.706637	0.790085
sp|Q91W63|NRK1_MOUSE	Q91W63	Nmrk1	Nicotinamide riboside kinase 1 OS=Mus musculus OX=10090 GN=Nmrk1 PE=1 SV=1	824.388	1100.41	2099.71	2190.77	1765.26	1735.06	1158.06	919.887	0.00101376	23.9671	12.9049	664.696	0.692101	2.98986	2.08125	2.22858	0.761412	1.48541	1.42039	1.46462				0.398918	0.26245	0.353394	0.325939	0.545109	0.223022	0.515335	0.421114
sp|Q6PHQ8|NAA35_MOUSE	Q6PHQ8	Naa35	N-alpha-acetyltransferase 35, NatC auxiliary subunit OS=Mus musculus OX=10090 GN=Naa35 PE=1 SV=1	1314.35	1618.76	1639.09	1329.63	1270.89	1276.19	1400.72	1488.33	0.0373885	21.501	6.7612	177.628	0.872832	1.66761	1.77449	1.59071	0.960126	1.57878	1.64014	1.34398				1.10965	1.24284	1.16477	0.819722	1.25777	0.985495	1.27425	1.51521
sp|Q64213|SF01_MOUSE	Q64213	Sf1	Splicing factor 1 OS=Mus musculus OX=10090 GN=Sf1 PE=1 SV=6	3321.26	3293.1	3132.27	3028.51	2724.61	2757.58	2943.68	3101.37	0.00429258	24.6162	4.6643	285.14	0.84825	0.979699	0.829888	0.744297	0.879449	0.860207	1.01968	0.926992				1.28599	1.70854	2.09105	2.17895	1.36478	1.36023	1.46489	1.53215
sp|P0C0A3|CHMP6_MOUSE	P0C0A3	Chmp6	Charged multivesicular body protein 6 OS=Mus musculus OX=10090 GN=Chmp6 PE=1 SV=2	1007.81	874.313	815.838	757.826	744.116	794.803	799.298	872.82	0.0104222	24.8043	2.58222	83.2078	0.832696	0.819556	0.881123	0.832034	0.803615	0.856354	0.906751	0.935492				1.62177	1.66899	1.19543	1.83385	1.49284	1.77747	1.65188	1.51956
sp|Q924Z4|CERS2_MOUSE	Q924Z4	Cers2	Ceramide synthase 2 OS=Mus musculus OX=10090 GN=Cers2 PE=1 SV=1	10397.6	12628.1	13813.1	13670.5	14500.5	15046.6	13552.3	13114	0.0259437	26.3627	16.2042	1534.67	0.519223	0.780117	0.750441	0.773546	0.728411	0.805988	0.837968	0.685669				0.639449	0.644517	0.687483	0.432873	0.711272	0.474331	0.867724	1.10477
sp|P54751|SIA4A_MOUSE	P54751	St3gal1	CMP-N-acetylneuraminate-beta-galactosamide-alpha-2,3-sialyltransferase 1 OS=Mus musculus OX=10090 GN=St3gal1 PE=1 SV=1	3208.64	2492.94	1988.26	2888.32	3040.45	4057.02	3587.03	3633.17	0.00382745	23.6657	20.4063	833.568	0.710067	1.75935	1.69937	1.542	0.751938	0.957734	0.875731	0.726549				0.932765	0.808121	0.741074	0.89889	0.99126	1.08095	0.914182	0.984335
sp|O35250|EXOC7_MOUSE	O35250	Exoc7	Exocyst complex component 7 OS=Mus musculus OX=10090 GN=Exoc7 PE=1 SV=2	1210.21	1451.08	1475.01	1380.17	1225.94	1207.26	1251.77	1399.03	0.0361338	21.1889	7.72059	135.416	1.02565	0.889164	1.08999	1.12996	1.00371	1.49487	1.76233	1.48196				2.43518	1.63232	1.84726	1.70621	1.28128	1.87681	1.83652	1.87513
sp|Q9D706|RPAP3_MOUSE	Q9D706	Rpap3	RNA polymerase II-associated protein 3 OS=Mus musculus OX=10090 GN=Rpap3 PE=1 SV=1	436.844	451.488	428.024	330.059	284.373	433.339	418.926	480.035	0.0431313	23.023	2.74007	79.5311	1.03204	1.76413	1.18943	1.10793	0.928238	1.66561	1.88895	1.6807				1.78529	1.52691	1.90176	1.878	1.11149	1.51485	1.87442	1.6631
tr|A0A5F8MPT6|A0A5F8MPT6_MOUSE	A0A5F8MPT6	Cgn	Cingulin OS=Mus musculus OX=10090 GN=Cgn PE=1 SV=1	730.126	567.781	510.965	679.712	1093.88	1065.21	1118.37	1154.91	0.00571879	25.1068	20.4353	304.118	0.941818	0.712602	1.04673	0.95094	0.883753	0.808869	0.995167	1.00865				2.4627	1.34003	1.52458	2.24026	1.98708	1.74379	2.06804	1.3747
sp|Q920E5|FPPS_MOUSE	Q920E5	Fdps	Farnesyl pyrophosphate synthase OS=Mus musculus OX=10090 GN=Fdps PE=1 SV=1	9693.05	13937.3	17891.1	15373.5	18209.5	24083.8	15649.6	15060.8	0.0377707	26.4258	16.5657	4858.46	0.656509	2.37844	1.87483	1.87704	1.33742	1.88828	1.36597	1.47008				0.158545	0.24115	0.213741	0.219777	0.272853	0.319295	0.274802	0.242421
sp|Q9CQF9|PCYOX_MOUSE	Q9CQF9	Pcyox1	Prenylcysteine oxidase OS=Mus musculus OX=10090 GN=Pcyox1 PE=1 SV=1	8544.93	8544.39	9372.73	10897.9	11123.8	9563.88	9255.32	8739.67	0.00117547	23.5996	14.1698	1278.62	0.647975	0.844291	0.834623	0.82512	0.752881	0.740113	0.73801	0.696283				0.852653	1.21965	1.12431	0.946786	1.1378	1.22556	0.972274	1.00651
sp|Q7TPR4|ACTN1_MOUSE	Q7TPR4	Actn1	Alpha-actinin-1 OS=Mus musculus OX=10090 GN=Actn1 PE=1 SV=1	907.037	1179.61	1264.66	1277.74	931.001	743.829	907.366	924.733	0.00304932	22.5005	9.10542	254.769	0.751569	0.788656	0.944962	0.916162	0.716558	0.749427	0.70134	0.791411				1.86722	1.33535	1.22767	1.46772	1.13581	1.32003	1.53655	0.934949
sp|Q62077|PLCG1_MOUSE	Q62077	Plcg1	1-phosphatidylinositol 4,5-bisphosphate phosphodiesterase gamma-1 OS=Mus musculus OX=10090 GN=Plcg1 PE=1 SV=2	1251.45	1451.43	1819.84	1633.24	1336.72	1133.36	1220.47	1292.43	0.00179349	22.7038	9.39818	263.444	0.766019	1.76353	1.37201	1.53792	0.924381	1.20001	1.18854	1.17787				0.817122	0.86487	0.794851	1.08953	0.96016	1.08266	1.12866	0.866157
sp|P97470|PP4C_MOUSE	P97470	Ppp4c	Serine/threonine-protein phosphatase 4 catalytic subunit OS=Mus musculus OX=10090 GN=Ppp4c PE=1 SV=2	2079.97	1967.88	1767.05	1616.77	1671.76	1779.28	1931.11	2048.6	0.00268231	23.6213	1.69495	221.933	1.25644	6.77131	5.41184	4.23708	1.14869	1.73138	1.60266	1.81643				0.593564	0.612	0.479833	0.845357	1.21792	1.1262	0.652452	0.498709
sp|Q8QZY6|TSN14_MOUSE	Q8QZY6	Tspan14	Tetraspanin-14 OS=Mus musculus OX=10090 GN=Tspan14 PE=1 SV=1	1090.71	959.642	961.056	978.961	1210.33	1384.53	1269.77	1271.13	0.000870274	24.2242	20.2493	212.077	0.529756	1.00073	0.832129	0.798671	0.514848	0.530369	0.767125	0.546607				0.941054	0.698454	0.699387	0.600871	0.747144	0.764406	0.735568	0.784474
sp|P98064-2|MASP1_MOUSE	P98064-2	Masp1	Isoform 2 of Mannan-binding lectin serine protease 1 OS=Mus musculus OX=10090 GN=Masp1	3628.39	4960.53	5085.65	4722.77	4220.41	3950.3	3795.68	4153.37	0.00456043	22.3989	9.09463	651.299	0.894295	1.78568	2.28027	2.03279	1.19278	1.26683	1.40589	1.33978				0.791582	1.13169	1.0703	1.2624	1.03698	0.993446	1.21265	1.05772
sp|Q9ERB0|SNP29_MOUSE	Q9ERB0	Snap29	Synaptosomal-associated protein 29 OS=Mus musculus OX=10090 GN=Snap29 PE=1 SV=1	1332.71	1610.63	1545.75	1585.33	1651.54	1400.56	1440.12	1382.93	0.0056873	24.8161	11.4318	153.751	0.858556	2.34788	2.5896	2.01055	1.02246	1.04547	1.18933	1.20713				0.924011	0.761087	1.01332	0.859722	1.12119	0.862631	1.03999	0.91804
sp|Q80V03|ADCK5_MOUSE	Q80V03	Adck5	Uncharacterized aarF domain-containing protein kinase 5 OS=Mus musculus OX=10090 GN=Adck5 PE=2 SV=2	1138.3	1470.27	969.875	811.717	724.916	1227.34	1648.92	2117.08	0.0243832	24.8315	24.5914	620.596	1.08633	1.8547	2.7368	2.4098	0.988314	1.14069	1.3538	1.34534				1.56502	1.51643	1.63258	1.7883	1.68242	1.41517	1.54182	1.41396
sp|Q9D8B6|F210B_MOUSE	Q9D8B6	Fam210b	Protein FAM210B, mitochondrial OS=Mus musculus OX=10090 GN=Fam210b PE=1 SV=3	5625.32	5153.98	4543.88	4147.68	4776.68	5041.96	5312.27	5226.44	0.00304932	22.559	0.489674	557.479	0.953458	3.05021	3.20263	2.51598	0.853673	0.911562	1.11388	0.880774				1.10433	0.957922	0.874176	1.62779	1.36779	1.02102	0.844103	0.712061
sp|Q9QYJ0|DNJA2_MOUSE	Q9QYJ0	Dnaja2	DnaJ homolog subfamily A member 2 OS=Mus musculus OX=10090 GN=Dnaja2 PE=1 SV=1	6402.37	6883.76	7701.36	8072.38	6982.59	6264.32	6468.98	6586.55	0.00201159	23.0241	10.7378	810.714	0.783616	0.837044	0.707378	0.75916	0.906042	0.908486	1.04407	0.91912				1.32986	1.21063	1.63095	1.10602	1.66631	0.95379	1.67733	1.23569
sp|Q810A7|DDX42_MOUSE	Q810A7	Ddx42	ATP-dependent RNA helicase DDX42 OS=Mus musculus OX=10090 GN=Ddx42 PE=1 SV=3	2214.84	2097.75	2001.65	2041.58	1753.34	1801.22	1949.35	1997.92	0.00382745	25.4508	4.3772	184.093	1.1141	2.63641	2.72988	2.42215	1.2911	1.37219	1.37432	1.3228				1.26315	1.75083	1.4497	1.57814	2.02574	1.34021	1.21404	1.06933
sp|Q8BHY8|SNX14_MOUSE	Q8BHY8	Snx14	Sorting nexin-14 OS=Mus musculus OX=10090 GN=Snx14 PE=1 SV=2	1160.06	1143.39	1102.87	1029.38	959.188	976.452	1105.83	1150.1	0.038612	22.9404	3.90656	97.5042	0.723389	0.679545	0.79041	0.700271	0.642677	0.824076	0.740824	0.728367				1.38912	1.36564	1.1853	1.37302	0.968515	1.48764	1.1479	1.33735
sp|P53762|ARNT_MOUSE	P53762	Arnt	Aryl hydrocarbon receptor nuclear translocator OS=Mus musculus OX=10090 GN=Arnt PE=1 SV=3	1797.91	1462.27	1711.9	1895.41	1926.15	1981.11	1765.94	1706.77	0.0350816	22.315	16.5356	171.052	0.506009	1.14236	1.01644	1.05136	0.471325	0.541629	0.680709	0.569641				0.526411	0.522681	0.552111	0.435324	0.694522	0.504217	0.836525	0.571853
sp|Q8VCI5|PEX19_MOUSE	Q8VCI5	Pex19	Peroxisomal biogenesis factor 19 OS=Mus musculus OX=10090 GN=Pex19 PE=1 SV=1	4174.81	5719.53	6033.54	5676.84	5041.95	4407.99	4861.13	5202.79	0.0254803	21.7163	8.86637	674.869	0.885712	1.99087	2.06181	1.90495	1.25767	1.19215	1.31401	1.20248				0.930874	0.922324	0.825131	1.05344	1.28259	1.05739	1.21949	0.986934
sp|Q569Z5|DDX46_MOUSE	Q569Z5	Ddx46	Probable ATP-dependent RNA helicase DDX46 OS=Mus musculus OX=10090 GN=Ddx46 PE=1 SV=2	2440	2534.62	2818.27	2633.69	1841.29	1622.29	1867.22	2118.55	0.00304932	23.0184	7.6861	588.802	1.25153	1.60697	1.91497	1.36601	1.12967	1.06311	1.35895	1.14497				1.99248	2.30117	2.83355	2.51174	2.51209	2.07992	2.13298	1.80506
sp|Q80TP3|UBR5_MOUSE	Q80TP3	Ubr5	E3 ubiquitin-protein ligase UBR5 OS=Mus musculus OX=10090 GN=Ubr5 PE=1 SV=2	4482.34	4256.37	4702.43	5234.9	4108.39	3544.81	3884.66	4024.01	0.0377707	23.5776	9.22479	496.044	1.00366	1.18296	0.64724	1.12483	0.798542	0.802986	0.816608	0.946655				1.1785	1.74814	2.6523	2.66268	2.16417	1.14265	2.48608	1.37328
sp|Q8K019|BCLF1_MOUSE	Q8K019	Bclaf1	Bcl-2-associated transcription factor 1 OS=Mus musculus OX=10090 GN=Bclaf1 PE=1 SV=2	2323.54	2478.58	2940.16	2159.28	1875.85	1810.56	2372.8	2341.66	0.0475083	22.6559	6.58416	355.144	0.95625	3.66989	4.01757	2.65124	1.04864	1.15955	1.38219	1.19821				0.641198	0.605908	0.788299	0.587016	0.901109	0.481992	0.838025	0.627253
sp|P58158|B3GA3_MOUSE	P58158	B3gat3	Galactosylgalactosylxylosylprotein 3-beta-glucuronosyltransferase 3 OS=Mus musculus OX=10090 GN=B3gat3 PE=1 SV=1	1384.48	1077.01	920.135	874.966	1068.4	1405.2	1419.58	1318.57	0.000246185	22.3716	21.3555	278.715	0.736016	1.78477	2.10612	1.93847	0.971847	1.33258	1.00847	0.885592				0.692601	0.618948	0.728835	0.384484	0.761491	0.838134	0.821596	0.506343
sp|Q920L1|FADS1_MOUSE	Q920L1	Fads1	Acyl-CoA (8-3)-desaturase OS=Mus musculus OX=10090 GN=Fads1 PE=1 SV=1	13477.4	17372.9	18180.5	19931.9	21573.2	18586.9	16450	16471.7	0.0234147	24.5763	14.0076	3100.29	0.552066	0.491617	0.539422	0.457415	0.610017	0.606735	0.668004	0.632647				0.748354	0.98336	0.923466	0.853164	0.533333	0.908621	0.787228	1.22729
sp|Q80ZJ1|RAP2A_MOUSE	Q80ZJ1	Rap2a	Ras-related protein Rap-2a OS=Mus musculus OX=10090 GN=Rap2a PE=1 SV=2	1112.9	1358.98	1403.21	2080.77	2039.03	1645.96	1719.27	1435.08	0.00453806	24.1795	15.2518	416.946	0.82915	0.953085	0.997876	1.12695	0.84182	0.933389	0.973857	0.951459				1.60653	1.19264	1.2584	1.26094	1.48577	1.19377	1.4818	1.19138
sp|Q9DD02|HIKES_MOUSE	Q9DD02	Hikeshi	Protein Hikeshi OS=Mus musculus OX=10090 GN=Hikeshi PE=1 SV=1	893.479	848.683	772.701	857.9	1072.14	1301.63	1109.91	950.869	0.00185992	23.2932	18.5617	208.491	0.838628	1.65145	1.32742	1.62371	0.738279	1.63049	1.66727	1.85371				0.823029	0.942477	0.815149	1.02462	0.702231	1.02737	0.879423	0.894668
sp|Q9JJW0|PXMP4_MOUSE	Q9JJW0	Pxmp4	Peroxisomal membrane protein 4 OS=Mus musculus OX=10090 GN=Pxmp4 PE=1 SV=3	4496.52	3797.28	3508.33	3619.03	5330.35	7100.37	7260.96	7446.33	0.00382745	25.5798	21.6096	2141.12	0.609905	0.714398	0.994261	1.07604	0.77715	0.917492	1.15281	1.02788				0.511714	0.683914	0.63579	0.61121	0.884009	0.871142	0.69297	0.618174
sp|Q9CZE3|RAB32_MOUSE	Q9CZE3	Rab32	Ras-related protein Rab-32 OS=Mus musculus OX=10090 GN=Rab32 PE=1 SV=3	1584.83	1635.69	1356.73	1370.88	1761.86	1968.66	2085.65	2034.87	0.00630212	24.7905	21.6907	317.508	0.692344	0.664022	0.717868	0.705921	0.844835	0.760465	0.8319	0.873982				0.80665	1.16094	1.33231	1.25077	0.960686	1.13652	0.972186	1.04798
sp|Q9DBQ7|PACE1_MOUSE	Q9DBQ7	Scyl3	Protein-associating with the carboxyl-terminal domain of ezrin OS=Mus musculus OX=10090 GN=Scyl3 PE=1 SV=3	961.685	1071.93	1048.58	913.526	776.15	807.23	904.729	956.715	0.00185992	22.2637	6.10655	131.085	0.737916	0.945929	0.638329	0.988811	0.835101	1.39681	1.63082	1.73073				0.576656	1.14165	0.941073	0.997111	0.73743	0.634025	0.874714	1.03648
sp|A6X919|D19L1_MOUSE	A6X919	Dpy19l1	Probable C-mannosyltransferase DPY19L1 OS=Mus musculus OX=10090 GN=Dpy19l1 PE=1 SV=1	3003.82	2728.54	2688.27	4016.14	3896.06	4078.8	3647.27	3452.31	0.00395982	23.9488	17.1667	707.86	0.604073	0.707766	0.694545	0.726988	0.629925	0.638328	0.739381	0.70642				0.82996	0.991417	0.866254	0.676643	0.797487	0.845302	0.9898	1.14999
sp|Q8BWA8|ARHGJ_MOUSE	Q8BWA8	Arhgef19	Rho guanine nucleotide exchange factor 19 OS=Mus musculus OX=10090 GN=Arhgef19 PE=1 SV=1	2203.23	1239.04	1028.2	1580.15	2210.37	2233.57	2159.24	2032.89	0.0121388	21.8816	19.1354	671.31	0.847693	1.09267	0.878271	1.19974	0.947597	1.3573	1.17306	1.22241				1.32393	1.17552	1.07894	1.33358	0.958257	1.39949	1.21455	1.15836
sp|Q99K48|NONO_MOUSE	Q99K48	Nono	Non-POU domain-containing octamer-binding protein OS=Mus musculus OX=10090 GN=Nono PE=1 SV=3	5136.52	4515.55	4359.96	4402.17	4249.29	4306.47	4226.55	4529.95	0.034277	25.254	3.02417	266.968	1.06163	0.819344	0.884651	0.842976	0.907989	0.927422	1.10906	0.976849				2.14355	1.99864	2.14473	2.52706	1.86623	1.69518	1.94922	1.57464
sp|Q9JMH9-6|MY18A_MOUSE	Q9JMH9-6	Myo18a	Isoform 6 of Unconventional myosin-XVIIIa OS=Mus musculus OX=10090 GN=Myo18a	3288.41	3076.59	3503.36	3123.28	2593.19	2265.46	2423.34	2353.34	0.0289911	25.3571	7.73726	551.644	0.747427	0.931605	1.02847	1.04374	0.787859	0.866914	0.826376	0.811725				1.19498	0.862159	0.842315	1.1146	1.21192	1.10996	1.34519	1.14354
sp|P56959|FUS_MOUSE	P56959	Fus	RNA-binding protein FUS OS=Mus musculus OX=10090 GN=Fus PE=1 SV=1	4436.43	5462.85	6065.27	3379.41	2675.52	2545.33	3653.49	5318.1	0.00211888	21.569	5.71186	1484.06	1.21935	2.21747	2.63841	2.18912	1.14231	1.23783	1.29929	1.16379				1.42214	1.96975	1.40164	1.55953	3.29846	1.79474	1.35755	1.15332
sp|Q9D0I4|STX17_MOUSE	Q9D0I4	Stx17	Syntaxin-17 OS=Mus musculus OX=10090 GN=Stx17 PE=1 SV=1	1303.12	1535.41	1698.34	1477.42	1503.93	1305.13	1344.95	1294.13	0.00664878	23.6702	9.65425	156.14	0.616135	0.883166	0.569049	1.05023	0.835643	0.887892	0.743062	0.787528				0.785769	0.773495	0.864165	0.761286	0.69447	0.870381	0.656618	0.906194
sp|Q9QZ25|VNN3_MOUSE	Q9QZ25	Vnn3	Vascular non-inflammatory molecule 3 OS=Mus musculus OX=10090 GN=Vnn3 PE=1 SV=3	1808.89	2481.4	2681.81	2914.18	3429.55	2500.13	2540.87	2550.8	0.0211762	24.1438	14.1686	415.149	0.783567	1.73335	2.0296	1.69944	1.3252	1.23657	1.62092	1.57049				0.395536	0.599812	0.642086	0.454831	0.72581	0.526397	0.696455	0.627176
sp|Q8K0B2|LMBD1_MOUSE	Q8K0B2	Lmbrd1	Lysosomal cobalamin transport escort protein LMBD1 OS=Mus musculus OX=10090 GN=Lmbrd1 PE=1 SV=1	3762.07	4015.49	4018.9	3822.56	3637.68	3330.92	3416.61	3658.44	0.000614409	23.3885	7.58169	334.87	0.809159	2.31435	1.73628	1.49574	0.830326	0.820835	0.90861	0.81089				1.10032	0.846793	0.787544	0.796998	1.11284	1.01584	1.09081	0.776309
sp|P19096|FAS_MOUSE	P19096	Fasn	Fatty acid synthase OS=Mus musculus OX=10090 GN=Fasn PE=1 SV=2	4517.97	7167.62	8962.97	21686.4	21703.6	13824.8	8624.36	10181	0.00304932	23.6197	14.3342	6810.48	0.543039	0.90256	0.912688	1.1221	1.56062	1.29901	1.27841	1.31592				0.118708	0.215463	0.178797	0.28617	0.273158	0.371999	0.247515	0.259471
sp|Q9Z1K6|ARI2_MOUSE	Q9Z1K6	Arih2	E3 ubiquitin-protein ligase ARIH2 OS=Mus musculus OX=10090 GN=Arih2 PE=1 SV=1	2807.29	2211.54	2338.83	2171.97	1690.73	1589.07	1819.75	1982.54	0.0389788	25.3773	5.30792	456.258	1.15425	3.37059	2.30341	2.79935	1.14854	1.43942	1.75847	1.62943				0.631179	0.954787	0.964119	1.91476	1.63727	1.0087	1.92058	0.742689
sp|P97431|IRF6_MOUSE	P97431	Irf6	Interferon regulatory factor 6 OS=Mus musculus OX=10090 GN=Irf6 PE=1 SV=2	3064.45	2474.28	2085.51	1727.79	2565.42	2800.39	2732.52	2898.49	0.00486733	22.8646	22.241	516.759	0.894103	1.29645	1.23796	1.41063	0.573092	1.24519	1.55195	1.47129				1.10298	1.2784	1.4207	1.32511	1.05613	1.06206	0.92717	1.26597
sp|G5E8K5|ANK3_MOUSE	G5E8K5	Ank3	Ankyrin-3 OS=Mus musculus OX=10090 GN=Ank3 PE=1 SV=1	1075.36	1282.58	1470.77	722.12	741.271	702.573	693.786	848.818	0.0150337	24.4544	6.55971	289.676	0.940615	1.03609	1.27031	1.04577	0.980522	1.32295	1.35679	1.05066				1.76027	1.49871	1.34926	1.60431	1.10016	1.41009	1.3622	1.08814
sp|Q6ZQ58|LARP1_MOUSE	Q6ZQ58	Larp1	La-related protein 1 OS=Mus musculus OX=10090 GN=Larp1 PE=1 SV=3	5869.17	4427.2	3790.85	4492.47	4653.51	5273.97	5458.64	5707.87	0.00421131	23.529	22.2828	815.663	1.05594	1.7548	1.99727	1.36291	0.939611	1.21524	1.1568	1.22837				1.32794	1.59476	1.35778	1.22538	1.8265	1.83878	1.46687	1.47388
sp|P70168|IMB1_MOUSE	P70168	Kpnb1	Importin subunit beta-1 OS=Mus musculus OX=10090 GN=Kpnb1 PE=1 SV=2	5533.01	4618.35	4370.92	5379.47	5899.7	6280.57	5576.87	5806.95	0.0190835	22.9216	18.6279	727.218	0.870483	1.30016	1.22731	1.19369	0.775326	0.982166	0.905276	0.939238				0.829011	1.46971	1.8258	0.875035	1.65999	1.15849	1.20126	1.1504
sp|Q61503|5NTD_MOUSE	Q61503	Nt5e	5'-nucleotidase OS=Mus musculus OX=10090 GN=Nt5e PE=1 SV=2	339.948	311.907	299.143	246.017	438.318	389.453	420.987	447.753	0.0267796	23.7001	20.6442	62.4462	0.869343	1.02758	1.00233	0.857229	0.670657	0.997414	0.817839	0.787955				2.24106	1.28898	1.59878	1.12731	1.03624	1.10676	1.47903	1.34942
sp|Q3U5F4|YRDC_MOUSE	Q3U5F4	Yrdc	YrdC domain-containing protein, mitochondrial OS=Mus musculus OX=10090 GN=Yrdc PE=1 SV=1	724.01	804.213	831.365	893.659	552.856	559.294	628.685	676.165	0.0166286	22.6672	7.98777	141.174	0.890571	0.857603	0.960309	0.61299	0.553544	0.519322	0.794078	0.655735				1.49787	1.78131	1.53029	1.65967	1.31506	1.73245	1.55669	1.78393
sp|Q8BLN5|LSS_MOUSE	Q8BLN5	Lss	Lanosterol synthase OS=Mus musculus OX=10090 GN=Lss PE=1 SV=2	1611.24	2197.74	2360.05	2676.86	2942.14	3890.49	2427.02	2379.52	0.0166286	25.3671	16.6766	539.419	0.584976	0.832417	0.790078	0.667025	0.897711	0.844495	0.958451	0.781428				0.517595	0.704648	0.691988	0.639	0.569363	0.775857	0.659386	0.67302
sp|Q6GQS1|SCMC3_MOUSE	Q6GQS1	Slc25a23	Calcium-binding mitochondrial carrier protein SCaMC-3 OS=Mus musculus OX=10090 GN=Slc25a23 PE=1 SV=1	6971.78	8330.92	8530.08	10042.1	10312.3	8620.49	8916.15	8542.82	0.0120729	24.2236	14.4563	1242.23	0.750636	2.3407	2.60057	2.04243	0.940089	0.975352	1.11034	1.06565				0.415761	0.367788	0.276684	0.485248	0.637149	0.556441	0.479315	0.308765
sp|Q9EQC5|SCYL1_MOUSE	Q9EQC5	Scyl1	N-terminal kinase-like protein OS=Mus musculus OX=10090 GN=Scyl1 PE=1 SV=1	1554.6	1695.61	1707.33	1562.46	1301.9	1349.06	1375.58	1445.83	0.00197666	23.8064	7.05019	191.029	1.29372	3.19276	2.88476	2.30263	1.32623	1.40714	1.7875	1.8831				1.72264	1.24345	1.57509	1.44828	1.40299	1.40235	1.68241	1.15804
sp|P09055|ITB1_MOUSE	P09055	Itgb1	Integrin beta-1 OS=Mus musculus OX=10090 GN=Itgb1 PE=1 SV=1	9757.52	9921.66	9784	10125.6	8805.33	8516.63	8792.02	9185.73	0.0136296	23.9108	7.39477	736.796	0.572766	0.422825	0.477732	0.465201	0.428319	0.448095	0.481897	0.436174				1.40857	0.82969	0.827697	0.690397	0.81565	0.806605	1.09114	0.944887
sp|P58871|TB182_MOUSE	P58871	Tnks1bp1	182 kDa tankyrase-1-binding protein OS=Mus musculus OX=10090 GN=Tnks1bp1 PE=1 SV=2	1452.51	2117.57	2556.9	2484.04	2654.81	1611.7	1685.46	1240.38	0.00113624	24.1069	11.6431	644.022	1.0535	2.46789	2.44446	1.90135	1.2325	1.53749	1.61264	1.4508				0.945319	1.04431	1.01959	1.03371	1.30884	1.17392	1.04993	0.770548
sp|Q64487-10|PTPRD_MOUSE	Q64487-10	Ptprd	Isoform J of Receptor-type tyrosine-protein phosphatase delta OS=Mus musculus OX=10090 GN=Ptprd	5495.62	5712.87	6324.27	6514.03	6456.98	4892.02	5730.47	5295.89	0.0271685	23.3821	11.661	598.206	0.690745	0.945519	1.05322	0.987891	0.751755	0.789654	0.879846	0.810449				1.04818	0.652055	0.735289	0.643398	1.11719	0.726104	1.1333	0.796735
sp|Q8C052|MAP1S_MOUSE	Q8C052	Map1s	Microtubule-associated protein 1S OS=Mus musculus OX=10090 GN=Map1s PE=1 SV=2	144.34	124.484	110.243	136.679	154.383	169.415	160.092	171.267	0.0321424	24.7517	20.8122	27.4537	1.01522	1.19567	1.20193	1.17136	0.95544	0.972968	1.08173	1.01519				1.412	1.73624	1.83448	1.10447	1.88851	1.63517	1.6127	1.32259
sp|Q9QZQ1-2|AFAD_MOUSE	Q9QZQ1-2	Afdn	Isoform 1 of Afadin OS=Mus musculus OX=10090 GN=Afdn	2442.46	2284.05	2099.3	2047.98	2317.43	2208.7	2276.87	2454.23	0.0463297	24.1295	0.331221	196.928	0.952369	1.01963	1.23808	0.889	0.809425	0.904504	0.988283	0.907629				1.73704	1.31784	1.56006	1.35789	1.40706	1.48693	1.734	1.29135
sp|P49312|ROA1_MOUSE	P49312	Hnrnpa1	Heterogeneous nuclear ribonucleoprotein A1 OS=Mus musculus OX=10090 GN=Hnrnpa1 PE=1 SV=2	3886.19	3364.41	3539.36	3020.45	2740.92	3212.52	2957.98	3475.5	0.0117431	23.6627	3.97775	400.528	0.913389	0.365419	0.514677	0.41854	0.738899	0.718694	0.762132	0.695205				1.58004	1.86752	2.82104	1.68206	1.492	1.18229	1.47823	1.46418
sp|Q99JY8|PLPP3_MOUSE	Q99JY8	Plpp3	Phospholipid phosphatase 3 OS=Mus musculus OX=10090 GN=Plpp3 PE=1 SV=1	6136.71	7782.04	6540.01	4525.11	5480.32	4678	4699.45	5102.15	0.0237685	24.6879	6.22712	1179	0.762026	0.64875	0.601257	0.700091	0.687615	0.915055	0.817603	0.726687				1.43152	1.17762	1.25665	1.2859	0.885201	1.26853	1.19235	0.883876
sp|Q61712|DNJC1_MOUSE	Q61712	Dnajc1	DnaJ homolog subfamily C member 1 OS=Mus musculus OX=10090 GN=Dnajc1 PE=1 SV=1	1492.35	1473.48	1452.22	1637.69	1611.69	1630.71	1420.94	1380.84	0.0136296	22.2032	14.7044	86.8186	0.670838	0.451429	0.485059	0.537219	0.737052	0.641661	0.658842	0.603891				0.964514	1.10801	1.09146	1.08669	0.894516	1.21485	0.954327	1.05361
sp|Q6PDM2|SRSF1_MOUSE	Q6PDM2	Srsf1	Serine/arginine-rich splicing factor 1 OS=Mus musculus OX=10090 GN=Srsf1 PE=1 SV=3	4991.93	4573.11	4435.74	5119.85	5276.42	5319.19	5276.02	5468.08	0.0498778	25.1001	20.0749	405.199	0.53399	0.290938	0.339489	0.310486	0.548654	0.440808	0.435048	0.404644				0.626963	0.867516	0.978307	1.32431	0.517417	0.610106	0.77908	0.999245
sp|Q4VAA2|CDV3_MOUSE	Q4VAA2	Cdv3	Protein CDV3 OS=Mus musculus OX=10090 GN=Cdv3 PE=1 SV=2	5700.84	6168.74	6578.94	7298.13	5959.71	5302.59	5275.33	5593.78	0.00179349	23.0472	10.3783	756.541	1.01131	4.70659	5.1509	2.427	1.41236	1.8405	1.92182	1.907				0.0710127	0	0	0.0920226	0.0816845	0	0.0585858	0.0375592
sp|Q8CAQ8-3|MIC60_MOUSE	Q8CAQ8-3	Immt	Isoform 3 of MICOS complex subunit Mic60 OS=Mus musculus OX=10090 GN=Immt	5131	6036.07	6248.39	6219.21	6069.57	5773.49	5593.86	5774.31	0.00985494	23.6401	11.1563	335.475	0.698444	2.13234	1.78688	1.80568	0.714698	0.871614	1.05121	1.002				0.536929	0.442418	0.310831	0.380123	0.516873	0.566064	0.451006	0.380806
sp|Q5U4D8|SC5A6_MOUSE	Q5U4D8	Slc5a6	Sodium-dependent multivitamin transporter OS=Mus musculus OX=10090 GN=Slc5a6 PE=1 SV=2	311.701	589.081	854.094	756.449	301.484	251.658	266	263.813	0.00159799	23.3567	9.45334	285.87	0.791243	1.59338	1.39784	1.68184	0.748177	0.773434	0.778492	0.753363				0.887145	0.644557	0.725063	0.892037	1.42658	1.01946	0.966453	0.637161
sp|Q8WUR0|CS012_MOUSE	Q8WUR0	1600014C10Rik	Protein C19orf12 homolog OS=Mus musculus OX=10090 PE=1 SV=1	5771.32	7538.06	7427.83	5964.46	6246.93	5078.27	5317.33	4968.48	0.0166286	24.7297	8.43998	1045.37	0.221239	0.0109974	0.0464846	0.087177	0.232275	0.208014	0.209797	0.187447				0.208213	0.194293	0.258514	0.0323881	0.160745	0.14359	0.22765	0.519241
sp|Q80WJ7|LYRIC_MOUSE	Q80WJ7	Mtdh	Protein LYRIC OS=Mus musculus OX=10090 GN=Mtdh PE=1 SV=1	4319.26	3601.48	3416.1	3599.68	3421.03	3547.27	3877.35	3875.7	0.0135698	25.6641	0.610891	259.124	0.723254	0.867601	1.04752	0.795422	0.699105	0.774141	0.904084	0.765758				0.907453	1.03609	0.906507	0.982875	0.864883	1.07114	0.836202	0.986451
sp|P23116|EIF3A_MOUSE	P23116	Eif3a	Eukaryotic translation initiation factor 3 subunit A OS=Mus musculus OX=10090 GN=Eif3a PE=1 SV=5	9670.51	8741.86	7887.37	8237.87	7408.34	7888.71	7977.44	9368.8	0.0159336	24.275	2.42589	1080.76	0.843797	1.08802	0.993935	0.874539	0.868228	1.19481	1.27574	1.19114				1.09602	1.10885	0.895813	1.23707	0.646522	1.1276	0.968841	1.36913
sp|Q8VCX5-2|MICU1_MOUSE	Q8VCX5-2	Micu1	Isoform 2 of Calcium uptake protein 1, mitochondrial OS=Mus musculus OX=10090 GN=Micu1	1146.98	1199.68	1109.28	870.419	876.479	953.551	1042.75	1242.34	0.000357105	22.5419	3.60916	178.342	0.952485	1.61364	1.50417	1.48108	0.797385	1.02594	1.07981	1.06902				1.63863	1.01824	1.04132	1.13636	0.946611	1.20225	1.27426	1.41771
sp|Q9R099|TBL2_MOUSE	Q9R099	Tbl2	Transducin beta-like protein 2 OS=Mus musculus OX=10090 GN=Tbl2 PE=1 SV=2	647.316	733.387	748.811	1063.78	819.741	970.714	746.549	629.021	0.015078	22.4738	14.1193	176.621	0.898428	1.29133	1.23283	1.1418	0.820824	1.02968	1.0467	1.03063				1.22027	1.32323	1.12787	0.997133	1.16953	1.29518	1.20736	1.10555
sp|Q9QYE6|GOGA5_MOUSE	Q9QYE6	Golga5	Golgin subfamily A member 5 OS=Mus musculus OX=10090 GN=Golga5 PE=1 SV=2	1924.04	1676.86	1552.31	1526.05	1337.21	1447.2	1391.16	1640.93	0.0106889	24.8731	3.54711	224.473	1.03369	2.88109	2.19835	1.85176	1.00579	1.27061	1.26464	1.04149				1.04366	0.905207	0.919735	1.13308	0.718725	1.29065	1.16245	1.17251
sp|O09165|CASQ1_MOUSE	O09165	Casq1	Calsequestrin-1 OS=Mus musculus OX=10090 GN=Casq1 PE=1 SV=3	3.80715	5.33516	4.6681	2.98093	1.40663	2.30896	4.46187	4.30058	0.0462188	21.2866	5.08784	1.66215	0.800097	0.568462	0.333891	0.427109	0.334885	0.410498	0.277095	0.216907				2.63282	2.37118	0.79903	1.80416	0.938184	1.66005	1.26271	0.829705
sp|A3KGS3|RGPA2_MOUSE	A3KGS3	Ralgapa2	Ral GTPase-activating protein subunit alpha-2 OS=Mus musculus OX=10090 GN=Ralgapa2 PE=1 SV=2	1215.27	1556.41	1656.72	1494.35	1449.04	1000.76	1062.53	1139.48	0.000614409	23.3566	9.51667	299.828	1.18943	1.88805	1.56834	1.33348	1.12246	1.30333	1.57147	1.37976				1.84702	1.3481	1.63489	1.8853	1.09596	1.8324	1.60298	1.62438
sp|Q91WK5|GCSH_MOUSE	Q91WK5	Gcsh	Glycine cleavage system H protein, mitochondrial OS=Mus musculus OX=10090 GN=Gcsh PE=1 SV=2	4087.5	4885.72	5060.3	5096.17	5281.74	4834.62	5005.45	4653.3	0.0436261	24.4705	13.7483	355.659	0.918968	3.46887	2.78715	2.41643	1.08381	1.26407	1.37262	1.43948				0.436194	0.419447	0.354624	0.362409	0.576105	0.521664	0.453858	0.387862
tr|Q3TIX6|Q3TIX6_MOUSE	Q3TIX6	Fubp3	Far upstream element (FUSE)-binding protein 3 OS=Mus musculus OX=10090 GN=Fubp3 PE=1 SV=1	1166.45	1107.04	1055.11	953.956	808.553	815.106	1008.2	1079.05	0.000231311	23.9762	3.90013	167.466	0.741895	0.342526	0.462172	0.478042	0.772351	0.737866	0.735942	0.744098				0.88255	1.21719	1.62568	1.84152	0.637378	0.903013	1.10063	1.11322
sp|Q810J8|ZFYV1_MOUSE	Q810J8	Zfyve1	Zinc finger FYVE domain-containing protein 1 OS=Mus musculus OX=10090 GN=Zfyve1 PE=1 SV=2	3025.37	2748.66	2819.87	3045.58	4165.37	3498.14	3105.93	3386.23	0.0480646	23.3993	17.2811	338.306	0.968312	1.67579	1.63375	1.56866	0.953664	1.11973	1.05626	1.20641				1.43815	1.04372	0.961016	0.959984	1.49978	1.06178	1.17623	0.992793
sp|Q9QXN3|TRIP4_MOUSE	Q9QXN3	Trip4	Activating signal cointegrator 1 OS=Mus musculus OX=10090 GN=Trip4 PE=1 SV=2	3893.27	4006.22	4189.68	3868.51	3397.06	3365.97	3500.68	3920.11	0.00486733	21.6526	6.72663	399.699	0.97418	0.547354	0.689429	0.472067	1.12422	0.889125	0.983371	0.91507				1.62174	1.68842	1.83569	1.26791	1.12517	1.77153	1.75827	1.76846
sp|Q9EQG9|CERT_MOUSE	Q9EQG9	Cert1	Ceramide transfer protein OS=Mus musculus OX=10090 GN=Cert1 PE=1 SV=1	2470.94	2611.22	2413.2	2419.33	2257.89	1830.27	2241.07	2131.05	0.0389788	25.5307	6.86407	238.648	1.20881	3.04369	3.32086	2.80133	1.22159	1.31131	1.32731	1.34815				1.23118	1.1044	1.06717	1.05373	1.59639	1.16078	0.976027	0.81102
tr|A0A087WQQ5|A0A087WQQ5_MOUSE	A0A087WQQ5	Ktn1	Kinectin OS=Mus musculus OX=10090 GN=Ktn1 PE=1 SV=1	1043.23	1049.61	1193.67	1026.37	781.428	739.208	942.819	1059.9	0.0165777	21.9064	6.5392	186.879	1.05406	1.81144	1.94196	1.76887	1.07888	1.2454	1.36026	1.24458				1.42144	1.25541	1.24528	1.16874	1.14625	1.18177	1.16651	1.07336
sp|Q80UG5|SEPT9_MOUSE	Q80UG5	Septin9	Septin-9 OS=Mus musculus OX=10090 GN=Septin9 PE=1 SV=1	2113.39	2241.09	1794.19	2052.14	3393.32	3509.26	2928.39	3500.62	0.0329553	24.7447	19.8387	638.977	1.18229	2.78945	2.93914	2.24607	1.29773	1.62262	1.71339	1.6318				0.896136	0.924716	1.10857	1.13593	1.12354	0.991585	1.32442	0.799546
sp|Q9QUJ7|ACSL4_MOUSE	Q9QUJ7	Acsl4	Long-chain-fatty-acid--CoA ligase 4 OS=Mus musculus OX=10090 GN=Acsl4 PE=1 SV=2	2798.03	3197.93	3712.53	5066.83	4129.6	5009.01	4054.45	3861.74	0.0307478	25.148	16.0813	920.17	0.657705	0.901109	0.960699	0.825517	0.755883	0.911778	0.96413	0.925181				0.696995	0.570592	0.578728	0.665933	0.612396	0.819507	0.803459	0.616115
sp|P52795|EFNB1_MOUSE	P52795	Efnb1	Ephrin-B1 OS=Mus musculus OX=10090 GN=Efnb1 PE=1 SV=1	574.524	460.487	374.166	511.608	730.892	650.257	713.318	709.172	0.0138219	24.2646	20.3625	172.243	0.66183	0.399787	0.475641	0.485219	0.644147	0.583838	0.442396	0.585341				1.1594	0.876007	1.20363	0.563644	1.25292	0.770993	1.13976	1.10518
sp|Q60575|KIF1B_MOUSE	Q60575	Kif1b	Kinesin-like protein KIF1B OS=Mus musculus OX=10090 GN=Kif1b PE=1 SV=2	7045.03	6232.43	5957.72	5031.55	4918.69	3510.07	4973.02	5209.01	0.0263875	25.9484	4.60665	1145.32	1.40919	4.22165	3.63855	3.00525	0.902249	1.36344	1.75045	1.68758				1.23879	1.33791	1.11963	1.40154	1.80645	1.53149	1.14858	0.954429
sp|Q9CRC8|LRC40_MOUSE	Q9CRC8	Lrrc40	Leucine-rich repeat-containing protein 40 OS=Mus musculus OX=10090 GN=Lrrc40 PE=1 SV=2	487.706	705.487	761.972	688.589	684.484	573.229	596.344	646.538	0.0382164	22.4626	9.45475	78.6175	1.13704	2.68599	2.42339	1.83748	1.47319	1.60599	1.5473	1.42999				0.813195	1.01678	0.942039	1.12761	1.46729	1.08369	1.13096	0.804867
sp|Q9EQ00|ROP1L_MOUSE	Q9EQ00	Ropn1l	Ropporin-1-like protein OS=Mus musculus OX=10090 GN=Ropn1l PE=1 SV=2	459.088	552.296	595.838	545.827	705.36	637.311	589.957	480.002	0.026572	24.6772	15.3695	94.3654	0.88835	1.31662	1.41042	1.52588	1.12258	1.35643	1.10843	1.18334				0.687764	0.913641	0.811152	0.966305	1.01118	0.943276	0.949599	0.918296
sp|Q91YH5|ATLA3_MOUSE	Q91YH5	Atl3	Atlastin-3 OS=Mus musculus OX=10090 GN=Atl3 PE=1 SV=1	5568.04	6005.75	5921.69	5487.36	5637.87	4488.56	5199.99	5643.95	0.0482317	22.9275	7.33024	665.352	0.827375	0.955066	0.95826	0.934056	0.84511	0.965027	1.04902	0.935868				1.10304	1.14682	0.978891	0.90207	1.02882	1.19659	0.948814	0.980665
sp|Q62523|ZYX_MOUSE	Q62523	Zyx	Zyxin OS=Mus musculus OX=10090 GN=Zyx PE=1 SV=2	714.618	1153.81	1175.11	1086.11	991.506	884.135	896.645	805.052	0.0120729	23.6744	10.015	168.114	0.945221	2.25548	1.85515	1.77347	1.02375	1.57685	1.33509	1.16292				0.945188	0.779517	0.617302	0.824092	0.956121	0.74599	0.927801	0.534293
sp|Q9CQC8|SPG21_MOUSE	Q9CQC8	Spg21	Maspardin OS=Mus musculus OX=10090 GN=Spg21 PE=1 SV=1	1269.16	1307.35	1229.44	880.201	936.695	1034	1132.05	1174.57	0.00526999	22.9533	3.88905	187.09	0.944704	1.754	1.62767	1.52055	0.811736	1.16161	1.24182	1.23778				1.0816	0.989046	0.774941	1.3763	0.653779	1.07044	1.06774	0.916767
sp|Q91V92|ACLY_MOUSE	Q91V92	Acly	ATP-citrate synthase OS=Mus musculus OX=10090 GN=Acly PE=1 SV=1	5903.51	7394.46	8728.64	13303.5	20643.6	17134.3	12809.1	11811.2	0.00113624	24.2009	16.592	6031.8	0.704151	1.61388	1.38995	1.62002	1.53271	1.37686	1.40326	1.46556				0.17004	0.211411	0.183043	0.216918	0.32232	0.256478	0.30819	0.289614
sp|Q5SWU9-2|ACACA_MOUSE	Q5SWU9-2	Acaca	Isoform 2 of Acetyl-CoA carboxylase 1 OS=Mus musculus OX=10090 GN=Acaca	2078.48	2306.5	2226.68	3416.17	3491.12	2614.97	1973.25	2176.6	0.0214326	23.6362	13.6472	713.213	0.750108	1.33501	1.39393	1.53312	1.49118	1.41089	1.397	1.45381				0.261794	0.367329	0.361996	0.488576	0.436721	0.505306	0.433868	0.379201
sp|P26262|KLKB1_MOUSE	P26262	Klkb1	Plasma kallikrein OS=Mus musculus OX=10090 GN=Klkb1 PE=1 SV=2	14138.4	19256	18538.2	15840	15146.4	12979.2	15049	16212.9	0.0251675	21.5728	7.3924	2482.01	0.831787	1.21549	1.23523	1.49296	1.20429	1.43643	1.81591	1.57624				0.455822	0.652244	0.537161	0.609478	0.553148	0.697158	0.678568	0.693811
sp|E9PVB5|TTC17_MOUSE	E9PVB5	Ttc17	Tetratricopeptide repeat protein 17 OS=Mus musculus OX=10090 GN=Ttc17 PE=1 SV=1	1064.05	1033.24	1108.22	1298.13	1165.31	1003.42	982.979	1024.32	0.0156366	23.4725	12.146	95.9344	1.06227	2.37421	3.3163	2.53871	0.778999	0.914251	1.01459	0.879129				0.912591	0.739553	0.794364	0.837774	1.93854	0.640906	0.869266	0.96814
sp|Q711T7|NADE_MOUSE	Q711T7	Nadsyn1	Glutamine-dependent NAD(+) synthetase OS=Mus musculus OX=10090 GN=Nadsyn1 PE=1 SV=1	925.859	946.306	1149.03	1038.43	781.391	719.307	791.717	876.429	0.00615492	22.5192	8.43364	172.895	0.746104	1.5215	1.06844	1.4577	0.967338	1.7912	1.76308	1.72948				0.244757	0.393388	0.322573	0.357744	0.371564	0.462257	0.322638	0.309506
sp|P97742|CPT1A_MOUSE	P97742	Cpt1a	Carnitine O-palmitoyltransferase 1, liver isoform OS=Mus musculus OX=10090 GN=Cpt1a PE=1 SV=4	10723	17262.4	17674.7	15652.7	11342.1	7854.92	8822.18	10060	0.000359142	22.9475	8.68474	5143.45	0.900606	2.08647	2.21952	1.80742	0.862435	1.2628	1.19963	1.14989				0.749679	0.676634	0.636429	0.709127	0.782301	0.769069	0.698619	0.502966
sp|Q9ERE7|MESD_MOUSE	Q9ERE7	Mesd	LRP chaperone MESD OS=Mus musculus OX=10090 GN=Mesd PE=1 SV=1	1606.36	1360.48	1255.66	1757.94	1792.17	1907.92	1480.03	1494.78	0.0484818	21.9985	16.3581	244.223	1.30088	3.63437	4.08657	3.23426	1.41585	1.58175	1.86121	1.66627				0.768917	0.747182	0.650802	0.935375	1.08185	0.796649	0.999646	0.690343
sp|Q6P4T0|ATG2A_MOUSE	Q6P4T0	Atg2a	Autophagy-related protein 2 homolog A OS=Mus musculus OX=10090 GN=Atg2a PE=1 SV=2	1433.29	1666.34	1455.9	1309.94	1044.56	893.334	1107.3	1395.63	0.000359142	23.054	6.01873	349.853	0.697933	0.97223	0.638579	0.760191	0.746171	1.4801	1.28026	1.34579				0.865539	0.441337	0.564334	0.32529	0.655072	0.291722	0.767378	0.871469
sp|Q8VE88|F1142_MOUSE	Q8VE88	Fam114a2	Protein FAM114A2 OS=Mus musculus OX=10090 GN=Fam114a2 PE=1 SV=2	2037.88	2283.99	2188.91	1979.02	1922.8	2027.88	1993.21	2044.31	0.0270275	22.9961	6.4918	131.586	0.827864	1.58292	1.41298	1.18527	1.01911	1.37043	1.25177	1.40473				0.631722	0.781253	0.638812	0.423199	0.636026	0.743433	0.707764	0.813698
sp|Q920R0|ALS2_MOUSE	Q920R0	Als2	Alsin OS=Mus musculus OX=10090 GN=Als2 PE=1 SV=3	3133.14	3050.01	2754.38	3582	3962.08	4568.59	4249.79	3945.33	0.00192645	24.6688	19.075	774.839	0.922105	1.74045	1.57973	1.42863	1.2284	1.28501	1.36272	1.30466				0.760396	0.737209	0.827828	0.660878	0.864328	0.734152	1.02622	0.946582
sp|Q9WTX6|CUL1_MOUSE	Q9WTX6	Cul1	Cullin-1 OS=Mus musculus OX=10090 GN=Cul1 PE=1 SV=1	3932.87	3515.83	3244.47	2718.45	2975.76	3264.17	3547.16	3589.24	0.00122689	23.1281	1.57283	443.805	1.10389	1.4266	1.49966	1.41651	0.856537	1.20947	1.17898	1.32294				1.26727	1.52901	1.47449	1.16876	1.54467	1.53554	1.32568	1.33117
sp|Q3UU96|MRCKA_MOUSE	Q3UU96	Cdc42bpa	Serine/threonine-protein kinase MRCK alpha OS=Mus musculus OX=10090 GN=Cdc42bpa PE=1 SV=2	1251.77	1362.21	1271.07	1089.52	1207.42	1071.67	1120.7	1220.43	0.0358503	24.0815	5.64839	119.102	0.889687	0.600367	0.94767	0.718536	0.84162	0.713788	0.790362	0.733187				1.32934	1.20142	1.1231	1.32621	1.42447	1.38231	1.35283	1.2914
sp|Q8K440|ABC8B_MOUSE	Q8K440	Abca8b	ABC-type organic anion transporter ABCA8B OS=Mus musculus OX=10090 GN=Abca8b PE=1 SV=2	3296.27	3096.35	3001.01	2711.51	2348.71	2338.04	3004.93	3601.79	0.00195978	23.1275	3.5025	494.662	0.780954	0.77314	0.826422	0.764178	0.624443	0.735507	0.742844	0.624922				1.1955	0.946437	1.2139	1.225	0.908004	0.996422	1.05631	0.9417
sp|P84084|ARF5_MOUSE	P84084	Arf5	ADP-ribosylation factor 5 OS=Mus musculus OX=10090 GN=Arf5 PE=1 SV=2	3361.02	3374.4	3462.83	3386.16	3911.33	3984.3	3587.61	3525.86	0.00558755	23.5991	17.4061	303.313	1.19472	2.76576	2.8229	2.55518	1.34047	1.564	1.50579	1.55761				0.781669	0.837563	0.809318	1.30968	1.05545	1.17741	0.78673	0.931508
sp|O35930|GP1BA_MOUSE	O35930	Gp1ba	Platelet glycoprotein Ib alpha chain OS=Mus musculus OX=10090 GN=Gp1ba PE=1 SV=2	75.3792	70.787	87.4683	66.9971	60.2494	50.6388	46.0483	45.77	0.0478835	25.8803	7.98808	16.3599	0.86147	0.938539	1.011	1.11381	0.614972	1.2362	1.02625	1.21273				1.03998	0.715039	0.716607	1.22114	0.778206	1.34731	1.11393	1.04656
tr|Q3UED7|Q3UED7_MOUSE	Q3UED7	Gm4951	Interferon-gamma-inducible GTPase Ifgga2 protein OS=Mus musculus OX=10090 GN=Gm4951 PE=1 SV=1	5293.13	7125.68	6321.41	6646.06	8043.27	9226.86	8599.83	7408.51	0.0419322	24.7094	18.8164	1887.11	0.990839	1.44123	1.40407	1.11759	1.02834	1.2536	1.57917	1.44653				1.07184	0.957771	1.04943	1.28385	0.829658	0.934331	1.1712	1.11036
sp|Q9JKK1|STX6_MOUSE	Q9JKK1	Stx6	Syntaxin-6 OS=Mus musculus OX=10090 GN=Stx6 PE=1 SV=1	412.573	411.678	388.211	380.196	444.685	510.913	473.417	473.415	0.00610902	24.579	20.6107	54.1801	1.10784	1.67105	1.51821	1.07943	1.15833	1.31716	1.47869	1.40629				1.39174	1.57784	1.21343	1.21846	1.20844	1.46265	1.10668	1.18686
sp|Q9D5V6|SYAP1_MOUSE	Q9D5V6	Syap1	Synapse-associated protein 1 OS=Mus musculus OX=10090 GN=Syap1 PE=1 SV=1	3368.46	3390.11	3415.81	3741.94	3818.02	3395.85	3476.99	3308.53	0.037723	23.3052	13.8625	211.367	0.90135	1.29008	1.06622	1.01273	1.23507	1.67235	1.55982	1.60695				0.644768	0.889978	0.667065	0.745168	0.777487	1.07792	0.818778	0.784498
sp|Q69ZP3-2|PNKD_MOUSE	Q69ZP3-2	Pnkd	Isoform 2 of Probable hydrolase PNKD OS=Mus musculus OX=10090 GN=Pnkd	2982.8	2130.62	1660.87	2112.5	3718.49	4438.03	4501.71	3953.51	0.000246185	23.7596	20.4219	1454.94	0.921343	2.76545	2.92083	2.6266	1.03485	1.2001	1.56661	1.1634				0	0.57009	0.492456	0.514872	0.481313	0	0.385219	0.436135
sp|Q3THS6|METK2_MOUSE	Q3THS6	Mat2a	S-adenosylmethionine synthase isoform type-2 OS=Mus musculus OX=10090 GN=Mat2a PE=1 SV=2	2835.65	3059.92	3798.6	4125.42	3509.35	3104.22	3137.55	2862.87	0.00126617	23.4819	11.8818	547.796	1.02372	2.18306	1.93944	1.97249	1.16051	1.78273	1.41676	1.68532				0.514916	0.712242	0.693605	0.981489	0.848104	0.914902	0.776892	0.563502
tr|A0A0R4IZY9|A0A0R4IZY9_MOUSE	A0A0R4IZY9	Dus3l	tRNA-dihydrouridine(47) synthase [NAD(P)(+)] OS=Mus musculus OX=10090 GN=Dus3l PE=1 SV=1	808.619	596.845	545.618	571.128	546.427	580.383	566.767	620.901	0.0382164	25.3307	2.05997	75.8505	0.984291	0.632616	0.723265	0.865948	0.727699	1.00184	0.93334	1.01004				1.31242	1.30052	1.6439	1.86607	1.30371	1.32941	1.44752	1.2228
sp|Q8R2Y0|ABHD6_MOUSE	Q8R2Y0	Abhd6	Monoacylglycerol lipase ABHD6 OS=Mus musculus OX=10090 GN=Abhd6 PE=1 SV=1	1839.06	1725.01	2100.27	3561.42	3010.44	2299.53	2240.56	2277.04	0.014832	23.7659	14.0511	582.86	0.764208	0.652563	0.77768	0.750509	0.746513	0.739039	0.857798	0.919052				0.974776	1.00181	0.934086	0.859601	0.787679	0.829071	0.88205	1.23521
sp|Q80Y98-2|DDHD2_MOUSE	Q80Y98-2	Ddhd2	Isoform 2 of Phospholipase DDHD2 OS=Mus musculus OX=10090 GN=Ddhd2	943.449	1007.8	1297.07	1602.71	1128.69	790.309	902.461	874.634	0.00365864	23.4642	11.0901	314.411	0.86793	1.6075	1.68808	2.28659	1.01614	1.02874	1.21811	1.49066				0.785213	0.687973	0.293446	0.171071	0.817353	0.346613	0.829358	0.685936
sp|Q3TZM9|ALG11_MOUSE	Q3TZM9	Alg11	GDP-Man:Man(3)GlcNAc(2)-PP-Dol alpha-1,2-mannosyltransferase OS=Mus musculus OX=10090 GN=Alg11 PE=2 SV=1	1570	1723.38	1744.65	2247.29	1943.63	1689.14	1803.83	1517.81	0.0121243	23.7795	13.1828	287.973	0.791677	0.979037	0.75053	1.13185	0.700366	0.888479	1.02959	0.799904				1.09067	0.926513	0.940738	0.64336	0.721486	0.96408	0.878465	1.00656
sp|Q3TJ91|L2GL2_MOUSE	Q3TJ91	Llgl2	LLGL scribble cell polarity complex component 2 OS=Mus musculus OX=10090 GN=Llgl2 PE=1 SV=2	1068.74	865.247	870.537	824.515	1120.11	1114	1106.95	1235.1	0.0137413	23.7327	21.1572	171.355	0.96178	1.19193	1.20644	1.15617	0.848403	0.82847	1.04482	0.977602				1.19282	1.03494	1.08735	1.38412	1.0959	1.29267	1.13507	1.19962
sp|Q9CQV6|MLP3B_MOUSE	Q9CQV6	Map1lc3b	Microtubule-associated proteins 1A/1B light chain 3B OS=Mus musculus OX=10090 GN=Map1lc3b PE=1 SV=3	5589.77	5266.36	5338.17	4828.13	4224.68	4165.69	4363.72	4247.34	0.0447284	25.9553	5.86748	670.012	1.13652	0.914991	1.02774	1.71525	1.19217	1.39766	1.25463	0.903054				1.54935	1.22652	1.23161	1.75973	1.75222	1.61712	1.39788	1.0814
sp|Q7TN98|CPEB4_MOUSE	Q7TN98	Cpeb4	Cytoplasmic polyadenylation element-binding protein 4 OS=Mus musculus OX=10090 GN=Cpeb4 PE=1 SV=1	2285.5	2538.03	2018.31	1694.73	2376.39	2464.15	2840.29	3046.62	0.0295187	24.8136	23.3719	580.826	1.11374	1.3778	1.19276	1.12484	0.896904	0.901682	1.17269	1.05296				1.15943	1.56689	1.72468	1.60294	1.31741	1.49893	1.53081	1.31174
sp|Q80XL6|ACD11_MOUSE	Q80XL6	Acad11	Acyl-CoA dehydrogenase family member 11 OS=Mus musculus OX=10090 GN=Acad11 PE=1 SV=2	15826.3	16671.6	16902.1	18190.1	18234.2	14055.4	14309.5	15444	0.0168732	23.7049	10.9851	1538.34	0.738236	0.694275	0.849424	0.830042	0.808335	0.544025	0.657046	0.637403				1.18736	0.81929	0.62436	0.937386	0.875041	1.01491	0.852708	0.835096
sp|O35226|PSMD4_MOUSE	O35226	Psmd4	26S proteasome non-ATPase regulatory subunit 4 OS=Mus musculus OX=10090 GN=Psmd4 PE=1 SV=1	6731.35	5781.12	5136.52	4828.06	4689.3	5370.64	5332	5920.03	0.00241082	24.4418	2.00409	743.287	1.11212	4.1002	3.05071	2.87426	1.31644	1.56976	1.76551	1.79372				0.275023	0.283467	0.280448	0.300761	0.462194	0.380774	0.271165	0.420468
tr|A0A0G2JF60|A0A0G2JF60_MOUSE	A0A0G2JF60	Aldh2	Aldehyde dehydrogenase, mitochondrial (Fragment) OS=Mus musculus OX=10090 GN=Aldh2 PE=1 SV=1	81628.2	89941.6	87547.6	95729.3	99283.2	83040.2	87081.3	85188.6	0.0220581	23.7511	13.041	6417.1	1.3076	4.48181	4.24592	3.97446	1.63669	1.64705	1.65898	1.6299				0.539864	0.279613	0.276366	0.199619	0.966316	0.200896	0.557107	0.457793
sp|P14094|AT1B1_MOUSE	P14094	Atp1b1	Sodium/potassium-transporting ATPase subunit beta-1 OS=Mus musculus OX=10090 GN=Atp1b1 PE=1 SV=1	2707.11	2578.54	2561.85	2977.81	2103.03	1762.85	2189.06	1953.81	0.041305	24.6458	7.80703	421.556	0.821967	0.713967	0.80581	0.787367	0.602512	0.635862	0.666833	0.63472				1.51279	0.937073	0.958139	0.986196	1.0099	0.942464	1.29238	1.03497
sp|Q9D1G2|PMVK_MOUSE	Q9D1G2	Pmvk	Phosphomevalonate kinase OS=Mus musculus OX=10090 GN=Pmvk PE=1 SV=3	1982.07	2492.7	2495.84	2634.27	3976.67	5207.21	3635.14	3232.73	0.00421131	24.6693	18.3126	1167.28	0.689222	1.04937	0.864382	0.835083	1.06827	1.60554	1.27012	1.32102				0.318981	0.278681	0.388987	0.309726	0.379964	0.34599	0.493386	0.481172
sp|Q91W86|VPS11_MOUSE	Q91W86	Vps11	Vacuolar protein sorting-associated protein 11 homolog OS=Mus musculus OX=10090 GN=Vps11 PE=1 SV=3	1470.12	1374.71	1360.81	1342.11	1068.87	1057.01	1152.86	1236.78	0.0388546	24.8225	5.84753	180.701	1.10662	2.51463	2.18032	1.30348	1.18175	1.12856	1.93895	1.48069				0.878628	0.820059	0.912279	1.1138	0.789377	0.915003	1.00274	0.666328
sp|O88829|SIAT9_MOUSE	O88829	St3gal5	Lactosylceramide alpha-2,3-sialyltransferase OS=Mus musculus OX=10090 GN=St3gal5 PE=1 SV=2	9032.28	6989.41	9604.89	11771.7	7684.53	4811.27	3535.64	3143.75	0.0461633	24.779	10.224	3342.39	0.730653	0.673211	0.990332	0.964134	0.558046	0.669202	0.591112	0.558782				1.19663	0.652978	0.608096	0.718419	0.966835	0.965321	0.736051	0.881597
sp|P70297|STAM1_MOUSE	P70297	Stam	Signal transducing adapter molecule 1 OS=Mus musculus OX=10090 GN=Stam PE=1 SV=3	908.775	902.901	841.37	820.872	811.091	809.317	922.058	929.687	0.0371852	23.3477	2.08759	61.0159	1.43865	3.05803	3.21325	2.97167	1.27789	1.53593	1.69565	1.91385				0.997792	1.04525	0.770447	1.29995	2.30684	1.22881	0.892162	0.785952
sp|P15116|CADH2_MOUSE	P15116	Cdh2	Cadherin-2 OS=Mus musculus OX=10090 GN=Cdh2 PE=1 SV=2	3467.43	3924.34	3645.57	3159.19	3004.76	2959.25	3075.06	3354.95	0.0172483	23.3282	5.97738	410.46	0.650544	0.432301	0.589763	0.522801	0.58052	0.314508	0.287937	0.268266				1.0252	0.649001	0.638517	1.03244	1.04568	0.941515	0.95052	0.855711
sp|Q8CG50|RAB43_MOUSE	Q8CG50	Rab43	Ras-related protein Rab-43 OS=Mus musculus OX=10090 GN=Rab43 PE=1 SV=1	5147.88	7725.32	9174.77	7298.3	7341.85	4741.67	5371.68	5433.73	0.00338822	22.9821	9.50272	1877.8	0.767976	0.957306	0.979882	1.3749	0.94551	1.12499	1.13382	1.07332				0.553998	0.585744	0.560549	0.354589	0.74362	0.531753	0.676866	0.717651
sp|Q8BWQ6|VP35L_MOUSE	Q8BWQ6	Vps35l	VPS35 endosomal protein-sorting factor-like OS=Mus musculus OX=10090 GN=Vps35l PE=1 SV=2	1096.2	1094.8	1029.44	903.047	846.468	900.349	1010.12	1055.19	0.0337006	22.8274	3.75272	126.867	1.16246	2.68074	2.83844	2.3731	1.0363	1.14563	1.43001	1.403				0.934447	0.81764	0.772075	0.79327	0.815521	0.76168	0.950091	0.860434
sp|Q60864|STIP1_MOUSE	Q60864	Stip1	Stress-induced-phosphoprotein 1 OS=Mus musculus OX=10090 GN=Stip1 PE=1 SV=1	3937.11	3378.73	2844.74	5514.62	6699.21	5941.81	4184.61	3954.33	0.00456043	22.9064	15.8279	1466.11	1.08802	2.00889	1.95868	2.19472	1.23892	1.58245	1.75515	1.70753				0.527897	0.687541	0.725724	0.655918	0.821612	0.709346	0.847934	0.739005
sp|P99024|TBB5_MOUSE	P99024	Tubb5	Tubulin beta-5 chain OS=Mus musculus OX=10090 GN=Tubb5 PE=1 SV=1	2893.45	2628.01	2056.66	2178.93	2303.42	3245.6	2653.9	3106.98	0.0350816	23.6132	22.9015	502.967	0.741822	0.96262	1.10115	1.25587	0.765173	0.884757	0.743114	0.850216				0.786916	0.47528	0.482749	0.384173	0.696626	0.422639	0.978461	0.949369
sp|Q921M4|GOGA2_MOUSE	Q921M4	Golga2	Golgin subfamily A member 2 OS=Mus musculus OX=10090 GN=Golga2 PE=1 SV=3	1457.68	1549.28	1504.82	1330.33	1223.95	1208.82	1267.58	1559.01	0.00154648	22.2001	5.54089	176.591	1.06318	1.95126	1.86258	1.52518	1.14558	1.26646	1.45113	1.22515				0.893962	0.744317	0.939126	0.848717	0.866816	0.976992	1.01695	0.950706
sp|Q8JZN7|MIRO2_MOUSE	Q8JZN7	Rhot2	Mitochondrial Rho GTPase 2 OS=Mus musculus OX=10090 GN=Rhot2 PE=1 SV=1	1917.5	1705.06	1614.08	1688.18	1566.42	1647	1706.55	1751.35	0.0136296	25.6057	1.75634	119.32	0.968141	2.0853	1.90007	1.76017	0.780757	0.867591	1.05598	0.971477				0.938564	0.748629	0.649224	0.804729	0.880054	0.865833	0.821266	0.763136
sp|Q9ER69|FL2D_MOUSE	Q9ER69	Wtap	Pre-mRNA-splicing regulator WTAP OS=Mus musculus OX=10090 GN=Wtap PE=1 SV=3	1910.78	1742.11	1805.48	1664.67	1622.9	1740.65	1825.39	1789.8	0.035672	24.2445	1.67837	116.646	1.14864	0.649965	0.906803	0.978172	0.926156	1.05901	1.33072	1.15776				1.38639	1.7344	1.99812	2.08301	0.737254	1.32338	1.44394	1.49634
sp|P70387|HFE_MOUSE	P70387	Hfe	Hereditary hemochromatosis protein homolog OS=Mus musculus OX=10090 GN=Hfe PE=1 SV=2	2530.53	2375.78	2441.76	2403.74	2654.05	2987.79	2680.03	2783.56	0.021642	24.4324	20.1533	238.495	0.89745	0.939479	1.389	1.26224	0.862381	0.959617	1.0108	0.949283				0.813916	0.860338	0.828243	0.860262	1.19683	1.05826	0.939575	0.638112
sp|Q3U0S6|RAIN_MOUSE	Q3U0S6	Rasip1	Ras-interacting protein 1 OS=Mus musculus OX=10090 GN=Rasip1 PE=1 SV=3	138.243	169.919	165.118	162.208	158.239	119.324	139.317	111.097	0.0421514	24.6857	9.84818	23.5288	1.09924	1.1385	1.1315	1.13502	0.933631	1.30004	1.37704	1.14698				1.31175	1.26269	1.17046	1.32721	1.23259	1.46685	1.22018	1.08472
sp|Q9JLV5|CUL3_MOUSE	Q9JLV5	Cul3	Cullin-3 OS=Mus musculus OX=10090 GN=Cul3 PE=1 SV=1	3526.06	3621.86	3797.84	3244.62	2989.2	2973.82	3183.74	3155.8	0.0114722	24.53	6.46569	363.101	1.11834	1.32503	1.20941	1.11551	1.06849	1.3028	1.24747	1.31068				1.11916	1.10688	1.21581	1.39797	1.16994	1.48526	1.23357	1.27313
sp|Q9JHE3|ASAH2_MOUSE	Q9JHE3	Asah2	Neutral ceramidase OS=Mus musculus OX=10090 GN=Asah2 PE=1 SV=1	654.816	890.668	1054.55	993.326	1049.78	863.481	804.865	882.54	0.00824162	23.3743	11.9874	122.201	1.38709	3.28148	3.14317	3.41012	1.43001	1.54064	1.8993	1.78031				0.911935	1.00784	0.737797	0.402392	1.23093	0.744723	0.994163	0.950003
sp|Q9CWZ7|SNAG_MOUSE	Q9CWZ7	Napg	Gamma-soluble NSF attachment protein OS=Mus musculus OX=10090 GN=Napg PE=1 SV=1	1055.89	1037.37	1032.58	1047.25	896.432	837.477	977.027	1023.87	0.0314914	23.2929	5.85203	86.7856	0.898458	0.636218	0.620982	0.636092	0.99944	0.869451	0.987538	1.00083				1.11945	1.06157	1.00668	1.16054	0.999867	1.13713	1.10058	1.15152
sp|P97872|FMO5_MOUSE	P97872	Fmo5	Flavin-containing monooxygenase 5 OS=Mus musculus OX=10090 GN=Fmo5 PE=1 SV=4	28465.8	22631	31284.5	55385.4	58364.5	52819.8	33652.9	26109.1	8.65834e-05	22.1719	14.9591	16283.8	0.829657	0.785061	0.929556	0.948362	0.798384	0.993309	0.937659	0.860083				0.938503	0.848102	0.741167	0.864633	0.776539	1.06492	0.850533	0.823742
sp|Q9CQV8|1433B_MOUSE	Q9CQV8	Ywhab	14-3-3 protein beta/alpha OS=Mus musculus OX=10090 GN=Ywhab PE=1 SV=3	4365.53	4710.35	4602.42	5371.98	5219.48	5023.22	5184.76	4871.97	0.0464411	25.164	16.3571	368.112	1.02099	1.73146	1.54823	1.64489	0.990307	1.2956	1.29897	1.39755				0.878055	0.851976	0.731861	0.908905	0.799254	0.915447	0.915367	0.697734
sp|Q99JB8|PACN3_MOUSE	Q99JB8	Pacsin3	Protein kinase C and casein kinase II substrate protein 3 OS=Mus musculus OX=10090 GN=Pacsin3 PE=1 SV=1	2454.7	2242.63	1833.5	2037.57	2030.21	2077.3	2271.2	2345.57	0.00774033	24.2849	1.09773	196.852	0.953859	0.536708	0.681757	0.5108	0.612924	0.530186	0.64627	0.654817				2.53783	1.30664	1.12046	0.999033	1.28793	1.13501	1.54115	1.21906
tr|G3UWD9|G3UWD9_MOUSE	G3UWD9	Slc17a3	Solute carrier family 17 (sodium phosphate), member 3 OS=Mus musculus OX=10090 GN=Slc17a3 PE=1 SV=2	3561.36	3552.75	2879.54	3819.08	5108.25	6818.3	4690.95	3859.27	0.00469297	23.203	17.8529	1300.92	0.777098	1.1648	1.25957	1.43826	0.530154	1.01944	1.1483	1.08223				0.795985	0.506026	0.632878	0.215005	0.454659	0.306432	0.892322	0.660121
sp|Q60598|SRC8_MOUSE	Q60598	Cttn	Src substrate cortactin OS=Mus musculus OX=10090 GN=Cttn PE=1 SV=2	2038.51	2249.7	2219.32	2193.57	1832.93	1763.2	1874.4	2081.43	0.00280866	21.5675	7.18901	247.701	1.18756	1.62587	2.31816	1.33646	1.18687	1.23816	1.26634	1.19564				1.32651	1.09841	1.16177	0.872318	1.48172	1.22736	1.3244	0.79687
sp|P48722|HS74L_MOUSE	P48722	Hspa4l	Heat shock 70 kDa protein 4L OS=Mus musculus OX=10090 GN=Hspa4l PE=1 SV=2	1132.07	962.475	872.658	1586.51	2777.24	2672.16	1813.7	1278.99	0.000411028	22.8754	16.8586	895.636	1.0802	1.92613	1.94977	1.89236	1.19716	1.4531	1.52067	1.60009				0.709512	0.710711	0.712132	0.675507	0.870952	0.653522	0.775608	0.82207
sp|Q8N9S3|AHSA2_MOUSE	Q8N9S3	Ahsa2	Activator of 90 kDa heat shock protein ATPase homolog 2 OS=Mus musculus OX=10090 GN=Ahsa2 PE=1 SV=2	693.138	661.736	632.322	1034.83	952.302	919.048	774.542	674.528	0.00372203	22.3334	15.4496	147.069	1.32819	2.1904	2.25259	2.08008	1.0889	1.51929	1.7624	1.60789				0.923378	0.969906	1.09917	1.51085	1.38257	1.35127	1.41435	0.777201
sp|Q8BIL5|HOOK1_MOUSE	Q8BIL5	Hook1	Protein Hook homolog 1 OS=Mus musculus OX=10090 GN=Hook1 PE=1 SV=2	3717.2	3914.4	3876.56	4996.77	4402.9	3538.62	3377.14	3854.87	0.0432134	23.1892	12.1371	407.097	1.15329	1.05996	1.02742	1.20901	1.0016	1.06311	1.36983	1.25199				1.09711	1.02104	1.66801	1.26185	1.55373	1.25658	1.8982	1.02183
sp|Q8CCN5|BCAS3_MOUSE	Q8CCN5	Bcas3	Breast carcinoma-amplified sequence 3 homolog OS=Mus musculus OX=10090 GN=Bcas3 PE=1 SV=2	609.937	804.839	725.297	756.024	564.48	478.035	596.977	622.703	0.0152995	22.075	7.73962	133.395	1.08274	1.97763	1.78888	2.02476	1.18451	1.46155	1.14878	1.30094				0.686792	0.743767	0.732682	0.851564	0.674218	1.17107	1.08291	0.656585
sp|Q91WM2|HDHD5_MOUSE	Q91WM2	Hdhd5	Haloacid dehalogenase-like hydrolase domain-containing 5 OS=Mus musculus OX=10090 GN=Hdhd5 PE=1 SV=1	1033.78	895.999	791.937	916.547	1003.92	1038.12	1030.61	938.555	0.0167593	21.1979	18.9142	90.7271	1.11926	3.29995	3.27701	2.84283	0.932023	1.7881	1.62163	1.69308				0.312757	0.331383	0.341858	0.29665	0.401395	0.292068	0.357015	0.3252
sp|Q9CPS6|HINT3_MOUSE	Q9CPS6	Hint3	Histidine triad nucleotide-binding protein 3 OS=Mus musculus OX=10090 GN=Hint3 PE=1 SV=1	1279.43	1472.06	1505.57	1470.41	1710.95	1565.11	1447.91	1425.8	0.0169345	25.2801	15.168	136.52	0.841015	0.904943	1.01615	0.953945	0.944872	0.957193	0.92787	0.88121				0.986056	0.822181	0.83457	0.627753	0.814308	0.722615	0.877589	0.827893
sp|P27600|GNA12_MOUSE	P27600	Gna12	Guanine nucleotide-binding protein subunit alpha-12 OS=Mus musculus OX=10090 GN=Gna12 PE=1 SV=3	2904.25	3274.04	3357.63	2604.71	2631.93	2532.1	2329.31	2387.27	0.0249129	25.675	7.18911	476.133	0.730104	0.445637	0.506716	0.39051	0.767796	0.749642	0.837132	0.71947				1.02734	0.741234	0.968506	0.57494	0.755706	0.77842	0.974005	0.843264
sp|Q922B1|MACD1_MOUSE	Q922B1	Macrod1	ADP-ribose glycohydrolase MACROD1 OS=Mus musculus OX=10090 GN=Macrod1 PE=1 SV=2	1797.73	1852.57	2026.65	2003.52	2495.72	1928.73	1828.95	1782.87	0.0377707	23.892	14.0306	143.435	1.05651	1.95712	2.04305	1.9167	1.36751	1.44472	1.44969	1.60495				0.643707	0.640373	0.378352	0.805138	0.656135	0.809467	0.714105	0.468092
sp|Q9DBA6|TYSD1_MOUSE	Q9DBA6	Tysnd1	Peroxisomal leader peptide-processing protease OS=Mus musculus OX=10090 GN=Tysnd1 PE=1 SV=1	1527.05	1732.72	1732.32	2324.18	2209.47	2004.38	1918.93	1964.29	0.0373007	24.5707	15.4307	304.598	0.821624	0.984963	0.921668	0.979986	0.865772	1.2389	1.28341	1.17697				0.653467	0.610524	0.662372	0.683048	0.592157	0.744763	0.708937	0.587402
sp|Q80X90|FLNB_MOUSE	Q80X90	Flnb	Filamin-B OS=Mus musculus OX=10090 GN=Flnb PE=1 SV=3	1833.01	2356.62	2310.8	3266.9	2224.96	2018.29	1858.36	1993.08	0.0203031	22.7086	11.15	297.817	1.39866	1.87677	2.31336	2.06525	1.33252	1.28579	1.46567	1.27901				1.6417	1.16314	1.13318	1.38199	1.69485	1.49746	1.66075	1.18429
sp|P14246|GTR2_MOUSE	P14246	Slc2a2	Solute carrier family 2, facilitated glucose transporter member 2 OS=Mus musculus OX=10090 GN=Slc2a2 PE=1 SV=3	9044.52	13121.4	16508.1	16040.6	13481.7	8390.12	8124.91	8830.73	9.24458e-06	22.8594	10.3035	4382.68	0.683129	0.521871	0.81394	0.663918	0.723638	0.541606	0.539584	0.477175				0.658252	0.541821	0.561327	0.564476	1.72878	0.724503	0.646997	0.441829
sp|Q9R112|SQOR_MOUSE	Q9R112	Sqor	Sulfide:quinone oxidoreductase, mitochondrial OS=Mus musculus OX=10090 GN=Sqor PE=1 SV=3	6341.19	7568.78	8632.18	8295.04	9561.76	7719.05	7437.79	6946.22	0.00342864	24.2697	13.4878	1205.49	0.967299	0.884436	0.979415	1.0372	0.857604	1.15605	1.00284	0.995404				1.30255	0.74777	1.07929	0.90142	1.16848	1.10126	1.21916	0.768313
sp|Q9JJX6|P2RX4_MOUSE	Q9JJX6	P2rx4	P2X purinoceptor 4 OS=Mus musculus OX=10090 GN=P2rx4 PE=1 SV=1	1893.79	2789.34	2841.09	2191.57	1626.46	1723.18	1862.68	1994.64	0.00630212	22.8111	7.51285	579.621	1.0464	2.06069	1.7156	1.69567	1.03392	1.30836	1.28186	1.36154				0.796967	0.811977	0.617095	0.793388	0.724136	0.92675	0.784679	0.694423
sp|Q9Z130|HNRDL_MOUSE	Q9Z130	Hnrnpdl	Heterogeneous nuclear ribonucleoprotein D-like OS=Mus musculus OX=10090 GN=Hnrnpdl PE=1 SV=1	4502.24	4152.77	4132.35	3365.02	3065.49	2807.79	2864.23	3487.3	0.00453806	25.7359	5.13392	793.227	0.563291	0.215949	0.260291	0.296446	0.454963	0.488361	0.496068	0.437411				0.672446	0.709741	0.799448	0.77448	0.611714	0.489374	0.555479	0.74023
sp|O35678|MGLL_MOUSE	O35678	Mgll	Monoglyceride lipase OS=Mus musculus OX=10090 GN=Mgll PE=1 SV=1	3304.14	6410.72	5460.52	8689.71	9342.28	6388.47	5196.13	5552.62	0.0104222	24.1875	13.9925	2204.57	0.673196	0.598638	0.575598	0.720984	1.16629	0.779462	0.740169	0.796119				0.603	0.491181	0.544299	0.419322	0.570137	0.418041	0.66568	0.798203
sp|P21126|UBL4A_MOUSE	P21126	Ubl4a	Ubiquitin-like protein 4A OS=Mus musculus OX=10090 GN=Ubl4a PE=1 SV=1	473.897	503.8	485.011	587.745	533.681	547.123	471.564	399.451	0.0213223	22.9452	13.617	60.4034	0.937876	0.68735	0.845113	0.667941	1.01134	1.0422	0.936409	0.945006				0.922033	1.10726	1.0227	1.25166	0.968657	1.12894	1.01945	0.976715
sp|Q8BKC5|IPO5_MOUSE	Q8BKC5	Ipo5	Importin-5 OS=Mus musculus OX=10090 GN=Ipo5 PE=1 SV=3	2777.14	3075.11	3137.66	3122.35	2577.89	2668.49	2372.4	2666.79	0.00382745	22.8028	8.65162	352.401	0.953288	0.955229	0.915654	1.01566	0.903639	1.17505	1.06509	1.12189				0.934515	1.00473	0.874887	0.712402	1.09681	0.829864	1.09106	1.08244
sp|Q80ZS3|RT26_MOUSE	Q80ZS3	Mrps26	28S ribosomal protein S26, mitochondrial OS=Mus musculus OX=10090 GN=Mrps26 PE=1 SV=1	924.62	945.671	904.747	878.191	748.103	730.51	823.396	856.496	0.0405522	23.697	5.74182	107.018	0.848856	1.37476	1.15082	1.16864	0.848116	0.979304	0.95301	1.00025				0.954653	0.580148	0.500739	0.753202	0.572704	0.71972	0.722787	0.614065
sp|Q9JLN9|MTOR_MOUSE	Q9JLN9	Mtor	Serine/threonine-protein kinase mTOR OS=Mus musculus OX=10090 GN=Mtor PE=1 SV=2	1216.44	1692.88	1634.92	1585.99	1139.78	976.453	1216.79	1507.85	0.0171782	20.9495	7.46388	353.119	1.19873	2.5505	2.34295	1.78178	1.18134	1.34627	1.51217	1.41312				0.957355	0.765181	0.776158	0.832124	0.914131	0.862761	0.971465	0.821161
sp|Q3UN04|UBP30_MOUSE	Q3UN04	Usp30	Ubiquitin carboxyl-terminal hydrolase 30 OS=Mus musculus OX=10090 GN=Usp30 PE=1 SV=1	730.613	729.825	678.829	637.162	564.954	593.295	624.331	634.309	0.00248629	25.2544	4.81053	75.5694	1.01476	1.54451	2.03452	2.22934	0.92294	1.26125	1.23204	0.915242				0.562482	0.659024	0.738875	0.75818	0.97801	0.650434	0.648411	0.650776
sp|Q9D1P4|CHRD1_MOUSE	Q9D1P4	Chordc1	Cysteine and histidine-rich domain-containing protein 1 OS=Mus musculus OX=10090 GN=Chordc1 PE=1 SV=1	1527.84	1693.67	1257.23	3033.31	2558.75	2079.73	1643.29	1605.93	0.0358503	23.1355	14.1165	517.433	0.682198	1.14389	1.20102	1.25179	1.02821	1.30138	1.38528	1.34924				0.171906	0.110186	0.102962	0.120041	0.180333	0.119566	0.209769	0.248939
sp|Q9CPY7|AMPL_MOUSE	Q9CPY7	Lap3	Cytosol aminopeptidase OS=Mus musculus OX=10090 GN=Lap3 PE=1 SV=3	19313.9	20484.8	19765.4	17785.2	21679.4	23301.5	22944.3	22361.7	0.0462188	24.8959	20.3623	1697.98	0.841457	1.13369	1.48217	1.23465	1.00253	1.27641	1.36144	1.28494				0.409585	0.491087	0.49669	0.432085	0.604811	0.553836	0.497789	0.433687
sp|Q9JMG1|EDF1_MOUSE	Q9JMG1	Edf1	Endothelial differentiation-related factor 1 OS=Mus musculus OX=10090 GN=Edf1 PE=1 SV=1	5854.84	6117.88	6445.1	6799.01	7202.83	7141.25	6499.7	6013.23	0.0420273	24.0528	15.4474	657.047	1.21445	1.30595	1.72844	1.50592	1.29821	1.2533	1.4401	1.11836				1.13006	1.2501	0.842192	0.949896	1.27244	1.49266	1.19666	1.34926
sp|P62259|1433E_MOUSE	P62259	Ywhae	14-3-3 protein epsilon OS=Mus musculus OX=10090 GN=Ywhae PE=1 SV=1	10428.7	10563.2	10364.7	11124.4	10673.7	10281.1	10116.1	9957.14	0.0389788	24.0811	11.8162	422.933	1.15996	2.09435	1.77155	1.70721	1.0443	1.37544	1.27592	1.35161				1.05634	0.934805	0.771673	1.00843	0.975809	1.03807	0.983846	0.781858
sp|P70266|F261_MOUSE	P70266	Pfkfb1	6-phosphofructo-2-kinase/fructose-2,6-bisphosphatase 1 OS=Mus musculus OX=10090 GN=Pfkfb1 PE=1 SV=2	1478.14	1228.58	1644.62	1938.03	2571.9	2254.9	1451.17	1147.73	0.00140142	22.8664	15.2514	595.39	0.863634	1.32366	1.32237	1.32044	1.40646	1.24597	1.44708	1.43241				0.328397	0.332655	0.321677	0.632072	0.536676	0.466462	0.427894	0.439701
sp|P68373|TBA1C_MOUSE	P68373	Tuba1c	Tubulin alpha-1C chain OS=Mus musculus OX=10090 GN=Tuba1c PE=1 SV=1	2008.42	2333.29	1922.01	3395.49	3250.76	3897.58	2883.34	3072.47	0.0363748	24.6336	17.4245	813.238	0.900955	1.0419	1.17544	1.21733	0.880842	0.969381	1.14219	1.19264				0.726914	0.783753	0.585163	1.0008	0.477654	0.892513	0.702875	0.808346
sp|Q64191|ASPG_MOUSE	Q64191	Aga	N(4)-(beta-N-acetylglucosaminyl)-L-asparaginase OS=Mus musculus OX=10090 GN=Aga PE=1 SV=1	872.855	891.067	915.246	927.16	992.973	954.537	872.817	787.981	0.0210685	23.6514	14.5233	61.4357	1.77557	5.25649	5.74371	5.1147	1.09536	1.34317	1.79162	1.70473				0.811687	0.770184	0.71477	0.739355	1.079	0.894244	0.874377	0.800114
sp|Q80UJ7|RB3GP_MOUSE	Q80UJ7	Rab3gap1	Rab3 GTPase-activating protein catalytic subunit OS=Mus musculus OX=10090 GN=Rab3gap1 PE=1 SV=4	1779.17	1962.67	2111.79	2043.33	1442.05	1501.9	1666.9	1801.78	0.0220581	22.0584	7.76067	310.63	1.16889	1.89259	2.08317	1.7379	1.14157	1.48673	1.46184	1.40558				0.928069	0.885399	0.866143	0.879604	0.925427	0.906488	0.896765	0.653428
sp|Q8BG94|COMD7_MOUSE	Q8BG94	Commd7	COMM domain-containing protein 7 OS=Mus musculus OX=10090 GN=Commd7 PE=1 SV=1	1049.5	951.135	785.475	723.125	974.447	1210.27	1279.14	1238.96	0.000336308	23.5763	21.8367	263.006	1.29739	2.55251	3.3181	2.31578	1.25815	1.32922	1.41067	1.25341				0.890964	0.793772	0.802251	0.84053	0.940111	0.926265	1.0451	0.647989
sp|Q61490|CD166_MOUSE	Q61490	Alcam	CD166 antigen OS=Mus musculus OX=10090 GN=Alcam PE=1 SV=3	2371.42	2534.92	2209.86	2123.67	1712.99	1801.93	2012.09	2013.7	0.00288807	24.6801	5.3961	361.962	0.943031	0.820323	1.1349	0.905975	0.776481	0.653746	0.791241	0.704808				1.3147	0.79114	0.970174	1.10215	1.03024	1.06835	1.25485	0.879801
tr|B8JJ69|B8JJ69_MOUSE	B8JJ69	2310061I04Rik	RIKEN cDNA 2310061I04 gene OS=Mus musculus OX=10090 GN=2310061I04Rik PE=1 SV=1	840.149	915.994	973.712	969.576	876.645	872.971	857.059	800.337	0.0484818	24.3224	10.7647	81.1133	0.337851	0.270017	0.202471	0.259612	0.23765	0.293243	0.3769	0.317944				0.299681	0.227301	0.287134	0.226805	0.208277	0.204009	0.134911	0.228749
sp|Q922D4|PP6R3_MOUSE	Q922D4	Ppp6r3	Serine/threonine-protein phosphatase 6 regulatory subunit 3 OS=Mus musculus OX=10090 GN=Ppp6r3 PE=1 SV=1	3176.43	3125.57	3023.44	2810.53	2763.95	2664.56	2820.54	3085.62	0.00372203	24.3586	4.25197	260.431	1.0948	1.19221	1.16258	1.34337	0.95982	1.23975	1.19657	1.14651				0.859486	0.992439	0.928389	1.2689	0.995487	1.34024	0.994363	1.06609
sp|P04627|ARAF_MOUSE	P04627	Araf	Serine/threonine-protein kinase A-Raf OS=Mus musculus OX=10090 GN=Araf PE=1 SV=2	2550.31	2744.84	2732.57	2732.69	2594.93	2391.39	2547.54	2594.56	0.0168732	22.2457	8.56461	120.522	0.824073	1.08316	0.776961	1.25673	0.824826	1.46517	1.31805	1.29859				0.563447	0.339636	0.47124	0.52438	0.574408	0.392559	0.701313	0.471387
sp|Q9QZB9|DCTN5_MOUSE	Q9QZB9	Dctn5	Dynactin subunit 5 OS=Mus musculus OX=10090 GN=Dctn5 PE=1 SV=1	755.349	663.71	625.286	630.508	687.699	694.409	728.275	761.656	0.00779674	23.9784	23.1022	62.8377	1.05771	0.928361	1.22674	1.1383	1.04867	0.938833	0.922364	1.10868				0.89506	0.980573	0.99217	1.03238	1.2531	1.07722	1.43397	1.04102
sp|Q6ZPJ0|TEX2_MOUSE	Q6ZPJ0	Tex2	Testis-expressed protein 2 OS=Mus musculus OX=10090 GN=Tex2 PE=1 SV=2	7214.8	6490.24	5305.91	5804.73	6459.96	6753.69	6863.84	7991.63	0.00736118	25.099	24.2522	980.672	1.17872	2.06455	2.04554	1.78477	1.20718	1.36505	1.45216	1.58986				0.841884	0.638721	0.646791	0.772298	1.01766	0.664554	1.03674	0.917777
sp|Q8BK64|AHSA1_MOUSE	Q8BK64	Ahsa1	Activator of 90 kDa heat shock protein ATPase homolog 1 OS=Mus musculus OX=10090 GN=Ahsa1 PE=1 SV=2	4298.35	3840.45	3479.4	4728.41	5163.54	5774.96	4476.13	4010.81	0.00382745	22.1098	16.9087	897.946	1.05132	1.89572	1.5952	1.67597	1.1138	1.72692	1.58876	1.73988				0.521583	0.519098	0.472719	0.587295	0.544431	0.706888	0.607169	0.571206
sp|E9QAM5|HELZ2_MOUSE	E9QAM5	Helz2	Helicase with zinc finger domain 2 OS=Mus musculus OX=10090 GN=Helz2 PE=1 SV=1	2210.33	2109.26	1872.57	2396.76	2889.24	2957.08	3315.76	3176.39	0.021642	25.9466	20.7363	635.178	1.05016	1.13909	1.26884	0.994694	1.1147	0.943198	1.08135	1.02224				0.921056	1.13681	0.94748	1.13538	0.878503	1.03339	1.00462	1.21439
sp|Q8BJW6|EIF2A_MOUSE	Q8BJW6	Eif2a	Eukaryotic translation initiation factor 2A OS=Mus musculus OX=10090 GN=Eif2a PE=1 SV=2	2601.6	2446.49	2390.97	2327.41	1935.3	1963.67	1960.35	2210.91	0.00439677	24.7994	5.82187	299.737	1.55015	1.61759	1.95406	1.47406	1.61934	1.46127	1.67111	1.49536				1.36626	1.74789	1.77702	1.21582	1.82941	1.76344	1.70979	1.55701
sp|Q9Z1Q2|ABHGA_MOUSE	Q9Z1Q2	Abhd16a	Phosphatidylserine lipase ABHD16A OS=Mus musculus OX=10090 GN=Abhd16a PE=1 SV=3	1728.12	1777.7	1771.44	1605.45	1604.72	1570.9	1587.19	1671.04	0.0072392	24.3023	5.73168	101.697	0.599965	0.316152	0.380477	0.377067	0.643961	0.520658	0.590389	0.559916				0.538993	0.673039	0.617577	0.531355	0.492189	0.720488	0.582259	0.615785
sp|P62880|GBB2_MOUSE	P62880	Gnb2	Guanine nucleotide-binding protein G(I)/G(S)/G(T) subunit beta-2 OS=Mus musculus OX=10090 GN=Gnb2 PE=1 SV=3	3399.63	3345.18	3271.79	2947.5	2754.76	2816.25	3052.69	3089.04	0.00395982	24.4616	4.50206	296.747	0.785617	0.582032	0.736777	0.656801	0.676047	0.646406	0.662225	0.703988				1.00742	0.784606	0.816195	0.759913	0.786466	0.850805	0.890793	0.741963
sp|Q6PHZ2-5|KCC2D_MOUSE	Q6PHZ2-5	Camk2d	Isoform 4 of Calcium/calmodulin-dependent protein kinase type II subunit delta OS=Mus musculus OX=10090 GN=Camk2d	410.415	304.747	307.475	290.215	303.316	331.564	335.677	365.805	0.022927	24.5254	0.465892	40.6739	1.13625	1.58883	1.53277	1.34468	1.13508	1.34941	1.34306	1.29796				1.38856	0.97202	1.03596	0.455513	1.0383	0.601889	1.242	0.88036
sp|P70445|4EBP2_MOUSE	P70445	Eif4ebp2	Eukaryotic translation initiation factor 4E-binding protein 2 OS=Mus musculus OX=10090 GN=Eif4ebp2 PE=1 SV=1	2202.26	2407.24	2720.65	2446.85	2333.86	1861.75	1941.7	2200.7	0.00449705	22.1711	8.91589	347.122	1.42012	4.81002	4.00838	2.91528	1.64501	1.86339	1.89518	2.08438				0.318531	0.381827	0.472409	0.361816	0.406541	0.125879	0.323182	0.327546
sp|Q9Z2V5|HDAC6_MOUSE	Q9Z2V5	Hdac6	Histone deacetylase 6 OS=Mus musculus OX=10090 GN=Hdac6 PE=1 SV=3	649.527	716.198	670.442	602.186	532.986	486.807	619.894	732.774	0.00246997	21.6014	5.22735	96.1413	1.16416	1.44312	1.88728	1.40451	1.13842	1.15195	1.07356	1.18575				0.925606	1.18599	1.19276	1.17423	0.684573	1.10097	1.03109	1.02589
sp|Q63844|MK03_MOUSE	Q63844	Mapk3	Mitogen-activated protein kinase 3 OS=Mus musculus OX=10090 GN=Mapk3 PE=1 SV=5	1425.55	1348.46	1341.84	1214.32	1147.64	1123.42	1241.45	1220.38	0.0135826	25.6617	4.37138	141.785	1.25862	2.21454	1.77184	1.57161	1.23341	1.51656	1.67861	1.60174				0.935706	1.09136	0.818865	0.908781	1.0174	1.0123	1.0859	0.725606
sp|Q70FJ1|AKAP9_MOUSE	Q70FJ1	Akap9	A-kinase anchor protein 9 OS=Mus musculus OX=10090 GN=Akap9 PE=1 SV=2	1613.16	1715.13	1998.38	1599.12	1471.61	1483.7	1528.77	1668.34	0.0152995	22.771	7.44662	171.644	0.797742	0.809119	0.829295	0.761552	0.713208	1.06038	1.035	1.08832				0.721122	0.644542	0.529777	0.756841	0.607478	0.86703	0.602508	0.393986
sp|Q8C0E2|VP26B_MOUSE	Q8C0E2	Vps26b	Vacuolar protein sorting-associated protein 26B OS=Mus musculus OX=10090 GN=Vps26b PE=1 SV=1	1409.04	1378.25	1352.65	1380.05	1296.06	1270	1312.26	1425.27	0.042894	23.5233	4.67673	54.8718	1.34117	2.66	3.04531	2.42301	1.3718	1.87274	2.07815	1.93875				0.84475	0.524469	0.610788	0.410256	0.712373	0.617049	0.818593	0.628209
sp|Q8BZ09|ODC_MOUSE	Q8BZ09	Slc25a21	Mitochondrial 2-oxodicarboxylate carrier OS=Mus musculus OX=10090 GN=Slc25a21 PE=1 SV=1	434.942	643.895	657.15	582.827	578.604	432.925	471.245	550.287	0.0190835	22.0473	8.94236	97.7765	1.00894	2.10015	2.45905	2.02325	1.0556	1.27806	1.22426	1.18333				0.457898	0.456308	0.341784	0.434213	0.684413	0.555667	0.426294	0.282378
sp|Q4VBD2|TAPT1_MOUSE	Q4VBD2	Tapt1	Transmembrane anterior posterior transformation protein 1 OS=Mus musculus OX=10090 GN=Tapt1 PE=1 SV=2	3399.56	3566.51	3585.86	3321.64	3105.1	2851	2994.78	2886.09	0.0135826	25.6219	7.54675	395.245	0.93666	1.68693	1.71202	1.45102	0.921031	0.939842	1.0313	0.964832				0.590808	0.764182	0.625055	0.503453	0.4831	0.739033	0.646703	0.671042
tr|E9Q586|E9Q586_MOUSE	E9Q586	Dctn1	Dynactin subunit 1 OS=Mus musculus OX=10090 GN=Dctn1 PE=1 SV=1	1145.41	1076.37	976.115	962.204	970.329	968.204	934.496	1055.7	0.0149206	25.0246	3.27762	76.0722	1.20468	1.78823	2.01186	1.69941	1.346	1.40315	1.41016	1.40927				0.813643	0.811183	0.941687	0.84029	1.05458	0.849703	1.18119	0.663715
sp|Q91WG8|GLCNE_MOUSE	Q91WG8	Gne	Bifunctional UDP-N-acetylglucosamine 2-epimerase/N-acetylmannosamine kinase OS=Mus musculus OX=10090 GN=Gne PE=1 SV=1	5890.3	7385.78	8599.33	7072.35	5440.04	4759.51	4246.32	4027.85	0.00211888	24.6673	8.90438	2202.44	0.927074	1.69652	1.30374	1.63987	1.08277	1.80418	1.56906	1.517				0.281952	0.360342	0.290274	0.460848	0.338307	0.53105	0.373441	0.305269
sp|Q9EPC1|PARVA_MOUSE	Q9EPC1	Parva	Alpha-parvin OS=Mus musculus OX=10090 GN=Parva PE=1 SV=1	2726.38	3348.4	3445.82	3473.29	3848.18	3427.64	3131.77	3275.86	0.0104659	25.4974	14.2071	354.427	1.69634	2.03702	2.62333	1.98016	1.29586	1.32954	1.70893	1.42315				2.53787	1.64314	1.57508	1.48844	1.7329	1.75828	1.88657	1.35805
sp|O35326|SRSF5_MOUSE	O35326	Srsf5	Serine/arginine-rich splicing factor 5 OS=Mus musculus OX=10090 GN=Srsf5 PE=1 SV=2	14131.5	12594	13899	8874.17	8889.49	10700.3	11418.3	13537.8	0.00395982	22.5293	3.98596	2590.93	0.781138	0.579885	0.888804	0.674129	0.598434	0.509055	0.609616	0.576207				0.874596	0.83937	0.844524	1.00336	0.828079	0.416095	0.955475	0.858621
sp|O88428|PAPS2_MOUSE	O88428	Papss2	Bifunctional 3'-phosphoadenosine 5'-phosphosulfate synthase 2 OS=Mus musculus OX=10090 GN=Papss2 PE=1 SV=2	5229.16	9628.72	11333.4	10649.9	10792.5	8122.8	8355.35	8304.71	0.0109654	23.5614	11.3432	1716.31	0.943715	1.70014	1.65925	1.54691	1.54397	1.49525	1.3294	1.3365				0.298976	0.362054	0.348679	0.414405	0.458781	0.499783	0.378196	0.383051
sp|Q2VLH6-2|C163A_MOUSE	Q2VLH6-2	Cd163	Isoform 2 of Scavenger receptor cysteine-rich type 1 protein M130 OS=Mus musculus OX=10090 GN=Cd163	629.106	648.711	871.706	950.15	744.635	818.054	612.309	615.008	0.0116697	23.6052	12.2673	147.363	1.01823	1.83953	1.78949	1.43955	0.821719	1.09822	1.01995	0.986505				0.841965	0.674272	0.738225	0.507954	0.86045	0.533493	0.891179	0.932603
sp|Q64324|STXB2_MOUSE	Q64324	Stxbp2	Syntaxin-binding protein 2 OS=Mus musculus OX=10090 GN=Stxbp2 PE=1 SV=1	1990.03	1822.48	1857.88	1669.5	1532.59	1381.67	1610.69	1841.24	0.00338822	24.4311	4.74727	256.609	0.907576	1.2814	1.49742	1.21456	0.891122	0.982334	0.963752	0.982923				0.931019	0.505151	0.590281	0.326069	0.878955	0.419842	0.855986	0.766102
sp|Q3ULJ0|GPD1L_MOUSE	Q3ULJ0	Gpd1l	Glycerol-3-phosphate dehydrogenase 1-like protein OS=Mus musculus OX=10090 GN=Gpd1l PE=1 SV=2	1728.15	1657.45	2057.43	2089.1	1886.52	1288.67	1429.65	1395.48	0.00641791	23.8054	10.4866	352.947	1.12196	2.13303	1.90008	2.54961	1.09235	1.53507	1.57807	1.67766				0.491035	0.4947	0.445162	0.524571	0.513946	0.665462	0.617139	0.421267
sp|O08663|MAP2_MOUSE	O08663	Metap2	Methionine aminopeptidase 2 OS=Mus musculus OX=10090 GN=Metap2 PE=1 SV=1	4693.68	4473.88	4362.39	4390.15	3784.2	4342.52	4227.95	4554.74	0.0405098	23.9269	3.52086	320.13	1.17463	1.20315	1.12167	1.02134	1.27163	1.05185	1.21827	1.06712				1.1684	1.11129	1.03444	0.898181	1.28847	1.11397	1.32014	1.61483
sp|Q62388|ATM_MOUSE	Q62388	Atm	Serine-protein kinase ATM OS=Mus musculus OX=10090 GN=Atm PE=1 SV=2	653.979	616.006	676.336	620.084	480.907	464.505	524.138	633.565	0.00615492	21.7846	6.36751	120.741	1.407	0.638814	0.797534	0.706474	1.21455	1.13875	1.28465	1.20925				2.10172	1.69638	2.62075	1.65106	1.67849	1.60791	1.73821	1.27565
sp|Q3UJU9|RMD3_MOUSE	Q3UJU9	Rmdn3	Regulator of microtubule dynamics protein 3 OS=Mus musculus OX=10090 GN=Rmdn3 PE=1 SV=2	2921.42	3618.01	3878.83	4020.26	4321.42	3875.77	3840.79	3762.43	0.0233407	25.0835	14.9461	402.645	1.1296	2.09311	1.87096	1.81849	1.03867	1.0846	1.14674	1.16905				0.978086	0.763693	0.633689	0.834845	0.870128	0.91379	0.800267	0.70184
sp|Q923U0|TM1L1_MOUSE	Q923U0	Tom1l1	TOM1-like protein 1 OS=Mus musculus OX=10090 GN=Tom1l1 PE=1 SV=1	1103.94	1114.16	1188.27	1086.45	974.567	933.413	998.027	1021.91	0.00402318	23.7317	7.21891	115.178	1.69594	2.79754	3.41996	2.7608	1.4531	1.43321	1.70167	1.74031				1.52086	1.42386	1.00645	1.32702	1.2814	1.7477	1.3731	1.11183
sp|Q5XG73|ACBD5_MOUSE	Q5XG73	Acbd5	Acyl-CoA-binding domain-containing protein 5 OS=Mus musculus OX=10090 GN=Acbd5 PE=1 SV=1	15236.9	18282.8	17167.1	16947.1	14185.6	11722	15790.3	16281.9	0.0463297	21.646	6.96107	2376.45	1.02406	1.33898	1.26728	1.44314	1.00277	1.19407	1.29515	1.31147				0.813141	0.674925	0.713679	0.746595	0.780049	0.785889	0.843935	0.75387
sp|Q8BRK8|AAPK2_MOUSE	Q8BRK8	Prkaa2	5'-AMP-activated protein kinase catalytic subunit alpha-2 OS=Mus musculus OX=10090 GN=Prkaa2 PE=1 SV=3	2814.14	3083.39	3429.77	4500.35	3559.27	3272.66	3346.12	3165.84	0.0207012	23.5423	12.8211	437.015	1.22396	2.03461	2.18592	1.85819	1.3064	1.36427	1.39712	1.33624				0.79016	0.772833	0.759855	1.01734	1.06384	0.901559	0.84725	0.636167
sp|Q9Z172-2|SUMO3_MOUSE	Q9Z172-2	Sumo3	Isoform 2 of Small ubiquitin-related modifier 3 OS=Mus musculus OX=10090 GN=Sumo3	5190.46	3336.25	2952.91	2748.02	3766.67	4395.58	4390.29	4196.74	0.00633358	22.3031	21.4707	806.548	1.36476	1.04375	0.904831	1.22462	1.17009	1.41531	1.34405	1.48372				1.02035	1.57207	2.14987	1.98877	1.24688	1.25481	1.33644	1.42778
sp|Q8K1N1|PLPL8_MOUSE	Q8K1N1	Pnpla8	Calcium-independent phospholipase A2-gamma OS=Mus musculus OX=10090 GN=Pnpla8 PE=1 SV=1	7633.52	8804.28	8724.68	7764.16	7487.67	7086.87	7631.16	7963.17	0.0249571	21.9043	7.00788	783.964	0.916281	1.53204	1.36216	1.36342	0.952465	1.04753	1.00479	0.917384				0.886498	0.512462	0.587644	0.389642	0.7639	0.387393	0.81834	0.627271
sp|P46638|RB11B_MOUSE	P46638	Rab11b	Ras-related protein Rab-11B OS=Mus musculus OX=10090 GN=Rab11b PE=1 SV=3	1528.46	1483.79	1347.5	1167.1	1134.5	1258.29	1223.5	1220.66	0.0398473	25.7304	4.28076	170.367	0.959637	1.21932	1.04463	1.24702	0.867664	1.1365	1.05291	1.04304				0.819329	0.802858	0.758078	0.757733	0.874712	0.853382	0.759544	0.630843
sp|Q9QWR8|NAGAB_MOUSE	Q9QWR8	Naga	Alpha-N-acetylgalactosaminidase OS=Mus musculus OX=10090 GN=Naga PE=1 SV=2	1809.08	1305.54	1172.41	1183.31	936.702	855.873	1060.34	1144.75	0.0464411	25.9965	3.96057	255.731	1.14281	1.00264	1.0564	1.31603	0.678113	0.716518	0.96403	0.849855				1.33074	1.35035	0.940652	1.39104	1.60994	1.25011	1.24149	1.13562
tr|G3X925|G3X925_MOUSE	G3X925	Pklr	Pyruvate kinase OS=Mus musculus OX=10090 GN=Pklr PE=1 SV=1	3746.63	6210.21	9693.84	14498.1	17146.7	9424.53	8378.24	6120.23	0.00113336	23.8297	14.1026	5734.88	0.8461	0.978487	1.01626	1.29985	1.66158	1.59499	1.45605	1.57592				0.266541	0.234796	0.21887	0.310249	0.290847	0.388558	0.304581	0.328311
sp|O88533|DDC_MOUSE	O88533	Ddc	Aromatic-L-amino-acid decarboxylase OS=Mus musculus OX=10090 GN=Ddc PE=1 SV=1	2863.53	3238.76	2207.09	2784.8	4966.3	9024.55	7240.45	7157.81	0.0090765	25.4194	20.7305	2925.3	0.912286	1.38511	0.899586	1.1689	1.34116	1.79506	1.84986	2.14305				0.225376	0.276946	0.268599	0.278571	0.274352	0.299126	0.358297	0.379741
sp|Q9Z0R9|FADS2_MOUSE	Q9Z0R9	Fads2	Acyl-CoA 6-desaturase OS=Mus musculus OX=10090 GN=Fads2 PE=1 SV=1	12882.9	25361	28148.1	32794.1	31242.9	21574.1	17482.1	17650.1	0.000336308	23.5274	12.1176	8573.35	0.426132	0.281043	0.378074	0.403125	0.745031	0.514619	0.489214	0.466998				0.184951	0.203035	0.179804	0.095321	0.3424	0.127923	0.291302	0.256331
sp|Q5BL07|PEX1_MOUSE	Q5BL07	Pex1	Peroxisome biogenesis factor 1 OS=Mus musculus OX=10090 GN=Pex1 PE=1 SV=2	1249.49	1309.16	1289.48	1502.62	1597.73	1534.93	1370.13	1465.37	0.0190835	24.3362	16.5294	150.683	0.946289	1.11146	1.29398	1.17455	1.22656	1.19597	1.24396	1.1493				0.547807	0.519172	0.615739	0.566351	0.724497	0.701148	0.829729	0.552802
sp|Q8R0X7|SGPL1_MOUSE	Q8R0X7	Sgpl1	Sphingosine-1-phosphate lyase 1 OS=Mus musculus OX=10090 GN=Sgpl1 PE=1 SV=1	3643.44	3010.28	2645.46	2953.2	4180.79	3707.64	4215.4	4429.08	0.0229024	24.3628	21.2285	939.533	0.79383	1.24104	1.14722	1.14897	0.679919	0.766147	0.839402	0.860124				0.964398	0.253549	0.34922	0.293447	0.65494	0.299352	0.775162	0.651671
sp|P59913|PCMD1_MOUSE	P59913	Pcmtd1	Protein-L-isoaspartate O-methyltransferase domain-containing protein 1 OS=Mus musculus OX=10090 GN=Pcmtd1 PE=1 SV=1	6159.79	6995.48	7739.56	7057.49	6391.31	5526.98	6643.78	6360.39	0.0447988	22.8004	8.96757	826.678	0.99564	0.575849	0.390658	0.486537	0.865997	0.878265	0.891857	0.868344				1.30369	1.19088	1.11125	1.779	0.629447	1.19829	0.943802	1.06096
sp|Q91ZV0|MIA2_MOUSE	Q91ZV0	Mia2	Melanoma inhibitory activity protein 2 OS=Mus musculus OX=10090 GN=Mia2 PE=1 SV=3	16563.6	17273.3	19063.5	19000.7	17108.8	12970.8	14301.6	14647.1	0.00211888	23.5813	9.49407	2565.91	1.29397	1.71931	1.8206	1.70252	1.13195	1.23645	1.38501	1.24341				1.24554	1.09493	0.982367	0.953935	1.20053	1.11085	1.12164	1.0079
sp|Q8BHC4|DCAKD_MOUSE	Q8BHC4	Dcakd	Dephospho-CoA kinase domain-containing protein OS=Mus musculus OX=10090 GN=Dcakd PE=1 SV=1	757.537	789.516	772.618	742.071	802.312	964.719	933.411	858.32	0.0164805	24.9579	20.5617	97.4342	0.889919	0.605028	0.643745	0.677999	0.792298	0.872452	0.850101	0.786152				0.848284	0.954324	0.95883	0.853004	0.724006	1.0969	0.827508	0.895615
sp|Q8BK03|MIGA2_MOUSE	Q8BK03	Miga2	Mitoguardin 2 OS=Mus musculus OX=10090 GN=Miga2 PE=1 SV=1	1700.75	2115.43	2516.17	2535.72	3189.35	2590.37	2394.69	2497.46	0.0133304	24.8101	15.4197	469.596	0.671189	0.687388	0.412346	0.473021	0.994696	0.99299	1.19008	1.06783				0.335189	0.331781	0.360469	0.423621	0.313358	0.435767	0.417106	0.385592
sp|A2AWA9|RBGP1_MOUSE	A2AWA9	Rabgap1	Rab GTPase-activating protein 1 OS=Mus musculus OX=10090 GN=Rabgap1 PE=1 SV=1	1340.49	1176.79	1254.2	1096.79	1082.82	992.282	1179.81	1232.76	0.041305	24.0584	3.58014	123.971	1.16879	2.0832	1.26371	1.40189	1.01301	1.39389	1.49231	1.55883				0.945871	0.801207	0.61703	1.00337	0.716706	0.912847	0.778845	0.858073
sp|Q9DCG9|TR112_MOUSE	Q9DCG9	Trmt112	Multifunctional methyltransferase subunit TRM112-like protein OS=Mus musculus OX=10090 GN=Trmt112 PE=1 SV=1	875.835	868.816	858.063	793.475	751.426	733.911	740.105	754.331	0.0218769	26.1937	5.8095	73.4551	1.34209	0.452705	0.633237	0.569775	1.19767	0.569361	0.512934	0.707658				1.17088	2.28128	2.76315	1.78624	1.81676	1.68105	1.89629	1.58774
sp|Q3TCJ1|ABRX2_MOUSE	Q3TCJ1	Abraxas2	BRISC complex subunit Abraxas 2 OS=Mus musculus OX=10090 GN=Abraxas2 PE=1 SV=1	1355.43	1197.91	1129.77	1128.46	1195.4	1208.28	1247.32	1248.21	0.022927	23.3951	23.3318	63.1704	1.23365	2.07204	1.86864	2.03554	1.19894	1.42021	1.34846	1.50392				0.731594	0.698248	0.625842	0.935564	0.727399	0.884395	0.881608	0.927262
sp|Q8C0J2-3|A16L1_MOUSE	Q8C0J2-3	Atg16l1	Isoform 3 of Autophagy-related protein 16-1 OS=Mus musculus OX=10090 GN=Atg16l1	1614.72	1402.71	1386.04	1525.65	1153.17	1139.91	1294.88	1285.22	0.0398473	25.1841	5.83504	147.832	1.24788	0.810105	0.958037	1.28839	1.14669	1.62363	1.42311	1.56963				2.13946	0.934696	0.533195	1.65886	0.831704	1.0303	1.32042	0.816479
sp|P58059|RT21_MOUSE	P58059	Mrps21	28S ribosomal protein S21, mitochondrial OS=Mus musculus OX=10090 GN=Mrps21 PE=1 SV=1	1490.23	1486.02	1565.12	1750.73	1795.41	1884.15	1686.76	1472.8	0.0365356	23.2358	16.1738	195.416	0.810504	0.970647	1.5272	0.816568	0.789574	0.667888	0.662492	0.691439				0.81052	0.509624	0.370776	0.685699	0.633938	0.7421	0.636075	0.50152
sp|Q921W0|CHM1A_MOUSE	Q921W0	Chmp1a	Charged multivesicular body protein 1a OS=Mus musculus OX=10090 GN=Chmp1a PE=1 SV=1	3164.76	3020.32	3127.51	2840.89	2544.93	2474.73	2707.93	2719.86	0.0103896	25.0867	5.54136	286.945	1.23094	1.25549	1.55754	1.31459	1.08163	1.16571	1.44204	1.30675				1.03123	1.03356	0.739022	1.11437	1.08285	1.18779	1.19603	1.25303
sp|Q6NZJ6|IF4G1_MOUSE	Q6NZJ6	Eif4g1	Eukaryotic translation initiation factor 4 gamma 1 OS=Mus musculus OX=10090 GN=Eif4g1 PE=1 SV=1	15235.2	15365.4	15767.6	18239.3	15627.3	14266.2	13480.6	14484.3	0.0250012	23.0792	10.6703	1536.79	1.07691	1.26789	1.23395	1.11769	1.16655	1.5131	1.66186	1.61963				0.645275	0.65828	0.634909	0.745627	0.634558	0.828957	0.72749	0.766139
sp|O08917|FLOT1_MOUSE	O08917	Flot1	Flotillin-1 OS=Mus musculus OX=10090 GN=Flot1 PE=1 SV=1	1176.7	970.295	963.154	1019.39	623.591	671.452	737.417	875.22	0.0163814	24.5162	5.93677	213.317	1.25845	0.940736	0.942234	1.10851	0.875368	1.20495	1.07652	1.0242				1.9113	1.1137	1.10099	1.44392	1.04229	1.56179	1.51761	1.195
sp|Q8BGD9|IF4B_MOUSE	Q8BGD9	Eif4b	Eukaryotic translation initiation factor 4B OS=Mus musculus OX=10090 GN=Eif4b PE=1 SV=1	21359.6	16858.4	15437.8	12239.6	10737.8	11570.1	12743.3	14252.6	0.0138219	25.6801	3.65207	3681.62	1.25445	1.64398	1.80625	1.40694	1.12029	1.66211	1.93742	1.86784				0.8865	0.84562	0.667255	0.809624	0.874012	0.918067	0.855122	0.676457
sp|Q8CI78|RMND1_MOUSE	Q8CI78	Rmnd1	Required for meiotic nuclear division protein 1 homolog OS=Mus musculus OX=10090 GN=Rmnd1 PE=1 SV=1	1098.35	1324.89	1411.43	1453.61	1598.62	1700.63	1522.92	1405.01	0.00890795	26.044	17.0238	231.269	0.856083	1.21468	0.756941	0.813673	0.878704	0.924311	1.00227	1.12622				0.707235	0.60185	0.445827	0.710188	0.542415	0.765958	0.659195	0.471981
sp|Q8R1Q8|DC1L1_MOUSE	Q8R1Q8	Dync1li1	Cytoplasmic dynein 1 light intermediate chain 1 OS=Mus musculus OX=10090 GN=Dync1li1 PE=1 SV=1	990.325	941.038	1004.2	960.889	772.021	773.139	760.016	867.25	0.00624994	23.4972	7.04817	128.068	1.30044	1.87284	1.94406	1.70799	1.28434	1.58427	1.59709	1.55116				0.833312	0.781385	0.935792	0.811697	1.05128	0.910149	1.07403	0.70499
sp|Q8R5L3|VPS39_MOUSE	Q8R5L3	Vps39	Vam6/Vps39-like protein OS=Mus musculus OX=10090 GN=Vps39 PE=1 SV=1	852.621	878.775	959.911	791.046	747.667	771.28	777.235	863.492	0.0166286	22.5512	6.32072	75.8021	1.41761	1.73881	1.57574	1.00789	1.48172	1.47281	1.63802	1.44271				1.20365	1.1784	1.26586	1.27545	1.15069	1.42135	1.32165	1.11517
sp|Q7TMM9|TBB2A_MOUSE	Q7TMM9	Tubb2a	Tubulin beta-2A chain OS=Mus musculus OX=10090 GN=Tubb2a PE=1 SV=1	2284.49	1101.84	622.608	1242.74	4277.78	5905.97	6041.34	6303.97	0.00248629	25.3343	21.137	3012.81	1.05058	1.21905	1.10436	1.3068	0.986995	0.955163	0.902582	0.994371				0.722804	0.778589	0.720802	1.11209	0.811045	0.981002	0.920073	0.96128
sp|Q91VF2|HNMT_MOUSE	Q91VF2	Hnmt	Histamine N-methyltransferase OS=Mus musculus OX=10090 GN=Hnmt PE=1 SV=1	1253.82	1681.63	2161.07	2003.63	2627.46	1987.34	1648.37	1494.81	0.00236053	24.6871	13.9872	521.414	1.03903	1.62715	1.36111	1.56199	1.27994	1.71573	1.21968	1.42961				0.47717	0.447181	0.397763	0.516176	0.533502	0.656814	0.510969	0.521025
sp|Q8K4F5|ABHDB_MOUSE	Q8K4F5	Abhd11	Protein ABHD11 OS=Mus musculus OX=10090 GN=Abhd11 PE=1 SV=1	1225.67	1311.47	1391.64	1406.86	1404.4	1454.25	1279.22	1270.11	0.0383525	25.4108	14.3122	106.485	1.4797	2.75849	2.84244	2.70943	1.4965	1.78292	1.65967	1.74261				0.817006	0.680419	0.611937	0.943205	0.815608	0.87117	0.821992	0.5817
sp|P17665|COX7C_MOUSE	P17665	Cox7c	Cytochrome c oxidase subunit 7C, mitochondrial OS=Mus musculus OX=10090 GN=Cox7c PE=1 SV=1	5216.83	5941.33	6122.98	6069.76	6481.96	6427.53	6263.26	5487.15	0.0421514	25.1096	15.3736	495.393	1.04867	1.45261	1.50993	1.44733	0.926883	1.0574	1.17168	1.05244				0.852089	0.648263	0.530875	0.744088	0.886779	0.806824	0.710685	0.530244
tr|F8VQC1|F8VQC1_MOUSE	F8VQC1	Srp72	Signal recognition particle subunit SRP72 OS=Mus musculus OX=10090 GN=Srp72 PE=1 SV=1	5725.02	6243.71	6395.87	6569.02	5811.52	5992.51	5138.31	5984.3	0.0299588	21.3394	9.69073	477.895	1.29803	1.12151	1.39109	1.28073	1.31005	1.3145	1.572	1.36963				1.03623	1.03934	1.24776	1.04446	1.06663	1.12042	1.12178	1.10953
sp|Q3UUG6|TBC24_MOUSE	Q3UUG6	Tbc1d24	TBC1 domain family member 24 OS=Mus musculus OX=10090 GN=Tbc1d24 PE=1 SV=2	830.527	882.541	1133.13	930.075	744.572	628.005	614.733	627.024	0.00304932	24.0012	8.83056	197.587	1.3175	2.97099	2.61824	2.99781	1.13837	1.67077	1.49795	1.82982				0.574234	0.287745	0.302567	0.344096	0.660308	0.381193	0.667032	0.469972
sp|Q3T9X0|GTR9_MOUSE	Q3T9X0	Slc2a9	Solute carrier family 2, facilitated glucose transporter member 9 OS=Mus musculus OX=10090 GN=Slc2a9 PE=1 SV=1	2209.85	2504.87	2826.01	2416.04	1993.01	1626.28	1775.68	2049.4	0.00111021	22.7092	8.12959	536.492	0.828181	0.321929	0.444469	0.449723	0.710789	0.779771	0.769721	0.703976				0.873072	0.73749	0.896281	0.891785	0.667078	0.930225	0.831658	0.8204
sp|P54823|DDX6_MOUSE	P54823	Ddx6	Probable ATP-dependent RNA helicase DDX6 OS=Mus musculus OX=10090 GN=Ddx6 PE=1 SV=1	5552.47	5754.28	5381.97	5625.75	5092.51	4326.67	4892.39	5397.23	0.0246583	24.4949	6.45732	575.998	1.52572	2.88483	2.64535	2.28805	1.3774	1.48582	1.56772	1.61484				1.0764	0.933863	0.876792	1.07529	1.10375	1.02554	0.874627	0.781254
tr|Q8VC77|Q8VC77_MOUSE	Q8VC77	Akr1c20	Akr1c20 protein OS=Mus musculus OX=10090 GN=Akr1c20 PE=1 SV=1	4069.98	4345.94	4902.22	5606.72	6519.78	5995.29	5589.16	5053.19	0.000359142	24.5494	16.3987	1003.56	1.07969	1.55605	1.45634	1.42419	1.39719	1.9569	1.31967	1.8542				0.331434	0.41716	0.453842	0.531166	0.424838	0.666533	0.382328	0.482338
sp|P09242|PPBT_MOUSE	P09242	Alpl	Alkaline phosphatase, tissue-nonspecific isozyme OS=Mus musculus OX=10090 GN=Alpl PE=1 SV=2	383.368	397.886	537.049	841.591	695.314	738.359	479.448	429.618	0.000479611	22.8191	14.4952	181.738	2.31133	3.53113	2.69911	2.75971	1.77106	2.08048	0.203339	0.343377				2.49015	2.34606	2.44173	2.08086	2.92554	3.07132	2.92833	1.96399
sp|P13439|UMPS_MOUSE	P13439	Umps	Uridine 5'-monophosphate synthase OS=Mus musculus OX=10090 GN=Umps PE=1 SV=3	947.934	1147.05	1259.55	1419.63	1710.3	1656.85	1190.21	1261.8	0.00113624	24.5963	15.6815	331.358	1.01731	1.39016	1.13333	1.36595	1.31816	1.6374	1.49478	1.5398				0.422738	0.433099	0.456041	0.429272	0.421874	0.587154	0.494599	0.52507
sp|Q63739|TP4A1_MOUSE	Q63739	Ptp4a1	Protein tyrosine phosphatase type IVA 1 OS=Mus musculus OX=10090 GN=Ptp4a1 PE=1 SV=1	2261.03	2117.25	2356.22	2830.04	1990.64	1646.57	1451.3	1355.56	0.0211224	24.6389	9.98534	530.772	1.2034	0.948466	0.806318	1.07581	0.683102	1.04719	1.16854	1.09572				1.85726	1.16024	1.28059	0.759935	1.06657	1.08235	1.28855	1.16057
sp|Q91VJ4|STK38_MOUSE	Q91VJ4	Stk38	Serine/threonine-protein kinase 38 OS=Mus musculus OX=10090 GN=Stk38 PE=1 SV=1	2210.7	2344.52	2259.61	2519.64	2586.81	2528.17	2503.12	2438.85	0.0145378	25.0538	17.0465	138.098	1.27253	1.71797	1.3212	1.79848	1.30069	1.57685	1.39681	1.53646				0.612936	0.76988	0.719375	1.13059	0.794575	0.919026	1.16702	0.768475
sp|O35969-2|GAMT_MOUSE	O35969-2	Gamt	Isoform 2 of Guanidinoacetate N-methyltransferase OS=Mus musculus OX=10090 GN=Gamt	2773.51	6553.83	7605.65	6683.22	8340.62	7285.77	5931.95	5157.64	0.0214051	25.9832	14.1556	1926.41	0.706781	0.746408	0.438247	0.508969	1.36898	1.41393	1.18557	1.2367				0.152919	0.192283	0.231032	0.292553	0.199959	0.328615	0.259719	0.265858
sp|P26450|P85A_MOUSE	P26450	Pik3r1	Phosphatidylinositol 3-kinase regulatory subunit alpha OS=Mus musculus OX=10090 GN=Pik3r1 PE=1 SV=2	2409.38	2956.25	3538.74	3976.11	3294.9	3069.23	3301.67	2517.68	0.0104222	24.7133	12.8188	590.621	1.36776	2.03403	1.97069	1.96924	1.18224	1.60587	1.84801	1.92485				0.866947	0.759373	0.698437	0.618436	0.84283	0.788437	0.991112	0.75804
sp|Q5HZI9|S2551_MOUSE	Q5HZI9	Slc25a51	Mitochondrial nicotinamide adenine dinucleotide transporter SLC25A51 OS=Mus musculus OX=10090 GN=Slc25a51 PE=1 SV=1	2457.42	2287.64	3175.18	3319.67	2803.98	2494.6	1940.77	1799.76	0.0024423	23.925	11.5797	752.541	0.88938	0.869562	1.25004	1.16424	0.894211	0.9181	0.920438	0.854414				0.770152	0.537453	0.532994	0.578767	0.596341	0.553334	0.543577	0.549061
sp|Q3TXS7|PSMD1_MOUSE	Q3TXS7	Psmd1	26S proteasome non-ATPase regulatory subunit 1 OS=Mus musculus OX=10090 GN=Psmd1 PE=1 SV=1	7276.61	6782.93	5913.8	6097.85	6012.25	6487.64	6110.91	6430.28	0.0484818	25.0094	2.3801	471.249	1.24008	2.28406	2.02248	2.04645	1.34941	1.61899	1.61405	1.74821				0.474991	0.504317	0.447157	0.579661	0.542571	0.623987	0.51353	0.483678
sp|Q9DCJ1|LST8_MOUSE	Q9DCJ1	Mlst8	Target of rapamycin complex subunit LST8 OS=Mus musculus OX=10090 GN=Mlst8 PE=1 SV=1	131.703	135.834	153.907	163.305	175.345	141.643	162.127	132.8	0.034277	23.8109	14.6415	20.1283	1.39533	1.98313	2.33542	1.88106	1.82932	1.13085	1.51759	1.52444				0.806001	0.683444	0.880295	1.00917	1.12131	0.771205	0.951789	0.740535
sp|P47811-3|MK14_MOUSE	P47811-3	Mapk14	Isoform 3 of Mitogen-activated protein kinase 14 OS=Mus musculus OX=10090 GN=Mapk14	3640.58	3384.86	3806.65	4546.34	4768.72	4173.84	3581.18	3263.89	0.000359142	22.6152	14.4798	710.815	1.34218	2.86637	2.32906	2.30191	1.4487	1.95886	1.66084	1.84232				0.459087	0.4968	0.421024	0.551354	0.585735	0.515957	0.536515	0.369039
sp|Q9Z0F4|CIB1_MOUSE	Q9Z0F4	Cib1	Calcium and integrin-binding protein 1 OS=Mus musculus OX=10090 GN=Cib1 PE=1 SV=3	2740.06	2371.96	2258.04	2412.52	2481.42	2701.6	2624.93	2431.85	0.0384632	21.1098	19.3617	201.152	0.978537	0.31149	0.224262	0.343195	0.567918	0.60582	0.652922	0.645683				1.69196	1.07439	1.12659	1.44131	0.519653	1.10901	1.22743	1.23347
sp|P07901|HS90A_MOUSE	P07901	Hsp90aa1	Heat shock protein HSP 90-alpha OS=Mus musculus OX=10090 GN=Hsp90aa1 PE=1 SV=4	6905.06	6519.03	4548.41	15088.3	19085.8	18822.6	11273.9	9224.24	0.000773094	22.8723	16.3451	6726.42	1.27704	2.17272	1.91798	2.23987	1.41681	1.90819	1.90244	2.01004				0.376783	0.452114	0.353096	0.452521	0.527543	0.586751	0.528901	0.433234
sp|P61021|RAB5B_MOUSE	P61021	Rab5b	Ras-related protein Rab-5B OS=Mus musculus OX=10090 GN=Rab5b PE=1 SV=1	3803.12	4197.44	4000.62	3696.24	3664.74	3474.92	3641.86	3728.51	0.00423855	23.3747	6.55535	251.634	1.00765	1.11382	1.1762	1.1991	1.00806	1.1349	0.923359	0.966067				0.866862	0.572729	0.658237	0.605863	0.799606	0.5743	0.777064	0.82791
sp|Q9WVL0|MAAI_MOUSE	Q9WVL0	Gstz1	Maleylacetoacetate isomerase OS=Mus musculus OX=10090 GN=Gstz1 PE=1 SV=1	28821.5	32447.9	36133.4	32212.3	39628.3	34944.6	31751.5	30187	0.0392765	25.4112	14.1528	4820.47	1.1415	2.08589	1.69947	1.91225	1.42429	1.76728	1.59685	1.66934				0.330831	0.367408	0.299749	0.395413	0.387622	0.4548	0.384334	0.424364
sp|Q6P9Q6-2|FKB15_MOUSE	Q6P9Q6-2	Fkbp15	Isoform B of FK506-binding protein 15 OS=Mus musculus OX=10090 GN=Fkbp15	1392.73	1392.67	1365.98	1160.57	1064.08	1039.73	1171.44	1246.73	0.00408093	24.2471	5.02224	187.644	1.41395	2.03077	2.4592	1.84364	1.38885	1.45124	1.9098	1.52285				0.947901	0.675841	0.745523	1.00073	0.788956	0.888838	0.89191	0.726791
sp|O54818|TPD53_MOUSE	O54818	Tpd52l1	Tumor protein D53 OS=Mus musculus OX=10090 GN=Tpd52l1 PE=1 SV=1	426.882	487.707	568.53	551.636	469.381	366.24	433.106	443.9	0.0204199	22.5562	9.66998	83.361	1.18972	1.77933	2.05616	1.11339	1.22418	1.13204	1.5396	1.08956				0.971764	0.683606	0.862623	0.412734	0.926728	0.362379	0.837599	0.881959
sp|Q9JKV1|ADRM1_MOUSE	Q9JKV1	Adrm1	Proteasomal ubiquitin receptor ADRM1 OS=Mus musculus OX=10090 GN=Adrm1 PE=1 SV=2	3652.84	3202.99	2873.72	2943.93	2547.12	2795.95	2845.07	3225.91	0.00524341	24.8686	2.81344	423.597	1.21019	2.44093	1.77393	2.09408	1.42887	1.41435	1.45969	1.61028				0.373991	0.500081	0.440626	0.608882	0.45437	0.57196	0.552379	0.393606
sp|Q99NF1|BCDO2_MOUSE	Q99NF1	Bco2	Beta,beta-carotene 9',10'-oxygenase OS=Mus musculus OX=10090 GN=Bco2 PE=1 SV=1	1293.83	1249.11	1185.01	826.23	1307.4	1516.41	1423.92	1452.29	0.0373885	23.6057	21.1373	152.706	1.01536	1.54826	1.44744	1.40026	1.01924	1.19791	1.16332	1.10757				0.476318	0.492999	0.477061	0.469583	0.59693	0.68867	0.538419	0.562424
sp|Q8VI47|MRP2_MOUSE	Q8VI47	Abcc2	ATP-binding cassette sub-family C member 2 OS=Mus musculus OX=10090 GN=Abcc2 PE=1 SV=2	17474.3	19302.8	20524.5	18503.9	15402.3	10237	11716.9	15347.6	0.00169245	23.4173	7.96137	4211.38	0.877828	0.638514	0.745408	0.688055	0.632071	0.718802	0.77705	0.777548				0.966965	0.562329	0.709516	0.821293	0.802354	0.803171	0.810405	0.65585
sp|Q60967|PAPS1_MOUSE	Q60967	Papss1	Bifunctional 3'-phosphoadenosine 5'-phosphosulfate synthase 1 OS=Mus musculus OX=10090 GN=Papss1 PE=1 SV=1	597.812	749.866	646.661	769.604	980.18	1122.84	870.839	889.333	0.0214326	24.743	18.1801	206.711	1.19	2.4295	2.11781	2.41136	1.71451	1.45963	1.41887	1.50829				0.276167	0.307254	0.229656	0.403538	0.447153	0.450714	0.305905	0.265897
tr|G3X9Y6|G3X9Y6_MOUSE	G3X9Y6	Akr1c19	Aldo-keto reductase family 1, member C19 OS=Mus musculus OX=10090 GN=Akr1c19 PE=1 SV=1	4320.65	6247.53	7100.69	9620.37	7733.74	4296.87	5593.61	5379.58	0.00736118	23.1916	11.7309	1700.01	1.1637	2.26684	1.42851	2.24556	1.39002	1.61098	1.78786	1.96494				0.309249	0.331258	0.252241	0.315182	0.376778	0.371225	0.373035	0.32938
tr|Q3UHC1|Q3UHC1_MOUSE	Q3UHC1	Rapgef1	Rap guanine nucleotide exchange factor (GEF) 1 OS=Mus musculus OX=10090 GN=Rapgef1 PE=1 SV=1	2037.19	1915.3	2157.19	2148.99	1862.52	1572.99	1496.22	1523.28	0.0196775	25.1372	9.0921	335.926	1.0985	0.956098	0.724799	0.762599	1.03329	1.02428	1.03535	0.90226				0.895379	0.947742	0.742226	1.16554	1.0737	1.02155	0.857661	1.22653
sp|P38647|GRP75_MOUSE	P38647	Hspa9	Stress-70 protein, mitochondrial OS=Mus musculus OX=10090 GN=Hspa9 PE=1 SV=3	26026.8	27961.4	29451.8	32934.9	30691.2	28495	27119.5	28472.8	0.00382745	22.9876	12.4613	2417.07	1.33552	2.26727	2.52682	2.38697	1.52112	1.47852	1.49867	1.47882				0.547256	0.510805	0.506862	0.560006	0.764056	0.6659	0.67102	0.514165
sp|P61979-3|HNRPK_MOUSE	P61979-3	Hnrnpk	Isoform 3 of Heterogeneous nuclear ribonucleoprotein K OS=Mus musculus OX=10090 GN=Hnrnpk	10834.4	10880.4	10901.6	9409.09	8271.59	9316.08	9749.52	10536.4	0.00146841	22.7379	4.72145	1037.56	1.32374	1.29153	1.61292	1.12965	1.28453	1.09042	1.13921	1.0199				1.08022	1.15271	1.73682	1.156	1.0491	0.890108	0.921146	1.11146
sp|Q61211-2|EIF2D_MOUSE	Q61211-2	Eif2d	Isoform 2 of Eukaryotic translation initiation factor 2D OS=Mus musculus OX=10090 GN=Eif2d	1254.68	1447.01	1496.56	1358.18	1231.29	1219.7	1212.37	1324.2	0.00382745	22.0177	7.92332	141.844	1.26962	1.31967	1.34575	1.25503	1.50361	1.27095	1.25225	1.10991				0.948228	0.868063	0.805288	1.04248	0.768263	1.08795	1.0595	1.22475
sp|P61087|UBE2K_MOUSE	P61087	Ube2k	Ubiquitin-conjugating enzyme E2 K OS=Mus musculus OX=10090 GN=Ube2k PE=1 SV=3	4330.73	3769.04	3402.84	3704.73	3564.97	3884.33	4011.8	3974.18	0.0121388	24.3513	24.0258	317.113	1.20859	1.72593	1.03636	1.34494	1.27707	2.07704	1.81417	2.09334				0.59528	0.45919	0.421261	0.553489	0.468557	0.695582	0.646732	0.732519
sp|Q8K4H1|KFA_MOUSE	Q8K4H1	Afmid	Kynurenine formamidase OS=Mus musculus OX=10090 GN=Afmid PE=1 SV=1	7018.75	6916.61	6859.35	7418.32	9322.01	8158.88	8038.12	6879.67	0.00615492	22.3647	16.9015	816.643	1.16239	2.27307	1.97712	1.97936	1.32505	1.91513	1.46781	1.65971				0.310125	0.34669	0.276305	0.403233	0.450434	0.34263	0.288348	0.229303
sp|P62192|PRS4_MOUSE	P62192	Psmc1	26S proteasome regulatory subunit 4 OS=Mus musculus OX=10090 GN=Psmc1 PE=1 SV=1	9707.5	8393.59	8112.03	7349.49	7024.42	7415.29	7493.2	8153.28	0.00985494	25.174	3.25361	798.431	1.32523	2.98773	2.50896	2.55857	1.45341	1.61658	1.57858	1.78495				0.460428	0.310579	0.306002	0.359596	0.432123	0.316183	0.501657	0.46439
sp|P56213|ALR_MOUSE	P56213	Gfer	FAD-linked sulfhydryl oxidase ALR OS=Mus musculus OX=10090 GN=Gfer PE=1 SV=2	1693.83	1363.75	1257.45	1314.28	1481.91	1595.55	1656.03	1541.12	0.00211888	21.9671	20.7025	198.358	1.22517	2.26097	2.53312	1.78557	1.22416	1.56618	1.8291	1.65646				0.416685	0.263109	0.352472	0.545419	0.478743	0.473047	0.326067	0.424081
sp|P50285|FMO1_MOUSE	P50285	Fmo1	Dimethylaniline monooxygenase [N-oxide-forming] 1 OS=Mus musculus OX=10090 GN=Fmo1 PE=1 SV=1	9722.69	8352.81	8666.62	12794.1	13489.3	11227.2	10658.7	8741.22	0.00382745	22.8555	15.3292	2271.44	0.942883	1.12774	1.04627	1.07715	1.07168	0.886775	0.911687	0.874057				0.673341	0.615468	0.519634	0.516123	0.735061	0.629473	0.644312	0.618445
sp|Q8BYZ7|ELMO3_MOUSE	Q8BYZ7	Elmo3	Engulfment and cell motility protein 3 OS=Mus musculus OX=10090 GN=Elmo3 PE=1 SV=2	1231.46	1007.73	1016.21	880.935	773.823	744.54	865.022	967.89	0.00653304	25.5941	3.80868	208.836	1.49204	0.932927	0.976418	0.715921	1.38587	1.22815	1.35329	1.21088				1.5868	1.66219	1.48655	1.81655	1.21703	1.83208	1.43688	1.19231
sp|Q6P6M7|SPCS_MOUSE	Q6P6M7	Sepsecs	O-phosphoseryl-tRNA(Sec) selenium transferase OS=Mus musculus OX=10090 GN=Sepsecs PE=1 SV=2	2959.15	3665.21	4254.31	3609.46	3751.24	3267.79	3363.91	3437.44	0.0431313	22.8997	9.63387	286.095	1.44339	2.14396	2.07996	1.5705	1.61688	1.75892	2.01567	1.67839				0.810941	0.763016	0.728386	0.77532	0.878489	0.893975	0.894783	0.64964
sp|Q9Z2I9|SUCB1_MOUSE	Q9Z2I9	Sucla2	Succinate--CoA ligase [ADP-forming] subunit beta, mitochondrial OS=Mus musculus OX=10090 GN=Sucla2 PE=1 SV=2	7396.4	8421.49	8752.82	8771.98	9131.35	8804.36	8358.79	8233.71	0.00664878	25.6049	14.5023	552.92	1.18774	1.64965	1.70525	1.78015	1.33989	1.71011	1.58048	1.6453				0.448118	0.433485	0.414489	0.554336	0.459174	0.626096	0.588774	0.500185
sp|P97493|THIOM_MOUSE	P97493	Txn2	Thioredoxin, mitochondrial OS=Mus musculus OX=10090 GN=Txn2 PE=1 SV=1	6163.46	5684.99	6395.51	6855.34	6992.6	7231.9	6087.46	5541.12	0.00824162	22.5757	15.035	683.7	1.31813	1.10236	1.57777	1.36518	1.38164	1.58647	1.23021	1.45509				0.900164	0.934017	0.852942	1.00431	0.773731	1.10324	1.08062	0.983216
sp|P31230|AIMP1_MOUSE	P31230	Aimp1	Aminoacyl tRNA synthase complex-interacting multifunctional protein 1 OS=Mus musculus OX=10090 GN=Aimp1 PE=1 SV=2	1445.25	1383.43	1365.81	1264.94	1038.72	1153.03	1106.69	1274.89	0.00280866	23.8506	5.50264	183.642	1.16355	0.956528	0.996204	1.27352	1.2225	1.37582	1.40583	1.49381				0.709263	0.802824	0.616149	0.865581	0.59505	0.932289	0.751825	1.00167
sp|Q9Z1F9|SAE2_MOUSE	Q9Z1F9	Uba2	SUMO-activating enzyme subunit 2 OS=Mus musculus OX=10090 GN=Uba2 PE=1 SV=1	1676.39	1443.41	1427.67	1421.64	1287.2	1416.14	1423.38	1466.73	0.0214326	25.2427	2.44146	103.66	1.86826	5.07748	3.57751	4.02106	1.54595	2.29788	1.97998	2.21494				0.560917	0.536952	0.501081	0.659399	0.735693	0.678653	0.522342	0.373345
sp|Q8VE38|OXND1_MOUSE	Q8VE38	Oxnad1	Oxidoreductase NAD-binding domain-containing protein 1 OS=Mus musculus OX=10090 GN=Oxnad1 PE=1 SV=2	1240.24	1277.51	1345.99	1520.97	1708.87	1863.85	1609.66	1585.18	0.00188395	25.1973	18.0324	285.546	1.12482	1.15474	1.34864	1.15586	1.27537	1.3911	1.2856	1.29642				0.542141	0.645401	0.643358	0.680367	0.680337	0.972638	0.722867	0.609814
sp|Q9QZW0-2|AT11C_MOUSE	Q9QZW0-2	Atp11c	Isoform 2 of Phospholipid-transporting ATPase 11C OS=Mus musculus OX=10090 GN=Atp11c	12768.9	13326	12800.6	12672.9	10118.4	9409.21	10909.9	11943.9	0.00280866	23.1532	6.12529	1830.69	0.976377	0.874311	0.984683	0.923605	0.756312	0.769049	0.790301	0.727181				1.09788	0.692919	0.768891	0.616493	0.910144	0.682265	0.897719	0.729999
sp|Q9QZ06|TOLIP_MOUSE	Q9QZ06	Tollip	Toll-interacting protein OS=Mus musculus OX=10090 GN=Tollip PE=1 SV=1	2635.71	2586.47	3021.36	3003.86	2674.05	2314.79	2298.15	2407.44	0.00304932	23.3044	10.1642	346.403	1.28809	2.12433	2.16866	1.858	1.35109	1.67137	1.46575	1.45271				0.489846	0.561451	0.629963	0.538832	0.52429	0.638905	0.6521	0.631397
sp|Q5SF07|IF2B2_MOUSE	Q5SF07	Igf2bp2	Insulin-like growth factor 2 mRNA-binding protein 2 OS=Mus musculus OX=10090 GN=Igf2bp2 PE=1 SV=1	43.8246	46.4241	23.4331	28.4767	33.2522	46.4224	51.8745	66.9288	0.00736118	25.397	24.4802	18.9412	0.814919	0.690697	0.600954	0.639485	0.610033	0.702848	0.665012	0.648462				0.748234	0.56387	0.688379	0.289994	0.670559	0.428386	0.759383	1.11341
sp|Q91VH6|MEMO1_MOUSE	Q91VH6	Memo1	Protein MEMO1 OS=Mus musculus OX=10090 GN=Memo1 PE=1 SV=1	2013.86	1772.77	1712.65	2098.66	2056.11	2199.26	2136.31	1995.88	0.0203031	22.7373	18.2774	215.493	1.20624	2.02619	1.7661	1.84591	1.04204	1.48989	1.54701	1.69319				0.554608	0.56171	0.376279	0.509287	0.539295	0.524251	0.513271	0.497762
sp|Q9CQQ7|AT5F1_MOUSE	Q9CQQ7	Atp5pb	ATP synthase F(0) complex subunit B1, mitochondrial OS=Mus musculus OX=10090 GN=Atp5pb PE=1 SV=1	14338.4	16119.9	16709.7	17227.4	17854.7	18622.5	17022.2	16036.8	0.00479439	25.9142	16.1952	1479.13	1.04447	0.811974	1.30723	1.22023	0.968635	1.01178	1.14473	1.03642				0.907943	0.618042	0.500771	0.866381	0.723019	0.726832	0.696597	0.542691
sp|Q9JM62|REEP6_MOUSE	Q9JM62	Reep6	Receptor expression-enhancing protein 6 OS=Mus musculus OX=10090 GN=Reep6 PE=1 SV=1	16209.8	19786.7	20604.8	22365	24754.8	21023	19683.3	19610.2	0.00280866	24.387	14.3738	2882.94	1.48088	1.70457	1.73802	1.8109	1.46554	1.37825	1.77678	1.84131				1.07374	0.962227	0.734188	1.12036	0.891243	1.03292	0.8757	0.961107
sp|Q8CAY6|THIC_MOUSE	Q8CAY6	Acat2	Acetyl-CoA acetyltransferase, cytosolic OS=Mus musculus OX=10090 GN=Acat2 PE=1 SV=2	1267.84	1574.27	1746.93	1855.9	2333.08	1996.7	1877.89	1887.98	0.0090765	25.0561	16.3203	330.551	1.04836	1.75447	1.40832	1.62457	1.38492	1.58012	1.38882	1.51294				0.229769	0.2912	0.232525	0.34961	0.240311	0.402568	0.303213	0.393764
sp|Q05915|GCH1_MOUSE	Q05915	Gch1	GTP cyclohydrolase 1 OS=Mus musculus OX=10090 GN=Gch1 PE=1 SV=1	6328.03	10318.3	10150.9	8336.11	5580.47	4474.96	6451.38	7137.96	0.00564524	22.0131	7.54036	2998.55	1.21509	1.63839	1.64955	1.57995	1.45406	1.49233	1.68598	1.58937				0.470474	0.471169	0.519392	0.761189	0.509062	0.570168	0.684549	0.400442
sp|Q99KQ4|NAMPT_MOUSE	Q99KQ4	Nampt	Nicotinamide phosphoribosyltransferase OS=Mus musculus OX=10090 GN=Nampt PE=1 SV=1	3071.62	3757.05	6095.04	8857.5	6327.5	4123.03	3564.01	2722.86	0.000336308	23.1886	12.1521	2979.12	1.0921	1.48681	1.17382	1.50001	1.13519	1.72521	1.64415	1.71655				0.400312	0.366527	0.342616	0.459398	0.31543	0.50258	0.447672	0.454904
tr|F8VPM7|F8VPM7_MOUSE	F8VPM7	Erc1	ELKS/Rab6-interacting/CAST family member 1 OS=Mus musculus OX=10090 GN=Erc1 PE=1 SV=1	1017.02	1056.07	1014.79	1260.01	1303.54	1021.92	882.818	940.337	0.0188173	23.36	12.9705	162.399	1.37362	1.1595	1.34927	1.07162	1.39624	1.47287	1.80759	1.42779				1.04142	0.899945	1.11452	0.978921	0.801784	1.0155	1.09711	1.03268
sp|Q80WQ2|VAC14_MOUSE	Q80WQ2	Vac14	Protein VAC14 homolog OS=Mus musculus OX=10090 GN=Vac14 PE=1 SV=1	646.205	716.252	839.157	1285.55	1328.38	922.276	856.082	851.1	0.00382745	23.8328	14.3115	262.87	1.32658	1.54489	1.4892	1.33583	1.55593	1.38149	1.8557	1.62251				0.763101	0.807588	0.70015	0.662238	0.914396	0.760137	0.886763	0.712789
sp|Q99KN2|CIAO1_MOUSE	Q99KN2	Ciao1	Probable cytosolic iron-sulfur protein assembly protein CIAO1 OS=Mus musculus OX=10090 GN=Ciao1 PE=1 SV=1	2071.47	2041.38	2122.5	2001.89	1787.34	1770.56	1894.76	1928.31	0.00607904	23.598	6.30473	156.413	1.27153	1.9939	1.55426	1.67811	1.25524	1.10853	1.26013	1.31901				0.764686	0.648364	0.621974	0.943782	0.73322	0.922993	0.788848	0.595038
sp|Q9CRB9|MIC19_MOUSE	Q9CRB9	Chchd3	MICOS complex subunit Mic19 OS=Mus musculus OX=10090 GN=Chchd3 PE=1 SV=1	4953.89	5381.04	5601.43	5749.5	6324.78	5805.46	5283.6	5143.78	0.0254803	24.6193	14.6264	541.559	0.966752	0.848706	0.696363	0.816773	0.916743	0.777039	0.814479	0.852775				1.07841	0.696668	0.567733	0.908547	0.625034	0.750338	0.813753	0.657343
sp|Q9Z204-2|HNRPC_MOUSE	Q9Z204-2	Hnrnpc	Isoform C1 of Heterogeneous nuclear ribonucleoproteins C1/C2 OS=Mus musculus OX=10090 GN=Hnrnpc	4846.72	4553.72	3982.73	4678.77	5797.26	7237.18	6029.73	5370.44	0.00216108	23.3225	18.733	1161.95	0.439123	0.206145	0.271213	0.182898	0.371915	0.286121	0.281725	0.260013				0.350736	0.256232	0.367078	0.272128	0.353568	0.167453	0.274121	0.373834
sp|P29351-2|PTN6_MOUSE	P29351-2	Ptpn6	Isoform 2 of Tyrosine-protein phosphatase non-receptor type 6 OS=Mus musculus OX=10090 GN=Ptpn6	819.529	829.545	818.753	742.694	987.404	1025.3	975.179	924.527	0.0491235	23.9994	19.1499	106.805	1.54749	2.73253	3.2182	2.45108	1.69093	1.45235	1.64911	1.64022				0.593577	0.683018	0.569211	0.471727	0.789145	0.709386	0.702953	0.690655
sp|Q9ES00|UBE4B_MOUSE	Q9ES00	Ube4b	Ubiquitin conjugation factor E4 B OS=Mus musculus OX=10090 GN=Ube4b PE=1 SV=3	1442.98	1759.76	1937.06	1356.84	1445.23	1443.56	1362.49	1473.02	0.0349157	22.9813	7.22236	162.674	0.987557	1.27165	0.724893	1.03095	1.00827	1.41608	1.44237	1.43768				0.457395	0.443778	0.380772	0.575249	0.327027	0.61922	0.479194	0.444348
sp|Q9ER00|STX12_MOUSE	Q9ER00	Stx12	Syntaxin-12 OS=Mus musculus OX=10090 GN=Stx12 PE=1 SV=1	1377.74	1363.97	1277.74	1358.76	1137.15	1136.42	1135.7	1205.24	0.0238326	24.7937	6.55007	117.794	1.13926	1.20042	1.02302	0.973168	0.89906	0.946026	1.07911	0.871466				1.07078	0.830674	0.802873	0.920259	0.820322	0.904471	0.956293	0.905676
sp|Q9CXW3|CYBP_MOUSE	Q9CXW3	Cacybp	Calcyclin-binding protein OS=Mus musculus OX=10090 GN=Cacybp PE=1 SV=1	2044.22	1806.37	1631.44	2648.83	2840.53	2666.52	2166.48	1861.77	0.00300352	22.4083	15.8717	516.578	1.22831	1.35529	1.37601	1.50457	1.29031	1.53019	1.76887	1.84969				0.496061	0.607377	0.461827	0.612898	0.616934	0.723665	0.671524	0.557574
sp|Q9Z0S1|BPNT1_MOUSE	Q9Z0S1	Bpnt1	3'(2'),5'-bisphosphate nucleotidase 1 OS=Mus musculus OX=10090 GN=Bpnt1 PE=1 SV=2	2851.95	2924.7	2721.04	3379.38	3260.66	3590.13	3209.1	3266.81	0.0499332	24.7379	17.7023	346.552	1.26886	2.29806	1.79799	2.18475	1.20648	1.80384	1.66062	2.00576				0.354121	0.3553	0.328376	0.29234	0.401788	0.401083	0.454364	0.400421
sp|P28843|DPP4_MOUSE	P28843	Dpp4	Dipeptidyl peptidase 4 OS=Mus musculus OX=10090 GN=Dpp4 PE=1 SV=3	6113.33	6696.16	7332.9	6988.31	7387.23	6095.34	6196.55	6454.68	0.0109654	22.6345	10.7902	543.041	0.929222	0.645491	0.766126	0.799964	0.756146	0.69443	0.747237	0.707593				0.930405	0.625947	0.643379	0.703226	0.846203	0.781518	0.826969	0.611274
sp|P61750|ARF4_MOUSE	P61750	Arf4	ADP-ribosylation factor 4 OS=Mus musculus OX=10090 GN=Arf4 PE=1 SV=2	5002.68	6251.75	5629.11	7427.72	7178.03	7295.5	5706.83	6112.84	0.0234192	22.8438	14.7778	837.411	1.34271	2.01707	1.96965	2.14414	1.48137	1.80071	1.54445	1.57236				0.431058	0.520649	0.455018	0.611937	0.491949	0.737543	0.602647	0.507894
sp|Q3TC93|H1BP3_MOUSE	Q3TC93	Hs1bp3	HCLS1-binding protein 3 OS=Mus musculus OX=10090 GN=Hs1bp3 PE=1 SV=2	345.142	382.645	383.234	275.27	282.498	299.466	353.576	368.635	0.019317	21.2981	4.6187	49.7804	1.36427	2.43477	2.03107	1.98689	1.31147	1.69895	1.68195	1.723				0.564879	0.465616	0.487598	0.390251	0.558591	0.468345	0.721278	0.574428
sp|Q7TSQ8|PDPR_MOUSE	Q7TSQ8	Pdpr	Pyruvate dehydrogenase phosphatase regulatory subunit, mitochondrial OS=Mus musculus OX=10090 GN=Pdpr PE=1 SV=1	1425.53	1581.53	1763.89	1712.17	1516.15	1193	1399.66	1459.78	0.00610902	22.4548	9.42035	204.173	1.55463	2.40331	1.86947	2.20047	1.04632	1.20094	0.892127	1.12674				1.73241	0.891187	0.67217	1.34899	0.839229	1.03877	1.5381	0.923981
sp|Q61703|ITIH2_MOUSE	Q61703	Itih2	Inter-alpha-trypsin inhibitor heavy chain H2 OS=Mus musculus OX=10090 GN=Itih2 PE=1 SV=1	58013	53798.5	50032.1	47390	43655.4	48187.5	46190.3	50582.4	0.01768	25.0095	3.59328	5559.32	1.41893	1.6669	1.60619	1.6243	1.06398	1.30859	1.50362	1.34143				1.11607	0.928322	0.898658	0.962358	0.844215	1.013	1.00472	0.943324
sp|Q99P27|PG12B_MOUSE	Q99P27	Pla2g12b	Group XIIB secretory phospholipase A2-like protein OS=Mus musculus OX=10090 GN=Pla2g12b PE=1 SV=1	2541.94	2258.88	1856.06	1530.24	1903.08	2540.68	2507.39	2408.14	0.00268231	22.0677	0.082576	468.362	1.08339	1.13861	1.64882	1.29695	1.25108	1.15451	1.11868	1.12743				0.646847	0.502316	0.458448	0.484913	0.677209	0.539633	0.622734	0.462306
sp|Q7TQI3|OTUB1_MOUSE	Q7TQI3	Otub1	Ubiquitin thioesterase OTUB1 OS=Mus musculus OX=10090 GN=Otub1 PE=1 SV=2	1840.11	1815.08	1841.11	1907.58	1606.3	1635.23	1632.9	1661.58	0.0164805	23.9233	7.7554	113.575	1.2303	2.46377	1.85122	2.23366	1.2148	1.7385	1.55486	1.68909				0.30134	0.24944	0.232458	0.295632	0.354244	0.350609	0.359381	0.277386
sp|Q80XN0|BDH_MOUSE	Q80XN0	Bdh1	D-beta-hydroxybutyrate dehydrogenase, mitochondrial OS=Mus musculus OX=10090 GN=Bdh1 PE=1 SV=2	5886.18	10747	9991.37	10251.3	8971.65	5823.22	7324.17	8013.33	0.0172941	22.2239	9.20359	1827.99	1.04647	1.17876	1.22964	1.25456	1.14712	1.19094	1.18177	1.133				0.634045	0.461939	0.387942	0.691472	0.516856	0.607799	0.504324	0.469974
sp|P62897|CYC_MOUSE	P62897	Cycs	Cytochrome c, somatic OS=Mus musculus OX=10090 GN=Cycs PE=1 SV=2	3317.66	3605.19	3873.99	4487.71	4792.5	5011.28	4248.97	4092.47	0.00296774	24.9685	16.5571	776.981	1.62644	1.96559	1.83444	1.82166	1.24359	1.7417	2.12409	1.86532				1.01983	1.21067	0.9226	0.515841	1.00861	1.02799	1.16013	1.09688
sp|Q6VVW5|ANPRB_MOUSE	Q6VVW5	Npr2	Atrial natriuretic peptide receptor 2 OS=Mus musculus OX=10090 GN=Npr2 PE=1 SV=2	2628.36	2358.29	2089.47	2466.93	1694.81	1218.24	1429.87	1697.03	0.041305	25.6494	6.82646	526.397	0.977625	0.376738	0.255394	0.19472	0.75496	0.512848	0.693029	0.651592				1.52687	0.742437	0.903348	1.64474	0.298949	0.724419	0.890505	1.34902
sp|Q61133|GSTT2_MOUSE	Q61133	Gstt2	Glutathione S-transferase theta-2 OS=Mus musculus OX=10090 GN=Gstt2 PE=1 SV=4	2573.05	3794.63	4149.57	4333.88	4095.96	3113.54	2185.14	2423.49	8.65834e-05	24.054	11.2534	1143.76	0.950174	0.918768	0.709743	1.01175	1.29598	1.63443	1.34353	1.57138				0.297776	0.30342	0.294729	0.390161	0.33965	0.387061	0.330108	0.303833
sp|B2RY04|DOCK5_MOUSE	B2RY04	Dock5	Dedicator of cytokinesis protein 5 OS=Mus musculus OX=10090 GN=Dock5 PE=1 SV=2	743.042	771.641	963.367	860.508	776.069	602.366	708.459	748.975	0.0149206	22.4793	9.2807	125.885	1.09193	0.362789	0	0.298116	1.04532	0.83096	1.12921	0.986544				1.10772	0.758594	1.24947	1.37319	0.374005	1.16376	0.995404	1.39853
sp|Q9CQW1|YKT6_MOUSE	Q9CQW1	Ykt6	Synaptobrevin homolog YKT6 OS=Mus musculus OX=10090 GN=Ykt6 PE=1 SV=1	3645.54	3856.37	3828.73	4125.62	3936.41	3546.81	3496.92	3567.95	0.0407868	23.4404	10.9741	280.68	1.21312	1.28482	1.15913	1.33954	1.14338	1.23939	1.09208	1.12067				0.773267	0.782382	0.807345	0.673119	0.81365	0.802371	0.820013	0.734615
sp|Q9Z2M7|PMM2_MOUSE	Q9Z2M7	Pmm2	Phosphomannomutase 2 OS=Mus musculus OX=10090 GN=Pmm2 PE=1 SV=1	1943.25	2138.63	2274	2218.41	2175.57	2145.44	2033.56	1998.63	0.00162566	24.6219	12.0506	147.182	1.16245	1.39472	1.27793	1.40435	1.27846	1.71299	1.56485	1.83478				0.370761	0.389782	0.381381	0.385084	0.39403	0.577234	0.454172	0.459238
sp|Q6VN19|RBP10_MOUSE	Q6VN19	Ranbp10	Ran-binding protein 10 OS=Mus musculus OX=10090 GN=Ranbp10 PE=1 SV=2	2880.04	2399.23	2097.08	1767.42	2147.29	2036.35	2264.41	2279.61	0.0447988	24.7131	2.0629	321.664	0.915103	0.673799	0.524313	0.525955	0.826278	0.555081	0.395348	0.468164				1.007	0.750551	0.631605	0.956857	0.461111	0.786423	0.884882	1.01251
sp|Q8K2C8|GPAT4_MOUSE	Q8K2C8	Gpat4	Glycerol-3-phosphate acyltransferase 4 OS=Mus musculus OX=10090 GN=Gpat4 PE=1 SV=1	7801.15	7630.55	7848.97	9582.08	9690.77	7596.93	6948.2	6954.48	0.00936752	23.4125	13.1757	1066.3	0.846461	0.621894	0.715648	0.728407	0.969138	0.957361	0.970827	0.826923				0.430004	0.450675	0.417459	0.441996	0.543194	0.508205	0.491836	0.445417
sp|Q91VT4|CBR4_MOUSE	Q91VT4	Cbr4	Carbonyl reductase family member 4 OS=Mus musculus OX=10090 GN=Cbr4 PE=1 SV=2	1038.68	1378.96	1381.99	1227.48	1254.68	1144.4	1133.92	1108.56	0.0230845	23.4923	9.3214	138.199	1.30722	1.2404	1.39839	1.26683	1.3356	1.28112	1.15632	1.18608				1.12191	0.818686	0.725159	0.873118	0.813671	0.943706	0.843018	0.76734
sp|P16056|MET_MOUSE	P16056	Met	Hepatocyte growth factor receptor OS=Mus musculus OX=10090 GN=Met PE=1 SV=1	3317.14	4254.05	4867.43	3720.54	4035.37	3541.95	3443.26	3554.65	0.0416024	23.446	8.88607	503.308	0.985073	0.897539	1.13939	1.09665	1.08407	0.890617	0.88336	0.903421				0.612941	0.466369	0.498711	0.591888	0.74296	0.534706	0.565382	0.459082
sp|Q9QYA2|TOM40_MOUSE	Q9QYA2	Tomm40	Mitochondrial import receptor subunit TOM40 homolog OS=Mus musculus OX=10090 GN=Tomm40 PE=1 SV=3	1451.45	1595.99	1825.36	1880.85	1532.19	1489.24	1418.92	1597.54	0.00610902	22.2934	10.1631	175.877	0.993289	1.1091	0.966423	1.13945	0.831599	0.82429	0.923353	0.892201				0.636717	0.578923	0.540673	0.601301	0.692569	0.743407	0.598969	0.397554
sp|Q9JI39|ABCBA_MOUSE	Q9JI39	Abcb10	ATP-binding cassette sub-family B member 10, mitochondrial OS=Mus musculus OX=10090 GN=Abcb10 PE=1 SV=1	1666.5	1896.56	1992.58	2337.47	2340.14	2327.38	2205.49	2111.74	0.00824162	25.4179	16.3636	289.896	0.940379	0.938781	1.03821	1.13016	0.982595	0.872387	1.06483	0.982074				0.513063	0.429571	0.374635	0.496337	0.511011	0.470853	0.536208	0.416658
sp|Q99K30|ES8L2_MOUSE	Q99K30	Eps8l2	Epidermal growth factor receptor kinase substrate 8-like protein 2 OS=Mus musculus OX=10090 GN=Eps8l2 PE=1 SV=1	1790.93	1656.07	917.428	833.838	1692.13	2041.74	2408.22	2446.38	0.000870274	24.1422	22.5297	814.575	1.26629	1.30955	1.16723	0.91738	1.28375	1.34039	1.48735	1.41602				0.846577	0.796293	0.79487	0.782788	0.607249	0.796261	0.852134	0.748167
sp|Q91W59|RBMS1_MOUSE	Q91W59	Rbms1	RNA-binding motif, single-stranded-interacting protein 1 OS=Mus musculus OX=10090 GN=Rbms1 PE=1 SV=1	2041.73	2091.65	2026.13	1482.93	1310.35	1232.59	1512.8	1523.65	0.00474837	25.2171	5.32505	436.575	0.782779	0.543479	0.666246	0.621304	0.608458	0.544448	0.541068	0.536892				0.384214	0.623344	0.527308	0.551802	0.807539	0.637535	0.492672	0.444911
sp|P53395|ODB2_MOUSE	P53395	Dbt	Lipoamide acyltransferase component of branched-chain alpha-keto acid dehydrogenase complex, mitochondrial OS=Mus musculus OX=10090 GN=Dbt PE=1 SV=2	4182.46	5020.62	5654.19	5692.71	6044.97	5908.68	5515.46	5386.94	0.0184516	26.0392	15.8812	748.538	1.35939	2.08744	2.15857	2.0458	1.3872	1.4545	1.44959	1.45311				0.533792	0.446182	0.460381	0.479172	0.611706	0.58765	0.63725	0.493796
sp|Q9R092|H17B6_MOUSE	Q9R092	Hsd17b6	17-beta-hydroxysteroid dehydrogenase type 6 OS=Mus musculus OX=10090 GN=Hsd17b6 PE=1 SV=1	7589.69	9263.48	8106.55	11457.6	6082.44	4373.17	6338.8	5981.27	0.0463297	23.577	8.18464	2222.44	1.00655	0.839717	0.871165	1.02789	0.968767	0.987248	1.20269	1.08669				0.530644	0.538038	0.49769	0.712386	0.505769	0.568855	0.56696	0.603459
tr|A0A0F6AIX5|A0A0F6AIX5_MOUSE	A0A0F6AIX5	Ldah	Lipid droplet-associated hydrolase OS=Mus musculus OX=10090 GN=Ldah PE=1 SV=1	2395.13	2195.33	2188.36	2688.04	2833.86	3042.6	2633.54	2214.18	0.000359142	21.9509	16.6882	398.31	1.20357	1.17663	1.23303	0.907107	1.03737	0.84386	0.855805	0.695415				0.920835	0.84529	0.954174	0.994267	0.887923	1.02604	0.844262	0.907655
sp|Q8BGH2|SAM50_MOUSE	Q8BGH2	Samm50	Sorting and assembly machinery component 50 homolog OS=Mus musculus OX=10090 GN=Samm50 PE=1 SV=1	6184.38	6178.11	6595.57	7293.77	7543.96	6873.18	6121.82	5991.45	0.00113336	23.0036	14.0712	718.029	0.881774	0.738445	0.706937	0.721071	0.722745	0.577497	0.708286	0.722927				0.88717	0.573071	0.540342	0.529168	0.583087	0.547306	0.660301	0.567841
sp|Q6PDY2|AEDO_MOUSE	Q6PDY2	Ado	2-aminoethanethiol dioxygenase OS=Mus musculus OX=10090 GN=Ado PE=1 SV=2	302.049	218.208	222.001	264.234	307.405	336.289	277.653	271.446	0.0237685	21.499	18.0527	56.9914	1.60234	4.10386	3.41856	3.22206	1.36007	1.72288	1.76672	1.69457				0.309827	0.235521	0.145196	0.274341	0.423377	0.294785	0.238938	0.182034
sp|Q9QZI8|SERC1_MOUSE	Q9QZI8	Serinc1	Serine incorporator 1 OS=Mus musculus OX=10090 GN=Serinc1 PE=1 SV=1	12360.5	12135.6	12300	12425.8	11110.6	9933.98	10836	11338.3	0.0146424	24.7002	7.2944	858.116	1.15902	1.29832	0.969615	1.28898	1.12847	1.07325	0.855527	0.95777				0.79463	0.892323	0.685227	0.684885	0.765962	0.696871	0.672682	0.700917
sp|P00375|DYR_MOUSE	P00375	Dhfr	Dihydrofolate reductase OS=Mus musculus OX=10090 GN=Dhfr PE=1 SV=3	2007.83	2208	2424.49	2276.37	1999.92	1481.39	1789.91	1870.31	0.00280866	22.8861	8.73939	359.383	1.11528	1.63641	1.11643	1.47218	1.22637	1.61866	1.23269	1.56885				0.327684	0.328293	0.3078	0.409491	0.276704	0.541976	0.402816	0.405457
sp|Q64674|SPEE_MOUSE	Q64674	Srm	Spermidine synthase OS=Mus musculus OX=10090 GN=Srm PE=1 SV=1	839.412	1105.84	1239.65	2222.16	1403.28	1482.81	984.257	1100.1	0.0135698	22.2221	12.9638	369.592	1.07016	1.16534	0.777216	1.05503	1.33034	1.96255	1.70601	1.93316				0.249385	0.190617	0.297733	0.291962	0.236302	0.364719	0.317918	0.353138
sp|Q9CWD8|NUBPL_MOUSE	Q9CWD8	Nubpl	Iron-sulfur protein NUBPL OS=Mus musculus OX=10090 GN=Nubpl PE=1 SV=2	433.569	575.326	601.054	566.971	647.456	646.647	526.158	500.489	0.0187911	26.3728	14.5191	93.9142	1.28201	1.77658	1.59352	1.67082	1.43076	1.43083	1.07485	1.14576				0.798606	0.506708	0.546906	0.36737	0.824463	0.480692	0.786962	0.599931
sp|Q9D8N2|DEN10_MOUSE	Q9D8N2	Dennd10	DENN domain-containing protein 10 OS=Mus musculus OX=10090 GN=Dennd10 PE=1 SV=2	1121.33	977.532	925.16	955.937	1137.69	1278.55	1134.78	1126.08	0.00236053	22.1293	19.2965	157.704	1.61559	2.78421	2.43386	2.05396	1.51742	1.45339	1.75929	1.45611				0.813038	0.466597	0.771959	0.594828	0.881629	0.438605	1.07865	0.726213
sp|P46471|PRS7_MOUSE	P46471	Psmc2	26S proteasome regulatory subunit 7 OS=Mus musculus OX=10090 GN=Psmc2 PE=1 SV=5	5630.08	5167.7	4693.74	4642.62	4555.2	5285.18	4972.39	5303.96	0.034836	23.7157	1.14148	389.223	1.28235	1.70023	1.33168	1.54602	1.36564	1.65453	1.67593	1.74705				0.466616	0.472129	0.406078	0.489931	0.475578	0.510581	0.517309	0.483598
sp|Q7TNP2|2AAB_MOUSE	Q7TNP2	Ppp2r1b	Serine/threonine-protein phosphatase 2A 65 kDa regulatory subunit A beta isoform OS=Mus musculus OX=10090 GN=Ppp2r1b PE=1 SV=2	1149.72	1149.24	918.534	922.913	1033.83	1083.97	1194.45	1304.23	0.00169245	24.7058	24.4585	162.738	1.23312	0.895467	0.869674	0.936079	1.04734	1.0658	1.03208	1.14077				0.930959	1.01771	1.04076	0.798386	0.794806	0.919354	0.798129	0.881855
sp|Q8BP56-3|PGGHG_MOUSE	Q8BP56-3	Pgghg	Isoform 3 of Protein-glucosylgalactosylhydroxylysine glucosidase OS=Mus musculus OX=10090 GN=Pgghg	1111.86	1166.55	1164.11	1070.46	1057.88	966.131	1060.98	1130.02	0.0395319	22.1091	6.39323	78.4054	1.25006	1.60785	1.24658	1.12858	1.17174	1.56031	1.59285	1.66232				0.508172	0.58011	0.486936	0.52866	0.640726	0.489748	0.510666	0.615316
sp|Q9JK48-2|SHLB1_MOUSE	Q9JK48-2	Sh3glb1	Isoform 2 of Endophilin-B1 OS=Mus musculus OX=10090 GN=Sh3glb1	3250.65	3246.26	3456.45	3621.46	3457.61	3178.98	3081.99	3005.13	0.00950011	23.6901	11.6563	290.603	1.24015	1.12258	1.0504	1.1989	1.24275	1.09778	1.17638	1.0721				0.796246	0.886551	0.618382	0.73041	0.842705	0.814629	0.761354	0.765025
sp|P53811|PIPNB_MOUSE	P53811	Pitpnb	Phosphatidylinositol transfer protein beta isoform OS=Mus musculus OX=10090 GN=Pitpnb PE=1 SV=2	4204.27	4208.74	3913.61	3969.12	4013.07	3847.65	4074.19	4432.91	0.0347072	24.5318	2.2426	160.428	1.26178	1.82961	1.42183	1.59235	1.41192	1.5755	1.42846	1.5777				0.540313	0.447286	0.350109	0.390266	0.489882	0.391193	0.461639	0.550007
tr|Q8CFX3|Q8CFX3_MOUSE	Q8CFX3	Pcdh1	Protocadherin 1 OS=Mus musculus OX=10090 GN=Pcdh1 PE=1 SV=1	2845.95	2163.89	1719.95	1622.07	1819.18	1569.52	2058.19	2042.56	0.0224452	25.3347	2.17801	376.272	1.38143	1.49383	1.53629	1.31963	1.03529	1.15819	1.42906	1.36252				0.942146	0.71441	0.826278	0.665887	0.817698	0.800397	1.11994	0.789164
sp|Q6PDI5|ECM29_MOUSE	Q6PDI5	Ecpas	Proteasome adapter and scaffold protein ECM29 OS=Mus musculus OX=10090 GN=Ecpas PE=1 SV=3	4356.24	4731.01	4553.76	4517.82	4046.8	3689.46	4117.15	4394.95	0.00645472	22.176	6.79936	412.742	1.37214	1.94897	1.758	1.75264	1.41111	1.34984	1.51013	1.52286				0.601122	0.548986	0.496551	0.662991	0.546202	0.518407	0.616915	0.618783
tr|Q80X81|Q80X81_MOUSE	Q80X81	Acat3	Acetyl-Coenzyme A acetyltransferase 3 OS=Mus musculus OX=10090 GN=Acat3 PE=1 SV=1	1982.03	1864.02	1658.22	1530.3	1841.53	2028.51	2203.26	2050.4	0.00113336	22.3533	21.4773	259.592	1.25967	2.08618	2.02786	2.35505	1.29803	1.46672	1.36547	1.42765				0.267797	0.192096	0.176411	0.363433	0.347221	0.38138	0.244145	0.308136
sp|P56391|CX6B1_MOUSE	P56391	Cox6b1	Cytochrome c oxidase subunit 6B1 OS=Mus musculus OX=10090 GN=Cox6b1 PE=1 SV=2	7435.98	8577.36	8889.91	8693.27	9327.46	9619.2	9072.93	8191.36	0.0359181	25.6423	16.0136	758.436	1.14588	1.07852	1.27723	0.96289	1.30035	0.702585	0.682915	0.859784				0.986278	0.630168	0.49442	0.887841	0.871143	0.790502	0.755306	0.551576
sp|Q5IRJ6-2|ZNT9_MOUSE	Q5IRJ6-2	Slc30a9	Isoform 2 of Zinc transporter 9 OS=Mus musculus OX=10090 GN=Slc30a9	3163.26	3326.05	3735.6	3902.02	2990.06	3030.95	3064.75	3078.87	0.0129364	23.4325	9.9646	314.232	0.823032	0.24909	0.274732	0.265184	0.749631	1.01861	0.879078	1.06004				0.57321	0.470113	0.525061	0.770944	0.279528	0.574215	0.550768	0.402627
sp|Q9EQ32|BCAP_MOUSE	Q9EQ32	Pik3ap1	Phosphoinositide 3-kinase adapter protein 1 OS=Mus musculus OX=10090 GN=Pik3ap1 PE=1 SV=1	2491.69	3239.14	2899.25	2220.56	1542.68	1670.91	1730.41	2216.38	0.00159799	23.5747	6.3576	759.676	1.00787	0.405561	0.352377	0.4698	0.883766	0.780479	0.784516	0.756094				1.11534	0.660344	0.694542	0.867478	0.541956	0.739422	1.04554	0.905087
sp|Q8C2E7|WASC5_MOUSE	Q8C2E7	Washc5	WASH complex subunit 5 OS=Mus musculus OX=10090 GN=Washc5 PE=1 SV=2	1543.65	1639.08	1814.98	1346.23	1279.35	1246.68	1399.71	1584.26	0.00586646	22.0968	5.87465	227.089	1.15179	0.146514	0.0808967	0.0797272	1.0374	0.980941	1.25817	1.0691				0.698152	0.937488	1.03487	1.91662	0.437846	1.03784	0.893373	1.18922
sp|P68368|TBA4A_MOUSE	P68368	Tuba4a	Tubulin alpha-4A chain OS=Mus musculus OX=10090 GN=Tuba4a PE=1 SV=1	7854.29	5975.36	5293.72	6341.32	7223.69	9498.14	8526.52	8298.18	0.000870274	22.9842	20.4042	1892.66	1.21033	1.15689	1.10526	1.22774	0.993941	1.15025	1.23064	1.2707				0.688301	0.60675	0.534886	0.825229	0.491567	0.721702	0.712932	0.787566
sp|Q9D1P0|RM13_MOUSE	Q9D1P0	Mrpl13	39S ribosomal protein L13, mitochondrial OS=Mus musculus OX=10090 GN=Mrpl13 PE=1 SV=1	1545.12	1790.27	1904.14	1930.83	2105.16	2205.57	1966.41	1819.22	0.0136296	25.9446	16.5555	259.925	1.1093	0.719844	0.950363	0.843232	1.0713	1.14089	1.1072	1.12219				0.639651	0.56371	0.616451	0.756101	0.635634	0.762368	0.675019	0.600518
sp|P62814|VATB2_MOUSE	P62814	Atp6v1b2	V-type proton ATPase subunit B, brain isoform OS=Mus musculus OX=10090 GN=Atp6v1b2 PE=1 SV=1	2110.78	2061.38	2022.4	1792.95	1944.56	2056.48	2041.07	2153.11	0.0122342	23.5211	1.40048	128.619	1.46958	1.94501	1.60186	1.91574	1.34878	1.41481	1.36249	1.31972				0.698959	0.676218	0.60889	0.681771	0.904425	0.802293	0.723295	0.652519
sp|Q8BVE3|VATH_MOUSE	Q8BVE3	Atp6v1h	V-type proton ATPase subunit H OS=Mus musculus OX=10090 GN=Atp6v1h PE=1 SV=1	2999.03	3526.83	3314.79	3129.78	3073.33	2594.07	2542.88	2866.92	0.0426434	25.1238	8.18622	403.829	1.36811	1.8129	1.58035	1.97057	1.27985	1.62633	1.43805	1.47183				0.554074	0.472197	0.444024	0.53991	0.560823	0.552779	0.572751	0.455763
sp|P26516|PSMD7_MOUSE	P26516	Psmd7	26S proteasome non-ATPase regulatory subunit 7 OS=Mus musculus OX=10090 GN=Psmd7 PE=1 SV=2	4224.33	3566.52	3300	3339.96	3437.92	3818.65	3776.4	3644.41	0.0314364	22.7996	22.4	280.935	1.37302	2.05358	1.69706	2.01545	1.38309	1.56504	1.63675	1.53115				0.470572	0.366835	0.387531	0.332539	0.52884	0.356596	0.502158	0.556895
sp|Q9R0N0|GALK1_MOUSE	Q9R0N0	Galk1	Galactokinase OS=Mus musculus OX=10090 GN=Galk1 PE=1 SV=2	1938.51	2221.88	2152.55	2777.8	2875.62	2367.67	2404.57	2372.13	0.0352597	24.0804	14.9812	324.77	1.3466	1.68398	1.30645	2.04247	1.58285	1.62695	1.65238	1.92457				0.332814	0.365312	0.312326	0.41534	0.410287	0.463293	0.466886	0.414075
tr|Q8BXW1|Q8BXW1_MOUSE	Q8BXW1	A630089N07Rik	RIKEN cDNA A630089N07 gene OS=Mus musculus OX=10090 GN=A630089N07Rik PE=1 SV=1	17.2686	12.9686	14.1663	27.71	23.3995	27.932	24.8754	17.605	0.0070728	23.5523	17.1015	6.57397	1.24542	1.19068	1.51552	1.15411	1.08463	2.18524	1.7856	1.52736				0.312275	0.323049	0.38913	0.562178	0.270297	0.463302	0.438312	0.491249
sp|Q9CR95|NECP1_MOUSE	Q9CR95	Necap1	Adaptin ear-binding coat-associated protein 1 OS=Mus musculus OX=10090 GN=Necap1 PE=1 SV=2	1997.77	2071	2135.58	2141.95	2016	1854.87	1832.84	1826.03	0.000586804	24.6957	9.6676	165.9	1.59885	1.81253	1.91231	1.71035	1.34887	1.75792	1.82129	1.7766				0.814884	0.687578	0.761176	0.566963	0.926446	0.687014	0.947193	0.556367
sp|Q60759|GCDH_MOUSE	Q60759	Gcdh	Glutaryl-CoA dehydrogenase, mitochondrial OS=Mus musculus OX=10090 GN=Gcdh PE=1 SV=2	24854	27948.6	29664.2	27799.6	32149.9	29582.3	26716.8	26004.5	0.0155674	25.7632	14.1821	3072.2	1.17859	1.08457	1.09241	1.07067	1.55755	1.16619	0.97237	0.966817				0.537019	0.45806	0.501423	0.81411	0.719047	0.743392	0.632181	0.462085
tr|A0A0R4J140|A0A0R4J140_MOUSE	A0A0R4J140	Cluh	Clustered mitochondria protein homolog OS=Mus musculus OX=10090 GN=Cluh PE=1 SV=1	8234.58	7772.25	6692.67	7280.79	7692.43	7987.14	8831.19	9923.6	0.00985494	25.836	24.3297	1190.75	1.55029	2.12458	2.37235	1.88204	1.69723	1.67224	2.04055	1.79243				0.425061	0.495955	0.391465	0.454661	0.504079	0.576901	0.547144	0.457187
sp|Q811D0-3|DLG1_MOUSE	Q811D0-3	Dlg1	Isoform 3 of Disks large homolog 1 OS=Mus musculus OX=10090 GN=Dlg1	2465.1	2556.62	2445.94	2009.84	1854.7	1927.18	2144.96	2246.91	0.000479611	23.4822	4.7443	350.269	1.47496	0.623425	0.655162	0.574758	1.29157	1.16306	1.2503	1.14213				1.62293	1.05349	1.51327	1.20076	0.609854	1.272	1.36173	1.15494
sp|Q60932|VDAC1_MOUSE	Q60932	Vdac1	Voltage-dependent anion-selective channel protein 1 OS=Mus musculus OX=10090 GN=Vdac1 PE=1 SV=3	9302.36	10814.3	11463.7	12236.6	12247.5	11261	10539.9	9930.04	0.000246185	23.9717	13.3937	1276.4	1.02523	0.896566	0.793415	0.946882	0.89429	0.811262	0.834505	0.810825				0.820957	0.603029	0.492684	0.602484	0.606342	0.660052	0.628823	0.439978
sp|Q922Y1|UBXN1_MOUSE	Q922Y1	Ubxn1	UBX domain-containing protein 1 OS=Mus musculus OX=10090 GN=Ubxn1 PE=1 SV=1	7229.03	6280.67	5044.51	3909.94	3674.26	4600.89	5779.97	6423.42	0	23.8672	2.22899	1725.72	1.63489	1.99469	2.0226	1.61519	1.504	1.87469	1.8582	1.83767				0.625141	0.654819	0.563777	0.769877	1.11212	0.673556	0.692476	0.584277
sp|Q9CWK8|SNX2_MOUSE	Q9CWK8	Snx2	Sorting nexin-2 OS=Mus musculus OX=10090 GN=Snx2 PE=1 SV=2	3099.72	3154.88	3146	2976.89	2604.53	2540.12	2816.65	2811.25	0.00304932	24.128	6.18766	314.127	1.61848	1.18479	1.19973	1.22662	1.42266	1.37177	1.54543	1.48906				1.3762	1.02906	0.839796	1.18778	0.910851	1.28395	1.05814	1.04125
sp|Q9DCS9|NDUBA_MOUSE	Q9DCS9	Ndufb10	NADH dehydrogenase [ubiquinone] 1 beta subcomplex subunit 10 OS=Mus musculus OX=10090 GN=Ndufb10 PE=1 SV=3	5459.66	6210.5	6230.17	6667.73	7463.02	7076.21	6741.28	6133.22	0.00195978	24.5353	16.0779	814.585	1.14052	0.815886	0.880163	0.867536	0.996061	0.770243	0.703776	0.797056				1.07439	0.70046	0.582193	0.951766	0.748508	0.854359	0.83003	0.609115
sp|Q9DC50|OCTC_MOUSE	Q9DC50	Crot	Peroxisomal carnitine O-octanoyltransferase OS=Mus musculus OX=10090 GN=Crot PE=1 SV=1	24125	37979.7	21767.7	15637.4	18892.9	24158.5	34813.5	46759.4	0.0431313	24.1222	0.912752	13022.5	1.35751	1.68849	1.57254	1.67575	2.1091	1.37688	1.35111	1.62286				0.324452	0.430094	0.384111	0.402241	0.517449	0.419497	0.50698	0.483807
sp|P59017|B2L13_MOUSE	P59017	Bcl2l13	Bcl-2-like protein 13 OS=Mus musculus OX=10090 GN=Bcl2l13 PE=1 SV=2	1812.3	1851.13	1866.72	1916.78	1859.17	1571.1	1703.91	1716.12	0.0297605	24.6962	9.37438	103.427	1.10335	1.43058	1.32641	1.11684	1.16031	1.13662	1.27455	1.17754				0.620571	0.277424	0.355947	0.16033	0.460281	0.24994	0.410468	0.480686
sp|Q9Z1G3|VATC1_MOUSE	Q9Z1G3	Atp6v1c1	V-type proton ATPase subunit C 1 OS=Mus musculus OX=10090 GN=Atp6v1c1 PE=1 SV=4	1756.2	1908.79	2090.41	1888.36	1577.05	1504.35	1575.93	1741.29	0.00188395	22.2425	7.89856	271.658	1.32308	1.17607	0.914609	1.41864	1.18577	1.65743	1.62749	1.55059				0.758957	0.537319	0.606425	0.335859	0.682744	0.423679	0.80307	0.663503
sp|Q8VCB3|GYS2_MOUSE	Q8VCB3	Gys2	Glycogen [starch] synthase, liver OS=Mus musculus OX=10090 GN=Gys2 PE=1 SV=2	5314.41	9741.34	12651.9	15318.9	10972	6922.46	5497.73	5312.46	0	23.0106	11.2737	4595.14	1.07515	1.56259	1.35899	1.28843	0.907306	1.11469	1.06554	1.20608				0.250172	0.278787	0.232535	0.616431	0.323453	0.396852	0.418982	0.218503
sp|Q99J08|S14L2_MOUSE	Q99J08	Sec14l2	SEC14-like protein 2 OS=Mus musculus OX=10090 GN=Sec14l2 PE=1 SV=1	18022.1	20658.4	18320.4	19233	26569	26491	24896.5	24651.9	0.0203031	24.4634	19.0107	3895.49	1.08148	1.19456	0.909762	1.19548	1.47545	1.3499	1.37677	1.64085				0.254409	0.254364	0.266342	0.265974	0.213129	0.268529	0.324637	0.317686
sp|Q9Z2G9|HTAI2_MOUSE	Q9Z2G9	Htatip2	Oxidoreductase HTATIP2 OS=Mus musculus OX=10090 GN=Htatip2 PE=1 SV=3	3581.64	2484.18	1911.65	2170.55	2147.49	1828.53	2359.99	2547.88	0.0285531	25.6502	2.14166	392.659	1.42837	0.75472	0.752844	0.974051	1.17605	1.09648	1.37046	1.31637				1.23765	0.950837	0.893316	1.2682	0.766335	0.944972	1.03036	1.00622
sp|P28474|ADHX_MOUSE	P28474	Adh5	Alcohol dehydrogenase class-3 OS=Mus musculus OX=10090 GN=Adh5 PE=1 SV=3	20713.6	21825.7	23954.9	22867.6	24944	24160.3	22105.5	20354.6	0.0250249	25.0626	14.423	2156.37	1.41537	1.8877	1.35369	2.02965	1.61375	1.71104	1.64875	1.79944				0.357133	0.400275	0.388232	0.412191	0.395574	0.544796	0.404057	0.419754
sp|Q8CI51|PDLI5_MOUSE	Q8CI51	Pdlim5	PDZ and LIM domain protein 5 OS=Mus musculus OX=10090 GN=Pdlim5 PE=1 SV=4	2248.92	2490.72	2415.05	2729.57	2836.39	2233.73	2398.38	2382.13	0.042466	23.3568	12.9191	202.837	1.65663	1.03893	1.08531	0.976739	1.24467	0.884383	0.930185	0.893975				2.76743	1.33756	0.779266	2.15144	0.940221	1.2546	1.17414	0.843638
sp|P63005|LIS1_MOUSE	P63005	Pafah1b1	Platelet-activating factor acetylhydrolase IB subunit beta OS=Mus musculus OX=10090 GN=Pafah1b1 PE=1 SV=2	4635.8	4241.83	3969.15	3922.4	4225.01	4285.11	4409.32	4534.06	0.0282582	23.5493	23.3385	303.073	1.43079	1.75719	1.64463	1.57457	1.25019	1.41178	1.51268	1.4909				0.605438	0.565584	0.6318	0.551567	0.675755	0.697851	0.68752	0.470125
sp|Q60866|PTER_MOUSE	Q60866	Pter	Phosphotriesterase-related protein OS=Mus musculus OX=10090 GN=Pter PE=1 SV=1	2929.28	2496.61	2412.73	2259.75	3054.12	3689.61	3260.87	3209.43	0.00146841	23.2258	20.2364	556.941	1.34318	1.33944	1.14454	1.40098	1.38672	1.69613	1.32053	1.55854				0.418039	0.537024	0.421825	0.867958	0.457444	0.86806	0.527427	0.480828
tr|Q6GT24|Q6GT24_MOUSE	Q6GT24	Prdx6	Peroxiredoxin-6 OS=Mus musculus OX=10090 GN=Prdx6 PE=1 SV=1	17611.4	21901.6	22632.2	22850.5	26590.6	24296.5	21749.6	19166.2	0.00236053	25.2097	14.8052	3883.5	1.26955	1.73093	1.42907	1.67103	1.4999	1.44724	1.31564	1.49611				0.312487	0.331022	0.294866	0.40065	0.337031	0.451479	0.388119	0.414173
sp|Q8R001|MARE2_MOUSE	Q8R001	Mapre2	Microtubule-associated protein RP/EB family member 2 OS=Mus musculus OX=10090 GN=Mapre2 PE=1 SV=1	712.636	657.334	842.587	1174.97	948.276	755.048	745.866	615.902	0.00395982	23.4954	12.7256	234.458	1.45634	0.580485	0.680671	0.536366	1.23612	1.20461	1.56461	1.30326				1.0998	1.05073	1.12767	1.1937	0.731496	1.16141	1.11859	1.21163
sp|Q9JLZ3|AUHM_MOUSE	Q9JLZ3	Auh	Methylglutaconyl-CoA hydratase, mitochondrial OS=Mus musculus OX=10090 GN=Auh PE=1 SV=1	1183.14	1417.48	1542.61	1418.56	1362.83	1138.21	1112.9	1140.92	0.000246185	23.3487	9.79325	214.062	1.29944	1.32739	1.48117	1.28115	1.31761	1.32728	1.26062	1.23457				0.548554	0.515774	0.55154	0.592819	0.568431	0.624548	0.701673	0.532983
sp|Q9Z210|PX11B_MOUSE	Q9Z210	Pex11b	Peroxisomal membrane protein 11B OS=Mus musculus OX=10090 GN=Pex11b PE=1 SV=1	1509.75	1553.82	1579.86	1352.05	1255.83	1402.35	1409.78	1452.44	0.0207993	23.2312	5.10896	132.72	1.1008	0.997828	1.81827	2.08363	1.15962	0.859848	0.909184	0.694397				0.358429	0.299694	0.232256	0.361199	0.606761	0.364841	0.273562	0.369287
sp|Q9Z0X1|AIFM1_MOUSE	Q9Z0X1	Aifm1	Apoptosis-inducing factor 1, mitochondrial OS=Mus musculus OX=10090 GN=Aifm1 PE=1 SV=1	4786.71	5780.57	5975.47	6173.76	5976.31	5690.03	5537	5743.66	0.0363069	23.8262	12.4812	351.831	1.22557	1.20808	1.31629	1.19614	1.20113	1.22425	1.17641	1.09598				0.692504	0.477307	0.439184	0.60187	0.569348	0.583206	0.585194	0.503139
sp|Q9Z2U1|PSA5_MOUSE	Q9Z2U1	Psma5	Proteasome subunit alpha type-5 OS=Mus musculus OX=10090 GN=Psma5 PE=1 SV=1	3697.5	4053.94	3490.61	3146.64	2836.03	3364.65	3516.54	3818.41	0.00395982	22.6125	3.49382	433.837	1.38852	1.75423	1.43627	1.76146	1.60896	1.57118	1.7705	1.85858				0.359978	0.38301	0.308614	0.451646	0.308457	0.435304	0.404902	0.430193
sp|P51881|ADT2_MOUSE	P51881	Slc25a5	ADP/ATP translocase 2 OS=Mus musculus OX=10090 GN=Slc25a5 PE=1 SV=3	21057.3	21771.3	22591.5	24799.7	25806	25656.3	22040.4	20506.6	0.00154648	22.9962	14.8269	2794.58	1.02442	0.951612	1.03953	1.05035	0.893897	0.859736	0.977041	0.912848				0.555097	0.426877	0.37564	0.431659	0.514706	0.538336	0.5032	0.393718
tr|Q8C845|Q8C845_MOUSE	Q8C845	Efhd2	EF-hand domain-containing protein D2 OS=Mus musculus OX=10090 GN=Efhd2 PE=1 SV=1	1812.12	1957.62	2771.22	2938	1773.41	1469.93	1204.41	1065.39	0.00169245	24.1165	10.3546	869.695	1.24958	1.27429	0.90027	1.29269	1.30002	1.48159	1.4128	1.36518				0.485524	0.492974	0.45538	0.4273	0.574474	0.636571	0.531657	0.481761
sp|Q61586|GPAT1_MOUSE	Q61586	Gpam	Glycerol-3-phosphate acyltransferase 1, mitochondrial OS=Mus musculus OX=10090 GN=Gpam PE=1 SV=2	6353.31	9332.94	8552.05	10627.4	16652.2	12352.9	9062.45	11028.6	0.0229024	24.1776	15.9343	3380.31	0.884444	0.754593	0.726403	0.732597	1.20649	0.901973	0.96812	0.907563				0.328547	0.276145	0.255992	0.372147	0.28268	0.369907	0.327557	0.284153
sp|Q9QXE0|HACL1_MOUSE	Q9QXE0	Hacl1	2-hydroxyacyl-CoA lyase 1 OS=Mus musculus OX=10090 GN=Hacl1 PE=1 SV=2	14822.9	14135.4	11789.8	12058.1	23912.2	23942.2	25873.5	22965.6	0.00228874	24.1781	20.0271	7436.57	1.07165	1.08012	0.963178	1.02379	1.28864	1.09068	1.21683	1.1871				0.318152	0.33715	0.308201	0.395531	0.375879	0.416035	0.495259	0.453614
sp|Q99M01|SYFM_MOUSE	Q99M01	Fars2	Phenylalanine--tRNA ligase, mitochondrial OS=Mus musculus OX=10090 GN=Fars2 PE=1 SV=1	1171.74	1379.53	1484.16	1419.65	1330.67	1299.36	1207.86	1236.25	0.00122689	23.7155	10.5339	127.674	1.05468	0.908006	1.09848	0.890144	1.26519	1.51175	1.48406	1.43279				0.233356	0.222511	0.2349	0.185384	0.338882	0.289487	0.342845	0.304529
sp|P61458|PHS_MOUSE	P61458	Pcbd1	Pterin-4-alpha-carbinolamine dehydratase OS=Mus musculus OX=10090 GN=Pcbd1 PE=1 SV=2	9645.56	10301.6	10052.1	10121.7	12287.7	11961.3	11184	10436	0.0165777	23.76	17.3567	1114.99	1.07635	1.11199	0.615065	0.876649	1.43356	1.31045	1.46671	1.52859				0.32295	0.278287	0.365406	0.209681	0.358645	0.296019	0.353707	0.460618
sp|Q8K215|LYRM4_MOUSE	Q8K215	Lyrm4	LYR motif-containing protein 4 OS=Mus musculus OX=10090 GN=Lyrm4 PE=1 SV=1	358.776	375.519	431.466	328.784	307.509	301.952	360.657	345.828	0.0447988	23.0036	6.36384	39.8291	1.16656	0.93832	0.89602	0.860711	1.14019	1.08096	1.09225	1.17178				0.764245	0.492053	0.495347	0.660595	0.6691	0.598004	0.675485	0.538232
sp|Q924Y0|BODG_MOUSE	Q924Y0	Bbox1	Gamma-butyrobetaine dioxygenase OS=Mus musculus OX=10090 GN=Bbox1 PE=1 SV=1	7977.39	8649.42	9160.78	9112.76	9142.56	6616.87	7148.05	7261.21	0.00382745	24.1938	10.2348	1055.5	1.51259	2.09081	1.85434	2.33528	1.6448	1.65437	1.52285	1.60935				0.406533	0.396829	0.367856	0.399434	0.55916	0.479043	0.481189	0.40254
sp|P18581-2|CTR2_MOUSE	P18581-2	Slc7a2	Isoform 2 of Cationic amino acid transporter 2 OS=Mus musculus OX=10090 GN=Slc7a2	28946	28008.5	39309.9	20294	15960.8	9849.05	11627.9	13724.7	0.0226664	25.1025	7.0249	10935.3	1.5047	0.540107	0.948513	1.0821	1.08062	0.862764	0.94156	0.711385				1.43359	1.01203	1.6132	2.0083	0.958564	1.08852	1.00837	0.778674
sp|Q8CFA2|GCST_MOUSE	Q8CFA2	Amt	Aminomethyltransferase, mitochondrial OS=Mus musculus OX=10090 GN=Amt PE=1 SV=1	2920.19	2436.9	2125.73	1392.05	1942.96	2332.17	2902.59	2812.31	0.000870274	22.8202	0.829165	641.295	1.32127	0.951042	1.45904	1.39282	1.39206	1.10445	0.946374	1.03708				0.708818	0.597671	0.503262	0.709244	0.728858	0.96602	0.655612	0.703892
sp|Q8CAQ8|MIC60_MOUSE	Q8CAQ8	Immt	MICOS complex subunit Mic60 OS=Mus musculus OX=10090 GN=Immt PE=1 SV=1	5131	6036.07	6248.39	6219.21	6069.57	5773.49	5593.86	5774.31	0.00985494	23.6401	11.1563	335.475	1.06443	0.681271	0.67958	0.778372	0.932686	0.719174	0.845049	0.81186				0.843482	0.599496	0.506612	0.79095	0.604661	0.689992	0.707944	0.574898
sp|P11499|HS90B_MOUSE	P11499	Hsp90ab1	Heat shock protein HSP 90-beta OS=Mus musculus OX=10090 GN=Hsp90ab1 PE=1 SV=3	39178.8	35009.4	26188.4	40078	47367.6	52785.7	36306.2	35143.9	0.0349587	22.4521	16.7581	8604.53	1.65317	3.07853	2.05005	2.69965	1.8594	1.79658	1.68227	1.72819				0.332262	0.344913	0.317516	0.330835	0.38828	0.412193	0.397808	0.402764
sp|Q91YP3|DEOC_MOUSE	Q91YP3	Dera	Deoxyribose-phosphate aldolase OS=Mus musculus OX=10090 GN=Dera PE=1 SV=1	3425.94	3737.2	4064.76	3907.34	4410.5	4096.63	4049.98	3632.76	0.0352597	25.1191	15.3494	386.796	1.35711	1.70413	1.32307	1.53701	1.27411	1.40897	1.30133	1.39225				0.528789	0.495699	0.439738	0.646931	0.513549	0.636472	0.536498	0.467811
sp|Q9R111|GUAD_MOUSE	Q9R111	Gda	Guanine deaminase OS=Mus musculus OX=10090 GN=Gda PE=1 SV=1	1257	1556.54	1776.89	2688.52	3221.6	2292.87	1981.44	1772.1	0.00122689	23.6711	15.0287	816.329	1.35583	1.86159	1.555	1.70233	1.32589	1.54225	1.42765	1.79722				0.471866	0.31764	0.322889	0.299814	0.39265	0.334227	0.436779	0.389345
sp|Q8JZQ2|AFG32_MOUSE	Q8JZQ2	Afg3l2	AFG3-like protein 2 OS=Mus musculus OX=10090 GN=Afg3l2 PE=1 SV=1	3594.38	4337.89	4567.7	4755.58	3899.26	3486.73	3538.45	3808.77	0.00146841	22.334	9.65905	654.975	1.07562	1.1	1.20344	1.03689	1.04507	0.966462	1.00988	0.986632				0.546604	0.338436	0.326366	0.502347	0.405624	0.437565	0.450483	0.430306
sp|P19182|IFRD1_MOUSE	P19182	Ifrd1	Interferon-related developmental regulator 1 OS=Mus musculus OX=10090 GN=Ifrd1 PE=1 SV=2	769.141	892.082	1051.45	1078.17	686.578	656.008	554.355	678.788	0.00146841	22.7672	9.30703	237.03	0.838036	0.235526	0.296399	0.232883	0.733328	0.550012	0.475864	0.551272				0.930822	0.534618	0.488315	0.568685	0.535404	0.677365	0.543328	0.599233
sp|Q9JJK5|HERP1_MOUSE	Q9JJK5	Herpud1	Homocysteine-responsive endoplasmic reticulum-resident ubiquitin-like domain member 1 protein OS=Mus musculus OX=10090 GN=Herpud1 PE=1 SV=1	20749.8	20437.4	18934.5	20754.8	14047.3	9733.94	7351.07	9048.97	0.0410311	26.1285	8.1203	6942	1.33025	0.393517	0.398473	0.313615	1.3506	0.963673	0.871269	0.91455				1.019	1.01686	1.21781	1.8212	0.414374	1.08891	0.864383	1.10989
sp|Q3TDD9|PPR21_MOUSE	Q3TDD9	Ppp1r21	Protein phosphatase 1 regulatory subunit 21 OS=Mus musculus OX=10090 GN=Ppp1r21 PE=1 SV=2	1072.03	978.64	898.334	879.081	948.246	893.928	979.693	1046.86	0.00653304	24.2639	1.36031	105.524	1.52163	1.65101	1.41115	1.27148	1.43228	1.67117	1.70803	1.70034				0.7904	0.523744	0.610132	0.649588	0.468963	0.657639	0.684555	0.757344
sp|Q6P1H6|ANKL2_MOUSE	Q6P1H6	Ankle2	Ankyrin repeat and LEM domain-containing protein 2 OS=Mus musculus OX=10090 GN=Ankle2 PE=1 SV=2	1490.34	1398.99	1364.99	1346.14	1251.36	1229.04	1366.72	1483.22	0.0233407	24.5554	2.9164	115.267	1.36947	1.68695	1.56122	1.27044	1.55365	1.30401	1.43816	1.57134				0.442222	0.483286	0.534982	0.438318	0.360904	0.638188	0.476468	0.414999
sp|Q8VDH1|FBX21_MOUSE	Q8VDH1	Fbxo21	F-box only protein 21 OS=Mus musculus OX=10090 GN=Fbxo21 PE=1 SV=1	5133.26	6502.58	5146.26	2168.05	1985.7	2033.76	2822.62	3396.63	0.00286463	24.5523	5.33129	2256.01	1.3894	1.16274	0.49826	0.798864	0.941956	1.22525	1.12957	1.27156				0.945781	1.14135	0.813147	1.65049	0.376253	0.923387	0.787878	0.73707
sp|Q8BWN8|ACOT4_MOUSE	Q8BWN8	Acot4	Peroxisomal succinyl-coenzyme A thioesterase OS=Mus musculus OX=10090 GN=Acot4 PE=1 SV=1	1083.58	1026.29	1514.1	1755.24	2298.89	740.354	988.982	903.75	0.0464411	23.4471	12.8403	457.017	1.08075	1.0461	0.927397	1.24459	1.52278	0.859894	0.960543	0.978513				0.414865	0.299774	0.313821	0.316092	0.538968	0.322926	0.552412	0.457943
tr|Q8BGL3|Q8BGL3_MOUSE	Q8BGL3	Sult2a8	Sulfotransferase OS=Mus musculus OX=10090 GN=Sult2a8 PE=1 SV=1	40873.1	65683.7	69653.2	61580.2	60413.6	54835.7	54105.4	54440.3	0.0419297	23.7577	9.65835	7431.83	1.10753	1.32297	0.906741	1.22355	1.30486	1.5331	1.4272	1.57266				0.185114	0.201638	0.247515	0.23947	0.185516	0.234875	0.207473	0.276238
sp|A2AR02|PPIG_MOUSE	A2AR02	Ppig	Peptidyl-prolyl cis-trans isomerase G OS=Mus musculus OX=10090 GN=Ppig PE=1 SV=1	2493.89	2228.72	2148.63	1965.6	1927.89	2091.87	2167.15	2259.32	0.00146841	24.5439	2.30322	191.259	0.48711	0.263684	0.328613	0.24842	0.430085	0.216001	0.294875	0.245149				0.231524	0.183814	0.179714	0.193097	0.136514	0.0897612	0.42706	0.272254
sp|Q8BFP9|PDK1_MOUSE	Q8BFP9	Pdk1	[Pyruvate dehydrogenase (acetyl-transferring)] kinase isozyme 1, mitochondrial OS=Mus musculus OX=10090 GN=Pdk1 PE=1 SV=2	3261.43	4278.97	5437.72	5715.33	7090.02	4238.74	4945.08	4360.63	0.0167593	23.7815	13.7746	1400.16	1.11879	1.21081	1.13619	1.02642	1.5577	1.33515	1.22829	1.1921				0.349269	0.230614	0.251919	0.282813	0.356394	0.2404	0.425855	0.359388
sp|Q9CWE0|MFR1L_MOUSE	Q9CWE0	Mtfr1l	Mitochondrial fission regulator 1-like OS=Mus musculus OX=10090 GN=Mtfr1l PE=1 SV=1	3770.53	3806.9	3952.01	3867.14	3630.54	3476.34	3347.87	3624.3	0.045583	23.3721	8.38495	259.227	1.69436	1.85295	2.40201	1.38586	1.75876	1.16068	1.09703	1.12451				0.886002	0.803129	0.784727	0.951006	0.988154	0.988992	0.979867	0.644565
sp|O35488|S27A2_MOUSE	O35488	Slc27a2	Very long-chain acyl-CoA synthetase OS=Mus musculus OX=10090 GN=Slc27a2 PE=1 SV=2	53165	58121.2	56107.3	53978.6	49648.3	44741.9	42640.1	45208.9	0.00382745	25.7099	8.08859	7638.17	1.29094	1.10675	1.2135	1.03853	1.09967	0.911163	0.776005	0.903836				1.02322	0.667359	0.594883	0.646072	0.852908	0.711694	0.731898	0.782004
sp|P40936|INMT_MOUSE	P40936	Inmt	Indolethylamine N-methyltransferase OS=Mus musculus OX=10090 GN=Inmt PE=1 SV=1	16142.3	35586.9	46461.9	53878.3	66927.1	39185.5	47425.2	36282.9	0.0144855	24.1557	14.2699	16906	0.973189	0.844086	0.716803	1.20657	1.8304	0.921021	1.01499	1.13028				0.150493	0.163641	0.15782	0.230413	0.27664	0.240091	0.213397	0.217761
sp|Q8K021|SCAM1_MOUSE	Q8K021	Scamp1	Secretory carrier-associated membrane protein 1 OS=Mus musculus OX=10090 GN=Scamp1 PE=1 SV=1	2570.91	3394.44	3555.44	2940.27	2288.76	2021.83	2485.08	2338.41	0.00486733	23.5127	7.88121	693.214	1.113	0.853533	0.784105	0.737571	1.07624	1.03523	1.24563	1.01843				0.596034	0.491373	0.486783	0.543983	0.316054	0.584652	0.621719	0.541943
sp|Q8VDD8|WASH1_MOUSE	Q8VDD8	Washc1	WASH complex subunit 1 OS=Mus musculus OX=10090 GN=Washc1 PE=1 SV=1	981.446	868.847	787.423	651.271	703.888	707.935	781.229	867.461	0.00146841	24.5438	2.57915	126.311	1.6482	1.32702	1.73525	0.99215	1.53915	1.39343	1.49108	1.3579				1.30891	0.819493	0.750355	0.865275	0.810573	1.00497	0.962379	0.750838
sp|Q9CQC9|SAR1B_MOUSE	Q9CQC9	Sar1b	GTP-binding protein SAR1b OS=Mus musculus OX=10090 GN=Sar1b PE=1 SV=1	12252.2	10655.4	10570.3	11742.5	14329.6	13555	12445.7	10886.5	0.00824162	21.7235	17.1272	1692	1.34639	1.35556	1.29827	1.24149	1.29408	1.37243	1.3142	1.32655				0.591671	0.574295	0.403659	0.602095	0.429463	0.615746	0.530104	0.643254
sp|Q99LF4|RTCB_MOUSE	Q99LF4	Rtcb	RNA-splicing ligase RtcB homolog OS=Mus musculus OX=10090 GN=Rtcb PE=1 SV=1	3981.4	3731.84	3570.94	3485.49	3257.07	3405.97	3405.14	3601.76	0.00524341	25.1194	3.58435	266.889	1.52237	0.827062	1.03232	0.907644	1.55634	1.14609	1.05869	1.09243				0.877415	1.01099	1.08202	0.98616	0.948306	0.981785	1.07666	1.02427
sp|Q91WF7|FIG4_MOUSE	Q91WF7	Fig4	Polyphosphoinositide phosphatase OS=Mus musculus OX=10090 GN=Fig4 PE=1 SV=1	683.983	758.157	826.952	712.819	617.849	658.712	682.829	711.091	0.0240853	22.8711	7.65422	82.8176	0.918827	0.76193	0.659021	0.809403	1.0595	0.730508	0.931185	0.718314				0.268318	0.406334	0.328597	0.26775	0.642612	0.411114	0.326901	0.241727
sp|Q9D1G1|RAB1B_MOUSE	Q9D1G1	Rab1b	Ras-related protein Rab-1B OS=Mus musculus OX=10090 GN=Rab1b PE=1 SV=1	4945.9	4760.52	4988.87	5141.02	5086.41	4348.45	4140.68	4346.79	0.0406076	25.3437	10.4096	442.413	1.08832	1.2042	1.10179	1.10259	1.14106	1.0622	1.0451	1.05504				0.656095	0.169284	0.183207	0.215632	0.389364	0.202878	0.468182	0.47635
sp|P14152|MDHC_MOUSE	P14152	Mdh1	Malate dehydrogenase, cytoplasmic OS=Mus musculus OX=10090 GN=Mdh1 PE=1 SV=3	25474.5	33101.1	36118.9	33662.9	40181.6	39757.1	35765.7	32870.2	0.0264629	26.0356	16.1266	5468.52	1.2359	1.18623	1.05407	1.40459	1.52014	1.61778	1.4479	1.67383				0.228902	0.266497	0.218948	0.280166	0.272737	0.361412	0.300147	0.318699
sp|P58854|GCP3_MOUSE	P58854	Tubgcp3	Gamma-tubulin complex component 3 OS=Mus musculus OX=10090 GN=Tubgcp3 PE=1 SV=2	858.31	705.321	681.263	600.109	597.585	695.724	695.779	711.088	0.0166286	24.6506	1.92144	75.2499	1.45068	1.30499	1.21292	1.25897	1.13897	1.21245	1.24978	1.22027				1.08438	0.681756	0.804483	0.392085	0.620712	0.558328	0.921485	0.912132
sp|Q80Y14|GLRX5_MOUSE	Q80Y14	Glrx5	Glutaredoxin-related protein 5, mitochondrial OS=Mus musculus OX=10090 GN=Glrx5 PE=1 SV=2	2711.07	3125.86	3312.87	3637.59	3943.24	3321.3	3105.32	2769.74	0.00956336	23.8518	13.9327	520.207	1.62774	2.5233	2.28949	2.47578	2.16628	1.44113	1.35837	1.6445				0.319707	0.366808	0.262236	0.234522	0.520218	0.346037	0.337059	0.306693
sp|Q9QZE7|TSNAX_MOUSE	Q9QZE7	Tsnax	Translin-associated protein X OS=Mus musculus OX=10090 GN=Tsnax PE=1 SV=1	1817.99	1898.47	1835.05	1724.38	1627.39	1605.51	1647.88	1719.57	0.00824162	24.4177	6.02541	137.775	1.60349	2.11324	1.84921	1.80822	1.54085	1.6189	1.62787	1.63509				0.51312	0.488579	0.461037	0.555323	0.499133	0.547231	0.531492	0.498039
sp|Q8R0F8|FAHD1_MOUSE	Q8R0F8	Fahd1	Acylpyruvase FAHD1, mitochondrial OS=Mus musculus OX=10090 GN=Fahd1 PE=1 SV=2	1979.81	1782.94	1607.23	1623.75	2378.76	2533.16	2357.22	1791.92	0.00382745	21.9708	18.329	407.541	1.36145	1.82011	1.46969	1.36481	1.49618	1.57696	1.56605	1.54976				0.350336	0.274583	0.274734	0.262591	0.388908	0.304743	0.442536	0.373029
sp|Q6ZQA0-2|NBEL2_MOUSE	Q6ZQA0-2	Nbeal2	Isoform 2 of Neurobeachin-like protein 2 OS=Mus musculus OX=10090 GN=Nbeal2	259.413	187.669	167.144	327.795	355.724	328.629	355.541	345.663	0.0370872	25.0135	19.1346	79.1829	0.996324	1.0392	0.743954	0.575464	0.531488	1.22999	0.981569	1.91462				0.416845	0.275888	0.33064	0.196458	0.145412	0.353349	0.297062	0.302816
sp|P36993-5|PPM1B_MOUSE	P36993-5	Ppm1b	Isoform 4 of Protein phosphatase 1B OS=Mus musculus OX=10090 GN=Ppm1b	6135.12	5668.54	5213.07	5193.95	6389.32	5970.21	6376.66	6182.54	0.0220581	22.3268	20.4347	484.727	1.61373	2.43959	1.88101	2.33072	1.74661	1.69182	1.5839	1.57081				0.356229	0.338243	0.310243	0.395357	0.426816	0.472334	0.448013	0.311909
sp|P51174|ACADL_MOUSE	P51174	Acadl	Long-chain specific acyl-CoA dehydrogenase, mitochondrial OS=Mus musculus OX=10090 GN=Acadl PE=1 SV=2	8634.49	9711.06	9517.22	11209.4	11101.7	8910.33	8781.55	8946.41	0.00564524	23.5716	12.5651	1171.47	1.48859	1.36017	1.44751	1.57597	1.45781	1.49604	1.35988	1.34849				0.60524	0.508362	0.418763	0.675845	0.601526	0.798272	0.621993	0.563586
sp|Q99KH8|STK24_MOUSE	Q99KH8	Stk24	Serine/threonine-protein kinase 24 OS=Mus musculus OX=10090 GN=Stk24 PE=1 SV=1	1496.73	1420.1	1352.47	1103.13	1158.67	1151.16	1339.7	1367.32	0.00113336	23.3687	3.18583	169.804	1.6331	1.23917	1.29676	1.23395	1.34133	1.44707	1.36822	1.34873				0.97994	0.855238	0.912232	0.883549	0.798716	1.02521	0.90084	0.817683
sp|Q7TNE1|SUCHY_MOUSE	Q7TNE1	Sugct	Succinate--hydroxymethylglutarate CoA-transferase OS=Mus musculus OX=10090 GN=Sugct PE=1 SV=2	1583.79	1645.58	1697.43	1710.03	2125.42	1768.83	1609.72	1571.8	0.0172941	23.6285	15.2389	116.04	1.26052	1.079	1.05838	1.06441	1.46671	1.28638	1.12588	1.2861				0.55693	0.364059	0.461402	0.510221	0.485097	0.479066	0.514718	0.462131
sp|Q8N7N5|DCAF8_MOUSE	Q8N7N5	Dcaf8	DDB1- and CUL4-associated factor 8 OS=Mus musculus OX=10090 GN=Dcaf8 PE=1 SV=1	6738.85	7076.74	7112.96	6429.16	6062.55	5452.41	6201.99	6205.44	0.00610491	24.0847	6.74459	745.916	1.08401	0.337286	0.397199	0.565317	1.08478	1.00691	1.02309	1.01942				0.494234	0.551621	0.550611	0.763365	0.343031	0.527007	0.641293	0.869082
sp|P97384|ANX11_MOUSE	P97384	Anxa11	Annexin A11 OS=Mus musculus OX=10090 GN=Anxa11 PE=1 SV=2	1590.06	1735.3	1946.01	2075.8	1904.43	1533.62	1598.44	1670.21	0.00195978	22.658	11.0458	232.649	1.1913	0.609391	0.689179	0.795828	1.13684	1.19453	1.19051	1.05566				0.613039	0.57232	0.575911	0.639176	0.325489	0.695509	0.643795	0.638541
sp|Q9ER35|FN3K_MOUSE	Q9ER35	Fn3k	Fructosamine-3-kinase OS=Mus musculus OX=10090 GN=Fn3k PE=1 SV=1	762.288	718.533	853.143	717.048	680.291	575.959	631.006	658.515	0.0374564	23.9289	7.61088	104.521	1.55607	0.701119	0.787424	0.792494	1.32773	1.16184	1.58185	1.35452				1.04021	0.974641	0.983463	1.06316	0.637509	1.04006	0.888606	1.11917
sp|Q920Q6|MSI2H_MOUSE	Q920Q6	Msi2	RNA-binding protein Musashi homolog 2 OS=Mus musculus OX=10090 GN=Msi2 PE=1 SV=1	1049.26	833.773	836.163	620.8	699.949	632.061	753.371	909.161	0.00591943	24.2263	2.94562	174.866	0.876544	0.780401	1.01917	0.84085	0.766852	0.465151	0.403372	0.439836				0.639942	0.250396	0.22978	0.177783	0.666284	0.199084	0.520096	0.372988
sp|Q61792|LASP1_MOUSE	Q61792	Lasp1	LIM and SH3 domain protein 1 OS=Mus musculus OX=10090 GN=Lasp1 PE=1 SV=1	2928.22	3872.12	2716.63	3256.69	4842.06	5673.03	5234.88	5254.46	0.042894	25.1973	20.2569	1334.52	1.35309	1.01184	1.83742	1.05465	1.64496	1.64412	1.92753	1.64285				0.363579	0.28695	0.18784	0.338158	0.222508	0.317402	0.354682	0.197993
[truncated: 3,919 more rows]
