# Supplementary material for: Environmental circadian disruption re-writes liver circadian proteomes
Source: Nat Commun. 2024 Jul 1;15:5537. doi: 10.1038/s41467-024-49852-3 (PMC11220080; doi:10.1038/s41467-024-49852-3)
Supplement: Supplementary file 8 — Supplementary Data 5 [file 41467_2024_49852_MOESM8_ESM.xlsx]

## Sheet: Description of sheets
Sheet 1: NLS/NES harboring proteins that are rhythmic only at the whole-cell level under STD
Sheet 2: NLS/NES harboring proteins that are rhythmic only in the nuclear compartment under STD
Sheet 3: NLS/NES harboring proteins that are rhythmic only at the whole-cell level under ECD
Sheet 2: NLS/NES harboring proteins that are rhythmic only in the nuclear compartment under ECD

## Sheet: Sheet1_NLS_STD6937RhyTE
UniProt_ID	Signal	SignalType	Start	End
A0A286YCX6	PKKRH	NLS	1060	1064
O09130	RRRRRRL	NLS	99	105
P17433	KGNRKK	NLS	219	224
P28571	FMELS	NES	141	145
P61022	FVKVLE	NES	176	181
P61022	FVKVLEKVDV	NES	176	185
P61022	LRMMV	NES	139	143
P61022	MMVGVN	NES	141	146
P61022	RMMVG	NES	140	144
P61022	VLRMMVGVNI	NES	138	147
P62264	PRKGK	NLS	3	7
P62264	RRKGG	NLS	141	145
P63037	RRRHYN	NLS	372	377
P97431	PRRVRLK	NLS	5	11
P97431	VAQLKQ	NES	433	438
Q08369	RKRKPK	NLS	317	322
Q5BU09	KKQHR	NLS	124	128
Q60823	DIKLENL	NES	275	281
Q60823	NLMLDK	NES	280	285
Q61391	QLKKLR	NLS	522	527
Q61823	DKLLKDLPEL	NLS	241	250
Q61823	KAKRRLR	NLS	58	64
Q6IEE6	KRKRVK	NLS	1010	1015
Q6IEE6	RHKRI	NLS	918	922
Q80XC6	KKRRKH	NLS	92	97
Q8BTW8	TKRPR	NLS	166	170
Q8BZ03	GEMLFGLVRQGLK	NES	156	168
Q8CIH5	RQLRRR	NLS	1201	1206
Q8K441	RRADH	NLS	660	664
Q8R149	KRPKP	NLS	37	41
Q8R149	RKRRKK	NLS	32	37
Q8VI93	AIDAIL	NES	489	494
Q9D6K7	KRRKET	NLS	45	50
Q9ESK9	ALLRLV	NES	470	475

## Sheet: Sheet2_NLS_STD6937RhyNE
UniProt_ID	Signal	SignalType	Start	End
A0A2I3BR81	RDILI	NES	127	131
A2A654	AKKRKR	NLS	2703	2708
A2A654	RGRPPK	NLS	5	10
A2A654	RRGRPP	NLS	4	9
E9Q166	IKKRKV	NLS	1151	1156
E9Q166	RHRAC	NLS	1051	1055
E9Q166	RKSRRR	NLS	1138	1143
E9Q166	RVKRRR	NLS	232	237
E9Q309	HKIQK	NLS	2862	2866
E9Q309	HSPVKR	NLS	562	567
E9Q309	KKRGH	NLS	1633	1637
E9Q309	KRDRV	NLS	3033	3037
E9Q309	RKEKSR	NLS	97	102
E9Q309	RKKRDR	NLS	3031	3036
E9Q309	SPVKRK	NLS	563	568
E9Q5F9	EKRKRR	NLS	2046	2051
E9Q5F9	NKEKRK	NLS	2044	2049
E9Q8Q6	HKDTK	NLS	1460	1464
O35493	KRKRNR	NLS	114	119
O35493	RRKRSR	NLS	132	137
P25206	EKKRKK	NLS	661	666
P25206	KEKKRK	NLS	660	665
P25206	KKRKKA	NLS	662	667
P28667	KKKKKF	NLS	87	92
P35689	KTQKR	NLS	1046	1050
P45481	GCKRK	NLS	1808	1812
P48678	KKRKLE	NLS	417	422
P48678	KRKLES	NLS	418	423
P53762	ELKHLI	NES	163	168
P97376	DRRAKL	NLS	246	251
P97376	KKKKSKDKKRK	NLS	22	32
P97376	KKSKDKK	NLS	24	30
P97376	RKDGFLHETLLDRRAKL	NLS	235	251
P97376	SKKKKSK	NLS	21	27
Q01320	KKKNKG	NLS	341	346
Q01320	SKPSKK	NLS	1403	1408
Q01320	DILRDFFELRLK	NES	1016	1027
Q01320	ILRDFF	NES	1017	1022
Q02526	KPRKPR	NLS	39	44
Q09XV5	EKKRRK	NLS	501	506
Q09XV5	GKKRKR	NLS	543	548
Q09XV5	KGNRKK	NLS	2289	2294
Q09XV5	KKHLKH	NLS	1569	1574
Q09XV5	KPKKSK	NLS	517	522
Q09XV5	RGRKGK	NLS	1533	1538
Q0VBD2	ARKKRR	NLS	725	730
Q3TNH5	KRERRD	NLS	227	232
Q3TYA6	RKKKKKI	NLS	151	157
Q3TYA6	RKKRTK	NLS	169	174
Q5SU73	GKARRR	NLS	227	232
Q5SU73	KAKKRA	NLS	108	113
Q5SU73	KSKKKSK	NLS	161	167
Q5SU73	VRGRGR	NLS	409	414
Q60795	NCRKRK	NLS	505	510
Q60795	RRRGKNKVAAQNCRK	NLS	494	508
Q60795	LKRRLSTLYL	NES	545	554
Q61033	KKEHKK	NLS	190	195
Q61033	KKKEHKK	NLS	189	195
Q61043	LLKALE	NES	2065	2070
Q61687	GKRKRK	NLS	759	764
Q61687	KKKKRD	NLS	2205	2210
Q61687	KKPKGK	NLS	1913	1918
Q61687	KPKEH	NLS	1346	1350
Q61687	RKRKNS	NLS	761	766
Q62315	DLSKRK	NLS	146	151
Q62315	PPKKMK	NLS	450	455
Q62315	PRKGK	NLS	210	214
Q62315	PSRKRPR	NLS	104	110
Q62315	RKRPRL	NLS	106	111
Q62315	SKRKPK	NLS	148	153
Q6DVA0	GPLRRR	NLS	138	143
Q6DVA0	RMKRV	NLS	464	468
Q6T5E4	ISVLAE	NES	40	45
Q6ZPI0	HGKRR	NLS	657	661
Q6ZPY7	RRKSAS	NLS	287	292
Q75WC0	ASRKSR	NLS	1010	1015
Q8BJS4	ELRILT	NES	705	710
Q8BMI0	KKSAKV	NLS	5	10
Q8BMI0	LHLVGVNV	NES	194	201
Q8BRB7	GRKRRR	NLS	938	943
Q8BRB7	KKKRGR	NLS	934	939
Q8BRB7	KRKRP	NLS	926	930
Q8C050	PLAKRR	NLS	803	808
Q8CG46	ELRLKK	NLS	689	694
Q8R5C8	RTCRR	NLS	596	600
Q91VN6	KAEARK	NLS	97	102
Q91VT1	KHKRKK	NLS	201	206
Q91YE8	KKRRRRARK	NLS	388	396
Q91YE8	KRRRRA	NLS	389	394
Q91YI6	KRISDEKAFPLDGKRQR	NLS	76	92
Q924W5	RVLQSL	NES	549	554
Q99NG0	KTKKRS	NLS	422	427
Q9JJA4	RKKQKT	NLS	235	240
Q9JL35	MPKRK	NLS	1	5
Q9WTU0	KKRKGS	NLS	888	893

## Sheet: Sheet3_NLS_ECD5028RhyTE
UniProt_ID	Signal	SignalType	Start	End
F6U5V1	KMRKK	NLS	491	495
O35864	LDRKLLE	NES	233	239
O35864	LDRKLLELLW	NES	233	242
O35864	RKLLELL	NES	235	241
P14685	RLRHN	NLS	393	397
P18826	RLMGV	NES	500	504
P34022	LKICA	NES	96	100
P58064	STKRRK	NLS	119	124
P58064	TKRRKK	NLS	120	125
P58252	TRKRKG	NLS	838	843
P62715	LFDYLPLTAL	NES	149	158
P97499	KAKKPK	NLS	2515	2520
Q3UMF0	RKTKGK	NLS	59	64
Q5SXJ3	KKRIRPLETTQQIRKRHC	NLS	158	175
Q60823	DIKLENL	NES	275	281
Q60823	NLMLDK	NES	280	285
Q61001	GRVRKL	NLS	2719	2724
Q61001	LAVQEG	NES	2995	3000
Q80WC7	KKRWY	NLS	141	145
Q8BI72	PSKKRA	NLS	133	138
Q91YR5	KKRKKD	NLS	439	444
Q91YR5	QKKRKK	NLS	438	443
Q9CQK7	IKTRR	NLS	118	122
Q9JK81	KRPRN	NLS	34	38
Q9QYI3	PKKKTR	NLS	441	446

## Sheet: Sheet4_NLS_ECD5028RhyNE
UniProt_ID	Signal	SignalType	Start	End
A2A791	PRRRGR	NLS	1174	1179
A2A791	RRGRKK	NLS	1176	1181
A2A791	SRTRRR	NLS	1161	1166
B1AZI6	EKSKRD	NLS	100	105
C0HKD8	AKKRKT	NLS	433	438
F8VPP8	KRIRPR	NLS	468	473
O08785	AKRVSR	NLS	34	39
O08785	DKAKRVSRNKSEKKRR	NLS	32	47
O08785	NKSEKK	NLS	40	45
O08785	RNKSEK	NLS	39	44
O08785	SEKKRR	NLS	42	47
P18653	LMELVP	NES	12	17
P27808	RKGRA	NLS	300	304
P43120	RRAKW	NLS	189	193
P47963	RKIRRR	NLS	31	36
P56695	NPKKKK	NLS	189	194
P58501	RKRPRE	NLS	94	99
P70700	QIFQEL	NES	263	268
Q00PI9	ASRSKR	NLS	524	529
Q00PI9	RNKRN	NLS	644	648
Q00PI9	AEMLED	NES	39	44
Q0P678	KSPKKK	NLS	519	524
Q0P678	SRARRR	NLS	532	537
Q0P678	TPPRRR	NLS	673	678
Q3UJB9	KLKRKS	NLS	925	930
Q3USH5	KKKKKHK	NLS	753	759
Q3USH5	KKKRRS	NLS	848	853
Q3UYV9	PHKRR	NLS	15	19
Q3UYV9	QHKRR	NLS	669	673
Q3UYV9	RQHKR	NLS	668	672
Q3UYV9	RRHSY	NLS	4	8
Q3UYV9	RRRHSYENDGGQPHKRRK	NLS	3	20
Q3UYV9	VWEILH	NES	637	642
Q5I012	KRRTY	NLS	65	69
Q61136	HKRKE	NLS	79	83
Q61136	KRSKSR	NLS	183	188
Q61391	QLKKLR	NLS	522	527
Q64012	VKRPR	NLS	145	149
Q6A068	IQKKRK	NLS	198	203
Q6A068	KKAKRKAREKQLEEARRLAALQKRRELRAAGIEIQKKRKKKRGVDYNAEIPFEKKPALGFYDTSEENYQALDADFRKLRQQDLDGELRSEKEGRDRKKDKQHLKRKK	NLS	165	271
Q6A068	QKKRKK	NLS	199	204
Q6ZPF3	SRKKRK	NLS	389	394
Q7M6Y3	GKKIKD	NLS	287	292
Q80SU7	THKRK	NLS	1315	1319
Q8BM75	KGRPRK	NLS	249	254
Q8BQ47	TGKRKR	NLS	76	81
Q8CIB5	PTKKKK	NLS	147	152
Q8VEK3	VKRPR	NLS	222	226
Q8VHK9	RKGRA	NLS	592	596
Q91W43	RAKYR	NLS	241	245
Q91X75	WKQRK	NLS	24	28
Q91YU3	KRKRKS	NLS	5	10
Q99KP6	RKKRGK	NLS	187	192
Q9D067	KEPKSR	NLS	249	254
Q9D1J3	AKKRKR	NLS	198	203
Q9D1J3	KKAARA	NLS	119	124
Q9D1J3	KKRKRA	NLS	199	204
Q9JLI8	ALKKKK	NLS	611	616
Q9JLI8	KKKKTR	NLS	614	619
Q9JLI8	QPSKRR	NLS	641	646
Q9R1Y5	KRLKRH	NLS	147	152
Q9R1Y5	LCKKRL	NLS	144	149
Q9Z104	KKRKKI	NLS	60	65
Q9Z104	PKGKKR	NLS	57	62
