# Supplementary material for: Environmental circadian disruption re-writes liver circadian proteomes
Source: Nat Commun. 2024 Jul 1;15:5537. doi: 10.1038/s41467-024-49852-3 (PMC11220080; doi:10.1038/s41467-024-49852-3)
Supplement: Supplementary file 10 — Source Data [file 41467_2024_49852_MOESM10_ESM.xlsx]

## Sheet: Figure 1
Figures 1d, 1e					Figures 1f, 1g					Figures 1j, 1k
	RNA		Prot			RNA rhy		TE-rhy			TE-rhy		NE-rhy
Prot	6937	RNA	6937		TE rhy	128	RNA-rhy	128		NE-rhy	37	TE-rhy	37
No-Prot	14124	No-RNA	370		No-Terhy	2668	No-RNArhy	139		No-Nerhy	230	No-Terhy	617
Figure 1i
Arntl	RNA	0.809866	-0.849119	-3.86729	-2.99884	-0.819783	0.1997	0.868008	0.969437
	TE	0.456455	-0.146023	-0.0722196	0.0176872	-0.165692	-0.05848	-0.0827431	-0.052072
	NE	0.59101	0.269044	1.12698	-0.259141	-0.286753	-1.81772	-0.861871	-0.70032
Pgm2l1	RNA	-0.830025	-0.650682	0.232571	0.496827	0.223968	0.220411	0.0570181	-0.249568
	TE	-0.135948	-0.0621779	-0.161822	-0.0785432	-0.00602008	0.0524054	0.26895	0.075114
	NE	-0.0624082	0.176217	-0.0915154	-0.334443	0.0831059	0.212056	-0.104909	0.0472518
Gtf2h2	RNA	0.191397	0.182731	-0.233385	-0.296829	-0.0751977	0.0228454	0.0918785	0.03913
	TE	0.0982805	-0.218621	0.181133	-0.148054	0.072216	-0.0227348	-0.0393442	0.0357414
	NE	0.267658	-0.294737	0.299356	-0.120531	0.16956	-0.306348	0.156573	-0.353938
Txndc9	RNA	0.118047	0.0178918	-0.0388446	0.0206034	0.0542364	-0.0670217	-0.0646661	-0.0508678
	TE	0.015895	0.00137226	-0.0235351	-0.161886	-0.096087	-0.0219083	0.100637	0.160343
	NE	0.0250205	-0.165739	-0.742791	-0.124222	-0.0473712	0.302786	0.266505	0.228777
Gc	RNA	0.0538434	-0.00620086	0.00383017	-0.0399872	0.0504981	0.0390499	0.00163221	-0.10975
	TE	-0.131441	-0.184048	-0.108542	-0.00379484	0.162865	0.098841	0.206713	-0.0931449
	NE	-0.057676	-0.331999	-0.457862	0.00504051	0.101019	0.223275	0.172238	0.197203
Cyp4a14	RNA	0.111425	-0.338993	0.713144	-0.361468	-0.00771389	-0.245939	0.391501	-0.832191
	TE	-0.00550328	-0.907452	-0.804533	-0.0664467	0.489273	0.319235	0.292126	0.0939612
	NE	-0.303193	-0.566844	-0.676618	-0.265845	0.399168	0.236715	0.540696	0.144544

## Sheet: Supplementary Figure 2
Supplementary Figure 2a, RNA-seq
time_point	3	3	3	6	6	6	9	9	9	12	12	12	15	15	15	18	18	18	21	21	21	24	24	24
group	STD	STD	STD	STD	STD	STD	STD	STD	STD	STD	STD	STD	STD	STD	STD	STD	STD	STD	STD	STD	STD	STD	STD	STD
Arntl	1376.19	1564.97	1446.99	626.922	435.481	327.157	63.3677	33.6686	74.485	136.314	78.6153	98.2174	538.012	342.315	537.779	1058.77	742.68	1073.33	1806.32	1445.8	1316.49	1606.17	1620.49	1674.7
Clock	3875.52	3115.11	3433.21	3848.71	2766.74	2764.59	1769.57	1467.24	1922.42	1993.33	1655.1	1659.54	2946.45	2297.5	2481.11	3669.91	2855.19	3010.5	4063.19	3500.36	3333.31	4868.02	3715.28	3895.27
Per1	68.9172	89.9635	116.482	409.458	787.517	736.645	2467.56	2592.48	1752.17	1750.06	2582.6	2358.91	540.03	1151.9	1253.8	826.777	690.81	1319.88	868.422	830.279	696.013	122.231	173.299	150.373
Per2	180.908	290.651	315.305	403.581	299.882	495.069	1362.88	2018.34	1107.52	1497.36	2711.39	2566.35	2370.08	2415.11	2872.23	2374.05	2146.7	1457.05	1223.96	1004.45	1398.5	392.957	374.974	779.672
Per3	115.221	150.269	172.715	846.344	829.24	1180.8	3381.19	3117	2276.22	2059.39	2255.59	2467.29	1985.49	2477.06	2418.99	939.194	1124.63	1141.91	463.839	468.406	618.319	197.994	158.097	167.882
Cry1	668.712	733.549	696.885	397.703	262.506	275.159	420.875	546.671	379.519	839.905	750.191	741.711	1586.78	1256.9	1614.35	2113.44	1716.41	1805.56	2611.39	2028.35	2231.56	1620.32	1238.43	1334.82
Cry2	1019.76	1136.9	975.037	1349.84	1334.26	1475.46	2214.09	2082.14	1941.04	1589.63	1566.45	1582.49	1511.08	1890.08	1773.24	1245.79	1242.52	1662.82	1365.98	1236.12	1125.49	828.341	953.649	888.847
Supplementary Figure 2a, RT-qPCR
	CT3	CT6	CT9	CT12	CT15	CT18	CT21	CT24
Arntl-A	1.75305	0.555123	0.0685221	0.125101	0.566527	1.14846	1.82514	1.95808
	0.0659891	0.105031	0.014601	0.0203012	0.0781335	0.129282	0.175647	0.0250108
Per1-A	0.0905183	0.635626	2.23933	2.19968	0.96833	0.93274	0.787199	0.146579
	0.0135708	0.116817	0.258158	0.245317	0.219807	0.188459	0.0515619	0.0145634
Per2-A	0.196354	0.299082	1.12012	1.69066	1.91083	1.4917	0.905061	0.386189
	0.030924	0.0422089	0.203068	0.286573	0.120083	0.206393	0.0853418	0.0988213
Cry1-A	0.602517	0.268478	0.386647	0.669297	1.27959	1.61753	1.97227	1.20367
	0.0161627	0.0371233	0.0432811	0.0270497	0.098879	0.103563	0.14713	0.0987316
Clock-A	1.17605	1.05829	0.582083	0.598864	0.871569	1.07584	1.22942	1.40788
	0.0746274	0.122193	0.0452671	0.0379125	0.0653685	0.0845311	0.0747285	0.121185
Per3-A	0.113037	0.73682	2.26341	1.74953	1.77513	0.826938	0.399977	0.135162
	0.0129464	0.0885629	0.257804	0.0911447	0.120015	0.0502123	0.039273	0.00929036
Cry2-A	0.737064	0.978977	1.46798	1.11525	1.21783	0.976992	0.877311	0.628598
	0.0340749	0.0315584	0.0556635	0.00483901	0.0791213	0.098539	0.049069	0.0255459
Csnk1d-A	0.926228	0.962373	0.971654	1.04023	1.02916	1.03196	1.00671	1.03168
	0.0121345	0.0186393	0.0201202	0.0302367	0.0185647	0.0441676	0.00901324	0.0119394
Supplementary Figure 2d
		CT3	CT6	CT9	CT12	CT15	CT18	CT21	CT24
ARNTL	STD_TE	0.432288	0.284714	0.299658	0.318926	0.280859	0.302525	0.29748	0.303872
CLOCK	STD_TE	0.354164	0.188324	0.37471	0.386093	0.317446	0.255571	0.30431	0.348044
CK1D	STD_TE	0.388345	0.252759	0.292768	0.342275	0.355438	0.367863	0.364633	0.320098
NR1D1	STD_TE	1.62974	2.99386	3.28494	2.41847	1.09985	0.854611	0.557685	1.06406
Western blots - uncropped images

## Sheet: Figure 2
Figure 2d
Re-write	Phase shift	No change
4179	504	1880
Figure 2e,
time_point	3	3	3	6	6	6	9	9	9	12	12	12	15	15	15	18	18	18	21	21	21	24	24	24	3	3	3	6	6	6	9	9	9	12	12	12	15	15	15	18	18	18	21	21	21	24	24	24
group	STD	STD	STD	STD	STD	STD	STD	STD	STD	STD	STD	STD	STD	STD	STD	STD	STD	STD	STD	STD	STD	STD	STD	STD	ECD	ECD	ECD	ECD	ECD	ECD	ECD	ECD	ECD	ECD	ECD	ECD	ECD	ECD	ECD	ECD	ECD	ECD	ECD	ECD	ECD	ECD	ECD	ECD
Arntl	1376.19	1564.97	1446.99	626.922	435.481	327.157	63.3677	33.6686	74.485	136.314	78.6153	98.2174	538.012	342.315	537.779	1058.77	742.68	1073.33	1806.32	1445.8	1316.49	1606.17	1620.49	1674.7	1073.9	491.973	983.713	66.7363	103.22	135.711	34.0067	55.1793	25.3949	200.358	154.789	197.186	916.964	872.839	772.311	1280.25	1609.19	1435.09	1605.55	1515.05	1507.25	1577.52	1490.03	1497.09
Clock	3875.52	3115.11	3433.21	3848.71	2766.74	2764.59	1769.57	1467.24	1922.42	1993.33	1655.1	1659.54	2946.45	2297.5	2481.11	3669.91	2855.19	3010.5	4063.19	3500.36	3333.31	4868.02	3715.28	3895.27	3084.32	2657.71	2593.34	1635.04	1816.33	2089.95	1224.24	1177.16	1187.52	1484.13	1728.18	1588.86	2223	2619.54	2537.08	2915.89	2897.42	2578.45	3245.32	3269.64	3477.65	3011.93	3271.1	3331.85
Per1	68.9172	89.9635	116.482	409.458	787.517	736.645	2467.56	2592.48	1752.17	1750.06	2582.6	2358.91	540.03	1151.9	1253.8	826.777	690.81	1319.88	868.422	830.279	696.013	122.231	173.299	150.373	996.14	803.027	1160.18	796.53	790.2	579.756	1641.2	1282.41	1267.33	1584.31	1237.4	837.868	581.656	587.331	590.662	335.049	229.727	145.209	114.857	83.8887	96.8281	55.2131	61.6936	39.3397
Per2	180.908	290.651	315.305	403.581	299.882	495.069	1362.88	2018.34	1107.52	1497.36	2711.39	2566.35	2370.08	2415.11	2872.23	2374.05	2146.7	1457.05	1223.96	1004.45	1398.5	392.957	374.974	779.672	261.779	440.13	254.459	881.565	706.93	470.102	1471.16	1082.13	1170.59	2619.5	1539.7	2133.04	1205.35	1740.58	1551.84	1535.02	695.776	1088.42	421.549	591.264	578.636	216.345	123.387	206.533
Per3	115.221	150.269	172.715	846.344	829.24	1180.8	3381.19	3117	2276.22	2059.39	2255.59	2467.29	1985.49	2477.06	2418.99	939.194	1124.63	1141.91	463.839	468.406	618.319	197.994	158.097	167.882	272.146	439.072	321.73	1484.35	1715.71	1225.74	2352.38	2802.9	2389.54	1555.56	1465.03	1267.9	1185.8	1119.6	1415.9	442.094	279.19	323.124	157.623	178.895	152.825	84.5098	41.5761	119.112
Cry1	668.712	733.549	696.885	397.703	262.506	275.159	420.875	546.671	379.519	839.905	750.191	741.711	1586.78	1256.9	1614.35	2113.44	1716.41	1805.56	2611.39	2028.35	2231.56	1620.32	1238.43	1334.82	660.926	416.854	789.7	334.758	245.474	272.507	530.801	365.818	370.041	1237.4	948.767	1022.47	2100.81	2130.09	1969.27	2202.97	2601.74	2142.82	1885.36	2440.86	1871.23	1169.62	871.757	1074.19
Cry2	1019.76	1136.9	975.037	1349.84	1334.26	1475.46	2214.09	2082.14	1941.04	1589.63	1566.45	1582.49	1511.08	1890.08	1773.24	1245.79	1242.52	1662.82	1365.98	1236.12	1125.49	828.341	953.649	888.847	902.833	913.059	1006.14	1453.13	1547.44	1199.68	1725.47	1631.88	1430.58	1349.63	1225.57	1036.1	1426.28	1240.94	1343.72	1148.59	1200.3	1004.69	762.454	762.073	656.798	873.268	510.984	775.866
Csnk1d	2753.46	2642.55	2744.36	2892.66	2852.79	2712.59	2783.45	2791.83	2964.32	3138.37	2870.3	3133.64	3104.92	3023.08	2917.04	3068.99	2779.74	3220.91	2955.7	2991.37	2900.59	3063.85	3050.46	2952.87	2484.74	2449.28	2590.41	2357.3	2538.01	2529.65	2460.32	2345.12	2321.82	2507.26	2480.27	2343.34	2691.26	2876.49	2871.51	2596.9	2710.56	2465.94	2408.33	2477.24	2427.7	2508.25	2495.91	2424.85
Csnk1e	297.205	308.446	285.181	300.726	309.444	345.573	366.02	351.748	316.561	322.96	301.916	305.659	353.291	301.363	349.352	342.361	357.194	300.309	308.545	314.525	288.117	247.492	329.369	322.375	276.466	260.269	342.203	291.702	294.916	309.42	272.054	292.246	296.274	307.958	298.652	277.599	318.689	281.429	292.323	238.709	268.198	259.022	257.817	214.27	187.823	287.333	253.48	213.09
Nr1d1	2993.59	2282.7	2663.03	5270.06	5252.72	5408.92	3601.56	2729.81	4171.16	1034.94	859.751	999.955	572.331	708.781	483.797	110.373	107.276	110.299	73.5604	169.945	77.6945	272.747	278.697	413.01	2381.06	2768.8	2119.52	3265.77	3512.96	3150.66	1747.65	1646.18	1226.21	886.771	978.814	794.864	136.86	123.38	150.372	56.7336	98.9255	43.1704	74.5347	71.7602	67.663	1241.73	590.112	1162.71
Nr1d2	3344.64	2859.06	2962.26	5366.06	5815.11	5924.57	8677.6	7524.93	8003.59	6442.41	5082.4	6231.73	4213.25	4691.61	3840.84	2103.22	2328.24	2411.74	785.666	1016.29	949.599	880.87	1067.15	745.684	4258.44	4584.34	4849.34	6517.56	6738.82	6977.7	7357.29	8400.54	8675.39	3753.01	6002.18	4463.62	2963.03	2920.34	3921.7	795.34	881.536	804.538	801.554	1050.12	725.628	2065.42	1335.8	2208.49

## Sheet: Supplementary Figure 3
Supplementary Figure 3a, RNA-seq
time_point	3	3	3	6	6	6	9	9	9	12	12	12	15	15	15	18	18	18	21	21	21	24	24	24
group	ECD	ECD	ECD	ECD	ECD	ECD	ECD	ECD	ECD	ECD	ECD	ECD	ECD	ECD	ECD	ECD	ECD	ECD	ECD	ECD	ECD	ECD	ECD	ECD
Arntl	1073.9	491.973	983.713	66.7363	103.22	135.711	34.0067	55.1793	25.3949	200.358	154.789	197.186	916.964	872.839	772.311	1280.25	1609.19	1435.09	1605.55	1515.05	1507.25	1577.52	1490.03	1497.09
Clock	3084.32	2657.71	2593.34	1635.04	1816.33	2089.95	1224.24	1177.16	1187.52	1484.13	1728.18	1588.86	2223	2619.54	2537.08	2915.89	2897.42	2578.45	3245.32	3269.64	3477.65	3011.93	3271.1	3331.85
Per1	996.14	803.027	1160.18	796.53	790.2	579.756	1641.2	1282.41	1267.33	1584.31	1237.4	837.868	581.656	587.331	590.662	335.049	229.727	145.209	114.857	83.8887	96.8281	55.2131	61.6936	39.3397
Per2	261.779	440.13	254.459	881.565	706.93	470.102	1471.16	1082.13	1170.59	2619.5	1539.7	2133.04	1205.35	1740.58	1551.84	1535.02	695.776	1088.42	421.549	591.264	578.636	216.345	123.387	206.533
Per3	272.146	439.072	321.73	1484.35	1715.71	1225.74	2352.38	2802.9	2389.54	1555.56	1465.03	1267.9	1185.8	1119.6	1415.9	442.094	279.19	323.124	157.623	178.895	152.825	84.5098	41.5761	119.112
Cry1	660.926	416.854	789.7	334.758	245.474	272.507	530.801	365.818	370.041	1237.4	948.767	1022.47	2100.81	2130.09	1969.27	2202.97	2601.74	2142.82	1885.36	2440.86	1871.23	1169.62	871.757	1074.19
Cry2	902.833	913.059	1006.14	1453.13	1547.44	1199.68	1725.47	1631.88	1430.58	1349.63	1225.57	1036.1	1426.28	1240.94	1343.72	1148.59	1200.3	1004.69	762.454	762.073	656.798	873.268	510.984	775.866
Csnk1d	2484.74	2449.28	2590.41	2357.3	2538.01	2529.65	2460.32	2345.12	2321.82	2507.26	2480.27	2343.34	2691.26	2876.49	2871.51	2596.9	2710.56	2465.94	2408.33	2477.24	2427.7	2508.25	2495.91	2424.85
Supplementary Figure 3a, RT-qPCR
	CT3	CT6	CT9	CT12	CT15	CT18	CT21	CT24
Bmal1	21.1205	5.67466	0.881314	2.78727	14.0915	25.6622	32.5297	33.2578
	3.36612	0.403324	0.0822078	0.294477	0.320759	1.67135	1.52667	1.17505
Clock	2.24631	1.80048	0.873004	0.885439	1.45913	1.79031	1.8442	1.75022
	0.23838	0.0600108	0.054446	0.0464252	0.0709771	0.0767696	0.186984	0.137061
Per1	1.95272	15.7942	46.6638	36.4875	10.3076	8.77504	5.03948	1.05494
	0.257269	1.31723	3.17732	2.86898	0.864731	0.617239	0.627089	0.0650995
Per2	1.2894	2.90227	8.31961	14.367	12.293	6.78782	2.00839	1.50842
	0.195804	0.26208	0.58953	0.668971	0.582883	0.257909	0.174958	0.192302
Per3	2.44941	8.13644	26.373	15.8042	13.25	7.91612	2.65577	0.977266
	0.302242	0.924925	0.628526	0.400468	0.607456	0.224022	0.176982	0.0939719
Cry1	1.25228	0.898984	1.361	2.73998	4.18303	6.14989	5.01791	3.2874
	0.138643	0.0297107	0.0763255	0.130808	0.0722515	0.212616	0.130848	0.106683
Cry2	1.5441	2.54786	3.18914	1.86862	2.11064	2.15754	1.43695	1.12926
	0.206789	0.184671	0.213825	0.073472	0.0589876	0.0568549	0.100076	0.0296536
Ck1d	1.51781	1.66878	1.5599	1.1935	1.25957	1.54207	1.39936	1.01879
	0.113044	0.0723615	0.0811892	0.0586144	0.0430473	0.035714	0.102697	0.100695
Supplementary Figure 3c
WDR82	CT3	CT6	CT9	CT12	CT15	CT18	CT21	CT24
STD_TE	0.979915	0.902163	0.990338	0.929933	0.973463	0.875929	0.925224	0.955213
STD_NE	0.954993	1.07475	1.27702	0.94094	1.05428	0.858433	1.07478	0.904457
ECD_TE	1.1098	0.999289	0.855187	0.724289	1.0713	1.19435	1.21953	1.12843
ECD_NE	1.67364	2.6035	3.02506	1.70256	1.29943	1.46774	1.40324	1.99432
Western blots - uncropped images

## Sheet: Figure 3
Figure 3f
	COR_TE	COR_NE
Rhythmic	1146	947
Non-Rhy	24	45
Figure 3g
	STD	ECD	4 Proteomes
Rhythmic	608	1137	1597
Non-Rhy	4162	3633	3173

## Sheet: Supplementary Figure 4
Supplementary Figure 4
	RAIN				JTK-CYCLE
		mRNA	TE	NE	mRNA	TE	NE
STD	Rhythmic	9930	520	1117	5648	299	691
	Non-Rhy	11131	6794	6197	15413	7015	6623
ECD	Rhythmic	9392	1052	529	4170	724	292
	Non-Rhy	11669	4265	4788	16891	4593	5025
	Change of Rhythmicity	5896	1444	1450	3832	977	921
	No Change of Rhythmicity	6713	64	98	2993	23	31

## Sheet: Figure 4
Figures 4b-g
	RNA		Prot				RNA rhy		TE-rhy				TE-rhy		NE-rhy
Prot	5028	RNA	5028			TE rhy	240	RNA-rhy	240			NE-rhy	48	TE-rhy	48
No-Prot	16033	No-RNA	289			No-Terhy	1033	No-RNArhy	644			No-NErhy	836	No-TErhy	294

## Sheet: Figure 5
Figure 5f
		CT3	CT6	CT9	CT12	CT15	CT18	CT21	CT24
RAN	STD_TE	0.629097	0.686103	0.698687	0.62695	0.642274	0.605599	0.704843	0.67558
	STD_NE	1.40701	1.62196	1.73029	1.64269	1.92355	1.30751	1.29516	1.33643
	ECD_NE	2.26422	2.23113	2.48453	1.57971	2.85801	1.77543	2.0806	2.38178
CAS/CSE1L	STD_TE	0.983357	0.987923	0.962779	0.986233	1.00922	0.953754	1.03169	1.01068
	STD_NE	0.909873	1.00263	0.971422	0.990166	0.980037	0.879738	0.968311	1.00884
	ECD_NE	0.933519	1.39148	1.61024	1.42098	1.40889	1.31741	1.17008	1.13583

## Sheet: Figure 6
Figure 6c
		CT3	CT6	CT9	CT12	CT15	CT18	CT21	CT24					CT3	CT6	CT9	CT12	CT15	CT18	CT21	CT24
XRCC5	STD_TE	0.107371	0.15452	0.15165	0.168951	0.162195	0.167394	0.166342	0.163241			HRAS	STD_TE	0.899441	0.887269	0.85842	0.847873	0.881484	0.947678	0.855918	0.775297
	ECD_TE	0.101327	0.14092	0.177986	0.15651	0.0786971	0.0961476	0.0825345	0.096567				ECD_TE	1.03437	1.6752	1.78398	1.66408	0.913578	0.865763	0.847342	0.870524
PRMT5	STD_TE	1.33559	1.43773	1.52724	1.21187	1.29752	1.1953	1.43908	1.44583			AKT2	STD_TE	1.52597	1.63404	1.67108	1.52785	1.49469	1.42672	1.50003	1.57233
	ECD_TE	1.42485	1.12498	0.830717	0.965468	1.41019	1.61614	1.41003	1.64957				ECD_TE	1.02969	0.409124	0.329656	0.469786	1.17911	1.49288	1.34622	1.4791
SRSF6	STD_TE	0.663517	0.600138	0.618535	0.747736	0.594077	0.616508	0.611501	0.647438			ROCK1	STD_TE	1.41015	1.54689	1.50061	1.33559	1.38512	1.34833	1.45446	1.52294
	ECD_TE	0.771684	1.04898	1.22816	0.93956	0.743488	0.592336	0.530869	0.551978				ECD_TE	1.56359	1.87748	1.81679	1.76351	1.30175	1.26053	1.46691	1.45053
SEC61B	STD_TE	1.02266	0.920486	0.808623	1.14593	1.00739	1.04991	0.849468	0.877081			KRAS	STD_TE	1.19616	1.19454	1.23944	0.999423	1.10039	1.05105	1.13838	1.11581
	ECD_TE	0.738734	0.192654	0.293073	0.245023	0.659858	0.857192	0.952902	0.94637				ECD_TE	0.993947	1.60032	1.64966	1.04353	0.881094	0.910028	0.835129	0.878877
IPO9	STD_TE	1.42657	1.42388	1.34329	1.42069	1.40521	1.47651	1.41298	1.52867			SREBF1	STD_TE	0.44042	0.514681	0.65333	0.48388	0.577422	0.517084	0.442908	0.505506
	ECD_TE	0.921381	0.732586	0.599105	0.57652	0.921006	1.72955	1.65393	1.77836				ECD_TE	0.0762653	0.564896	0.821618	1.07505	0.461883	0.380004	0.411744	0.35543
EXOC6	STD_TE	0.998439	1.25907	1.30109	1.15093	1.18335	1.09057	1.11963	1.08712			NFIL3	STD_TE	0.11764	0.0738485	0.0969564	0.126797	0.13332	0.142096	0.147458	0.16792
	ECD_TE	1.28007	0.528111	0.507346	0.4767	1.12929	1.33214	1.4289	1.42707				ECD_TE	0.287087	0.495723	0.507369	0.543745	0.229801	0.313067	0.395302	0.347535
